# Supplementary material for: ORF Capture-Seq as a versatile method for targeted identification of full-length isoforms
Source: Nat Commun. 2020 May 11;11:2326. doi: 10.1038/s41467-020-16174-z (PMC7214433; doi:10.1038/s41467-020-16174-z)
Supplement: Supplementary file 4 — Supplementary Data 1 [file 41467_2020_16174_MOESM4_ESM.xlsx]

## Sheet: Supplementary_Table_1
ORF Capture-Seq as a versatile method for targeted identification of full-length isoforms
Sheynkman et al., 2020
Supplementary Table 1
probe_name	probe_sequence
ARNTL_forward_1	GACATTTAGGGAAGGCAGAAAGTAGGTCAGGGACGGAGGTGCCTGTTTACCCGCGCCGGACTCACCGCCGCCGCCGCCGCGGGATCCGAGTGCGGGCGCGGGCGCGGGCGCTCCCGGCGA
ARNTL_forward_2	GGCCTTCAGTAAAGGTTGAAGACAAGGACTTCCCCTCTACCTGCTCAAAGAAAAAAGCAGATCGAAAAAGCTTCTGCACAATCCACAGCACAGGCTATTTGAAAAGCTGGCCACCCACAA
ARNTL_forward_3	ACAAAGATGGGGCTGGATGAAGACAACGAACCAGACAATGAGGGGTGTAACCTCAGCTGCCTCGTCGCAATTGGACGACTGCATTCTCATGTAGTTCCACAACCAGTGAACGGGGAAATC
ARNTL_forward_4	AATCAGGGTGAAATCTATGGAATATGTTTCTCGGCACGCGATAGATGGAAAGTTTGTTTTTGTAGACCAGAGGGCAACAGCTATTTTGGCATATTTACCACAAGAACTTCTAGGCACATC
ARNTL_forward_5	TCCATATTCTGATAGTTCTTCTATTCTTGGTGAGAACCCCCACATAGGTATAGACATGATTGACAACGACCAAGGATCAAGTAGTCCCAGTAATGATGAGGCAGCAATGGCTGTCATCAT
ARNTL_forward_6	GCGAGCCACGGTGGTGCTGGCTAGAGTGTATACGTTTGGACCCAAGCTTAACTTTTCCAATGTGGAATCCTGGGCCTTCATTGGTTTTTGGAAGAAGCTGACCGCCTGAAAAGAAATTAT
ARNTL_forward_7	ATTACTGGTGGAGTTTTACAGTCTGTGAAGCTTACTGGATAAGGAGAGAATAGCTTTTATGTACTGACTTCATAAAAGCCATCTCAGAGCCATTGATACAAGTCAATCTTACTATATGTA
ARNTL_forward_8	TGTAACTTCAGACAAAGTGGAACTAAGCCTGCTCCAGTGTTTCCTCATCATTGATTATTGGGCTAGCTGTGGATAGCTTGCATTAATTGTATATTTTGGATTCTGTTTGTGTTGAATTTT
ARNTL_forward_9	TTTTTTAATCATTGTGCACAGAAGCATCATTGGTAGCTTTTATATGCAAATGGTCATTTCAGATGTATGGTGTTTTTACACTACAAAGAAGTCCCCCATGTGGATATTTCTTATACTAAT
ARNTL_forward_10	TAATTGTATCATAAAGCCGTTTATTCTTCCTTGTAAGAATCCTTTACTATAAATATGGGTTAAAGTATAATGTACTAGACAGTTAAATATTTTTAATAAATGTTTCCCTTGTTCTATAAA
ARNTL_forward_11	TGACTACCAGTCGAATTTGGGGAGCACAATGGCTGGAGGTCAGATGCCCACTAGGAGATGCTATGATTAATATAGAAAGCATGGACACAGACAAAGATGACCCTCATGGAAGGTTAGAAT
ARNTL_forward_12	AACATGCAACGCAATGTCCAGGAAATTAGATAAACTTACTGTGCTAAGGATGGCTGTTCAGCACATGAAAACATTAAGAGGTGCCACCAATCCATACACAGAAGCAAACTACAAACCAAC
ARNTL_revcomp_13	CATCTTTGATTTTAAATTTATAGCAATTAGTTGTAATTTTTTCTCTCGTCTGTAAAACTTGCCTATGACATTCTGCAAGATGTCCTATGTCATCTTGGTGAAAATATTCATAACACGATG
ARNTL_revcomp_14	GATTTCCCCGTTCACTGGTTGTGGAACTACATGAGAATGCAGTCGTCCAATTGCGACGAGGCAGCTGAGGTTACACCCCTCATTGTCTGGTTCGTTGTCTTCATCCAGCCCCATCTTTGT
ARNTL_revcomp_15	TTGTGGGTGGCCAGCTTTTCAAATAGCCTGTGCTGTGGATTGTGCAGAAGCTTTTTCGATCTGCTTTTTTCTTTGAGCAGGTAGAGGGGAAGTCCTTGTCTTCAACCTTTACTGAAGGCC
ARNTL_revcomp_16	TCTTGAAGACAGACTCTGAGACAAAGAGTATCTTCCCTCGGTCACATCCTACGACAAACAAAAATCCATCTGCTGCCCTGAGAATGAGGTGTTTCAATTCATCGTCTGATAGAAAAGTTG
ARNTL_revcomp_17	ATTAGTATAAGAAATATCCACATGGGGGACTTCTTTGTAGTGTAAAAACACCATACATCTGAAATGACCATTTGCATATAAAAGCTACCAATGATGCTTCTGTGCACAATGATTAAAAAA
ARNTL_revcomp_18	ATTCTAACCTTCCATGAGGGTCATCTTTGTCTGTGTCCATGCTTTCTATATTAATCATAGCATCTCCTAGTGGGCATCTGACCTCCAGCCATTGTGCTCCCCAAATTCGACTGGTAGTCA
ARNTL_revcomp_19	CCATTCTCTGGTCTGCCATTGGATGATCTGAAGTCACAGTTCTTACACCCCAGATCCAGCTTGGGAGGAGTTAGGGGCCTCTGGACTTGGTCACCTCAAAGCGATTTTCATGTTTTATAA
ARNTL_revcomp_20	TACTCGTGATGTTCAATGGGCTGGAGCCACAGCTAGAAGGCGATGACCCTCTTATCCTGTGGATTTCCATGATTTCCTCAGCAATCATTCGGCCTATTTTTCCTGCCCCAGCCCGGGTTC
STAT1_forward_1	ATGTCTCAGTGGTACGAACTTCAGCAGCTTGACTCAAAATTCCTGGAGCAGGTTCACCAGCTTTATGATGACAGTTTTCCCATGGAAATCAGACAGTACCTGGCACAGTGGTTAGAAAAG
STAT1_forward_2	CCCAATTGTGCCAGCCTGGTTTGGTAATTGACCTCGAGACGACCTCTCTGCCCGTTGTGGTGATCTCCAACGTCAGCCAGCTCCCGAGCGGTTGGGCCTCCATCCTTTGGTACAACATGC
STAT1_forward_3	CTGGTGGCGGAACCCAGGAATCTGTCCTTCTTCCTGACTCCACCATGTGCACGATGGGCTCAGCTTTCAGAAGTGCTGAGTTGGCAGTTTTCTTCTGTCACCAAAAGAGGTCTCAATGTG
STAT1_forward_4	TTTGGATTGAAAGCATCCTAGAACTCATTAAAAAACACCTGCTCCCTCTCTGGAATGATGGGTGCATCATGGGCTTCATCAGCAAGGAGCGAGAGCGTGCCCTGTTGAAGGACCAGCAGC
STAT1_forward_5	GAAGAAAGAACTTTCTGCTGTTACTTTCCCTGACATCATTCGCAATTACAAAGTCATGGCTGCTGAGAATATTCCTGAGAATCCCCTGAAGTATCTGTATCCAAATATTGACAAAGACCA
STAT1_forward_6	ATGCCTTTGGAAAGTATTACTCCAGGCCAAAGGAAGCACCAGAGCCAATGGAACTTGATGGCCCTAAAGGAACTGGATATATCAAGACTGAGTTGATTTCTGTGTCTGAAGTGTAA
STAT1_forward_7	GCAAGACTGGGAGCACGCTGCCAATGATGTTTCATTTGCCACCATCCGTTTTCATGACCTCCTGTCACAGCTGGATGATCAATATAGTCGCTTTTCTTTGGAGAATAACTTCTTGCTACA
STAT1_forward_8	CAGAGATTTAATCAGGCTCAGTCGGGGAATATTCAGAGCACAGTGATGTTAGACAAACAGAAAGAGCTTGACAGTAAAGTCAGAAATGTGAAGGACAAGGTTATGTGTATAGAGCATGAA
STAT1_forward_9	AATCAAGAGCCTGGAAGATTTACAAGATGAATATGACTTCAAATGCAAAACCTTGCAGAACAGAGAACACGAGACCAATGGTGTGGCAAAGAGTGATCAGAAACAAGAACAGCTGTTACT
STAT1_forward_10	TGGAAGCGGAGACAGCAGAGCGCCTGTATTGGGGGGCCGCCCAATGCTTGCTTGGATCAGCTGCAGAACTGGTTCACTATAGTTGCGGAGAGTCTGCAGCAAGTTCGGCAGCAGCTTAAA
STAT1_revcomp_11	AGCTGCTGCCGAACTTGCTGCAGACTCTCCGCAACTATAGTGAACCAGTTCTGCAGCTGATCCAAGCAAGCATTGGGCGGCCCCCCAATACAGGCGCTCTGCTGTCTCCGCTTCCACTCC
STAT1_revcomp_12	CACTAGTTCATCATTAATCAGGGCATTCTGGGTAAGTTCAGTGACATTCAGCAACTCTATTATTTTGTGAACTACTTCCTTTCTCTTATTGTCAAGCATTAAATACATCTTCTTGAGTAA
STAT1_revcomp_13	ACAGCTGTTCTTGTTTCTGATCACTCTTTGCCACACCATTGGTCTCGTGTTCTCTGTTCTGCAAGGTTTTGCATTTGAAGTCATATTCATCTTGTAAATCTTCCAGGCTCTTGATTTCAT
STAT1_revcomp_14	TGCTCTATACACATAACCTTGTCCTTCACATTTCTGACTTTACTGTCAAGCTCTTTCTGTTTGTCTAACATCACTGTGCTCTGAATATTCCCCGACTGAGCCTGATTAAATCTCTGGGCG
STAT1_revcomp_15	TAGGGTTCAACCGCATGGAAGTCAGGTTCGCCTCCGTTCTGGGACCGCTCCACCCATGTGAATGTGATGGCCCCTTCCCGGGAGCTCTCACTGAACCGCAGCAGGAAGGTCCCCGGCTGC
STAT1_revcomp_16	TTGAGACCTCTTTTGGTGACAGAAGAAAACTGCCAACTCAGCACTTCTGAAAGCTGAGCCCATCGTGCACATGGTGGAGTCAGGAAGAAGGACAGATTCCTGGGTTCCGCCACCAGCATG
STAT1_revcomp_17	GTTGTACCAAAGGATGGAGGCCCAACCGCTCGGGAGCTGGCTGACGTTGGAGATCACCACAACGGGCAGAGAGGTCGTCTCGAGGTCAATTACCAAACCAGGCTGGCACAATTGGGTTTC
STAT1_revcomp_18	CAAAACTAAGGGAGTGAAGCTCTTCAGTAACGATGAGAGGACCCTCATTCGTTCTGGTGCCAGCATTTTTCTGTTCTTTCAATTGCAGGTGCCGAAATTCAGCCGCCAGACTGCCATTGG
ZNF268_forward_1	ATGGCCACCAGGGTCCGGACAGCTTCTATTTGGGTCCCACCTCTCCAAGAACGAAACAGTTCATGGGATAGGATCAGAAAGCTCCAAGGTCAGGAATCCATCTTGGGCCAAGGGACTCCT
ZNF268_forward_2	GGAAAGCTTTTGGTTTAAAATCACAGCTCATTATACATGAAAGAATTCATACAGGAGAGAAACCATATGAATGCAATGAATGTCAGAAAGCCTTTAATACAAAGTCAAACCTTATGGTAC
ZNF268_forward_3	ACATCAGAGAACCCATACAGGGGAGAAACCTTATGTTTGTAGTGATTGTGGAAAAGCCTTTACATTCAAGTCACAGCTCATTGTACATCAGGGGATTCACACAGGAGTAAAGCCCTATGG
ZNF268_forward_4	GGGTGTATTCAGTGTGGTAAAGGATTCAGTTTGAAATCACAGCTCATTGTACATCAGAGAAGTCACACAGGAATGAAACCTTATGTATGCAATGAATGTGGCAAAGCCTTCAGGAGCAAG
ZNF268_forward_5	AGGAGAGAACCCCTATGAATGCCATGAATGTGGGAAAGCCTTCAGTCGGAAATACCAGCTTATTTCACACCAGAGAACTCATGCAGGAGAGAAGCCTTATGAATGCACCGACTGTGGAAA
ZNF268_forward_6	AAGGCTTTTGGTTTAAAGTCACAGCTTATTATACACCAGAGAACTCATACAGGGGAGAAACCATTTGAATGTAGTGAGTGTCAGAAAGCCTTTAATACAAAGTCAAACCTGATTGTACAT
ZNF268_forward_7	ATCAGAGAACTCATACAGGAGAGAAACCCTATAGTTGTAATGAATGTGGAAAAGCCTTTACGTTCAAATCACAGCTCATTGTACATAAAGGAGTGCACACTGGAGTAAAACCCTATGGAT
ZNF268_forward_8	ATGCAGTCAATGTGCAAAAACCTTTAGTTTTAAGTCCCAGCTCATTGTACATCAGAGAAGTCACACAGGAGTAAAACCATATGGATGCAGTGAGTGTGGGAAAGCCTTCAGGAGCAAGTC
ZNF268_forward_9	CTGGTCTGCAACCTCTCCCTGGAACACCCAGGCAGAAGCAGAAGAGTCGCAGAATAGAGAAAGTCCTAGAGTGGCTGTTTATTTCCCAAGAGCAGCCAAAAATCACCAAGTCCTGGGGAC
ZNF268_forward_10	GAGAAAATCCCTATGAATGCAGTGAATGTGGGAAAGCCTTTAATAGGAAAGACCAGCTCATTTCACATCAGCGAACTCATGCAGGGGAAAAGCCTTATGGGTGCAGTGAATGTGGGAAAG
ZNF268_forward_11	AGCTTTTAGCAGCAAGTCATACCTAATTATACACATGAGAACTCATTCAGGTGAAAAACCATATGAATGTAATGAATGTGGGAAAGCCTTCATTTGGAAATCACTACTCATTGTACATGA
ZNF268_forward_12	GAGCGAACTCATGCAGGGGTCAACCCTTATAAATGCAGTCAATGTGAGAAATCCTTCAGTGGGAAATTACGCCTTCTTGTACACCAGAGAATGCACACAAGAGAGAAACCATATGAATGC
ZNF268_forward_13	TCTAAACATGAGCAAACTGTTATTGGAATAAAATACTGTGAAAGTATTGAATCTGGAAAAACCGTCAATAAGAAATCGCAACTTATGTGCCAACAAATGTATATGGGCGAAAAACCCTTT
ZNF268_forward_14	TTGGATGCAGCTGTTGTGAGAAAGCCTTCAGCAGCAAGTCATACCTTCTAGTGCATCAGCAAACTCATGCCGAAGAGAAACCCTATGGTTGTAATGAATGTGGGAAAGACTTCAGTAGTA
ZNF268_forward_15	TAAATCATACCTCATTGTACATCAGAGAATTCATACAGGAGAGAAACTACATGAATGCAGTGAATGCAGGAAAACATTCAGTTTCCATTCACAGCTTGTTATACATCAGAGAATTCACAC
ZNF268_revcomp_16	TCAATGTTTGTCATCTACATGAGTTCTCTGATGCATAATGAGCTGTGACTTCCAACAAAAGGCTTTCCCACATTCAGTGCACTTACAAGGCTTCTCTCCTGTATGTGTTCTCTGATGTGC
ZNF268_revcomp_17	ACCAAAAGCCTTTCCACAGTCGGTGCATTCATAAGGCTTCTCTCCTGCATGAGTTCTCTGGTGTGAAATAAGCTGGTATTTCCGACTGAAGGCTTTCCCACATTCATGGCATTCATAGGG
ZNF268_revcomp_18	CTGAATACACCCATAGGGCTTTACTCCTGTGTGAATCCCCTGATGTACAATGAGCTGTGACTTGAATGTAAAGGCTTTTCCACAATCACTACAAACATAAGGTTTCTCCCCTGTATGGGT
ZNF268_revcomp_19	CAAAAGCTTTCCCACATTCATTACACACATATGGTTTCTGTCCTGAATGAGTTTTCTGGTGTGAAACAAGCTGGTCTTTCCTACTGAAGACTTTCCCACATTCACAGCACTCATAGGGAT
ZNF268_revcomp_20	ATTCTCACCTGTGTGAATTCTCTGATGTATAACAAGCTGTGAATGGAAACTGAATGTTTTCCTGCATTCACTGCATTCATGTAGTTTCTCTCCTGTATGAATTCTCTGATGTACAATGAG
ZNF268_revcomp_21	AGGTATGATTTACTACTGAAGTCTTTCCCACATTCATTACAACCATAGGGTTTCTCTTCGGCATGAGTTTGCTGATGCACTAGAAGGTATGACTTGCTGCTGAAGGCTTTCTCACAACAG
ZNF268_revcomp_22	AGCTGCATCCAAAGGGTTTTTCGCCCATATACATTTGTTGGCACATAAGTTGCGATTTCTTATTGACGGTTTTTCCAGATTCAATACTTTCACAGTATTTTATTCCAATAACAGTTTGCT
ZNF268_revcomp_23	CTCATGTTTAGAATGGAAGAATGATTTTCCATGTACCTGAAACCCATTAGGATTATTTCTAGCATAATCACTAGTGAAATCTATATATTTCAAACTCTTTCCATGCGTGCCACATTTATG
ZNF268_revcomp_24	GCACTGAGAATTGATTTTTGAGAGAAGGTTTTCCCACATTCATTGCACCCATAGGGTTTCTCTCCTGAATGAGTTCTTTGATGTACAATGAGTTGAGAATTCCTAATGAAGGCTTTTCCA
ZNF268_revcomp_25	CACACTCACTGCATTCATATGGTTTCTCTCTTGTGTGCATTCTCTGGTGTACAAGAAGGCGTAATTTCCCACTGAAGGATTTCTCACATTGACTGCATTTATAAGGGTTGACCCCTGCAT
ZNF268_revcomp_26	CTGCTAAAAGCTTTCCCACATTCACTGCACCCATAAGGCTTTTCCCCTGCATGAGTTCGCTGATGTGAAATGAGCTGGTCTTTCCTATTAAAGGCTTTCCCACATTCACTGCATTCATAG
ZNF268_revcomp_27	AATAAGGTATGACTTGCTCCTGAAGGCTTTCCCACACTCACTGCATCCATATGGTTTTACTCCTGTGTGACTTCTCTGATGTACAATGAGCTGGGACTTAAAACTAAAGGTTTTTGCACA
ZNF268_revcomp_28	CATTGACTGCATCCATAGGGTTTTACTCCAGTGTGCACTCCTTTATGTACAATGAGCTGTGATTTGAACGTAAAGGCTTTTCCACATTCATTACAACTATAGGGTTTCTCTCCTGTATGA
