# Supplementary material for: ORF Capture-Seq as a versatile method for targeted identification of full-length isoforms
Source: Nat Commun. 2020 May 11;11:2326. doi: 10.1038/s41467-020-16174-z (PMC7214433; doi:10.1038/s41467-020-16174-z)
Supplement: Supplementary file 5 — Supplementary Data 2 [file 41467_2020_16174_MOESM5_ESM.xlsx]

## Sheet: Supplementary_Table_2
ORF Capture-Seq as a versatile method for targeted identification of full-length isoforms
Sheynkman et al., 2020
Supplementary Table 2
probe_set	ercc_accession
ERCC64	ERCC-00012
ERCC64	ERCC-00013
ERCC64	ERCC-00014
ERCC64	ERCC-00016
ERCC64	ERCC-00017
ERCC64	ERCC-00019
ERCC64	ERCC-00024
ERCC64	ERCC-00025
ERCC64	ERCC-00028
ERCC64	ERCC-00031
ERCC64	ERCC-00033
ERCC64	ERCC-00034
ERCC64	ERCC-00039
ERCC64	ERCC-00040
ERCC64	ERCC-00041
ERCC64	ERCC-00048
ERCC64	ERCC-00051
ERCC64	ERCC-00053
ERCC64	ERCC-00054
ERCC64	ERCC-00057
ERCC64	ERCC-00058
ERCC64	ERCC-00059
ERCC64	ERCC-00061
ERCC64	ERCC-00062
ERCC64	ERCC-00067
ERCC64	ERCC-00069
ERCC64	ERCC-00071
ERCC64	ERCC-00073
ERCC64	ERCC-00075
ERCC64	ERCC-00077
ERCC64	ERCC-00078
ERCC64	ERCC-00079
ERCC64	ERCC-00081
ERCC64	ERCC-00083
ERCC64	ERCC-00084
ERCC64	ERCC-00085
ERCC64	ERCC-00086
ERCC64	ERCC-00097
ERCC64	ERCC-00098
ERCC64	ERCC-00099
ERCC64	ERCC-00104
ERCC64	ERCC-00109
ERCC64	ERCC-00117
ERCC64	ERCC-00120
ERCC64	ERCC-00123
ERCC64	ERCC-00126
ERCC64	ERCC-00134
ERCC64	ERCC-00137
ERCC64	ERCC-00138
ERCC64	ERCC-00142
ERCC64	ERCC-00143
ERCC64	ERCC-00144
ERCC64	ERCC-00147
ERCC64	ERCC-00148
ERCC64	ERCC-00150
ERCC64	ERCC-00154
ERCC64	ERCC-00156
ERCC64	ERCC-00160
ERCC64	ERCC-00162
ERCC64	ERCC-00163
ERCC64	ERCC-00164
ERCC64	ERCC-00165
ERCC64	ERCC-00168
ERCC64	ERCC-00170
