# Supplementary material for: ORF Capture-Seq as a versatile method for targeted identification of full-length isoforms
Source: Nat Commun. 2020 May 11;11:2326. doi: 10.1038/s41467-020-16174-z (PMC7214433; doi:10.1038/s41467-020-16174-z)
Supplement: Supplementary file 6 — Supplementary Data 3 [file 41467_2020_16174_MOESM6_ESM.xlsx]

## Sheet: Supplementary_Table_3
ORF Capture-Seq as a versatile method for targeted identification of full-length isoforms
Sheynkman et al., 2020
Supplementary Table 3
primer_name	primer_sequence
SIRV101_fwd	GCTTGTCCGCGAGTGTCAA
SIRV201_fwd	GTGTATTTATCCGCTACGTGG
SIRV301_fwd	GTGGAGAAGCAAATACTTGGA
SIRV403_fwd	GTGAAAGGTGATACATATTTACTTGAC
SIRV510_fwd	GCCCATGAATTACCCGCTTA
SIRV601_fwd	GGCAAGACGAATCTGCGT
SIRV701_fwd	GAGACGATGAAACTTGAGAA
SIRV101_rev	AAAGTAATGCCTCTACGTCAGT
SIRV201_rev	CAATCTGGCAGATTAGATACAGC
SIRV301_rev	AACGCAAATGCCACCAATAC
SIRV403_rev	CAACAGCAAATGGTAAACAATGA
SIRV510_rev	CGCACCTTGCTTTACTCGAA
SIRV601_rev	AGCGTAACTATCTTAAAAACTTCT
SIRV701_rev	ACGCTTGGAAGAATAGGTTT
