# Supplementary material for: ORF Capture-Seq as a versatile method for targeted identification of full-length isoforms
Source: Nat Commun. 2020 May 11;11:2326. doi: 10.1038/s41467-020-16174-z (PMC7214433; doi:10.1038/s41467-020-16174-z)
Supplement: Supplementary file 7 — Supplementary Data 4 [file 41467_2020_16174_MOESM7_ESM.xlsx]

## Sheet: Supplementary_Table_4
ORF Capture-Seq as a versatile method for targeted identification of full-length isoforms
Sheynkman et al., 2020
Supplementary Table 4
probe_set	gene	orfid	seq
TF2	ARNTL	11222	ATGGCAGACCAGAGAATGGACATTTCTTCAACCATCAGTGATTTCATGTCCCCGGGCCCCACCGACCTGCTTTCCAGCTCTCTTGGTACCAGTGGTGTGGATTGCAACCGCAAACGGAAAGGCAGCTCCACTGACTACCAAGAAAGCATGGACACAGACAAAGATGACCCTCATGGAAGGTTAGAATATACAGAACACCAAGGAAGGATAAAAAATGCAAGGGAAGCTCACAGTCAGATTGAAAAGCGGCGTCGGGATAAAATGAACAGTTTTATAGATGAATTGGCTTCTTTGGTACCAACATGCAACGCAATGTCCAGGAAATTAGATAAACTTACTGTGCTAAGGATGGCTGTTCAGCACATGAAAACATTAAGAGGTGCCACCAATCCATACACA…
TF2	STAT1	4126	ATGTCTCAGTGGTACGAACTTCAGCAGCTTGACTCAAAATTCCTGGAGCAGGTTCACCAGCTTTATGATGACAGTTTTCCCATGGAAATCAGACAGTACCTGGCACAGTGGTTAGAAAAGCAAGACTGGGAGCACGCTGCCAATGATGTTTCATTTGCCACCATCCGTTTTCATGACCTCCTGTCACAGCTGGATGATCAATATAGTCGCTTTTCTTTGGAGAATAACTTCTTGCTACAGCATAACATAAGGAAAAGCAAGCGTAATCTTCAGGATAATTTTCAGGAAGACCCAATCCAGATGTCTATGATCATTTACAGCTGTCTGAAGGAAGAAAGGAAAATTCTGGAAAACGCCCAGAGATTTAATCAGGCTCAGTCGGGGAATATTCAGAGCACA…
TF12	ARNTL	11222	ATGGCAGACCAGAGAATGGACATTTCTTCAACCATCAGTGATTTCATGTCCCCGGGCCCCACCGACCTGCTTTCCAGCTCTCTTGGTACCAGTGGTGTGGATTGCAACCGCAAACGGAAAGGCAGCTCCACTGACTACCAAGAAAGCATGGACACAGACAAAGATGACCCTCATGGAAGGTTAGAATATACAGAACACCAAGGAAGGATAAAAAATGCAAGGGAAGCTCACAGTCAGATTGAAAAGCGGCGTCGGGATAAAATGAACAGTTTTATAGATGAATTGGCTTCTTTGGTACCAACATGCAACGCAATGTCCAGGAAATTAGATAAACTTACTGTGCTAAGGATGGCTGTTCAGCACATGAAAACATTAAGAGGTGCCACCAATCCATACACA…
TF12	BOLA2-SMG1P6	54661	ATGGCAAGCGCGAAAAGCCTGGACCGCTGGAAAGCCCGGCTGCTTGAGGGCGGAAGTACTGCGTTGACGTACGCCTTAGTAAGGGCGGAAGTGAGTTTTCCAGCGGAAGTGGCTCCTGTAAGGCAGCAAGGTAGCGTGGCCGGCGCCCGAGCTGGGGTTGTGTCCCTGCTGGGCTGCCGTTCCAGCTGGACTGCCGCCATGGAACTCAGCGCCGAATACCTCCGCGAGAAGCTGCAGCGGGACCTGGAGGCGGAGCATGTGGAGGTGGAGGACACGACCCTCAACCGTTGCTCCTGTAGCTTCCGAGTCCTGGTGGTGTCGGCCAAGTTCGAGGGGAAACCGCTGCTTCAGAGACACAGGTTCTGTACAGAG
TF12	HMGA1	4996	ATGAGTGAGTCGAGCTCGAAGTCCAGCCAGCCCTTGGCCTCCAAGCAGGAAAAGGACGGCACTGAGAAGCGGGGCCGGGGCAGGCCGCGCAAGCAGCCTCCGGTGAGTCCCGGGACAGCGCTGGTAGGGAGTCAGAAGGAGCCCAGCGAAGTGCCAACACCTAAGAGACCTCGGGGCCGACCAAAGGGAAGCAAAAACAAGGGTGCTGCCAAGACCCGGAAAACCACCACAACTCCAGGAAGGAAACCAAGGGGCAGACCCAAAAAACTGGAGAAGGAGGAAGAGGAGGGCATCTCGCAGGAGTCCTCGGAGGAGGAGCAG
TF12	PRDM4	10103	ATGCATCACAGGATGAATGAAATGAACCTGAGTCCAGTGGGGATGGAGCAGCTGACTTCATCCTCTGTGAGCAATGCCTTGCCAGTCTCAGGAAGTCACCTGGGATTGGCTGCCTCACCCACTCACAGTGCCATCCCTGCCCCAGGCCTCCCAGTGGCAATTCCAAACCTGGGTCCCTCCCTGAGCTCTCTGCCTTCTGCTCTGTCTTTAATGCTACCAATGGGTATTGGGGATCGAGGGGTGATGTGTGGGTTACCTGAAAGAAACTACACCCTACCTCCACCACCTTACCCTCACCTGGAGAGCAGTTATTTCAGAACCATTCTACCTGGCATTTTATCTTATTTAGCTGACAGACCACCTCCACAGTACATCCACCCTAACTCTATAAATGTTGAT…
TF12	SATB2	52671	ATGGAGCGGCGGAGCGAGAGCCCGTGTCTGCGGGACAGCCCCGACCGGCGGAGCGGCAGCCCGGACGTCAAGGGGCCTCCCCCAGTGAAGGTGGCCCGGCTGGAGCAGAACGGCAGCCCCATGGGAGCCCGCGGGAGGCCCAACGGCGCCGTGGCCAAGGCCGTGGGAGGTTTGATGATTCCTGTCTTTTGTGTCGTGGAGCAGTTGGACGGCTCTCTTGAATATGACAACAGAGAAGAACACGCCGAGTTTGTCCTGGTGCGGAAAGATGTGCTTTTTAGCCAGCTGGTGGAGACTGCGCTCCTGGCCCTGGGGTATTCTCACAGCTCTGCGGCCCAGGCCCAAGGAATAATCAAGCTGGGAAGGTGGAACCCTCTCCCCCTCAGTTATGTGACAGAT…
TF12	STAT1	4126	ATGTCTCAGTGGTACGAACTTCAGCAGCTTGACTCAAAATTCCTGGAGCAGGTTCACCAGCTTTATGATGACAGTTTTCCCATGGAAATCAGACAGTACCTGGCACAGTGGTTAGAAAAGCAAGACTGGGAGCACGCTGCCAATGATGTTTCATTTGCCACCATCCGTTTTCATGACCTCCTGTCACAGCTGGATGATCAATATAGTCGCTTTTCTTTGGAGAATAACTTCTTGCTACAGCATAACATAAGGAAAAGCAAGCGTAATCTTCAGGATAATTTTCAGGAAGACCCAATCCAGATGTCTATGATCATTTACAGCTGTCTGAAGGAAGAAAGGAAAATTCTGGAAAACGCCCAGAGATTTAATCAGGCTCAGTCGGGGAATATTCAGAGCACA…
TF12	STAT6	14374	ATGTCTCTGTGGGGTCTGGTCTCCAAGATGCCCCCAGAAAAAGTGCAGCGGCTCTATGTCGACTTTCCCCAACACCTGCGGCATCTTCTGGGTGACTGGCTGGAGAGCCAGCCCTGGGAGTTCCTGGTCGGCTCCGACGCCTTCTGCTGCAACTTGGCTAGTGCCCTACTTTCAGACACTGTCCAGCACCTTCAGGCCTCGGTGGGAGAGCAGGGGGAGGGGAGCACCATCTTGCAACACATCAGCACCCTTGAGAGCATATATCAGAGGGACCCCCTGAAGCTGGTGGCCACTTTCAGACAAATACTTCAAGGAGAGAAAAAAGCTGTTATGGAACAGTTCCGCCACTTGCCAATGCCTTTCCACTGGAAGCAGGAAGAACTCAAGTTTAAGACAGGC…
TF12	ZBTB48	154	ATGGACGGCTCCTTCGTCCAGCACAGTGTGAGGGTTCTGCAGGAGCTCAACAAGCAGCGGGAGAAGGGCCAGTACTGCGACGCCACTCTGGACGTGGGGGGCCTGGTGTTTAAGGCACACTGGAGTGTCCTTGCCTGCTGCAGTCACTTTTTCCAGAGCCTCTACGGGGATGGCTCAGGGGGCAGTGTCGTCCTCCCTGCTGGCTTCGCTGAGATCTTTGGCCTCTTGTTGGACTTTTTCTACACTGGTCACCTCGCTCTCACCTCAGGGAACCGGGATCAGGTGCTCCTGGCAGCCAGGGAGTTGCGAGTGCCAGAGGCCGTAGAGCTGTGCCAGAGCTTCAAGCCCAAAACTTCAGTGGGACAGGCAGCAGGTGGCCAGAGTGGGCTGGGGCCCCCT…
TF12	ZBTB49	56171	ATGGACCCTGTTGCTACCCACAGCTGCCATCTGCTCCAGCAACTGCATGAGCAGCGAATCCAAGGCCTGCTTTGTGACTGTATGTTGGTGGTAAAAGGAGTCTGCTTTAAAGCGCATAAGAATGTCCTGGCAGCATTCAGCCAGTATTTTAGGAGCCTCTTTCAGAATTCTTCAAGCCAGAAGAATGATGTTTTTCACTTGGATGTTAAAAATGTCAGTGGCATAGGGCAGATCCTGGACTTCATGTACACTTCTCATCTAGATCTTAACCAGGACAATATACAAGTAATGCTGGACACAGCACAGTGTTTGCAAGTTCAAAATGTTCTGAGTCTGTGTCACACATTTTTAAAATCAGCCACTGTAGTACAGCCACCTGGCATGCCTTGTAATAGTACA…
TF12	ZNF254	56550	ATGCCAGGACCCCCTAGAAGCCTAGAAATGGGACTGTTGACATTTAGGGATGTGGCCATAGAATTCTCTCTGGAGGAGTGGCAACACCTGGACATTGCACAGCAGAATTTATATAGAAATGTGATGTTAGAGAACTACAGAAACCTGGCCTTCCTGGGTATTGCTGTCTCTAAGCCAGACCTGATCACCTGTCTGGAACAAGGGAAAGAGCCCTGGAATATGAAGCGACATGAGATGGTGGATGAACCCCCAGGTATGTGTCCTCATTTTGCTCAAGACCTTTGGCCAGAGCAGGGCATGGAAGATTCTTTTCAAAAAGCAATACTGAGAAGATATGGAAAATATGGACATGAGAATTTACAGTTAAGAAAAGGCTGTAAAAGTGTGGATGAGTATAAG…
TF12	ZNF3	8982	ATGGTGTCCTTTAGGGCTCTTGGAGCAGCCAGACCATGTTTCCAAGAGAAACCTGGTGATATTGCCAGCAGACCCCCTGCCATCCCCCCCAGTTGTCCTGGGGCTGAATGGGCAAATCTGTCCAAACAGCTAGTAACCGGCTGTGAGGGAGAGGGTCAGAAGCACTTAGCGTTGGCCTCTGATTGCTGTCCTCTCTTGTCCTCTTCCCACTCCAATGATGAAAATGATTTTCTC
TF12	ZNF616	9786	ATGGGATACTATGCAGCCATAGAAAGGAATGAGATCATGTCCATTGCAGCGATGTGGATGGAGCTGGAAGCCATTATCCTCAGGAAACTAACACAGGAACAGAAAATCAAACAGCACATGTTCTCACTTAAAAGTGGAAGC
TF88	ARHGAP35	8891	ATGGAGGCCACCAGCAGGAGTGTTCATGGGGATGTGGGCGAGGTGGGGCACTTTGAAGGAATGGCGGTCTGCTGGTGCCCTCGAAGGGGCATCCTTCCTGGTCTTCGC
TF88	ARNT2	2179	ATGGCAACCCCGGCGGCGGTCAACCCTCCGGAAATGGCTTCAGACATACCTGGATCTGTGACGTTGCCCGTTGCCCCCATGGCGGCCACCGGACAGGTGAGGATGGCGGGGGCCATGCCTGCCCGTGGAGGAAAGCGGCGTTCCGGAATGGACTTCGATGATGAAGATGGTGAAGGCCCCAGTAAATTTTCAAGAGAGAATCATAGTGAAATCGAAAGGCGCAGACGGAACAAGATGACTCAGTACATCACGGAGCTCTCCGACATGGTCCCCACATGCAGCGCACTGGCTCGGAAGCCAGACAAGCTCACCATCCTCCGCATGGCCGTCTCGCACATGAAGTCCATGAGGGGTACAGGGAACAAGTCCACCGATGGCGCGTACAAGCCTTCCTTCCTC…
TF88	BARX1	9084	ATGGGCCTGGAGAAACGCTTCGAGAAGCAGAAGTACCTTTCCACGCCGGACAGAATAGATCTTGCTGAGTCCCTGGGCCTGAGCCAGTTGCAGGTGAAGACGTGGTACCAGAATCGGAGGATGAAGTGGAAGAAAATAGTGCTGCAGGGCGGCGGCCTGGAGTCTCCCACCAAGCCCAAGGGGCGGCCCAAGAAGAACTCAATTCCAACGAGCGAGCAGCTTACTGAGCAGGAGCGCGCCAAGGATGCAGAGAAACCGGCGGAGGTGCCGGGCGAGCCCAGCGACAGGAGCCGCGAGGAC
TF88	BOLA2-SMG1P6	54661	ATGGCAAGCGCGAAAAGCCTGGACCGCTGGAAAGCCCGGCTGCTTGAGGGCGGAAGTACTGCGTTGACGTACGCCTTAGTAAGGGCGGAAGTGAGTTTTCCAGCGGAAGTGGCTCCTGTAAGGCAGCAAGGTAGCGTGGCCGGCGCCCGAGCTGGGGTTGTGTCCCTGCTGGGCTGCCGTTCCAGCTGGACTGCCGCCATGGAACTCAGCGCCGAATACCTCCGCGAGAAGCTGCAGCGGGACCTGGAGGCGGAGCATGTGGAGGTGGAGGACACGACCCTCAACCGTTGCTCCTGTAGCTTCCGAGTCCTGGTGGTGTCGGCCAAGTTCGAGGGGAAACCGCTGCTTCAGAGACACAGGTTCTGTACAGAG
TF88	CEBPG	2410	ATGAGCAAGATATCGCAGCAAAACAGCACTCCAGGGGTGAACGGAATTAGTGTTATCCATACCCAGGCACATGCCAGCGGCTTACAGCAGGTTCCTCAGCTGGTGCCTGCTGGCCCTGGGGGAGGAGGCAAAGCTGTGGCTCCCAGCAAGCAGAGCAAAAAGAGTTCGCCCATGGATCGAAACAGTGACGAGTATCGGCAACGCCGAGAGAGGAACAACATGGCTGTGAAAAAGAGCCGGTTGAAAAGCAAGCAGAAAGCACAAGACACACTGCAGAGAGTCAATCAGCTCAAAGAAGAGAATGAACGGTTGGAAGCAAAAATCAAATTGCTGACCAAGGAATTAAGTGTACTCAAAGATTTGTTTCTTGAGCATGCACACAACCTTGCAGACAACGTA…
TF88	CLOCK	54316	ATGTTGTTTACCGTAAGCTGTAGTAAAATGAGCTCGATTGTTGACAGAGATGACAGTAGTATTTTTGATGGGTTGGTGGAAGAAGATGACAAGGACAAAGCGAAAAGAGTATCTAGAAACAAATCTGAAAAGAAACGTAGAGATCAATTTAATGTTCTCATTAAAGAACTGGGATCCATGCTTCCTGGTAATGCTAGAAAGATGGACAAATCTACTGTTCTGCAGAAAAGCATTGATTTTTTACGAAAACATAAAGAAATCACTGCACAGTCAGATGCTAGTGAAATTCGACAGGACTGGAAACCTACATTCCTTAGTAATGAAGAGTTTACACAATTAATGTTAGAGGCTCTTGATGGTTTTTTTTTAGCAATCATGACAGATGGAAGCATAATATAT…
TF88	CTCF	6173	ATGGAAGGTGATGCAGTCGAAGCCATTGTGGAGGAGTCCGAAACTTTTATTAAAGGAAAGGAGAGAAAGACTTACCAGAGACGCCGGGAAGGGGGCCAGGAAGAAGATGCCTGCCACTTACCCCAGAACCAGACGGATGGGGGTGAGGTGGTCCAGGATGTCAACAGCAGTGTACAGATGGTGATGATGGAACAGCTGGACCCCACCCTTCTTCAGATGAAGACTGAAGTAATGGAGGGCACAGTGGCTCCAGAAGCAGAGGCTGCTGTGGACGATACCCAGATTATAACTTTACAGGTTGTAAATATGGAGGAACAGCCCATAAACATAGGAGAACTTCAGCTTGTTCAAGTACCTGTTCCTGTGACTGTACCTGTTGCTACCACTTCAGTAGAAGAA…
TF88	DMTF1	14399	ATGAGCACAGTGGAAGAGGATTCTGACACAGTAACAGTAGAAACTGTGAACTCTGTGACTTTGACTCAGGACACAGAAGGGAATCTCATTCTTCACTGCCCTCAGAATGAAGCGGATGAAATAGACTCAGAAGATAGTATTGAACCTCCACATAAAAGGCTTTGTTTGTCCTCTGAGGATGATCAGAGTATTGATGATTCTACTCCTTGCATATCAGTTGTTGCACTTCCACTTTCAGAAAATGATCAGAGCTTTGAAGTGACCATGACTGCAACCACAGAAGTAGCAGATGATGAGGTTACTGAGGGGACTGTGACACAGATACAGATTTTGCAGAATGAGCAACTAGATGAAATATCTCCCTTGGGTAACGAGGAAGTTTCAGCAGTTAGCCAAGCA…
TF88	E2F2	8971	ATGGAGTCTCGCTCTGTTGCCCAGGCTGGAGTGCAGTGGCCTGATCTCGGCTCACTGCAACCTCTGCCTCCCAGGTTCAAGCGATTCTTCTGCCTCAGCCTCCAGAGTAGCTGGGACTATAGACATGCACCACCACGCCCGGCTAATTTTGTATTTTTGGTCGAGACGGGGTTTTGCCATGTTAGTCAGGCTGGTCTTGAACTCCTGACCTCAAGTGATCCACCACCTCGGCCTCCCAAAGTGTTGAGA
TF88	EZH1	194	ATGGAAATACCAAATCCCCCTACCTCCAAATGTATCACTTACTGGAAAAGAAAAGTGAAATCTGAATACATGCGACTTCGACAACTTAAACGGCTTCAGGCAAATATGGGTGCAAAGGCTTTGTATGTGGCAAATTTTGCAAAGGTTCAAGAAAAAACCCAGATCCTCAATGAAGAATGGAAGAAGCTTCGTGTCCAACCTGTTCAGTCAATGAAGCCTGTGAGTGGACACCCTTTTCTCAAAAAGTGTACCATAGAGAGCATTTTCCCGGGATTTGCAAGCCAACATATGTTAATGAGGTCACTGAACACAGTTGCATTGGTTCCCATCATGTATTCCTGGTCCCCTCTCCAACAGAACTTTATGGTAGAAGATGAGACGGTTTTGTGCAATATTCCC…
TF88	EZH2	143	ATGGGCCAGACTGGGAAGAAATCTGAGAAGGGACCAGTTTGTTGGCGGAAGCGTGTAAAATCAGAGTACATGCGACTGAGACAGCTCAAGAGGTTCAGACGAGCTGATGAAGTAAAGAGTATGTTTAGTTCCAATCGTCAGAAAATTTTGGAAAGAACGGAAATCTTAAACCAAGAATGGAAACAGCGAAGGATACAGCCTGTGCACATCCTGACTTCTGTGAGCTCATTGCGCGGGACTAGGGAGTGTTCGGTGACCAGTGACTTGGATTTTCCAACACAAGTCATCCCATTAAAGACTCTGAATGCAGTTGCTTCAGTACCCATAATGTATTCTTGGTCTCCCCTACAGCAGAATTTTATGGTGGAAGATGAAACTGTTTTACATAACATTCCTTAT…
TF88	FOSL2	5414	ATGAGCGTGGGCCTGGACCTTCCCCAGATGCTGCCAGGCAGCCCCTCCCCAAGCCTCAAAGAAGCATTTGCTGAGGATGGAGAGGCAGGGGAGGGAGGCGGGAGGCCGTCACTGGAGTGGCGTCTGCAGCAGCTGCTGCCCCAGCACCCGCTCAGCCTGTCCTGGCTGCTCACCTCCCCGCAGGGCACCGGGCCTTTCCTGCCCTCTGTGGTCATCTGCCACCTGCTGGATCAAGTGCTTTCTCTTTTACACTCCCCTGTCCCCACCCCAGTGCACTCTTCTGGCCCAGGCAGCAAGCAAGCTGTGAACAGCTGGCCTGAGCTGTCGCTGTGGCTTGTGGCTCATGCGCCATTCCTGGTTGTCTGT
TF88	FOXM1	667	ATGAAAACTAGCCCCCGTCGGCCACTGATTCTCAAAAGACGGAGGCTGCCCCTTCCTGTTCAAAATGCCCCAAGTGAAACATCAGAGGAGGAACCTAAGAGATCCCCTGCCCAACAGGAGTCTAATCAAGCAGAGGCCTCCAAGGAAGTGGCAGAGTCCAACTCTTGCAAGTTTCCAGCTGGGATCAAGATTATTAACCACCCCACCATGCCCAACACGCAAGTAGTGGCCATCCCCAACAATGCTAATATTCACAGCATCATCACAGCACTGACTGCCAAGGGAAAAGAGAGTGGCAGTAGTGGGCCCAACAAATTCATCCTCATCAGCTGTGGGGGAGCCCCAACTCAGCCTCCAGGACTCCGGCCTCAAACCCAAACCAGCTATGATGCCAAAAGG…
TF88	FOXP1	8945	ATGATGCAAGAATCTGGGACTGAGACAAAAAGTAACGGTTCAGCCATCCAGAATGGGTCGGGCGGCAGCAACCACTTACTAGAGTGCGGCGGTCTTCGGGAGGGGCGGTCCAACGGAGAGACGCCGGCCGTGGACATCGGGGCAGCTGACCTCGCCCACGCCCAGCAGCAGCAGCAACAGTGGCATCTCATAAACCATCAGCCCTCTAGGAGTCCCAGCAGTTGGCTTAAGAGACTAATTTCAAGCCCTTGGGAGTTGGAAGTCCTGCAGGTCCCCTTGTGGGGAGCAGTTGCTGAGACGAAGATGAGTGGACCTGTGTGTCAGCCTAACCCTTCCCCATTT
TF88	HES2	7170	ATGGGGCTGCCTCGCCGGGCAGGGGACGCGGCGGAGCTGCGCAAGAGCCTGAAGCCGCTGCTGGAGAAGCGCCGGCGCGCGCGCATCAACCAGAGCCTGAGCCAGCTTAAGGGGCTCATCCTGCCGCTGCTGGGCCGGGAGGATGCTTCTGGCTGGCACACCTGGCTTCCCCTCCATGCTCAGAACTGCTTCCTACTCTACATCCAGGCTCCTGAGCAGCCCCCAGCT
TF88	HIF1A	6151	ATGGAGGGCGCCGGCGGCGCGAACGACAAGAAAAAGATAAGTTCTGAACGTCGAAAAGAAAAGTCTCGAGATGCAGCCAGATCTCGGCGAAGTAAAGAATCTGAAGTTTTTTATGAGCTTGCTCATCAGTTGCCACTTCCACATAATGTGAGTTCGCATCTTGATAAGGCCTCTGTGATGAGGCTTACCATCAGCTATTTGCGTGTGAGGAAACTTCTGGATGCTGGTGATTTGGATATTGAAGATGACATGAAAGCACAGATGAATTGCTTTTATTTGAAAGCCTTGGATGGTTTTGTTATGGTTCTCACAGATGATGGTGACATGATTTACATTTCTGATAATGTGAACAAATACATGGGATTAACTCAGTTTGAACTAACTGGACACAGTGTGTTT…
TF88	HMGA1	4041	ATGAGTGAGTCGAGCTCGAAGTCCAGCCAGCCCTTGGCCTCCAAGCAGGAAAAGGACGGCACTGAGAAGCGGGGCCGGGGCAGGCCGCGCAAGCAGCCTCCGAAGGAGCCCAGCGAAGTGCCAACACCTAAGAGACCTCGGGGCCGACCAAAGGGAAGCAAAAACAAGGGTGCTGCCAAGACCCGGAAAACCACCACAACTCCAGGAAGGAAACCAAGGGGCAGACCCAAAAAACTGGAGAAGGAGGAAGAGGAGGGCATCTCGCAGGAGTCCTCGGAGGAGGAGCAG
TF88	ID2	1362	ATGAAAGCCTTCAGTCCCGTGAGGTCCGTTAGGAAAAACAGCCTGTCGGACCACAGCCTGGGCATCTCCCGGAGCAAAACCCCTGTGGACGACCCGATGAGCCTGCTATACAACATGAACGACTGCTACTCCAAGCTCAAGGAGCTGGTGCCCAGCATCCCCCAGAACAAGAAGGTGAGCAAGATGGAAATCCTGCAGCACGTCATCGACTACATCTTGGACCTGCAGATCGCCCTGGACTCGCATCCCACTATTGTCAGCCTGCATCACCAGAGACCCGGGCAGAACCAGGCGTCCAGGACGCCGCTGACCACCCTCAACACGGATATCAGCATCCTGTCCTTGCAGGCTTCTGAATTCCCTTCTGAGTTAATGTCAAATGACAGCAAAGCACTGTGT…
TF88	ID3	3761	ATGAAGGCGCTGAGCCCGGTGCGCGGCTGCTACGAGGCGGTGTGCTGCCTGTCGGAACGCAGTCTGGCCATCGCCCGGGGCCGAGGGAAGGGCCCGGCAGCTGAGGAGCCGCTGAGCTTGCTGGACGACATGAACCACTGCTACTCCCGCCTGCGGGAACTGGTACCCGGAGTCCCGAGAGGCACTCAGCTTAGCCAGGTGGAAATCCTACAGCGCGTCATCGACTACATTCTCGACCTGCAGGTAGTCCTGGCCGAGCCAGCCCCTGGACCCCCTGATGGCCCCCACCTTCCCATCCAGACAGCCGAGCTCGCTCCGGAACTTGTCATCTCCAACGACAAAAGGAGCTTTTGCCAC
TF88	IFI16	803	ATGGGAAAAAAATACAAGAACATTGTTCTACTAAAAGGATTAGAGGTCATCAATGATTATCATTTTAGAATGGTTAAGTCCTTACTGAGCAACGATTTAAAACTTAATTTAAAAATGAGAGAAGAGTATGACAAAATTCAGATTGCTGACTTGATGGAAGAAAAGTTCCGAGGTGATGCTGGTTTGGGCAAACTAATAAAAATTTTCGAAGATATACCAACGCTTGAAGACCTGGCTGAAACTCTTAAAAAAGAAAAGTTAAAAGTAAAAGGACCAGCCCTATCAAGAAAGAGGAAGAAGGAAGTGGATGCTACTTCACCTGCACCCTCCACAAGCAGCACTGTCAAAACTGAAGGAGCAGAGGCAACTCCTGGAGCTCAGAAAAGAAAAAAATCAACC…
TF88	MAX	2196	ATGAGCGATAACGATGACATCGAGGTGGAGAGCGACGAAGAGCAACAGAGGTTTCAATCTGCGGCTGACAAACGGGCTCATCATAATGCACTGGAACGAAAACGTAGGGACCACATCAAAGACAGCTTTCACAGTTTGCGGGACTCAGTCCCATCACTCCAAGGAGAGAAGGCATCCCGGGCCCAAATCCTAGACAAAGCCACAGAATATATCCAGTATATGCGAAGGAAAAACCACACACACCAGCAAGATATTGACGACCTCAAGCGGCAGAATGCTCTTCTGGAGCAGCAAGGTGAGCACCCGAGCTCGTGGGGCAGCTGGCCCTGCTGTGCTCCAGCCAGGTCAGGCTTTGGCACCTGGGCCTGCAGAGTCAGAGCCAGTCATGGAGTATGTGCT…
TF88	MITF	8735	ATGCTGGAAATGCTAGAATATAATCACTATCAGGTGCAGACCCACCTCGAAAACCCCACCAAGTACCACATACAGCAAGCCCAACGGCAGCAGGTAAAGCAGTACCTTTCTACCACTTTAGCAAATAAACATGCCAACCAAGTCCTGAGCTTGCCATGTCCAAACCAGCCTGGCGATCATGTCATGCCACCGGTGCCGGGGAGCAGCGCACCCAACAGCCCCATGGCTATGCTTACGCTTAACTCCAACTGTGAAAAAGAGTTTATGAAGCAG
TF88	MXD4	8884	ATGGAGCTGAACTCCCTGCTGATCCTGCTGGAGGCGGCCGAGTACCTGGAGCGCAGGGATCGAGAGGCCGAGCACGGCTACGCCTCGGTGCTGCCCTTCGACGGCGACTTCGCCAGGGAGAAAACAAAGGCGGCCGGCCTGGTGCGCAAGGCCCCGAACAACAGGCCTCCTCAG
TF88	MZF1	4979	ATGAGGCCTGCGGTGCTGGGCTCCCCAGACCGAGCACCCCCAGAAGATGAGGGGCCTGTCATGGTGAAGCTAGAGGACTCTGAGGAGGAGGGTGAGGCTGCCTTATGGGACCCAGGCCCTGAAGCTGCACGCCTGCGTTTCCGGTGCTTCCGCTATGAGGAGGCCACAGGGCCCCAAGAGGCCCTGGCCCAGCTCCGAGAGCTGTGTCGCCAGTGGCTGCGTCCAGAGGTACGCTCCAAGGAGCAGATGCTGGAGCTGTTGGTGCTGGAGCAGTTCCTGGGCGCACTGCCCCCTGAGATCCAGGCCCGTGTGCAGGGGCAGCGGCCAGGCAGCCCCGAGGAGGCTGCTGCCCTAGTAGATGGGCTGCGCCGGGAGCCGGGCGGACCCCGGAGATGGGTC…
TF88	NFATC1	53448	ATGCCAAGCACCAGCTTTCCAGTCCCTTCCAAGTTTCCACTTGGCCCTGCGGCTGCGGTCTTCGGGAGAGGAGAAACTTTGGGGCCCGCGCCGCGCGCCGGCGGCACCATGAAGTCAGCGGAGGAAGAACACTATGGCTATGCATCCTCCAACGTCAGCCCCGCCCTGCCGCTCCCCACGGCGCACTCCACCCTGCCGGCCCCGTGCCACAACCTTCAGACCTCCACACCGGGCATCATCCCGCCGGCGGATCACCCCTCGGGGTACGGAGCAGCTTTGGACGGTGGGCCCGCGGGCTACTTCCTCTCCTCCGGCCACACCAGGCCTGATGGGGCCCCTGCCCTGGAGAGTCCTCGCATCGAGATAACCTCGTGCTTGGGCCTGTACCACAACAATAAC…
TF88	NFE2L1	3011	ATGCTTTCTCTGAAGAAATACTTAACGGAAGGACTTCTCCAGTTCACCATTCTGCTGAGTTTGATTGGGGTACGGGTGGACGTGGATACTTACCTGACCTCACAGCTTCCCCCACTCCGGGAGATCATCCTGGGGCCCAGTTCTGCCTATACTCAGACCCAGTTCCACAACCTGAGGAATACCTTGGATGGCTATGGTATCCACCCCAAGAGCATAGACCTGGACAATTACTTCACTGCCCGGCGGCTCCTCAGTCAGGTGAGGGCCCTGGACAGGTTCCAGGTGCCAACCACTGAGGTAAATGCCTGGCTGGTTCACCGAGACCCAGAGGGGTCTGTCTCTGGCAGTCAGCCCAACTCAGGCCTCGCCCTCGAGAGTTCCAGTGGCCTCCAAGATGTG…
TF88	NHLH1	2985	ATGATGCTCAACTCAGACACCATGGAGCTGGACCTGCCGCCCACCCACTCAGAGACTGAGTCGGGCTTCAGTGACTGTGGGGGCGGGGCGGGCCCTGATGGTGCCGGGCCTGGGGGTCCGGGAGGGGGCCAGGCCCGAGGCCCAGAGCCGGGAGAGCCTGGCCGGAAAGACCTGCAGCATCTGAGCCGCGAGGAGCGCCGGCGCCGGCGCCGCGCCACAGCCAAGTACCGCACGGCCCACGCCACGCGAGAACGCATCCGCGTGGAAGCCTTCAACCTGGCCTTCGCCGAGCTGCGCAAGCTGCTGCCTACGCTGCCCCCCGACAAGAAGCTCTCCAAGATTGAGATTCTGCGCCTGGCCATCTGCTATATCTCCTACCTGAACCACGTGCTGGACGTC
TF88	NR1D2	14407	ATGGAGGTGAATGCAGGAGGTGTGATTGCCTATATCAGTTCTTCCAGCTCAGCCTCAAGCCCTGCCTCTTGTCACAGTGAGGGTTCTGAGAATAGTTTCCAGTCCTCCTCCTCTTCTGTTCCATCTTCTCCAAATAGCTCTAATTCTGATACCAATGGTAATCCCAAGAATGGTGATCTCGCCAATATTGAAGGCATCTTGAAGAATGATCGAATAGATTGTTCTATGAAAACAAGCAAATCGAGTGCACCTGGGATGACAAAAAGTCATAGTGGTGTGACAAAATTTAGTGGCATGGTTCTACTGTGTAAAGTCTGTGGGGATGTGGCGTCAGGATTCCACTATGGAGTTCATGCTTGCGAAGGCTGTAAGGGTTTCTTTCGGAGAAGTATTCAACAA…
TF88	NR3C1	7587	ATGGACTCCAAAGAATCATTAACTCCTGGTAGAGAAGAAAACCCCAGCAGTGTGCTTGCTCAGGAGAGGGGAGATGTGATGGACTTCTATAAAACCCTAAGAGGAGGAGCTACTGTGAAGGTTTCTGCGTCTTCACCCTCACTGGCTGTCGCTTCTCAATCAGACTCCAAGCAGCGAAGACTTTTGGTTGATTTTCCAAAAGGCTCAGTAAGCAATGCGCAGCAGCCAGATCTGTCCAAAGCAGTTTCACTCTCAATGGGACTGTATATGGGAGAGACAGAAACAAAAGTGATGGGAAATGACCTGGGATTCCCACAGCAGGGCCAAATCAGCCTTTCCTCGGGGGAAACAGACTTAAAGCTTTTGGAAGAAAGCATTGCAAACCTCAATAGGTCGACC…
TF88	POU2F1	3767	ATGAACAATCCGTCAGAAACCAGTAAACCATCTATGGAGAGTGGAGATGGCAACACAGGCACACAAACCAATGGTCTGGACTTTCAGAAGCAGCCTGTGCCTGTAGGAGGAGCAATCTCAACAGCCCAGGCGCAGGCTTTCCTTGGACATCTCCATCAGGTCCAACTCGCTGGAACAAGTTTACAGGCTGCTGCTCAGTCTTTAAATGTACAGTCTAAATCTAATGAAGAATCGGGGGATTCGCAGCAGCCAAGCCAGCCTTCCCAGCAGCCTTCAGTGCAGGCAGCCATTCCCCAGACCCAGCTTATGCTAGCTGGAGGACAGATAACTGGGCTTACTTTGACGCCTGCCCAGCAACAGTTACTACTCCAGCAGGCACAGGCACAGGCACAGCTGCTG…
TF88	PRDM4	10103	ATGCATCACAGGATGAATGAAATGAACCTGAGTCCAGTGGGGATGGAGCAGCTGACTTCATCCTCTGTGAGCAATGCCTTGCCAGTCTCAGGAAGTCACCTGGGATTGGCTGCCTCACCCACTCACAGTGCCATCCCTGCCCCAGGCCTCCCAGTGGCAATTCCAAACCTGGGTCCCTCCCTGAGCTCTCTGCCTTCTGCTCTGTCTTTAATGCTACCAATGGGTATTGGGGATCGAGGGGTGATGTGTGGGTTACCTGAAAGAAACTACACCCTACCTCCACCACCTTACCCTCACCTGGAGAGCAGTTATTTCAGAACCATTCTACCTGGCATTTTATCTTATTTAGCTGACAGACCACCTCCACAGTACATCCACCCTAACTCTATAAATGTTGAT…
TF88	RFX3	6060	ATGCAGACATCAGAGACTGGGTCGGACACAGGCTCGACAGTGACCTTACAAACATCTGTGGCTAGTCAAGCAGCAGTGCCTACGCAGGTGGTACAGCAAGTACCAGTACAACAACAGGTACAGCAGGTACAGACTGTGCAGCAGGTACAACATGTCTATCCCGCTCAGGTGCAGTATGTGGAAGGAAGCGATACTGTCTATACCAATGGAGCAATCCGAACAACAACGTATCCTTACACAGAGACACAGATGTACAGCCAAAATACTGGAGGGAATTACTTTGATACTCAAGGGAGTTCCGCCCAGGTGACTACCGTGGTCTCATCCCACAGTATGGTGGGCACTGGTGGGATTCAGATGGGCGTCACAGGAGGACAACTCATCAGCAGCTCTGGAGGA…
TF88	RFX6	2099	ATGGCCAAGGTCCCGAAGCTGGAAGACACCTTCCTGCAGGCGCAGCCTGCGCCCCAACTGTCCCCGGGGATCCAGGAAGACTGCTGTGTGCAGCTCCTGGGCAAGGGCTTGCTAGTCTATCCGGAAGAAACAGTGTACCTGGCGGCCGAAGGGCAGCCCGGGGGCGAGCAGGGCGGCGGGGAGAAAGGCGAAGACCCGGAGCTGCCGGGGGCAGTGAAATCAGAAATGCACTTAAACAATGGTAACTTTTCCTCTGAAGAAGAGGACGCCGACAACCACGACAGCAAAACCAAAGCAGCGGATCAATACCTGTCTCAGAAGAAAACCATCACGCAGATTGTGAAGGATAAAAAGAAGCAGACACAGCTCACGCTGCAGTGGCTTGAAGAGAATTACATT…
TF88	SATB1	3648	ATGGATCATTTGAACGAGGCAACTCAGGGGAAAGAACATTCAGAAATGTCTAACAATGTGAGTGATCCGAAGGGTCCACCAGCCAAGATTGCCCGCCTGGAGCAGAACGGGAGCCCGCTAGGAAGAGGAAGGCTTGGGAGTACAGGTGCAAAAATGCAGGGAGTGCCTTTAAAACACTCGGGCCATCTGATGAAAACCAACCTTAGGAAAGGAACCATGCTGCCAGTTTTCTGTGTGGTGGAACATTATGAAAACGCCATTGAATATGATTGCAAGGAGGAGCATGCAGAATTTGTGCTGGTGAGAAAGGATATGCTTTTCAACCAGCTGATCGAAATGGCATTGCTGTCTCTAGGTTATTCACATAGCTCTGCTGCCCAGGCCAAAGGGCTAATCCAG…
TF88	SATB2	52671	ATGGAGCGGCGGAGCGAGAGCCCGTGTCTGCGGGACAGCCCCGACCGGCGGAGCGGCAGCCCGGACGTCAAGGGGCCTCCCCCAGTGAAGGTGGCCCGGCTGGAGCAGAACGGCAGCCCCATGGGAGCCCGCGGGAGGCCCAACGGCGCCGTGGCCAAGGCCGTGGGAGGTTTGATGATTCCTGTCTTTTGTGTCGTGGAGCAGTTGGACGGCTCTCTTGAATATGACAACAGAGAAGAACACGCCGAGTTTGTCCTGGTGCGGAAAGATGTGCTTTTTAGCCAGCTGGTGGAGACTGCGCTCCTGGCCCTGGGGTATTCTCACAGCTCTGCGGCCCAGGCCCAAGGAATAATCAAGCTGGGAAGGTGGAACCCTCTCCCCCTCAGTTATGTGACAGAT…
TF88	SP4	53010	ATGAGCGATCAGAAGAAGGAGGAGGAGGAGGAGGCGGCAGCGGCAGCGGCGATGGCTACAGAAGGAGGGAAAACCTCTGAGCCAGAGAATAACAATAAAAAACCCAAAACCTCAGGCTCCCAGGACTCTCAGCCCTCTCCTCTGGCTTTACTGGCAGCTACTTGCAGCAAAATAGGGACTCCTGGTGAAAATCAAGCAACTGGACAACAACAAATTATTATAGATCCAAGTCAAGGATTGGTGCAACTTCAAAATCAACCACAACAGCTAGAACTGGTAACAACGCAACTTGCTGGAAACGCTTGGCAACTTGTTGCCTCCACTCCTCCTGCTTCAAAAGAGAATAACGTTTCTCAACCAGCCTCTAGTTCGTCTAGTTCTTCCAGCAGTAATAACGGG…
TF88	STAT1	4126	ATGTCTCAGTGGTACGAACTTCAGCAGCTTGACTCAAAATTCCTGGAGCAGGTTCACCAGCTTTATGATGACAGTTTTCCCATGGAAATCAGACAGTACCTGGCACAGTGGTTAGAAAAGCAAGACTGGGAGCACGCTGCCAATGATGTTTCATTTGCCACCATCCGTTTTCATGACCTCCTGTCACAGCTGGATGATCAATATAGTCGCTTTTCTTTGGAGAATAACTTCTTGCTACAGCATAACATAAGGAAAAGCAAGCGTAATCTTCAGGATAATTTTCAGGAAGACCCAATCCAGATGTCTATGATCATTTACAGCTGTCTGAAGGAAGAAAGGAAAATTCTGGAAAACGCCCAGAGATTTAATCAGGCTCAGTCGGGGAATATTCAGAGCACA…
TF88	STAT3	7727	ATGGCCCAATGGAATCAGCTACAGCAGCTTGACACACGGTACCTGGAGCAGCTCCATCAGCTCTACAGTGACAGCTTCCCAATGGAGCTGCGGCAGTTTCTGGCCCCTTGGATTGAGAGTCAAGATTGGGCATATGCGGCCAGCAAAGAATCACATGCCACTTTGGTGTTTCATAATCTCCTGGGAGAGATTGACCAGCAGTATAGCCGCTTCCTGCAAGAGTCGAATGTTCTCTATCAGCACAATCTACGAAGAATCAAGCAGTTTCTTCAGAGCAGGTATCTTGAGAAGCCAATGGAGATTGCCCGGATTGTGGCCCGGTGCCTGTGGGAAGAATCACGCCTTCTACAGACTGCAGCCACTGCGGCCCAGCAAGGGGGCCAGGCCAACCACCCCACA…
TF88	STAT5A	8201	ATGGCGGGCTGGATCCAGGCCCAGCAGCTGCAGGGAGACGCGCTGCGCCAGATGCAGGTGCTGTACGGCCAGCACTTCCCCATCGAGGTCCGGCACTACTTGGCCCAGTGGATTGAGAGCCAGCCATGGGATGCCATTGACTTGGACAATCCCCAGGACAGAGCCCAAGCCACCCAGCTCCTGGAGGGCCTGGTGCAGGAGCTGCAGAAGAAGGCGGAGCACCAGGTGGGGGAAGATGGGTTTTTACTGAAGATCAAGCTGGGGCACTACGCCACGCAGCTCCAGAAAACATATGACCGCTGCCCCCTGGAGCTGGTCCGCTGCATCCGGCACATTCTGTACAATGAACAGAGGCTGGTCCGAGAAGCCAACAATTGCAGCTCTCCGGCTGGGATCCTG…
TF88	STAT6	14374	ATGTCTCTGTGGGGTCTGGTCTCCAAGATGCCCCCAGAAAAAGTGCAGCGGCTCTATGTCGACTTTCCCCAACACCTGCGGCATCTTCTGGGTGACTGGCTGGAGAGCCAGCCCTGGGAGTTCCTGGTCGGCTCCGACGCCTTCTGCTGCAACTTGGCTAGTGCCCTACTTTCAGACACTGTCCAGCACCTTCAGGCCTCGGTGGGAGAGCAGGGGGAGGGGAGCACCATCTTGCAACACATCAGCACCCTTGAGAGCATATATCAGAGGGACCCCCTGAAGCTGGTGGCCACTTTCAGACAAATACTTCAAGGAGAGAAAAAAGCTGTTATGGAACAGTTCCGCCACTTGCCAATGCCTTTCCACTGGAAGCAGGAAGAACTCAAGTTTAAGACAGGC…
TF88	TAL2	54474	ATGACCAGGAAGATCTTCACAAATACCAGGGAGCGGTGGAGGCAGCAGAATGTCAACAGCGCCTTTGCCAAGCTGAGGAAGCTCATCCCCACTCACCCTCCAGACAAAAAGCTGAGCAAAAATGAAACGCTTCGCCTGGCAATGAGGTATATCAACTTCTTGGTCAAGGTCTTGGGGGAGCAAAGCCTGCAACAAACGGGAGTGGCTGCTCAGGGGAACATTCTGGGGCTCTTCCCTCAAGGACCCCACCTGCCAGGCCTGGAGGACAGAACTCTGCTTGAGAACTACCAGGTTCCTTCACCTGGTCCAAGCCACCACATTCCT
TF88	TCF25	6828	ATGTCGCGCCGGGCCCTCCGGAGGCTGAGGGGGGAACAGCGCGGCCAGGAGCCCCTCGGGCCCGGCGCCTTGCATTTCGATCTCCGTGATGACGATGACGCGGAAGAAGAAGGGCCCAAGCGGGAGCTTGGTGTCCGGCGTCCCGGGGGCGCAGGGAAGGAGGGCGTCCGAGTCAACAACCGCTTCGAGCTGATAAACATTGACGATCTTGAGGATGACCCTGTGGTGAACGGGGAGAGGTCTGGCTGTGCGCTCACAGACGCTGTGGCACCAGGGAACAAAGGAAGGGGTCAGCGTGGAAACACAGAGAGCAAGACGGATGGAGATGACACCGAGACAGTGCCCTCAGAGCAGTCTCATGCAAGTGGCAAACTCCGGAAGAAGAAAAAAAAACAGAAA…
TF88	TCF4	56644	ATGCATCACCAACAGCGAATGGCTGCCTTAGGGACGGACAAAGAGCTGAGTGATTTACTGGATTTCAGTGCGATGTTTTCACCTCCTGTGAGCAGTGGGAAAAATGGACCAACTTCTTTGGCAAGTGGACATTTTACTGGCTCAAATGTAGAAGACAGAAGTAGCTCAGGGTCCTGGGGGAATGGAGGACATCCAAGCCCGTCCAGGAACTATGGAGATGGGACTCCCTATGACCACATGACCAGCAGGGACCTTGGGTCACATGACAATCTCTCTCCACCTTTTGTCAATTCCAGAATACAAAGTAAAACAGAAAGGGGCTCATACTCATCTTATGGGAGAGAATCAAACTTACAGGGTTGCCACCAGCAGAGTCTCCTTGGAGGTGACATGGATATG…
TF88	THAP12	53949	ATGCCGAACTTCTGCGCTGCCCCCAACTGCACGCGGAAGAGCACGCAGTCCGACTTGGCCTTCTTCAGGTTCCCGCGGGACCCTGCCAGATGCCAGAAGTGGGTGGAGAACTGTAGGAGAGCAGACTTAGAAGATAAAACACCTGATCAGCTAAATAAACATTATCGATTATGTGCCAAACATTTTGAGACCTCTATGATCTGTAGAACTAGTCCTTATAGGACAGTTCTTCGAGATAATGCAATACCAACAATATTTGATCTTACCAGTCATTTGAACAACCCACATAGTAGACACAGAAAACGAATAAAAGAACTGAGTGAAGATGAAATCAGGACACTGAAACAGAAAAAAATTGATGAAACTTCTGAGCAGGAACAAAAACATAAAGAAACCAAC…
TF88	TRPS1	56292	ATGGTCCGGAAAAAGAACCCCCCTCTGAGAAACGTTGCAAGTGAAGGCGAGGGCCAGATCCTGGAGCCTATAGGTACAGAAAGCAAGGTATCTGGAAAGAACAAAGAATTTTCTGCAGATCAGATGTCAGAAAATACGGATCAGAGTGATGCTGCAGAACTAAATCATAAGGAGGAACATAGCTTGCATGTTCAAGATCCATCTTCTAGCAGTAAGAAGGACTTGAAAAGCGCAGTTCTGAGTGAGAAGGCTGGCTTCAATTATGAAAGCCCCAGTAAGGGAGGAAACTTTCCCTCCTTTCCGCATGATGAGGTGACAGACAGAAATATGTTGGCTTTCTCATCTCCAGCTGCTGGGGGAGTCTGTGAGCCCTTGAAGTCTCCGCAAAGAGCAGAGGCA…
TF88	TSC22D1	8601	ATGAAATCCCAATGGTGTAGACCAGTGGCGATGGATCTAGGAGTTTACCAACTGAGACATTTTTCAATTTCTTTCTTGTCATCCTTGCTGGGGACTGAAAACGCTTCTGTGAGACTTGATAATAGCTCCTCTGGTGCAAGTGTGGTAGCTATTGACAACAAAATCGAGCAAGCTATGGATCTAGTGAAAAGCCATTTGATGTATGCGGTCAGAGAAGAAGTGGAGGTCCTCAAAGAGCAAATCAAAGAACTAATAGAGAAAAATTCCCAGCTGGAGCAGGAGAACAATCTGCTGAAGACACTGGCCAGTCCTGAGCAGCTTGCCCAGTTTCAGGCCCAGCTGCAGACTGGCTCCCCCCCTGCCACCACCCAGCCACAGGGCACCACACAGCCCCCCGCC…
TF88	TSC22D3	531	ATGGATCTGGTGAAGAATCATCTGATGTATGCTGTGAGAGAGGAGGTGGAGATCCTGAAGGAGCAGATCCGAGAGCTGGTGGAGAAGAACTCCCAGCTAGAGCGTGAGAACACCCTGTTGAAGACCCTGGCAAGCCCAGAGCAGCTGGAGAAGTTCCAGTCCTGTCTGAGCCCTGAAGAGCCAGCTCCCGAATCCCCACAAGTGCCCGAGGCCCCTGGTGGTTCTGCGGTG
TF88	TSHZ3	56855	ATGCTCCCGGAGCCCAGCCTCTTCAGCACCGTGCAGCTGTACCGGCAGAGCAGCAAGCTCTATGGCTCCATCTTCACGGGGGCCAGCAAGTTCCGCTGTAAGGACTGCAGCGCTGCCTACGACACCCTGGTGGAGTTGACGGTGCACATGAACGAGACGGGGCATTACCGCGACGACAACCATGAGACCGATAACAACAACCCCAAGCGCTGGTCCAAGCCTCGCAAACGCTCCTTGCTGGAAATGGAAGGGAAGGAAGACGCCCAGAAGGTGCTGAAGTGCATGTACTGTGGCCACTCCTTTGAGTCCCTGCAGGATTTGAGTGTCCATATGATCAAAACAAAACACTACCAAAAAGTGCCTCTGAAGGAACCCGTCACTCCTGTCGCCGCCAAAATC…
TF88	ZBED1	201	ATGGAGAATAAAAGCCTGGAGAGCTCCCAGACAGACCTGAAGCTGGTGGCCCACCCCCGCGCCAAGAGCAAGGTGTGGAAGTATTTCGGCTTCGACACCAACGCCGAGGGATGCATCCTGCAGTGGAAGAAAATCTACTGCCGCATCTGCATGGCCCAGATCGCCTACTCCGGAAACACCTCCAACCTGTCCTACCACCTGGAGAAGAACCACCCCGAGGAATTCTGCGAGTTCGTCAAGAGCAACACGGAGCAGATGCGTGAAGCCTTCGCCACCGCCTTCTCCAAGCTGAAGCCCGAGTCGTCCCAGCAGCCCGGGCAGGATGCGCTGGCCGTCAAGGCCGGCCACGGCTACGACAGCAAGAAGCAGCAGGAGCTGACGGCCGCCGTGCTGGGCCTC…
TF88	ZBED4	56238	ATGGAGAATAACTTGAAAACTTGTCCCAAAGAGGACGGTGATTTCGTTTCTGATAAAATAAAGTTTAAAATAGAAGAGGAAGATGATGATGGAATTCCTCCTGATAGTTTGGAAAGAATGGACTTTAAAAGCGAGCAGGAGGACATGAAGCAGACAGACAGCGGTGGGGAGCGAGCGGGCCTCGGTGGGACGGGTTGCAGCTGCAAGCCCCCTGGGAAGTACTTGTCTGCAGAGAGTGAGGATGACTATGGCGCGCTGTTCTCCCAGTACAGCAGCACCCTATACGACGTGGCCATGGAGGCCGTGACCCAGAGCCTCCTTTCCAGCCGGAACATGAGCTCCAGGAAGAAGTCTCCAGCCTGGAAGCATTTTTTTATCTCTCCCCGAGACAGCACTAAA…
TF88	ZBTB10	56858	ATGCAGGACGGCGCGTCCCTGAGCGACAGCACCGAGGACGAGGAGGAGGGGGCGAGCCTGGGCGACGGCAGCGGGGCGGAAGGCGGCAGCTGCAGCAGCAGCAGGCGGTCGGGCGGCGATGGCGGGGACGAAGTGGAGGGCAGCGGTGTGGGAGCTGGCGAAGGAGAGACTGTCCAGCACTTCCCGCTCGCGCGGCCCAAGTCTCTAATGCAGAAGCTCCAATGCTCCTTCCAGACCTCCTGGCTCAAGGACTTTCCCTGGCTGCGCTATTCCAAGGATACTGGTCTTATGTCTTGCGGCTGGTGCCAAAAGACCCCTGCAGATGGGGGAAGCGTGGACCTTCCCCCAGTGGGGCATGATGAGCTTTCGCGAGGGACCCGCAACTACAAGAAAACCCTC…
TF88	ZBTB48	154	ATGGACGGCTCCTTCGTCCAGCACAGTGTGAGGGTTCTGCAGGAGCTCAACAAGCAGCGGGAGAAGGGCCAGTACTGCGACGCCACTCTGGACGTGGGGGGCCTGGTGTTTAAGGCACACTGGAGTGTCCTTGCCTGCTGCAGTCACTTTTTCCAGAGCCTCTACGGGGATGGCTCAGGGGGCAGTGTCGTCCTCCCTGCTGGCTTCGCTGAGATCTTTGGCCTCTTGTTGGACTTTTTCTACACTGGTCACCTCGCTCTCACCTCAGGGAACCGGGATCAGGTGCTCCTGGCAGCCAGGGAGTTGCGAGTGCCAGAGGCCGTAGAGCTGTGCCAGAGCTTCAAGCCCAAAACTTCAGTGGGACAGGCAGCAGGTGGCCAGAGTGGGCTGGGGCCCCCT…
TF88	ZBTB49	56171	ATGGACCCTGTTGCTACCCACAGCTGCCATCTGCTCCAGCAACTGCATGAGCAGCGAATCCAAGGCCTGCTTTGTGACTGTATGTTGGTGGTAAAAGGAGTCTGCTTTAAAGCGCATAAGAATGTCCTGGCAGCATTCAGCCAGTATTTTAGGAGCCTCTTTCAGAATTCTTCAAGCCAGAAGAATGATGTTTTTCACTTGGATGTTAAAAATGTCAGTGGCATAGGGCAGATCCTGGACTTCATGTACACTTCTCATCTAGATCTTAACCAGGACAATATACAAGTAATGCTGGACACAGCACAGTGTTTGCAAGTTCAAAATGTTCTGAGTCTGTGTCACACATTTTTAAAATCAGCCACTGTAGTACAGCCACCTGGCATGCCTTGTAATAGTACA…
TF88	ZC3H11A	6160	ATGCCTAATCAAGGAGAAGACTGCTATTTTTTTTTCTATTCCACATGTACCAAAGGCGACAGCTGCCCATTCCGTCACTGTGAAGCTGCAATAGGAAATGAAACTGTTTGCACATTATGGCAAGAAGGGCGCTGTTTTCGACAGGTGTGCAGGTTTCGGCACATGGAGATTGATAAAAAACGCAGTGAAATTCCTTGTTATTGGGAAAATCAGCCAACAGGATGTCAAAAATTAAACTGCGCTTTCCATCACAATAGAGGACGATATGTTGATGGCCTTTTCCTACCTCCGAGCAAAACTGTGTTGCCCACTGTGCCTGAGTCACCAGAAGAGGAAGTGAAGGCTAGCCAACTTTCAGTTCAGCAGAACAAATTGTCTGTCCAGTCCAATCCTTCCCCT…
TF88	ZFHX3	9406	ATGCGGCTCGGGGGCGGGCAGCTGGTGTCAGAGGAGCTGATGAACCTGGGCGAGAGCTTCATCCAGACCAACGACCCGTCGCTGAAGCTCTTCCAGTGCGCCGTCTGCAACAAGTTCACGACGGACAACCTGGACATGCTGGGCCTGCACATGAACGTGGAGCGCAGCCTGTCGGAGGACGAGTGGAAGGCGGTGATGGGGGACTCATACCAGTGCAAGCTCTGCCGCTACAACACCCAGCTCAAGGCCAACTTCCAGCTGCACTGCAAGACAGACAAGCACGTGCAGAAGTACCAGCTGGTGGCCCACATCAAGGAGGGCGGCAAGGCCAACGAGTGGAGGCTCAAGTGTGTGGCCATCGGCAACCCCGTGCACCTCAAGTGCAACGCCTGTGACTAC…
TF88	ZFP28	56419	ATGCGGGGGGCGGCGAGCGCGAGTGTCCGCGAGCCGACGCCGCTCCCGGGTAGAGGCGCCCCCCGCACAAAGCCCCGGGCGGGCCGAGGCCCGACTGTAGGGACTCCAGCCACCTTGGTCCTCCCTGGCCGGGGAAGGCCGCGCTCAAGGAATGGCCTCGCATCCAAAGGCCAGCGAGGAGCGGCCCCTACGGGGCCTGGGCACAGAGCTCTGCCTTCCAGGGACACTGCTCTTCCCCAGGAGAGAAACAAGAAGCTGGAGGCTGTGGGGACAGGAATTGAACCTAAAGCCATGTCCCAGGGCTTGGTGACATTTGGGGATGTGGCTGTAGATTTCTCCCAAGAGGAGTGGGAGTGGCTGAACCCCATTCAGAGGAACTTGTACAGGAAGGTGATGTTG…
TF88	ZKSCAN2	56939	ATGGCTGTCGCCCTCGACTCTCAGATCGACGCGCCCCTGGAGGTTGAGGGATGCCTAATAATGAAGGTGGAAAAGGACCCCGAGTGGGCATCAGAGCCCATTCTGGAAGGATCGGATAGCTCTGAGACCTTCCGCAAATGCTTCAGGCAATTCTGTTATGAGGATGTGACTGGACCCCATGAAGCTTTCAGTAAACTCTGGGAACTTTGCTGCCGGTGGCTGAAGCCAGAAATGCGTTCCAAGGAGCAAATACTTGAGCTGCTGGTGATTGAGCAGTTTCTCACCATTTTACCCGAGAAGATTCAGGCTTGGGCACAGAAGCAGTGTCCGCAAAGTGGAGAGGAAGCGGTGGCCCTGGTAGTGCATTTGGAGAAAGAGACTGGAAGACTAAGACAGCAG…
TF88	ZKSCAN5	1920	ATGATAATGACCGAATCCCGAGAAGTTATAGACTTAGACCCCCCAGCTGAGACTTCCCAGGAGCAGGAAGACCTTTTCATAGTGAAGGTGGAAGAAGAAGACTGCACCTGGATGCAGGAGTACAACCCGCCAACGTTTGAGACTTTTTACCAGCGCTTCAGGCACTTCCAGTACCATGAGGCTTCAGGACCCCGGGAGGCTCTCAGCCAACTCCGGGTGCTCTGCTGTGAGTGGCTGAGGCCCGAGCTGCACACGAAGGAGCAGATCCTGGAGCTGCTGGTGCTGGAGCAGTTCCTGACCATCCTGCCTGAAGAGTTCCAGCCCTGGGTGAGGGAACATCACCCTGAAAGTGGAGAAGAGGCGGTGGCCGTGATAGAAAATATACAGCGAGAACTTGAG…
TF88	ZNF112	54036	ATGGTGACATTCAAGGATGTTGCTGTGGTCTTCACTGAGGAGGAGCTGGGGCTGCTGGACTCTGTCCAGAGGAAGCTGTACCGAGATGTGATGCTGGAGAACTTCAGGAACCTGCTCTTAGTAGCACATCAGCCCTTCAAGCCAGACCTAATATCCCAGCTGGAGAGAGAAGAAAAGCTTTTGATGGTGGAGACAGAAACCCCAAGGGATGGATGTTCAGGAAGGAAGAATCAACAAAAGATGGAGAGTATTCAGGAAGTAACAGTAAGCTACTTTTCCCCCAAAGAGCTTTCCTCCCGTCAGACCTGGCAACAAAGTGCAGGTGGGTTAATCAGGTGTCAAGATTTCCTGAAAGTTTTTCAAGGGAAGAATTCTCAGTTGCAAGAACAAGGTAATTCC…
TF88	ZNF180	56173	ATGCGCAGGGTCTACGCGGGAAGCTGGAAGCGGTGTGCAGCTCAGGACCTCAGCACCCTGCTGTGCCTGGAGGAGAGCATGGAAGAGCAGGATGAGAAGCCCCCAGAGCCCCCGAAGGCCTGTGCACAGGATTCTTTCCTTCCTCAAGAGATTATCATCAAAGTCGAGGGAGAAGACACTGGGTCTCTGACCATCCCATCTCAGGAAGGAGTGAACTTCAAAATTGTGACTGTGGACTTCACACGGGAGGAACAGGGTACTTGGAACCCTGCTCAGAGGACCCTGGACAGAGATGTGATCCTGGAGAACCACAGGGACCTAGTCTCTTGGGACTTGGCAACTGCAGTTGGAAAAAAAGATTCAACTTCAAAGCAGAGGATTTTTGATGAAGAACCAGCT…
TF88	ZNF184	8172	ATGGAAGATCTGTCCTCTCCAGACTCCACCCTTCTCCAAGGGGGACATAATCTACTCTCATCAGCCAGTTTTCAGGAATCGGTGACTTTCAAGGATGTGATAGTGGACTTTACCCAGGAAGAATGGAAACAGCTGGACCCTGGCCAGAGAGATTTGTTCAGGGATGTGACATTGGAAAATTATACACACCTGGTCTCTATAGGACTCCAAGTTTCTAAACCTGATGTGATTTCCCAGTTAGAGCAAGGGACAGAGCCATGGATCATGGAGCCAAGCATTCCAGTAGGTACCTGTGCAGACTGGGAGACAAGACTTGAAAATAGTGTGTCAGCCCCAGAGCCTGACATTTCTGAAGAAGAGCTATCTCCAGAGGTAATAGTGGAAAAACACAAAAGAGAT…
TF88	ZNF217	53623	ATGCAATCGAAAGTGACAGGAAACATGCCAACTCAATCCCTCTTAATGTACATGGATGGGCCAGAAGTGATTGGCAGCTCTCTTGGCAGTCCGATGGAGATGGAGGATGCCTTGTCAATGAAAGGGACCGCTGTTGTTCCATTCCGAGCTACACAAGAAAAAAATGTCATCCAAATCGAGGGGTATATGCCCTTGGATTGCATGTTCTGCAGCCAGACCTTCACACATTCAGAAGACCTTAATAAACATGTCTTAATGCAACACCGGCCTACCCTCTGTGAACCAGCAGTTCTTCGGGTTGAAGCAGAGTATCTCAGTCCGCTTGATAAAAGTCAAGTGCGAACAGAACCTCCCAAGGAAAAGAATTGCAAGGAAAATGAATTTAGCTGTGAGGTATGT…
TF88	ZNF225	56060	ATGACCACGTTGAAGGAGGCAGTGACCTTCAAGGACGTGGCTGTGGTCTTCACTGAGGAAGAGCTGAGGCTGCTGGACCTTGCCCAGAGGAAACTGTACCGAGAAGTGATGCTGGAGAACTTCAGGAACCTGCTCTCAGTGGGGCATCAATCACTCCACAGAGATACTTTCCACTTCCTAAAGGAAGAAAAGTTTTGGATGATGGAGACAGCAACCCAAAGAGAAGGGAATTTAGGAGGCAAGATCCAAATGGAGATGGAGACTGTTTCAGAATCAGGAACACATGAAGGCTTGTTCAGTCATCAAACCTGGGAACAAATTTCAAGTGACTTAACCAGGTTTCAAGACTCCATGGTAAACAGCTTTCAGTTCTCCAAACAAGATGATATGCCCTGCCAG…
TF88	ZNF254	56550	ATGCCAGGACCCCCTAGAAGCCTAGAAATGGGACTGTTGACATTTAGGGATGTGGCCATAGAATTCTCTCTGGAGGAGTGGCAACACCTGGACATTGCACAGCAGAATTTATATAGAAATGTGATGTTAGAGAACTACAGAAACCTGGCCTTCCTGGGTATTGCTGTCTCTAAGCCAGACCTGATCACCTGTCTGGAACAAGGGAAAGAGCCCTGGAATATGAAGCGACATGAGATGGTGGATGAACCCCCAGGTATGTGTCCTCATTTTGCTCAAGACCTTTGGCCAGAGCAGGGCATGGAAGATTCTTTTCAAAAAGCAATACTGAGAAGATATGGAAAATATGGACATGAGAATTTACAGTTAAGAAAAGGCTGTAAAAGTGTGGATGAGTATAAG…
TF88	ZNF263	4846	ATGGCGTCGGGCCCGGGCTCCCAGGAACGGGAAGGGCTCCTGATAGTGAAGCTGGAGGAGGACTGCGCCTGGAGCCAGGAGCTGCCCCCACCTGACCCAGGACCGAGCCCCGAGGCCTCCCACTTGCGCTTCAGACGGTTCCGCTTCCAAGAGGCAGCTGGTCCCCGGGAAGCCCTCAGCCGGCTCCAAGAGCTTTGCCATGGGTGGCTTCGGCCTGAGATGCGCACGAAGGAGCAGATCTTGGAGCTGCTGGTGTTAGAGCAGTTCCTGACCATCCTGCCCCAGGAGATCCAGAGCAGGGTGCAGGAGCTGCATCCGGAGAGCGGCGAAGAAGCGGTGACCCTTGTGGAGGATATGCAGAGAGAGCTTGGGAGACTGAGACAACAGGTCACAAACCAT…
TF88	ZNF267	56833	ATGGGACTGTTGACATTCAGGGATGTGGCCGTAGAATTCTCTTTGGAGGAGTGGGAACACCTGGAACCAGCTCAGAAGAATTTGTATCAGGATGTGATGTTAGAAAACTACAGAAACCTGGTCTCTCTGGGTCTTGTTGTCTCTAAGCCGGACCTGATCACCTTTTTGGAACAAAGGAAAGAGCCTTGGAATGTGAAGAGTGAGGAGACAGTAGCCATCCAGCCAGATGTGTTTTCGCATTATAACAAGGACCTGTTGACAGAGCACTGCACAGAAGCTTCATTCCAAAAAGTGATATCGAGGAGACATGGGAGCTGTGATCTTGAGAATTTACATTTAAGAAAAAGGTGGAAAAGGGAGGAGTGTGAAGGGCACAATGGATGTTATGATGAAAAGACT…
TF88	ZNF268	53059	ATGGCCACCAGGGTCCGGACAGCTTCTATTTGGGTCCCACCTCTCCAAGAACGAAACAGTTCATGGGATAGGATCAGAAAGCTCCAAGGTCAGGAATCCATCTTGGGCCAAGGGACTCCTGGTCTGCAACCTCTCCCTGGAACACCCAGGCAGAAGCAGAAGAGTCGCAGAATAGAGAAAGTCCTAGAGTGGCTGTTTATTTCCCAAGAGCAGCCAAAAATCACCAAGTCCTGGGGACCTTTGTCATTCATGGATGTGTTTGTGGATTTTACCTGGGAGGAGTGGCAGCTGCTAGACCCAGCACAGAAGTGCCTGTACAGGAGTGTGATGTTGGAGAACTATAGCAACCTGGTGTCCCTAGGGTACCAACACACCAAACCTGATATCATCTTCAAGTTG…
TF88	ZNF273	14281	ATGTTAGATAACTACAGAAACCTGGTCTTCCTGGGTATTGCTGTCTCTAAGCCAGACCTGATCACTTGTCTGGAGCAAGGAAAAGAGCCCTGCAATATGAAGAGACATGCGATGGTAGCCAAACCCCCAGTTGTGTGTTCTCATTTTGCCCAAGACCTTTGGCCAAAGCAGGGCTTAAAAGATTCTTTTCAAAAAGTGATACTGAGAAGATATGGAAAATATGGACATGAGAATTTACAATTAAGAAAAGGCTGTAAAAGTGCGGATGAGCATAAGGTGCACAAAAGAGGTTATAATGGACTTAACCAATGTTTGACAACTACCCAGAGCAAAATATTTCAATGTGATAAATATGTTAAAGTCCTTCATAAATTCTCAAATTCAAATATACATAAGAAA…
TF88	ZNF287	53586	ATGAACAGTTCTTCACGTTCTCAAATCCTTCTAAGGTGGAAGTCAGACAAGGCTCAGAGTGGACCCTACAATGTTGAGAAGGAAATCCTTACTTCAAGATTCTTGCGTGACACTGAGACCTGTCGACAGAATTTTAGGAATTTTCCATACCCAGACCTGGCTGGTCCTCGAAAGGCATTGAGTCAACTCCGAGAGCTCTGCCTTAAGTGGCTGAGACCTGAGATTCACTCAAAGGAACAAATTTTGGAGCTGCTGGTGCTGGAGCAATTCCTGACCATCCTGCCTGGTGAGGTTAGGACTTGGGTAAAGTCCCAGTATCCAGAGAGCAGCGAGGAAGCAGTGACTCTGGTGGAGGATTTGACTCAGATTCTAGAAGAGGAAGCTCCTCAAAACTCTACC…
TF88	ZNF3	8982	ATGGTGTCCTTTAGGGCTCTTGGAGCAGCCAGACCATGTTTCCAAGAGAAACCTGGTGATATTGCCAGCAGACCCCCTGCCATCCCCCCCAGTTGTCCTGGGGCTGAATGGGCAAATCTGTCCAAACAGCTAGTAACCGGCTGTGAGGGAGAGGGTCAGAAGCACTTAGCGTTGGCCTCTGATTGCTGTCCTCTCTTGTCCTCTTCCCACTCCAATGATGAAAATGATTTTCTC
TF88	ZNF33A	54339	ATGTTTCAGGTAGAACAGAAGTCCCAGGAGTCAGTATCATTTAAAGATGTGACTGTGGGCTTCACCCAGGAGGAGTGGCAGCACCTGGACCCTAGTCAGAGGGCTCTGTATAGAGATGTGATGCTGGAGAACTACAGCAACCTTGTCTCAGTGGGGTATTGTGTTCACAAACCAGAGGTGATCTTCAGGCTGCAACAAGGAGAAGAGCCATGGAAACAGGAGGAAGAATTCCCAAGCCAAAGCTTTCCAGAAGTCTGGACAGCTGATCACCTGAAAGAGAGGAGCCAAGAAAACCAATCTAAACATTTGTGGGAAGTTGTATTCATCAATAATGAAATGCTGACTAAGGAACAAGGTGATGTAATAGGAATACCATTTAATGTGGATGTAAGTTCTTTT…
TF88	ZNF341	55045	ATGGCGCAGGCGATCTTTGAGGCCCTGGAGGGAATGGACAATCAGACCGTTCTGGCTGTCCAGTCATTATTGGATGGCCAAGGAGCAGTCCCTGATCCGACAGGCCAGAGTGTCAATGCGCCCCCTGCTATCCAGCCATTGGATGACGAGGATGTATTTCTCTGCGGGAAGTGTAAGAAGCAATTCAACTCGCTGCCAGCGTTTATGACCCACAAGCGGGAACAGTGCCAGGGGAATGCCCCCGCCCTGGCCACAGTCTCACTGGCCACCAACAGCATCTACCCACCTTCGGCAGCACCCACAGCGGTCCAGCAGGCCCCAACTCCTGCCAATCGCCAGATCTCCACATACATCACAGTGCCCCCGTCCCCACTGATCCAGACCCTGGTGCAGGGGAAC…
TF88	ZNF366	56668	ATGCAGAAGGAAATGAAGATGATCAAAGACGAGGATGTGCATTTCGACTTGGCTGTGAAGAAGACCCCCTCCTTTCCCCACTGCCTGCAGCCAGTGGCTTCTCGGGGAAAGGCTCCCCAAAGACACCCCTTCCCGGAAGCTCTCCGAGGGCCATTTTCCCAGTTTCGGTATGAACCTCCCCCAGGAGACCTAGATGGGTTCCCCGGGGTCTTCGAAGGAGCAGGGTCTAGGAAACGGAAGAGCATGCCCACAAAGATGCCCTATAACCACCCTGCAGAAGAAGTCACCCTCGCCCTCCACTCAGAGGAGAACAAAAACCACGGCCTTCCCAACCTCCCTTTGCTGTTCCCGCAGCCCCCGCGCCCCAAGTATGACTCTCAGATGATCGACCTGTGCAAC…
TF88	ZNF41	2496	ATGGCAGCTAATGGGGACTCTCCCCCATGGTCCCCGGCCCTGGCTGCAGAGGGACGTGGCAGCTCATGTGAGGCTTCAGTGTCATTTGAGGACGTGACTGTGGACTTCAGCAAGGAGGAGTGGCAGCACTTGGACCCTGCCCAGAGACGCCTGTACTGGGATGTGACACTAGAGAACTACAGCCACCTGCTCTCAGTGGGGTACCAAATTCCCAAGTCAGAGGCTGCCTTCAAGTTGGAGCAAGGAGAGGGGCCATGGATGCTGGAGGGGGAAGCCCCACATCAGAGCTGTTCAGGTGAGGCTATTGGGAAAATGCAGCAACAGGGAATTCCTGGAGGAATTTTCTTCCACTGTGAGAGATTTGATCAACCCATAGGAGAAGATTCATTATGTTCTATT…
TF88	ZNF44	8869	ATGGCCCTGTGTTATGGAACTTTCTGGGGCTACCCTAAGATGCTGGAAGCTGCCAATCTCATGGAGGGCCTAGTGGATATCGGCCCTTGGGTCACTCTTCCCAGAGGACAGCCTGAGGTGTTGGAGTGGGGCCTCCCAAAGGATCAGGCTGGAGAACTTGGGACAGTGGATAAGTCTGGTCTGTTCCTGTTATCTGGACTTGGCAGATTAATGCAACATTCTGTGGGACTTTGCAATAGC
TF88	ZNF451	1345	ATGGGAGACCCGGGGTCGGAGATAATAGAATCTGTCCCTCCAGCTGGCCCTGAGGCATCTGAGTCAACAACGGATGAAAATGAAGACGACATTCAGTTTGTCAGTGAAGGACCATTACGACCTGTTCTTGAATACATTGATCTGGTCAGCAGTGATGATGAAGAGCCTAGCACCTCTTATACTGATGAGAATATTAAACGTAAAGACCATATTGATTATCAGAAGGATAAAGTTGCTTTAACTCTGGCTCGTCTAGCCCGCCATGTTGAAGTGGAGAAACAGCAGAAAGAAGAGAAGAATAGAGCATTCAGAGAAAAAATTGATTTTCAGCATGCTCATGGGTTACAAGAATTGGAATTTATTCGAGGACATTCTGATACAGAAGCAGCAAGACTGTGT…
TF88	ZNF473	7169	ATGGCTGAGGAATTTGTGACCCTCAAGGATGTCGGCATGGACTTCACCTTGGGAGACTGGGAGCAGCTCGGGCTGGAACAGGGGGACACGTTCTGGGACACAGCGTTGGACAATTGCCAGGACCTCTTCCTGCTGGACCCCCCAAGACCCAACCTGACCTCCCACCCAGATGGCAGTGAAGATCTGGAGCCTCTGGCAGGAGGAAGCCCAGAAGCAACAAGCCCTGATGTGACTGAGACCAAGAACTCTCCTCTGATGGAGGATTTCTTCGAAGAAGGATTCTCCCAGGAGATTATAGAGATGTTATCCAAGGATGGCTTCTGGAACTCCAATTTCGGAGAAGCCTGTATAGAGGACACCTGGTTAGATAGTTTGCTAGGCGATCCAGAAAGTCTTCTG…
TF88	ZNF484	53084	ATGACCAAGTCCCTGGAATCAGTGTCATTCAAGGACGTAACTGTAGACTTCAGTAGGGATGAGTGGCAACAATTAGACCTTGCTCAGAAAAGCCTGTACAGAGAAGTGATGCTGGAAAACTATTTCAACTTGATCTCAGTGGGATGTCAAGTTCCCAAACCAGAAGTCATCTTCAGCTTGGAACAAGAAGAGCCATGTATGTTGGATGGTGAGATCCCCAGTCAGAGCCGTCCAGATGGGGACATTGGTTTTGGACCTTTACAACAGAGGATGTCTGAAGAAGTTTCTTTCCAGTCTGAGATTAATATTAATCTCTTCACAAGAGATGACCCATATTCCATTTTAGAAGAATTGTGGAAAGACGATGAACACACAAGAAAATGTGGAGAAAACCAGAAC…
TF88	ZNF518A	52952	ATGACTTTGATATCTCAAAGGAATAATATGCTTCAAACAATGGATTATGAGAAAAGTGTATCTTCTTTGTCAGCAACATCAGAATTGGTTACAGCATCAGTGAATTTGACCACAAAATTTGAAACAAGAGATAATGTTGACTTCTGGGGAAATCATCTCACTCAGAGTCACCCCGAGGTATTAGGTACCACCATTAAAAGTCCAGATAAAGTCAACTGTGTTGCCAAACCAAATGCATACAACAGTGGAGATATGCATAATTATTGCATTAATTATGGCAACTGTGAGTTACCTGTTGAATCCTCCAACCAAGGATCATTACCTTTTCATAATTACTCAAAAGTGAATAATTCTAATAAACGTCGTAGGTTTTCAGGAACAGCAGTGTATGAAAACCCT…
TF88	ZNF544	14285	ATGGAAGCACGTTCTATGCTGGTTCCACCCCAGGCATCTGTGTGCTTCGAGGATGTGGCTATGGCATTCACACAGGAGGAGTGGGAACAGCTGGACCTGGCCCAGAGGACACTGTACCGAGAGGTGACACTGGAGACCTGGGAGCATATTGTCTCCCTGGGGCTTTTCCTTTCCAAATCTGATGTGATCTCTCAGCTGGAGCAAGAAGAGGACCTGTGCAGGGCAGAGCAGGAGGCCCCCCGAGACTGGAAAGCTACCCTTGAGGAGAATAGGTTGAATTCTGAAAAAGATCGAGCTAGGGAAGAACTATCCCACCACGTGGAAGTGTACAGGAGTGGACCGGAGGAGCCACCCTCTTTGGTATTAGGAAAAGTGCAAGATCAGAGCAACCAGTTAAGG…
TF88	ZNF585A	8681	ATGCCAGCTAATTGGACCTCACCTCAGAAATCCTCAGCCCTGGCTCCAGAGGATCATGGCAGCTCCTATGAGGGATCAGTGTCCTTCAGGGATGTGGCTATCGATTTCAGCAGAGAGGAATGGCGGCACCTGGACCCTTCTCAGAGAAACCTGTACCGGGATGTGATGCTGGAGACCTACAGCCACCTGCTCTCAATAGGATATCAAGTTCCTGAAGCAGAGGTGGTCATGTTGGAGCAAGGAAAGGAACCATGGGCACTGCAGGGTGAGAGGCCACGTCAGAGCTGCCCAGCACCGTGTCTTGTGAACTCCCATCACCTTCAAGAAAGCTTCCGAGGG
TF88	ZNF587	6250	ATGGCAGTTTCTTCTCAGCAAGGTGAGATTATGGAATCCAGAATCTTTTTTCAGGGGTCACATGCCCATTTCCCCACTTGCATGAATGTCGACACTGCAGCCACAGTTTTGGCCGTAAATGTGAATTTGGCAAGTAACCACTGTTCCCAGGGAAATGTCCCAATCAGAAGAAGATTATCTGGGACACTGATACTGACAGGGAGATGGGACATTCTGAGGGACCCGGAGGCAGGGTGCCACCTCCTCAACTTCCCTGAGGGCTGCCTAGAATCTGTTTCCTCTCACTCTGAATTATTCTTCCTCTTATGGCTGACCAAAAACATGGAACCTCACAAAGTCCACTGTAACAGCTTTATATTTGTGAAG
TF88	ZNF593	5992	ATGAAGGCGAAGCGGCGGCGGCCGGACTTGGATGAGATTCACCGCGAGCTGCGGCCTCAGGGATCCGCACGACCCCAGCCCGACCCAAACGCCGAGTTCGACCCCGACCTGCCAGGGGGCGGTCTGCACCGCTGTCTGGCCTGCGCGAGGTACTTCATCGATTCCACCAACCTGAAGACCCACTTCCGATCCAAAGACCACAAGAAAAGGCTGAAGCAGCTGAGCGTCGAGCCCTACAGTCAGGAAGAGGCGGAGAGGGCAGCGGGTATGGGATCCTATGTGCCCCCCAGGCGGCTGGCAGTGCCCACGGAAGTGTCCACTGAGGTCCCTGAGATGGATACCTCTACC
TF88	ZNF616	9786	ATGGGATACTATGCAGCCATAGAAAGGAATGAGATCATGTCCATTGCAGCGATGTGGATGGAGCTGGAAGCCATTATCCTCAGGAAACTAACACAGGAACAGAAAATCAAACAGCACATGTTCTCACTTAAAAGTGGAAGC
TF88	ZNF624	52828	ATGGAGCCCAAACCTGCAACCAAGAAGGCTACACGAACAAAGGCTATTTCTGAAGATTTATCACAGGAGGCCATACTAGAGAAACTTACAGAGAATGGTCTGTGGGATTCCAGAATGGAAGGGTTATGGAAATGGAATGATAGGATATTGAGATTACAAAATAATCAGGAGAATCATTTGAGTCAAAGAATAATTCCACTCAAGAAGACTCCCACTAGTCAAAGAGGCTTTAGATTTGAATCTATTCTTATTCCAGAACCAGGCATTGCCACAGAAGAGCTTCACAGCAGATGCCAAACACAAGAGGAAAATTTCACAGAGAATTTAAATTTGATTACAGATACCCATTTGGGGAAGATAATTTGCAAGGAGATGAAAGGCAGCAAAGCCATAAGGCAG…
TF88	ZNF706	219	ATGGCTCGTGGACAGCAGAAAATTCAGTCTCAGCAGAAAAATGCCAAAAAGCAAGCTGGACAAAAGAAGAAACAAGGACATGACCAAAAGGCTGCTGCCAAAGCTGCCTTAATATATACCTGCACTGTCTGTAGGACACAAATGCCAGACCCTAAGACCTTCAAGCAGCACTTTGAGAGCAAGCATCCTAAGACTCCACTTCCTCCAGAATTAGCTGATGTTCAGGCA
TF88	ZNF786	55871	ATGGCGGAGCCGCCTCGGCTACCTCTGACTTTTGAGGATGTTGCTATTTATTTCTCCGAGCAAGAATGGCAGGATCTAGAGGCATGGCAGAAGGAACTTTACAAGCATGTGATGAGAAGCAATTATGAGACTCTCGTCTCTCTAGATGATGGACTTCCAAAACCAGAACTAATATCCTGGATTGAACACGGGGGAGAGCCCTTCAGGAAATGGAGAGAATCACAGAAATCAGGAAACATAATTTGCTCCTCTGTTGATATGCATTTTGATCCAGGTTTTGAGGAACAGCTGTTTTGGGGAAGCCAGCAGGCTATGAATTCAGGAAAAACTAAAAGCCATTTCCAATTAGATCCTGAAAGCCAGTGTTCCTTTGGATCCTTTGTTTCCTTCAGGCCTGAC…
TF88	ZNF85	8809	ATGTTAGAGAACTACAGAAACCTGGTCTTCCTGGGTATTACTGTTTCTAAGCCAGACCTGATCACTTGTCTGGAGCAAGGGAAAGAGGCCTGGAGTATGAAGAGACATGAGATCATGGTGGCCAAACCCACAGAATCTTACTCTGTCACCCAGTCTGGAATGCAG
TF682	AC138696.1	71390	ATGGAGAAGCCTGCAGGCAGAAAAAAGAAGACGCCGACCCCAAGGGAGGAGGCAGACGTGCAGAAGAGCGCGCTCAGAGAGGAGAAGGTGTCCGGGGACAGAAAGCCACCTGAGAGGCCCACTGTGCCCAGGAAGCCCCGCACAGAGCCCTGCCTGAGTCCTGAAGACGAAGAGCACGTCTTTGATGCCTTCGACGCTTCATTTAAAGATGACTTTGAGGGGGTTCCCGTGTTCATTCCTTTTCAGAGGAAGAAACCCTATGAGTGCAGTGAGTGTGGGCGGATCTTTAAGCACAAGACAGACCACATTCGCCATCAGAGGGTCCACACTGGAGAGAAGCCCTTCAAGTGTGCGCAGTGCGGGAAGGCCTTCCGGCACAGCTCTGACGTCACCAAACAC…
TF682	AEBP2	2531	ATGTCGTCGGATGGGGAACCCCTGAGCCGCATGGACTCGGAGGACAGCATAAGCAGTACTATAATGGATGTAGACAGCACAATTTCCAGTGGGCGTTCAACTCCAGCAATGATGAATGGACAAGGAAGCACTACTTCTTCAAGCAAAAATATTGCCTATAATTGTTGTTGGGACCAGTGCCAGGCTTGCTTCAACTCTAGCCCAGATCTGGCAGATCACATCCGTTCCATACATGTAGATGGTCAGCGAGGAGGGGTATTTGTTTGCTTATGGAAAGGTTGTAAAGTATATAACACTCCATCTACCAGTCAAAGTTGGTTACAAAGGCATATGCTGACACACAGTGGAGACAAACCTTTCAAGTGTGTTGTTGGTGGCTGCAATGCCAGCTTTGCTTCT…
TF682	AFF4	12177	ATGAACCGTGAAGACCGGAATGTGCTGCGTATGAAAGAACGGGAAAGGCGGAATCAGGAAATTCAGCAGGGCGAAGACGCCTTCCCACCTAGCTCTCCTCTCTTTGCAGAGCCATACAAAGTTACTAGCAAAGAAGATAAGTTATCAAGTCGTATTCAGAGTATGCTTGGAAACTACGATGAAATGAAGGATTTCATAGGAGACAGATCTATACCAAAGCTTGTTGCAATTCCCAAGCCTACAGTACCACCATCAGCAGATGAAAAATCTAACCCAAATTTCTTTGAACAGAGACATGGAGGCTCTCATCAGAGTAGCAAATGGACTCCAGTAGGACCCGCACCCAGCACTTCTCAGTCTCAGAAACGGTCCTCAGGCTTACAGAGTGGACATAGTAGC…
TF682	AIRE	70551	ATGTGGTTGGTGTACAGTTCCGGGGCCCCTGGAACGCAGCAGCCTGCAAGAAACCGGGTTTTCTTCCCAATAGGGATGGCCCCGGGGGGTGTCTGTTGGAGACCAGATGGATGGGGAACAGGTGGTCAGGGCAGAATTTCAGGCCCTGGCAGCATGGGAGCAGGGCAGAGACTGGGGAGTTCAGGTACCCAGAGATGCTGCTGGGGGAGCTGTTTTGGGAAGGAGGTGGCTCTCAGGAGGGTGCTGCACCCCAGCCCAGTCTGCATGGGCGTCTCTTGCCTGTGCCAGAAGAATGAGGACGAGTGTGCCGTGTGTCGGGACGGCGGGGAGCTCATCTGCTGTGACGGCTGCCCTCGGGCCTTCCACCTGGCCTGCCTGTCCCCTCCGCTCCGGGAGATC…
TF682	ALX3	53621	ATGGACCCCGAGCACTGCGCGCCTTTCCGCGTGGGGCCTGCACCCGGCCCCTATGTGGCCTCGGGGGACGAGCCTCCGGGCCCGCAGGGAACCCCCGCCGCTGCGCCTCACCTGCACCCCGCGCCGCCCCGCGGCCCGCGGCTGACCCGCTTTCCGGCCTGCGGGCCCCTGGAGCCCTACCTCCCAGAGCCGGCCAAGCCGCCCGCCAAGTACCTGCAGGACCTCGGGCCCGGCCCGGCCCTCAACGGCGGCCACTTCTACGAGGGCCCCGCGGAAGCTGAGGAGAAGACCTCCAAAGCTGCCAGCTTCCCCCAGCTGCCCTTGGACTGCCGAGGGGGCCCCAGAGACGGGCCCTCTAACTTGCAAGGCTCCCCAGGCCCCTGCCTGGCCAGCCTGCAT…
TF682	ARHGAP35	8891	ATGGAGGCCACCAGCAGGAGTGTTCATGGGGATGTGGGCGAGGTGGGGCACTTTGAAGGAATGGCGGTCTGCTGGTGCCCTCGAAGGGGCATCCTTCCTGGTCTTCGC
TF682	ARNT	10907	ATGGCGGCGACTACTGCCAACCCCGAAATGACATCAGATGTACCATCACTGGGTCCAGCCATTGCCTCTGGAAACTCTGGACCTGGAATTCAAGGTGGAGGAGCCATTGTCCAGAGGGCTATTAAGCGGCGACCAGGGCTGGATTTTGATGATGATGGAGAAGGGAACAGTAAATTTTTGAGGTGTGATGATGATCAGATGTCTAACGATAAGGAGCGGTTTGCCAGGTCGGATGATGAGCAGAGCTCTGCGGATAAAGAGAGACTTGCAAGGGAAAATCACAGTGAAATTGAACGGCGGCGACGGAACAAGATGACAGCCTACATCACAGAACTGTCAGATATGGTACCCACATGTAGTGCCCTGGCTCGAAAACCAGACAAGCTAACCATCTTACGC…
TF682	ARNT2	2179	ATGGCAACCCCGGCGGCGGTCAACCCTCCGGAAATGGCTTCAGACATACCTGGATCTGTGACGTTGCCCGTTGCCCCCATGGCGGCCACCGGACAGGTGAGGATGGCGGGGGCCATGCCTGCCCGTGGAGGAAAGCGGCGTTCCGGAATGGACTTCGATGATGAAGATGGTGAAGGCCCCAGTAAATTTTCAAGAGAGAATCATAGTGAAATCGAAAGGCGCAGACGGAACAAGATGACTCAGTACATCACGGAGCTCTCCGACATGGTCCCCACATGCAGCGCACTGGCTCGGAAGCCAGACAAGCTCACCATCCTCCGCATGGCCGTCTCGCACATGAAGTCCATGAGGGGTACAGGGAACAAGTCCACCGATGGCGCGTACAAGCCTTCCTTCCTC…
TF682	ARNTL	11222	ATGGCAGACCAGAGAATGGACATTTCTTCAACCATCAGTGATTTCATGTCCCCGGGCCCCACCGACCTGCTTTCCAGCTCTCTTGGTACCAGTGGTGTGGATTGCAACCGCAAACGGAAAGGCAGCTCCACTGACTACCAAGAAAGCATGGACACAGACAAAGATGACCCTCATGGAAGGTTAGAATATACAGAACACCAAGGAAGGATAAAAAATGCAAGGGAAGCTCACAGTCAGATTGAAAAGCGGCGTCGGGATAAAATGAACAGTTTTATAGATGAATTGGCTTCTTTGGTACCAACATGCAACGCAATGTCCAGGAAATTAGATAAACTTACTGTGCTAAGGATGGCTGTTCAGCACATGAAAACATTAAGAGGTGCCACCAATCCATACACA…
TF682	ARNTL2	56620	ATGGCGGCGGAAGAGGAGGCTGCGGCGGGAGGTGAGGTTGCCGGTGGCGAGGCGACGGCCCCAGGTAAAGTGTTGAGAGAGGAGAACCAGTGCATTGCTCCTGTGGTTTCCAGCCGCGTGAGTCCAGGGACAAGACCAACAGCTATGGGGTCTTTCAGCTCACACATGACAGAGTTTCCACGAAAACGCAAAGGAAGTGATTCAGACCCATCCCAAGAAGCTCATAGCCAAACTGAAAAGCGGAGGAGAGATAAAATGAATAACCTGATTGAAGAACTGTCTGCAATGATCCCTCAGTGCAACCCCATGGCGCGTAAACTGGACAAACTTACAGTTTTAAGAATGGCTGTTCAACACTTGAGATCTTTAAAAGGCTTGACAAATTCTTATGTGGGAAGT…
TF682	ATF2	54731	ATGAAATTCAAGTTACATGTGAATTCTGCCAGGCAATACAAGGACCTGTGGAATATGAGTGATGACAAACCCTTTCTATGTACTGCGCCTGGATGTGGCCAGCGTTTTACCAACGAGGATCATTTGGCTGTCCATAAACATAAACATGAGATGACACTGAAATTTGGTCCAGCACGTAATGACAGTGTCATTGTGGCTGATCAGACCCCAACACCAACAAGATTCTTGAAAAACTGTGAAGAAGTGGGTTTGTTTAATGAGTTGGCGAGTCCATTTGAGAATGAATTCAAGAAAGCTTCAGAAGATGACATTAAAAAAATGCCTCTAGATTTATCCCCTCTTGCAACACCTATCATAAGAAGCAAAATTGAGGAGCCTTCTGTTGTAGAAACAACTCAC…
TF682	ATF4	503	ATGACCGAAATGAGCTTCCTGAGCAGCGAGGTGTTGGTGGGGGACTTGATGTCCCCCTTCGACCAGTCGGGTTTGGGGGCTGAAGAAAGCCTAGGTCTCTTAGATGATTACCTGGAGGTGGCCAAGCACTTCAAACCTCATGGGTTCTCCAGCGACAAGGCTAAGGCGGGCTCCTCCGAATGGCTGGCTGTGGATGGGTTGGTCAGTCCCTCCAACAACAGCAAGGAGGATGCCTTCTCCGGGACAGATTGGATGTTGGAGAAAATGGATTTGAAGGAGTTCGACTTGGATGCCCTGTTGGGTATAGATGACCTGGAAACCATGCCAGATGACCTTCTGACCACGTTGGATGACACTTGTGATCTCTTTGCCCCCCTAGTCCAGGAGACTAATAAGCAG…
TF682	ATF6B	9023	ATGGCGGAGCTGATGCTGCTCAGCGAGATTGCTGACCCGACGCGTTTCTTCACCGACAACCTGCTTAGCCCGGAGGACTGGGGTCTGCAGAACAGCACCTTGTATTCTGGCCTAGATGAAGTGGCCGAGGAGCAGACGCAGCTCTTCCGTTGCCCGGAGCAGGATGTCCCGTTTGACGGCAGCTCCCTGGACGTGGGGATGGATGTCAGCCCCTCTGAGCCCCCATGGGAACTCCTGCCGATCTTCCCAGATCTTCAGGTGAAGTCTGAGCCATCTTCCCCCTGCTCTTCCTCCTCCCTCAGCTCCGAGTCATCGCGTCTCTCCACAGAGCCATCCAGCGAGGCTCTTGGGGTAGGGGAGGTGCTCCATGTGAAGACAGAGTCCTTGGCACCCCCACTG…
TF682	ATOH1	13963	ATGTCCCGCCTGCTGCATGCAGAAGAGTGGGCTGAAGTGAAGGAGTTGGGAGACCACCATCGCCAGCCCCAGCCGCATCATCTCCCGCAACCGCCGCCGCCGCCGCAGCCACCTGCAACTTTGCAGGCGAGAGAGCATCCCGTCTACCCGCCTGAGCTGTCCCTCCTGGACAGCACCGACCCACGCGCCTGGCTGGCTCCCACTTTGCAGGGCATCTGCACGGCACGCGCCGCCCAGTATTTGCTACATTCCCCGGAGCTGGGTGCCTCAGAGGCCGCTGCGCCCCGGGACGAGGTGGACGGCCGGGGGGAGCTGGTAAGGAGGAGCAGCGGCGGTGCCAGCAGCAGCAAGAGCCCCGGGCCGGTGAAAGTGCGGGAACAGCTGTGCAAGCTGAAAGGC…
TF682	BACH1	10889	ATGTCTCTGAGTGAGAACTCGGTTTTTGCCTATGAATCTTCTGTGCATAGCACCAATGTTTTACTCAGCCTTAATGACCAGCGGAAGAAAGATGTGCTGTGCGATGTCACCATCTTTGTGGAGGGACAGCGGTTCCGCGCTCACCGGTCCGTGCTGGCGGCATGCAGCAGTTACTTCCACTCAAGAATCGTAGGCCAGGCTGATGGAGAGCTGAACATTACTCTTCCAGAAGAGGTGACAGTTAAAGGATTTGAACCTTTAATTCAGTTTGCCTACACTGCTAAACTGATTTTAAGTAAAGAGAATGTGGATGAAGTGTGCAAATGTGTGGAGTTTTTAAGTGTACATAATATTGAGGAATCCTGCTTTCAGTTTCTGAAATTTAAGTTTTTGGACTCC…
TF682	BARX1	9084	ATGGGCCTGGAGAAACGCTTCGAGAAGCAGAAGTACCTTTCCACGCCGGACAGAATAGATCTTGCTGAGTCCCTGGGCCTGAGCCAGTTGCAGGTGAAGACGTGGTACCAGAATCGGAGGATGAAGTGGAAGAAAATAGTGCTGCAGGGCGGCGGCCTGGAGTCTCCCACCAAGCCCAAGGGGCGGCCCAAGAAGAACTCAATTCCAACGAGCGAGCAGCTTACTGAGCAGGAGCGCGCCAAGGATGCAGAGAAACCGGCGGAGGTGCCGGGCGAGCCCAGCGACAGGAGCCGCGAGGAC
TF682	BATF3	54172	ATGTCGCAAGGGCTCCCGGCCGCCGGCAGCGTCCTGCAGAGGAGCGTCGCGGCGCCCGGGAACCAGCCGCAGCCGCAGCCGCAGCAGCAGAGCCCTGAGGATGATGACAGGAAGGTCCGAAGGAGAGAAAAAAACCGAGTTGCTGCTCAGAGAAGTCGGAAGAAGCAGACCCAGAAGGCTGACAAGCTCCATGAGGAATATGAGAGCCTGGAGCAAGAAAACACCATGCTGCGGAGAGAGATCGGGAAGCTGACAGAGGAGCTGAAGCACCTGACAGAGGCACTGAAGGAGCACGAGAAGATGTGCCCGCTGCTGCTCTGCCCTATGAACTTTGTGCCAGTGCCTCCCCGGCCGGACCCTGTGGCCGGCTGCTTGCCCCGA
TF682	BBX	56840	ATGAAAGGCAGTAATAGAAATAAGGATCATTCAGCAGAAGGAGAAGGGGTTGGAAAACGACCAAAACGAAAGTGTCTTCAGTGGCATCCATTGCTAGCAAAGAAACTTCTTGATTTTTCAGAAGAGGAAGAAGAGGAAGACGAAGAGGAGGATATTGATAAGGTTCAACTTCTTGGGGCCGATGGCCTAGAGCAAGATGTTGGTGAAACTGAAGATGATGAATCACCAGAGCAGCGAGCCCGGAGACCAATGAATGCATTTCTTTTATTTTGCAAACGCCATCGCTCTCTTGTACGTCAGGAACACCCCAGGCTTGATAACCGAGGTGCTACCAAGATACTAGCTGATTGGTGGGCTGTTCTTGATCCAAAGGAAAAGCAGAAATACACAGACATGGCC…
TF682	BCL6	72062	ATGGCCTCGCCGGCTGACAGCTGTATCCAGTTCACCCGCCATGCCAGTGATGTTCTTCTCAACCTTAATCGTCTCCGGAGTCGAGACATCTTGACTGATGTTGTCATTGTTGTGAGCCGTGAGCAGTTTAGAGCCCATAAAACGGTCCTCATGGCCTGCAGTGGCCTGTTCTATAGCATCTTTACAGACCAGTTGAAATGCAACCTTAGTGTGATCAATCTAGATCCTGAGATCAACCCTGAGGGATTCTGCATCCTCCTGGACTTCATGTACACATCTCGGCTCAATTTGCGGGAGGGCAACATCATGGCTGTGATGGCCACGGCTATGTACCTGCAGATGGAGCATGTTGTGGACACTTGCCGGAAGTTTATTAAGGCCAGTGAAGCAGAGATGGTT…
TF682	BCL6B	10857	ATGGGTTCCCCCGCCGCCCCGGAGGGAGCGCTGGGCTACGTCCGCGAGTTCACTCGCCACTCCTCCGACGTGCTGGGCAACCTCAACGAGCTGCGCCTGCGCGGGATCCTCACTGACGTCACGCTGCTGGTTGGCGGGCAACCCCTCAGAGCACACAAGGCAGTTCTCATCGCCTGCAGTGGCTTCTTCTATTCAATTTTCCGGGGCCGTGCGGGAGTCGGGGTGGACGTGCTCTCTCTGCCCGGGGGTCCCGAAGCGAGAGGCTTCGCCCCTCTATTGGACTTCATGTACACTTCGCGCCTGCGCCTCTCTCCAGCCACTGCACCAGCAGTCCTAGCGGCCGCCACCTATTTGCAGATGGAGCACGTGGTCCAGGCATGCCACCGCTTCATCCAGGCC…
TF682	BHLHA15	53666	ATGAAGACCAAGAACCGGCCCCCACGGCGCCGGGCCCCGGTGCAGGACACAGAGGCCACCCCCGGGGAGGGGACGCCCGACGGGTCCCTGCCGAACCCGGGGCCAGAGCCGGCCAAGGGTCTGCGGAGCCGGCCGGCCCGGGCCGCAGCAAGGGCTCCGGGCGAGGGCAGGCGCAGGCGGCCAGGACCCTCCGGGCCCGGTGGCCGTCGTGACAGCAGCATCCAGCGGCGGCTGGAGAGCAACGAGAGGGAGCGGCAGCGGATGCACAAGCTAAATAACGCCTTCCAGGCCCTGCGTGAAGTCATCCCCCACGTGCGCGCGGACAAGAAGCTCTCCAAGATCGAGACGCTCACGCTGGCCAAGAACTACATCAAATCGCTGACGGCCACCATCCTGACC…
TF682	BHLHE23	70843	ATGGCCGAGCTCAAGTCGCTGTCGGGGGACGCGTACCTGGCACTAAGCCACGGCTACGCGGCGGCGGCTGCGGGTCTCGCCTACGGGGCGGCGCGAGAACCCGAAGCGGCCCGCGGCTACGGCACTCCGGGCCCGGGCGGCGACCTCCCCGCGGCGCCTGCACCTCGCGCCCCAGCTCAGGCGGCGGAGAGCAGCGGCGAACAGAGCGGGGACGAGGACGACGCCTTCGAGCAGCGGCGGCGGCGGCGCGGGCCAGGGAGCGCGGCGGACGGGCGGCGGCGGCCGCGAGAGCAGCGGTCTCTGCGGCTCAGCATCAACGCGCGCGAGCGGCGGCGCATGCACGACCTAAACGACGCGCTGGACGGGCTGCGAGCCGTCATCCCCTACGCGCACAGCCCG…
TF682	BOLA1	12086	ATGCTGAGTGGGCGGCTGGTCCTGGGTCTGGTCTCCATGGCTGGCCGCGTTTGTTTGTGCCAGGGCAGCGCGGGATCCGGGGCCATCGGTCCGGTGGAGGCCGCCATTCGCACGAAGTTGGAGGAGGCCCTGAGCCCCGAGGTGCTAGAGCTTCGCAACGAGAGCGGTGGCCACGCGGTCCCGCCTGGCAGTGAGACTCACTTCCGCGTGGCTGTGGTGAGCTCTCGTTTCGAGGGACTGAGCCCCCTACAACGACACCGGCTGGTCCACGCAGCGCTGGCCGAGGAGCTGGGAGGTCCGGTCCATGCGCTGGCCATCCAGGCACGGACCCCCGCCCAGTGGAGAGAGAACTCTCAGCTGGACACTAGCCCCCCATGCCTGGGTGGGAACAAGAAAACT…
TF682	BOLA2-SMG1P6	14824	ATGGAACTCAGCGCCGAATACCTCCGCGAGAAGCTGCAGCGGGACCTGGAGGCGGAGCATGTGGAGGTGGAGGACACGACCCTCAACCGTTGCTCCTGTAGCTTCCGAGTCCTGGTGGTGTCGGCCAAGTTCGAGGGGAAACCGCTGCTTCAGAGACACAGGTTCTGTACAGAG
TF682	CDX2	7686	ATGTACGTGAGCTACCTCCTGGACAAGGACGTGAGCATGTACCCTAGCTCCGTGCGCCACTCTGGCGGCCTCAACCTGGCGCCGCAGAACTTCGTCAGCCCCCCGCAGTACCCGGACTACGGCGGTTACCACGTGGCGGCCGCAGCTGCAGCGGCAGCGAACTTGGACAGCGCGCAGTCCCCGGGGCCATCCTGGCCGGCAGCGTATGGCGCCCCACTCCGGGAGGACTGGAATGGCTACGCGCCCGGAGGCGCCGCGGCCGCCGCCAACGCCGTGGCTCACGGCCTCAACGGTGGCTCCCCGGCCGCAGCCATGGGCTACAGCAGCCCCGCAGACTACCATCCGCACCACCACCCGCATCACCACCCGCACCACCCGGCCGCCGCGCCTTCCTGCGCT…
TF682	CDX4	56501	ATGTACGGAAGCTGTCTTTTGGAGAAAGAAGCAGGCATGTACCCGGGCACTCTCATGAGCCCTGGGGGCGACGGCACAGCTGGGACAGGCGGCACAGGGGGCGGTGGGAGTCCGATGCCAGCCTCCAATTTCGCTGCGGCACCGGCTTTCTCGCACTATATGGGGTATCCTCATATGCCCAGCATGGATCCTCACTGGCCGTCTCTGGGAGTCTGGGGCTCACCCTACAGTCCCCCGCGAGAAGACTGGAGCGTGTATCCTGGGCCGTCTAGTACAATGGGCACAGTGCCGGTGAACGACGTGACCTCTAGCCCCGCCGCTTTCTGCTCGACCGACTACAGCAACTTGGGCCCTGTGGGCGGTGGAACTAGCGGCAGCAGCCTACCAGGCCAGGCTGGC…
TF682	CEBPE	11208	ATGTCCCACGGGACCTACTACGAGTGTGAGCCCCGGGGTGGCCAGCAGCCACTCGAGTTCTCAGGGGGCCGAGCTGGGCCCGGGGAGCTAGGGGACATGTGTGAGCATGAGGCCTCCATTGACCTCTCCGCCTACATCGAGTCTGGGGAAGAGCAGCTTCTCTCCGATCTCTTTGCCGTGAAGCCAGCGCCTGAGGCCAGAGGCCTCAAGGGCCCCGGAACCCCTGCCTTCCCCCACTACTTGCCGCCTGACCCTCGGCCCTTTGCCTACCCTCCACATACCTTCGGCCCAGACAGGAAGGCGCTGGGGCCTGGCATCTACAGCAGCCCAGGGAGCTACGACCCCAGGGCTGTGGCGGTGAAGGAGGAGCCCCGGGGGCCAGAGGGCAGCCGAGCTGCC…
TF682	CEBPG	2410	ATGAGCAAGATATCGCAGCAAAACAGCACTCCAGGGGTGAACGGAATTAGTGTTATCCATACCCAGGCACATGCCAGCGGCTTACAGCAGGTTCCTCAGCTGGTGCCTGCTGGCCCTGGGGGAGGAGGCAAAGCTGTGGCTCCCAGCAAGCAGAGCAAAAAGAGTTCGCCCATGGATCGAAACAGTGACGAGTATCGGCAACGCCGAGAGAGGAACAACATGGCTGTGAAAAAGAGCCGGTTGAAAAGCAAGCAGAAAGCACAAGACACACTGCAGAGAGTCAATCAGCTCAAAGAAGAGAATGAACGGTTGGAAGCAAAAATCAAATTGCTGACCAAGGAATTAAGTGTACTCAAAGATTTGTTTCTTGAGCATGCACACAACCTTGCAGACAACGTA…
TF682	CLOCK	54316	ATGTTGTTTACCGTAAGCTGTAGTAAAATGAGCTCGATTGTTGACAGAGATGACAGTAGTATTTTTGATGGGTTGGTGGAAGAAGATGACAAGGACAAAGCGAAAAGAGTATCTAGAAACAAATCTGAAAAGAAACGTAGAGATCAATTTAATGTTCTCATTAAAGAACTGGGATCCATGCTTCCTGGTAATGCTAGAAAGATGGACAAATCTACTGTTCTGCAGAAAAGCATTGATTTTTTACGAAAACATAAAGAAATCACTGCACAGTCAGATGCTAGTGAAATTCGACAGGACTGGAAACCTACATTCCTTAGTAATGAAGAGTTTACACAATTAATGTTAGAGGCTCTTGATGGTTTTTTTTTAGCAATCATGACAGATGGAAGCATAATATAT…
TF682	CPXCR1	1621	ATGAGTTCTCCTACTAAAGAAGGAAGTGATACAGCTGGAAATGCTCACAAAAATTCTGAAAATGAGCCTCCTAATGACTGTAGTACAGACATAGAGTCTCCATCTGCTGATCCCAATATGATCTATCAGGTAGAAACCAACCCAATAAACAGGGAGCCAGGCACAGCAACCTCCCAGGAAGATGTTGTTCCTCAAGCAGCAGAAAACAGCGAGCTCGAAACAGAGATCCAAAAAGATCAACGAGAAGAAGATCTAAAAGAAGAGCTTCTTCTACTTCAGACCCCCATTCCCAGAAAATTGGTCTCTCACAAGCCCTTAAATGATAGATCAAGATCCCACTCAGGGAAAGTTGAGATGAAAGCAAACAATTTCCCCATAAATCACAAAACTCGTTTTCGA…
TF682	CRAMP1	72222	ATGGTGAAGAACAAGGAGCAGGTCCGCCACTTCTACTACCGCACCTGGCACAAGATCACCAAGTACATCGACTTTGATCATGTGTTCTCTCGAGGCCTGAAGAAGTCATCCCAGGAACTGTATGACCTGATCTGCTATGGCGAGCTGCGCAAGAAGATTGGGGGCTGTATGGATGACAAGAATGCAACAAAGCTGAATGAACTCATTCAGGTTGGGGCCACCACTGTACGTTACAAAGGGCGGAACCTGCGGATCAAAGCGCCCATGTGCCGGGCCCTGAAGAAACTGTGCGATCCAGATGGCTTGAGTGATGAAGAGGACCAGAAGCCAGTGCGCCTGCCTCTGAAAGTCCCTATAGAGCTACAGCCGCGGAACAACCACGCCTGGGCCCGTGTGCAG…
TF682	CREB1	3038	ATGACCATGGAATCTGGAGCCGAGAACCAGCAGAGTGGAGATGCAGCTGTAACAGAAGCTGAAAACCAACAAATGACAGTTCAAGCCCAGCCACAGATTGCCACATTAGCCCAGGTATCTATGCCAGCAGCTCATGCAACATCATCTGCTCCCACCGTAACTCTAGTACAGCTGCCCAATGGGCAGACAGTTCAAGTCCATGGAGTCATTCAGGCGGCCCAGCCATCAGTTATTCAGTCTCCACAAGTCCAAACAGTTCAGTCTTCCTGTAAGGACTTAAAAAGACTTTTCTCCGGAACACAGATTTCAACTATTGCAGAAAGTGAAGATTCACAGGAGTCAGTGGATAGTGTAACTGATTCCCAAAAGCGAAGGGAAATTCTTTCAAGGAGGCCTTCC…
TF682	CREB3	6937	ATGGAGCTGGAATTGGATGCTGGTGACCAAGACCTGCTGGCCTTCCTGCTAGAGGAAAGTGGAGATTTGGGGACGGCACCCGATGAGGCCGTGAGGGCCCCACTGGACTGGGCGCTGCCGCTTTCTGAGGTACCGAGCGACTGGGAAGTAGATGATTTGCTGTGCTCCCTGCTGAGTCCCCCAGCGTCGTTGAACATTCTCAGCTCCTCCAACCCCTGCCTTGTCCACCATGACCACACCTACTCCCTCCCACGGGAAACTGTCTCTATGGATCTAGAGAGTGAGAGCTGTAGAAAAGAGGGGACCCAGATGACTCCACAGCATATGGAGGAGCTGGCAGAGCAGGAGATTGCTAGGCTAGTACTGACAGATGAGGAGAAGAGTCTATTGGAGAAGGAG…
TF682	CREB3L1	7094	ATGGACGCCGTCTTGGAACCCTTCCCGGCCGACAGGCTGTTCCCCGGATCCAGCTTCCTGGACTTGGGGGATCTGAACGAGTCGGACTTCCTCAACAATGCGCACTTTCCTGAGCACCTGGACCACTTTACGGAGAACATGGAGGACTTCTCCAATGACCTGTTCAGCAGCTTCTTTGATGACCCTGTGCTGGATGAGAAGAGCCCTCTATTGGACATGGAACTGGACTCCCCTACGCCAGGCATCCAGGCGGAGCACAGCTACTCCCTGAGCGGCGACTCAGCGCCCCAGAGCCCCCTTGTGCCCATCAAGATGGAGGACACCACCCAAGATGCAGAGCATGGAGCATGGGCGCTGGGACACAAACTGTGCTCCATCATGGTGAAGCAGGAGCAGAGC…
TF682	CREB3L2	12044	ATGGAGGTGCTGGAGAGCGGGGAGCAGGGCGTGCTGCAGTGGGACCGCAAGCTGAGCGAGCTGTCAGAGCCCGGGGACGGCGAGGCCCTCATGTACCACACGCACTTCTCAGAACTTCTGGATGAGTTTTCCCAGAACGTCTTGGGTCAGCTCCTGAATGATCCTTTCCTCTCAGAGAAGAGTGTGTCAATGGAGGTGGAACCTTCCCCGACGTCCCCGGCGCCTCTCATCCAGGCTGAGCACAGCTACTCCCTGTGCGAGGAGCCTCGGGCCCAGTCGCCCTTCACCCACATTACCAGTGACAGCTTCAATGACGATGAGGTGGAAAGTGAGAAATGGTACCTGTCTACAGACTTCCCTTCAACATCCATCAAGACAGAGCCAGTTACAGACGAACCA…
TF682	CREB3L4	10268	ATGGATCTCGGAATCCCTGACCTGCTGGACGCGTGGCTGGAGCCCCCAGAGGATATCTTCTCGACAGGATCCGTCCTGGAGCTGGGACTCCACTGCCCCCCTCCAGAGGTTCCGGTAACTAGGCTACAGGAACAGGGACTGCAAGGCTGGAAGTCCGGTGGGGACCGTGGCTGTGGCCTTCAAGAGAGTGAGCCTGAAGATTTCTTGAAGCTTTTCATTGATCCCAATGAGGTGTACTGCTCAGAAGCATCTCCTGGCAGTGACAGTGGCATCTCTGAGGACCCCTGCCATCCAGACAGTCCCCCTGCCCCCAGGGCAACCAGTTCTCCTATGCTCTATGAGGTTGTCTATGAGGCAGGGGCCCTGGAGAGGATGCAGGGGGAAACTGGGCCAAATGTA…
TF682	CREB5	10842	ATGCCAGCCTCCATGCCTGGGACCCTGCCCAACCCTACAATGCCAGGATCTTCCGCCGTCTTGATGCCAATGGAGCGACAAATGTCAGTGAACTCCAGCATCATGGGGATGCAAGGTCCAAATCTCAGCAACCCCTGTGCTTCTCCCCAGGTCCAGCCAATGCATTCAGAAGCCAAAATGAGGTTGAAGGCTGCATTGACTCACCACCCTGCTGCCATGTCAAATGGGAACATGAACACCATGGGACACATGATGGAGATGATGGGCTCCCGGCAGGACCAGACGCCACACCATCACATGCACTCGCACCCGCATCAGCACCAGACACTGCCACCCCATCACCCTTACCCACACCAGCACCAGCACCCAGCACACCATCCTCACCCTCAACCCCATCAC…
TF682	CREBRF	11288	ATGCCTCAGCCTAGTGTAAGCGGAATGGATCCGCCTTTCGGGGATGCCTTTCGAAGCCACACCTTTTCGGAACAAACTCTGATGAGCACAGATCTCTTAGCAAACAGTTCGGATCCAGATTTCATGTATGAACTGGATAGAGAGATGAACTACCAACAGAATCCTAGAGACAACTTTCTTTCTTTGGAGGACTGCAAAGACATTGAAAATCTGGAGTCTTTCACAGATGTCCTGGATAATGAGGGTGCTTTAACCTCAAACTGGGAACAGTGGGATACATACTGTGAAGACCTAACGAAATATACCAAACTAACCAGCTGTGACATCTGGGGAACAAAAGAAGTGGATTACTTGGGTCTTGATGACTTTTCTAGTCCTTACCAAGATGAAGAGGTTATA…
TF682	CRX	3015	ATGATGGCGTATATGAACCCGGGGCCCCACTATTCTGTCAACGCCTTGGCCCTAAGTGGCCCCAGTGTGGATCTGATGCACCAGGCTGTGCCCTACCCAAGCGCCCCCAGGAAGCAGCGGCGGGAGCGCACCACCTTCACCCGGAGCCAACTGGAGGAGCTGGAGGCACTGTTTGCCAAGACCCAGTACCCAGACGTCTATGCCCGTGAGGAGGTGGCTCTGAAGATCAATCTGCCTGAGTCCAGGGTTCAGGTTTGGTTCAAGAACCGGAGGGCTAAATGCAGGCAGCAGCGACAGCAGCAGAAACAGCAGCAGCAGCCCCCAGGGGGCCAGGCCAAGGCCCGGCCTGCCAAGAGGAAGGCGGGCACGTCCCCAAGACCCTCCACAGATGTGTGTCCA…
TF682	CTCF	6173	ATGGAAGGTGATGCAGTCGAAGCCATTGTGGAGGAGTCCGAAACTTTTATTAAAGGAAAGGAGAGAAAGACTTACCAGAGACGCCGGGAAGGGGGCCAGGAAGAAGATGCCTGCCACTTACCCCAGAACCAGACGGATGGGGGTGAGGTGGTCCAGGATGTCAACAGCAGTGTACAGATGGTGATGATGGAACAGCTGGACCCCACCCTTCTTCAGATGAAGACTGAAGTAATGGAGGGCACAGTGGCTCCAGAAGCAGAGGCTGCTGTGGACGATACCCAGATTATAACTTTACAGGTTGTAAATATGGAGGAACAGCCCATAAACATAGGAGAACTTCAGCTTGTTCAAGTACCTGTTCCTGTGACTGTACCTGTTGCTACCACTTCAGTAGAAGAA…
TF682	CTCFL	54781	ATGGCAGCCACTGAGATCTCTGTCCTTTCTGAGCAATTCACCAAGATCAAAGAACTCGAGTTGATGCCGGAAAAAGGCCTGAAGGAGGAGGAAAAAGACGGAGTGTGCAGAGAGAAAGACCATCGGAGCCCTAGTGAGTTGGAGGCCGAGCGTACCTCTGGGGCCTTCCAGGACAGCGTCCTGGAGGAAGAAGTGGAGCTGGTGCTGGCCCCCTCGGAGGAGAGCGAGAAGTACATCCTGACCCTGCAGACGGTGCACTTCACTTCTGAAGCTGTGGAGTTGCAGGATATGAGCTTGCTGAGCATACAGCAGCAAGAAGGGGTGCAGGTGGTGGTGCAACAGCCTGGCCCTGGGTTGCTGTGGCTTGAGGAAGGGCCCCGGCAGAGCCTGCAGCAGTGT…
TF682	CXXC1	7600	ATGGAGGGAGATGGTTCAGACCCAGAGCCTCCAGATGCCGGGGAGGACAGCAAGTCCGAGAATGGGGAGAATGCGCCCATCTACTGCATCTGCCGCAAACCGGACATCAACTGCTTCATGATCGGGTGTGACAACTGCAATGAGTGGTTCCATGGGGACTGCATCCGGATCACTGAGAAGATGGCCAAGGCCATCCGGGAGTGGTACTGTCGGGAGTGCAGAGAGAAAGACCCCAAGCTAGAGATTCGCTATCGGCACAAGAAATCACGGGAGCGGGATGGCAATGAGCGGGACAGCAGTGAGCCCCGGGATGAGGGTGGAGGGCGCAAGAGGCCTGTCCCTGATCCAGACCTGCAGCGCCGGGCAGGGTCAGGGACAGGGGTTGGGGCCATGCTTGCT…
TF682	DACH2	55838	ATGCCAGAGTTTCGCTCTGTTGCCCAGGCTGCAGTGCAGTGGTGTGATCTTGGCTCGCTGCAACTTCCGCCTCCCAGGTTCAAGGGATTCTTGTGCCTCAGCCTCCCGAGTAGCTGGAATTACAGTTCAAGACCCGGCAGGCCCCCTAAGCGTTCTTTGGGAGTGTTGCAGGAAAATGCCCGCCTTCTGACCCATGCAGTCCCAGGCCTCTTATCGCCAGGACTTATCACTCCGACAGGTATAACAGCTGCAGCGATGGCTGAGGCGATGAAACTTCAGAAGATGAAGCTTATGGCTATGAACACTCTTCAGGGAAATGGAAGCCAAAATGGGACCGAATCAGAGCCTGATGATCTTAATTCTAACACAGGTGGAAGTGAATCCTCCTGGGATAAAGAT…
TF682	DLX1	2288	ATGGAGTTTGGGCCGCCCAACCAGCAAATGTCTCCTTCTCCCATGTCCCACGGGCACTACTCCATGCACTGTTTACACTCGGCGGGCCATTCGCAGCCCGACGGCGCCTACAGCTCAGCCTCGTCCTTCTCCCGACCGCTGGGCTACCCCTACGTCAACTCGGTCAGCAGCCACGCATCCAGCCCCTACATCAGTTCGGTGCAGTCCTACCCGGGCAGCGCCAGCCTCGCCCAGAGCCGCCTGGAGGACCCAGGGGCGGACTCGGAGAAGAGCACGGTGGTGGAAGGCGGTGAAGTGCGCTTCAATGGCAAGGGAAAAAAGATCCGTAAACCCAGGACGATTTATTGCAGTTTGCAGTTGCAGGCTTTGAACCGGAGGTTCCAGCAAACTCAGTACCTA…
TF682	DLX3	7245	ATGAGTGGCTCCTTCGATCGCAAGCTCAGCAGCATCCTCACCGACATCTCCAGCTCCCTTAGCTGCCATGCGGGCTCCAAGGACTCGCCTACCCTGCCCGAGTCTTCTGTCACTGACCTGGGCTACTACAGCGCTCCCCAGCACGATTACTACTCGGGCCAGCCCTATGGCCAGACGGTGAACCCCTACACCTACCACCACCAATTCAATCTCAATGGGCTTGCAGGCACGGGCGCTTACTCGCCCAAGTCGGAATATACCTACGGAGCCTCCTACCGGCAATACGGGGCGTATCGGGAGCAGCCGCTGCCAGCCCAGGACCCAGTGTCGGTGAAGGAGGAGCCGGAAGCAGAGGTGCGCATGGTGAATGGGAAGCCCAAGAAGGTCCGAAAGCCGCGT…
TF682	DLX4	174	ATGACCTCTTTGCCCTGCCCCCTCCCCGGCCGGGACGCCTCCAAAGCTGTCTTCCCAGACCTCGCCCCTGTCCCGTCGGTAGCGGCTGCCTACCCGCTTGGCTTGTCCCCTACAACCGCAGCCTCCCCCAATTTGTCCTACTCCAGGCCGTATGGCCACCTCCTGTCTTACCCCTACACCGAGCCAGCGAACCCCGGAGACTCCTACCTGTCCTGCCAGCAACCCGCGGCGCTCTCTCAGCCCCTCTGCGGACCTGCAGAGCACCCTCAGGAACTCGAGGCAGACTCGGAGAAGCCGCGGCTGTCCCCGGAACCCTCCGAGCGGCGCCCTCAGGCCCCCGCCAAAAAGCTCCGCAAGCCGAGGACCATCTACTCCAGCCTGCAGCTGCAGCACCTAAAC…
TF682	DLX5	4867	ATGACAGGAGTGTTTGACAGAAGGGTCCCCAGCATCCGATCCGGCGACTTCCAAGCTCCGTTCCAGACGTCCGCAGCTATGCACCATCCGTCTCAGGAATCGCCAACTTTGCCCGAGTCTTCAGCTACCGATTCTGACTACTACAGCCCTACGGGGGGAGCCCCGCACGGCTACTGCTCTCCTACCTCGGCTTCCTATGGCAAAGCTCTCAACCCCTACCAGTATCAGTATCACGGCGTGAACGGCTCCGCCGGGAGCTACCCAGCCAAAGCTTATGCCGACTATAGCTACGCTAGCTCCTACCACCAGTACGGCGGCGCCTACAACCGCGTCCCAAGCGCCACCAACCAGCCAGAGAAAGAAGTGACCGAGCCCGAGGTGAGAATGGTGAATGGCAAA…
TF682	DMRT1	11358	ATGCCCAACGACGAGGCATTCAGCAAGCCCTCTACACCGTCGGAAGCCCCTCACGCCCCCGGGGTACCGCCGCAGGGCAGAGCCGGGGGCTTTGGCAAAGCGTCTGGGGCGCTAGTGGGGGCGGCCAGCGGCTCGAGCGCCGGGGGCAGCAGCAGAGGAGGCGGCTCCGGCTCCGGGGCGTCGGACCTGGGTGCCGGGAGCAAGAAGTCCCCGCGGCTGCCCAAGTGCGCACGCTGCAGGAACCACGGCTACGCCTCGCCGCTCAAGGGCCACAAGCGCTTCTGCATGTGGCGCGACTGCCAGTGCAAGAAGTGCAACCTGATCGCCGAGAGGCAGCGCGTGATGGCCGCGCAGGTGGCCCTGAGAAGGCAGCAGGCCCAGGAGGAGGAATTGGGTATC…
TF682	DMRTC2	2115	ATGGAACCCAGTGACATGCCTGCTGGCTACCACTGCCCCTTAGACTCTGCCCCCTGGGATGAGACCAGAGACCCCCAGAGCACAGAGCTGATCCCCAGGAGAGCCATCAGCCGCTCTCCAACCTGCGCCCGCTGCCGCAACCATGGTGTCACCGCCCATCTCAAGGGCCACAAGCGCCTCTGCCTCTTCCAGGCTTGCGAGTGTCACAAATGTGTCCTCATCCTGGAGCGCCGCAGGGTCATGGCTGCCCAGGTGGCCTTGCGTAGGCAGCAGGAGGCGCAGCTAAAGAAGCACCTGATGAGGAGAGGGGAAGCCTCTCCCAAAGCTCCCAACCACTTCAGAAAGGGAACCACTCAGCCACAGGTCCCCTCTGGAAAGGAGAACATAGCACCCCAGCCT…
TF682	DMTF1	14399	ATGAGCACAGTGGAAGAGGATTCTGACACAGTAACAGTAGAAACTGTGAACTCTGTGACTTTGACTCAGGACACAGAAGGGAATCTCATTCTTCACTGCCCTCAGAATGAAGCGGATGAAATAGACTCAGAAGATAGTATTGAACCTCCACATAAAAGGCTTTGTTTGTCCTCTGAGGATGATCAGAGTATTGATGATTCTACTCCTTGCATATCAGTTGTTGCACTTCCACTTTCAGAAAATGATCAGAGCTTTGAAGTGACCATGACTGCAACCACAGAAGTAGCAGATGATGAGGTTACTGAGGGGACTGTGACACAGATACAGATTTTGCAGAATGAGCAACTAGATGAAATATCTCCCTTGGGTAACGAGGAAGTTTCAGCAGTTAGCCAAGCA…
TF682	DPF1	70161	ATGGCCACGGTCATCCCTGGCCCCCTGAGCCTAGGCGAGGACTTCTACCGCGAGGCCATCGAGCACTGCCGCAGTTACAACGCGCGCCTGTGCGCCGAGCGCAGCCTGCGACTGCCCTTCCTCGACTCGCAGACCGGCGTGGCCCAGAACAACTGCTACATCTGGATGGAGAAGACCCACCGCGGGCCGGGTTTGGCCCCGGGACAGATTTACACGTACCCCGCCCGCTGTTGGAGGAAGAAACGGAGACTCAACATCCTGGAGGACCCCAGACTCAGGCCCTGCGAGTACAAGATCGACTGTGAAGCACCCCTGAAGAAGGAGGGTGGCCTCCCGGAAGGGCCGGTCCTCGAGGCTCTACTGTGTGCAGAGACGGGGGAGAAGAAGATTGAGCTGAAG…
TF682	DPF2	190	ATGGCGGCTGTGGTGGAGAATGTAGTGAAGCTCCTTGGGGAGCAGTACTACAAAGATGCCATGGAGCAGTGCCACAATTACAATGCTCGCCTCTGTGCTGAGCGCAGCGTGCGCCTGCCTTTCTTGGACTCACAGACCGGAGTAGCCCAGAGCAATTGTTACATCTGGATGGAAAAGCGACACCGGGGTCCAGGATTGGCCTCCGGACAGCTGTACTCCTACCCTGCCCGGCGCTGGCGGAAAAAGCGGCGAGCCCATCCCCCTGAGGATCCACGACTTTCCTTCCCATCTATTAAGCCAGACACAGACCAGACCCTGAAGAAGGAGGGGCTGATCTCTCAGGATGGCAGTAGTTTAGAGGCTCTGTTGCGCACTGACCCCCTGGAGAAGCGAGGTGCC…
TF682	E2F2	8971	ATGGAGTCTCGCTCTGTTGCCCAGGCTGGAGTGCAGTGGCCTGATCTCGGCTCACTGCAACCTCTGCCTCCCAGGTTCAAGCGATTCTTCTGCCTCAGCCTCCAGAGTAGCTGGGACTATAGACATGCACCACCACGCCCGGCTAATTTTGTATTTTTGGTCGAGACGGGGTTTTGCCATGTTAGTCAGGCTGGTCTTGAACTCCTGACCTCAAGTGATCCACCACCTCGGCCTCCCAAAGTGTTGAGA
TF682	E2F6	5323	ATGAGTCAGCAGCGGCCGGCGAGGAAGTTACCCAGTCTCCTCCTGGACCCGACGGAGGAGACGGTTCGCCGTCGGTGCCGAGACCCCATCAACGTGGAGGGCCTGCTGCCATCAAAAATAAGGATTAATTTAGAAGATAATGTACAATATGTGTCCATGAGAAAAGCTCTAAAAGTGAAGAGACCTCGTTTTGATGTATCGCTGGTTTATTTAACTCGAAAATTTATGGATCTTGTCAGATCTGCTCCCGGGGGTATTCTTGACTTAAACAAGGTTGCAACGAAACTGGGAGTCCGAAAGCGGAGAGTGTATGACATCACCAATGTCTTAGATGGAATCGACCTCGTTGAAAAGAAATCCAAGAACCATATTAGATGGATAGGATCTGATCTTAGCAAT…
TF682	E2F8	9563	ATGGCTCAGCTTGCAGCTATTTGTAAAATGCAGTTAGAAGAGCAATCAAGTGAATCCAGACAGAAAGTGAAAGTACAGCTGGCAAGATCTGGACCCTGCAAACCAGTAGCCCCTCTGGACCCCCCAGTGAATGCTGAGATGGAGCTGACAGCACCGTCCCTCATCCAGCCCCTGGGAATGGTTCCCCTGATCCCCAGCCCCTTGTCATCAGCAGTGCCCCTGATCCTACCTCAGGCCCCTTCAGGCCCATCCTATGCCATCTACCTGCAGCCCACTCAAGCCCACCAAAGTGTGACGCCACCCCAAGGCCTGAGCCCAACGGTGTGCACCACCCACTCTTCTAAAGCTACTGGCTCAAAAGACTCCACAGATGCCACCACTGAGAAGGCAGCCAATGAT…
TF682	E4F1	7043	ATGGAGGGCGCGATGGCAGTGCGGGTGACGGCCGCTCATACGGCAGAAGCCCAGGCCGAAGCCGGGCGGGAAGCGGGCGAGGGTGCAGTTGCGGCGGTGGCGGCGGCCTTGGCCCCCAGCGGCTTCCTCGGCCTCCCGGCGCCCTTCAGCGAGGAAGATGAGGACGATGTGCACAGATGCGGCCGCTGCCAGGCAGAGTTCACCGCCTTGGAGGATTTTGTTCAGCACAAGATTCAGAAGGCCTGCCAGCGGGCCCCTCCGGAGGCCCTGCCTGCCACCCCTGCCACCACAGCGTTGCTGGGCCAGGAGGTGGTGCCGGCAGCACCAGGCCCAGAGGAGCCCATCACTGTGGCCCACATCGTGGTGGAGGCGGCCTCTCTGGCAGCAGACATCAGCCAC…
TF682	EBF1	11153	ATGTTTGGGATTCAGGAAAGCATCCAACGGAGTGGAAGCAGCATGAAGGAAGAGCCGCTGGGCAGCGGCATGAACGCGGTGCGGACGTGGATGCAGGGCGCCGGGGTGCTGGACGCCAACACGGCGGCGCAGAGCGGGGTGGGTCTGGCCCGGGCTCACTTTGAGAAGCAGCCGCCTTCCAATCTGCGGAAATCCAACTTCTTCCACTTCGTCCTGGCCCTCTACGACAGACAGGGCCAGCCCGTGGAGATCGAGAGGACAGCGTTTGTGGGGTTCGTGGAGAAGGAAAAAGAAGCCAACAGCGAAAAGACCAATAACGGAATTCACTACCGGCTTCAGCTTCTCTACAGCAATGGGATAAGGACGGAGCAGGATTTCTACGTGCGCCTCATTGACTCC…
TF682	EBF3	54355	ATGTTTGGGATTCAGGAGAATATTCCGCGCGGGGGGACGACCATGAAGGAGGAGCCGCTGGGCAGCGGCATGAACCCGGTGCGCTCGTGGATGCACACGGCGGGCGTGGTGGACGCCAACACGGCCGCCCAGAGCGGCGTGGGGCTGGCGCGGGCGCACTTCGAGAAGCAGCCGCCTTCCAACCTCCGGAAATCCAATTTCTTCCACTTCGTGCTGGCGCTCTACGATAGGCAGGGGCAGCCGGTGGAGATTGAAAGGACCGCTTTTGTGGACTTTGTGGAGAAAGAGAAAGAGCCAAACAACGAGAAAACCAACAACGGCATCCACTATAAACTCCAGTTATTGTACAGCAACGGAGTCAGAACAGAGCAAGATCTGTATGTTCGCCTCATAGATTCA…
TF682	EGR1	14665	ATGGCCGCGGCCAAGGCCGAGATGCAGCTGATGTCCCCGCTGCAGATCTCTGACCCGTTCGGATCCTTTCCTCACTCGCCCACCATGGACAACTACCCTAAGCTGGAGGAGATGATGCTGCTGAGCAACGGGGCTCCCCAGTTCCTCGGCGCCGCCGGGGCCCCAGAGGGCAGCGGCAGCAACAGCAGCAGCAGCAGCAGCGGGGGCGGTGGAGGCGGCGGGGGCGGCAGCAACAGCAGCAGCAGCAGCAGCACCTTCAACCCTCAGGCGGACACGGGCGAGCAGCCCTACGAGCACCTGACCGCAGAGTCTTTTCCTGACATCTCTCTGAACAACGAGAAGGTGCTGGTGGAGACCAGTTACCCCAGCCAAACCACTCGACTGCCCCCCATCACCTAT…
TF682	EGR2	9919	ATGATGACCGCCAAGGCCGTAGACAAAATCCCAGTAACTCTCAGTGGTTTTGTGCACCAGCTGTCTGACAACATCTACCCGGTGGAGGACCTCGCCGCCACGTCGGTGACCATCTTTCCCAATGCCGAACTGGGAGGCCCCTTTGACCAGATGAACGGAGTGGCCGGAGATGGCATGATCAACATTGACATGACTGGAGAGAAGAGGTCGTTGGATCTCCCATATCCCAGCAGCTTTGCTCCCGTCTCTGCACCTAGAAACCAGACCTTCACTTACATGGGCAAGTTCTCCATTGACCCTCAGTACCCTGGTGCCAGCTGCTACCCAGAAGGCATAATCAATATTGTGAGTGCAGGCATCTTGCAAGGGGTCACTTCCCCAGCTTCAACCACAGCCTCA…
TF682	EGR3	53526	ATGACCGGCAAACTCGCCGAGAAGCTGCCGGTGACCATGAGCAGTTTGCTAAACCAACTGCCTGACAATCTGTACCCCGAGGAGATCCCCAGCGCGCTCAACCTCTTCTCCGGCAGCAGCGACTCGGTAGTCCATTACAATCAGATGGCTACAGAGAATGTAATGGACATCGGTCTGACCAACGAGAAGCCCAACCCGGAACTCTCTTACTCCGGCTCCTTCCAGCCAGCCCCCGGCAACAAGACCGTGACCTACTTGGGAAAGTTCGCCTTCGACTCCCCTTCCAACTGGTGCCAGGACAACATCATTAGCCTCATGAGCGCCGGCATCTTGGGGGTGCCCCCGGCTTCAGGGGCGCTCAGCACGCAGACGTCCACGGCCAGCATGGTGCAGCCACCG…
TF682	EHF	10257	ATGATTCTGGAAGGAGGTGGTGTAATGAATCTCAACCCCGGCAACAACCTCCTTCACCAGCCGCCAGCCTGGACAGACAGCTACTCCACGTGCAATGTTTCCAGTGGGTTTTTTGGAGGCCAGTGGCATGAAATTCATCCTCAGTACTGGACCAAGTACCAGGTGTGGGAGTGGCTCCAGCACCTCCTGGACACCAACCAGCTGGATGCCAATTGTATCCCTTTCCAAGAGTTCGACATCAACGGCGAGCACCTCTGCAGCATGAGTTTGCAGGAGTTCACCCGGGCGGCAGGGACGGCGGGGCAGCTCCTCTACAGCAACTTGCAGCATCTGAAGTGGAACGGCCAGTGCAGTAGTGACCTGTTCCAGTCCACACACAATGTCATTGTCAAGACTGAA…
TF682	ELF1	9607	ATGGCTGCTGTTGTCCAACAGAACGACCTAGTATTTGAATTTGCTAGTAACGTCATGGAGGATGAACGACAGCTTGGTGATCCAGCTATTTTTCCTGCCGTAATTGTGGAACATGTTCCTGGTGCTGATATTCTCAATAGTTATGCCGGTCTAGCCTGTGTGGAAGAGCCCAATGACATGATTACTGAGAGTTCACTGGATGTTGCTGAAGAAGAAATCATAGACGATGATGATGATGACATCACCCTTACAGTTGAAGCTTCTTGTCATGACGGGGATGAAACAATTGAAACTATTGAGGCTGCTGAGGCACTCCTCAATATGGATTCCCCTGGCCCTATGCTGGATGAAAAACGAATAAATAATAATATATTTAGTTCACCTGAAGATGACATGGTT…
TF682	ELF2	12293	ATGGCGACGTCTCTGCATGAGGGACCCACGAACCAGCTGGATCTGCTCATCCGGGCCGTGGAAGCATCAGTTCACAGCAGTAATGCACACTGTACAGATAAGACAATTGAAGCTGCTGAAGCCCTGCTTCATATGGAATCTCCTACCTGCTTGAGGGATTCAAGAAGTCCTGTGGAAGTGTTTGTTCCTCCTTGTGTATCAACTCCAGAATTCATCCATGCTGCTATGAGGCCAGATGTCATTACAGAAACTGTAGTGGAGGTGTCAACTGAAGAGTCTGAACCCATGGATACCTCTCCTATTCCAACATCACCAGATAGCCATGAACCAATGAAAAAGAAAAAAGGAAACACAACCTATTTGTGGGAGTTTCTTTTAGATCTACTTCAAGATAAAAAT…
TF682	ELF4	5886	ATGGCTATTACCCTACAGCCCAGTGACCTGATCTTTGAGTTCGCAAGCAACGGGATGGATGATGATATCCACCAGCTGGAAGACCCCTCTGTGTTCCCAGCTGTGATCGTGGAGCAGGTACCCTACCCTGATTTACTGCATCTGTACTCGGGACTGGAGTTGGACGACGTTCACAATGGCATCATAACAGACGGGACCTTGTGCATGACGCAGGATCAGATCCTGGAAGGCAGTTTTTTGCTGACAGATGACAATGAGGCCACCTCGCACACCATGTCAACCGCGGAAGTCTTACTCAATATGGAGTCTCCCAGCGATATCCTGGATGAGAAGCAGATCTTCAGTACCTCCGAAATGCTTCCAGACTCGGACCCTGCACCAGCTGTCACTCTGCCCAAC…
TF682	ELF5	2605	ATGTTGGACTCGGTGACACACAGCACCTTCCTGCCTAATGCATCCTTCTGCGATCCCCTGATGTCGTGGACTGATCTGTTCAGCAATGAAGAGTACTACCCTGCCTTTGAGCATCAGACAGCCTGTGACTCATACTGGACATCAGTCCACCCTGAATACTGGACTAAGCGCCATGTGTGGGAGTGGCTCCAGTTCTGCTGCGACCAGTACAAGTTGGACACCAATTGCATCTCCTTCTGCAACTTCAACATCAGTGGCCTGCAGCTGTGCAGCATGACACAGGAGGAGTTCGTCGAGGCAGCTGGCCTCTGCGGCGAGTACCTGTACTTCATCCTCCAGAACATCCGCACACAAGGTTACTCCTTTTTTAATGACGCTGAAGAAAGCAAGGCCACCATC…
TF682	ELK1	11972	ATGGACCCATCTGTGACGCTGTGGCAGTTTCTGCTGCAGCTGCTGAGAGAGCAAGGCAATGGCCACATCATCTCCTGGACTTCACGGGATGGTGGTGAATTCAAGCTGGTGGATGCAGAGGAGGTGGCCCGGCTGTGGGGGCTACGCAAGAACAAGACCAACATGAATTACGACAAGCTCAGCCGGGCCTTGCGGTACTACTATGACAAGAACATCATCCGCAAGGTGAGCGGCCAGAAGTTCGTCTACAAGTTTGTGTCCTACCCTGAGGTCGCAGGGTGCTCCACTGAGGACTGCCCGCCCCAGCCAGAGGTGTCTGTTACCTCCACCATGCCAAATGTGGCCCCTGCTGCTATACATGCCGCCCCAGGGGACACTGTCTCTGGAAAGCCAGGCACA…
TF682	ELK3	6405	ATGGAGAGTGCAATCACGCTGTGGCAGTTCCTGTTGCAGTTGCTGCTGGATCAGAAACATGAGCATTTGATCTGCTGGACCTCGAACGATGGTGAATTCAAGCTCCTCAAAGCAGAAGAAGTGGCCAAGCTGTGGGGACTCCGAAAAAACAAAACAAATATGAACTATGATAAGCTGAGCAGAGCCCTGCGATACTATTATGACAAGAACATCATCAAGAAGGTGATCGGGCAGAAGTTTGTGTACAAGTTTGTCTCTTTCCCGGAGATCCTGAAGATGGATCCTCACGCGGTGGAGATCAGCCGGGAGAGCCTTCTGCTGCAGGACAGCGACTGCAAGGCGTCTCCGGAGGGCCGCGAGGCCCACAAACACGGCCTGGCCGCCCTCAGAAGCACGAGC…
TF682	ELK4	12067	ATGGACAGTGCTATCACCCTGTGGCAGTTCCTTCTTCAGCTCCTGCAGAAGCCTCAGAACAAGCACATGATCTGTTGGACCTCTAATGATGGGCAGTTTAAGCTTTTGCAGGCAGAAGAGGTGGCTCGTCTCTGGGGGATTCGCAAGAACAAGCCTAACATGAATTATGACAAACTCAGCCGAGCCCTCAGATACTATTATGTAAAGAATATCATCAAAAAAGTGAATGGTCAGAAGTTTGTGTACAAGTTTGTCTCTTATCCAGAGATTTTGAACATGGATCCAATGACAGTGGGCAGGATTGAGGGTGACTGTGAAAGTTTAAACTTCAGTGAAGTCAGCAGCAGTTCCAAAGATGTGGAGAATGGAGGGAAAGATAAACCACCTCAGCCTGGTGCC…
TF682	ERF	2592	ATGAAGACCCCGGCGGACACAGGGTTTGCCTTCCCGGATTGGGCCTACAAGCCAGAGTCGTCCCCTGGCTCAAGGCAGATCCAGCTGTGGCACTTTATCCTGGAGCTGCTGCGGAAGGAGGAGTACCAGGGCGTCATTGCCTGGCAGGGGGACTACGGGGAATTCGTCATCAAAGACCCTGATGAGGTGGCCCGGCTGTGGGGCGTTCGCAAGTGCAAGCCCCAGATGAATTACGACAAGCTGAGCCGGGCCCTGCGCTATTACTATAACAAGCGCATTCTGCACAAGACCAAGGGGAAACGGTTCACCTACAAGTTCAATTTCAACAAACTGGTGCTGGTCAATTACCCATTCATTGATGTGGGGTTGGCTGGGGGTGCAGTGCCCCAGAGTGCCCCG…
TF682	ERG	11267	ATGGCCAGCACTATTAAGGAAGCCTTATCAGTTGTGAGTGAGGACCAGTCGTTGTTTGAGTGTGCCTACGGAACGCCACACCTGGCTAAGACAGAGATGACCGCGTCCTCCTCCAGCGACTATGGACAGACTTCCAAGATGAGCCCACGCGTCCCTCAGCAGGATTGGCTGTCTCAACCCCCAGCCAGGGTCACCATCAAAATGGAATGTAACCCTAGCCAGGTGAATGGCTCAAGGAACTCTCCTGATGAATGCAGTGTGGCCAAAGGCGGGAAGATGGTGGGCAGCCCAGACACCGTTGGGATGAACTACGGCAGCTACATGGAGGAGAAGCACATGCCACCCCCAAACATGACCACGAACGAGCGCAGAGTTATCGTGCCAGCAGATCCTACGCTA…
TF682	ESR1	56919	ATGACCATGACCCTCCACACCAAAGCATCTGGGATGGCCCTACTGCATCAGATCCAAGGGAACGAGCTGGAGCCCCTGAACCGTCCGCAGCTCAAGATCCCCCTGGAGCGGCCCCTGGGCGAGGTGTACCTGGACAGCAGCAAGCCCGCCGTGTACAACTACCCCGAGGGCGCCGCCTACGAGTTCAACGCCGCGGCCGCCGCCAACGCGCAGGTCTACGGTCAGACCGGCCTCCCCTACGGCCCCGGGTCTGAGGCTGCGGCGTTCGGCTCCAACGGCCTGGGGGGTTTCCCCCCACTCAACAGCGTGTCTCCGAGCCCGCTGATGCTACTGCACCCGCCGCCGCAGCTGTCGCCTTTCCTGCAGCCCCACGGCCAGCAGGTGCCCTACTACCTGGAG…
TF682	ESR2	1485	ATGGATATAAAAAACTCACCATCTAGCCTTAATTCTCCTTCCTCCTACAACTGCAGTCAATCCATCTTACCCCTGGAGCACGGCTCCATATACATACCTTCCTCCTATGTAGACAGCCACCATGAATATCCAGCCATGACATTCTATAGCCCTGCTGTGATGAATTACAGCATTCCCAGCAATGTCACTAACTTGGAAGGTGGGCCTGGTCGGCAGACCACAAGCCCAAATGTGTTGTGGCCAACACCTGGGCACCTTTCTCCTTTAGTGGTCCATCGCCAGTTATCACATCTGTATGCGGAACCTCAAAAGAGTCCCTGGTGTGAAGCAAGATCGCTAGAACACACCTTACCTGTAAACAGAGAGACACTGAAAAGGAAGGTTAGTGGGAACCGTTGC…
TF682	ESRRG	10820	ATGTCAAACAAAGATCGACACATTGATTCCAGCTGTTCGTCCTTCATCAAGACGGAACCTTCCAGCCCAGCCTCCCTGACGGACAGCGTCAACCACCACAGCCCTGGTGGCTCTTCAGACGCCAGTGGGAGCTACAGTTCAACCATGAATGGCCATCAGAACGGACTTGACTCGCCACCTCTCTACCCTTCTGCTCCTATCCTGGGAGGTAGTGGGCCTGTCAGGAAACTGTATGATGACTGCTCCAGCACCATTGTTGAAGATCCCCAGACCAAGTGTGAATACATGCTCAACTCGATGCCCAAGAGACTGTGTTTAGTGTGTGGTGACATCGCTTCTGGGTACCACTATGGGGTAGCATCATGTGAAGCCTGCAAGGCATTCTTCAAGAGGACAATT…
TF682	ETS1	7776	ATGAAGGCGGCCGTCGATCTCAAGCCGACTCTCACCATCATCAAGACGGAAAAAGTCGATCTGGAGCTTTTCCCCTCCCCGGATATGGAATGTGCAGATGTCCCACTATTAACTCCAAGCAGCAAAGAAATGATGTCTCAAGCATTAAAAGCTACTTTCAGTGGTTTCACTAAAGAACAGCAACGACTGGGGATCCCAAAAGACCCCCGGCAGTGGACAGAAACCCATGTTCGGGACTGGGTGATGTGGGCTGTGAATGAATTCAGCCTGAAAGGTGTAGACTTCCAGAAGTTCTGTATGAATGGAGCAGCCCTCTGCGCCCTGGGTAAAGACTGCTTTCTCGAGCTGGCCCCAGACTTTGTTGGGGACATCTTATGGGAACATCTAGAGATCCTGCAG…
TF682	ETV1	52931	ATGGATGGATTTTATGACCAGCAAGTGCCTTACATGGTCACCAATAGTCAGCGTGGGAGAAATTGTAACGAGAAACCAACAAATGTCAGGAAAAGAAAATTCATTAACAGAGATCTGGCTCATGATTCAGAAGAACTCTTTCAAGATCTAAGTCAATTACAGGAAACATGGCTTGCAGAAGCTCAGGTACCTGACAATGATGAGCAGTTTGTACCAGACTATCAGGCTGAAAGTTTGGCTTTTCATGGCCTGCCACTGAAAATCAAGAAAGAACCCCACAGTCCATGTTCAGAAATCAGCTCTGCCTGCAGTCAAGAACAGCCCTTTAAATTCAGCTATGGAGAAAAGTGCCTGTACAATGTCAGTGCCTATGATCAGAAGCCACAAGTGGGAATGAGG…
TF682	ETV4	8963	ATGTACCTCCACACAGAGGGCTTCTCTGGGCCCTCTCCAGGTGACGGGGCCATGGGCTATGGCTATGAGAAACCTCTGCGACCATTCCCAGATGATGTCTGCGTTGTCCCTGAGAAATTTGAAGGAGACATCAAGCAGGAAGGGGTCGGTGCATTTCGAGAGGGGCCGCCCTACCAGCGCCGGGGTGCCCTGCAGCTGTGGCAATTTCTGGTGGCCTTGCTGGATGACCCAACAAATGCCCATTTCATTGCCTGGACGGGCCGGGGAATGGAGTTCAAGCTCATTGAGCCTGAGGAGGTCGCCAGGCTCTGGGGCATCCAGAAGAACCGGCCAGCCATGAATTACGACAAGCTGAGCCGCTCGCTCCGATACTATTATGAGAAAGGCATCATGCAGAAG…
TF682	ETV5	4522	ATGGACGGGTTTTATGATCAGCAAGTCCCTTTTATGGTCCCAGGGAAATCTCGATCTGAGGAATGCAGAGGGCGGCCTGTGATTGACAGAAAGAGGAAGTTTTTGGACACAGATCTGGCTCACGATTCTGAAGAGCTATTTCAGGATCTCAGTCAACTTCAAGAGGCTTGGTTAGCTGAAGCACAAGTTCCTGATGATGAACAGTTTGTCCCAGATTTTCAGTCTGATAACCTGGTGCTTCATGCCCCACCTCCAACCAAGATCAAACGGGAGCTGCACAGCCCCTCCTCTGAGCTGTCGTCTTGTAGCCATGAGCAGGCTCTTGGTGCTAACTATGGAGAAAAGTGCCTCTACAACTATTGTGCCTATGATAGGAAGCCTCCCTCTGGGTTCAAGCCA…
TF682	ETV6	11407	ATGTCTGAGACTCCTGCTCAGTGTAGCATTAAGCAGGAACGAATTTCATATACACCTCCAGAGAGCCCAGTGCCGAGTTACGCTTCCTCGACGCCACTTCATGTTCCAGTGCCTCGAGCGCTCAGGATGGAGGAAGACTCGATCCGCCTGCCTGCGCACCTGCGCTTGCAGCCAATTTACTGGAGCAGGGATGACGTAGCCCAGTGGCTCAAGTGGGCTGAAAATGAGTTTTCTTTAAGGCCAATTGACAGCAACACGTTTGAAATGAATGGCAAAGCTCTCCTGCTGCTGACCAAAGAGGACTTTCGCTATCGATCTCCTCATTCAGGTGATGTGCTCTATGAACTCCTTCAGCATATTCTGAAGCAGAGGAAACCTCGGATTCTTTTTTCACCATTC…
TF682	ETV7	10161	ATGCAGGAGGGAGAATTGGCTATTTCTCCTATAAGCCCTGTGGCAGCCATGCCTCCCCTAGGCACCCACGTGCAAGCCAGATGTGAAGCTCAAATTAACCTGCTGGGTGAAGGGGGGATCTGCAAGCTGCCAGGAAGACTCCGCATCCAGCCCGCACTGTGGAGCAGGGAGGACGTGCTGCACTGGCTGCGCTGGGCAGAGCAGGAGTACTCTCTGCCATGCACCGCGGAGCACGGGTTCGAGATGAACGGACGCGCCCTCTGCATCCTCACCAAGGACGACTTCCGGCACCGTGCGCCCAGCTCAGGTGACGTCCTGTATGAGCTGCTCCAGTACATCAAGACCCAGCGGCGAGCCCTGGTGTGTGGACCCTTTTTTGGAGGGATCTTCAGGCTGAAG…
TF682	EZH1	194	ATGGAAATACCAAATCCCCCTACCTCCAAATGTATCACTTACTGGAAAAGAAAAGTGAAATCTGAATACATGCGACTTCGACAACTTAAACGGCTTCAGGCAAATATGGGTGCAAAGGCTTTGTATGTGGCAAATTTTGCAAAGGTTCAAGAAAAAACCCAGATCCTCAATGAAGAATGGAAGAAGCTTCGTGTCCAACCTGTTCAGTCAATGAAGCCTGTGAGTGGACACCCTTTTCTCAAAAAGTGTACCATAGAGAGCATTTTCCCGGGATTTGCAAGCCAACATATGTTAATGAGGTCACTGAACACAGTTGCATTGGTTCCCATCATGTATTCCTGGTCCCCTCTCCAACAGAACTTTATGGTAGAAGATGAGACGGTTTTGTGCAATATTCCC…
TF682	EZH2	143	ATGGGCCAGACTGGGAAGAAATCTGAGAAGGGACCAGTTTGTTGGCGGAAGCGTGTAAAATCAGAGTACATGCGACTGAGACAGCTCAAGAGGTTCAGACGAGCTGATGAAGTAAAGAGTATGTTTAGTTCCAATCGTCAGAAAATTTTGGAAAGAACGGAAATCTTAAACCAAGAATGGAAACAGCGAAGGATACAGCCTGTGCACATCCTGACTTCTGTGAGCTCATTGCGCGGGACTAGGGAGTGTTCGGTGACCAGTGACTTGGATTTTCCAACACAAGTCATCCCATTAAAGACTCTGAATGCAGTTGCTTCAGTACCCATAATGTATTCTTGGTCTCCCCTACAGCAGAATTTTATGGTGGAAGATGAAACTGTTTTACATAACATTCCTTAT…
TF682	FAM170A	56503	ATGAAACGACGACAAAAGAGGAAACATTTGGAAAATGAAGAGTCCCAGGAAACCGCTGAGAAGGGAGGAGGAATGTCAAAGTCCCAAGAGGATGCCCTGCAGCCTGGATCCACTAGAGTGGCCAAAGGCTGGAGCCAAGGGGTGGGAGAAGTTACTTCTACCTCCGAATACTGCTCCTGCGTTTCTTCTTCACGCAAGCTCATCCACAGTGGAATCCAGAGAATACATCGAGACAGCCCCCAGCCTCAATCACCCCTGGCCCAGGTTCAGGAACGAGGAGAGACTCCTCCCCGCTCACAACATGTCTCCTTGTCGTCCTATTCATCCTATAAGACTTGTGTGTCCTCTCTGTGTGTAAACAAAGAGGAAAGGGGCATGAAAATATACTACATGCAGGTA…
TF682	FLI1	6734	ATGGACGGGACTATTAAGGAGGCTCTGTCGGTGGTGAGCGACGACCAGTCCCTCTTTGACTCAGCGTACGGAGCGGCAGCCCATCTCCCCAAGGCCGACATGACTGCCTCGGGGAGTCCTGACTACGGGCAGCCCCACAAGATCAACCCCCTCCCACCACAGCAGGAGTGGATCAATCAGCCAGTGAGGGTCAACGTCAAGCGGGAGTATGACCACATGAATGGATCCAGGGAGTCTCCGGTGGACTGCAGCGTTAGCAAATGCAGCAAGCTGGTGGGCGGAGGCGAGTCCAACCCCATGAACTACAACAGCTATATGGACGAGAAGAATGGCCCCCCTCCTCCCAACATGACCACCAACGAGAGGAGAGTCATCGTCCCCGCAGACCCCACACTGTGG…
TF682	FOS	4345	ATGATGTTCTCGGGCTTCAACGCAGACTACGAGGCGTCATCCTCCCGCTGCAGCAGCGCGTCCCCGGCCGGGGATAGCCTCTCTTACTACCACTCACCCGCAGACTCCTTCTCCAGCATGGGCTCGCCTGTCAACGCGCAGGACTTCTGCACGGACCTGGCCGTCTCCAGTGCCAACTTCATTCCCACGGTCACTGCCATCTCGACCAGTCCGGACCTGCAGTGGCTGGTGCAGCCCGCCCTCGTCTCCTCTGTGGCCCCATCGCAGACCAGAGCCCCTCACCCTTTCGGAGTCCCCGCCCCCTCCGCTGGGGCTTACTCCAGGGCTGGCGTTGTGAAGACCATGACAGGAGGCCGAGCGCAGAGCATTGGCAGGAGGGGCAAGGTGGAACAGTTATCT…
TF682	FOSL1	857	ATGTTCCGAGACTTCGGGGAACCCGGCCCGAGCTCCGGGAACGGCGGCGGGTACGGCGGCCCCGCGCAGCCCCCGGCCGCAGCGCAGGCAGCCCAGCAGAAGTTCCACCTGGTGCCAAGCATCAACACCATGAGTGGCAGTCAGGAGCTGCAGTGGATGGTACAGCCTCATTTCCTGGGGCCCAGCAGTTACCCCAGGCCTCTGACCTACCCTCAGTACAGCCCCCCACAACCCCGGCCAGGAGTCATCCGGGCCCTGGGGCCGCCTCCAGGGGTACGTCGAAGGCCTTGTGAACAGATCAGCCCGGAGGAAGAGGAGCGCCGCCGAGTAAGGCGCGAGCGGAACAAGCTGGCTGCGGCCAAGTGCAGGAACCGGAGGAAGGAACTGACCGACTTCCTG…
TF682	FOSL2	5414	ATGAGCGTGGGCCTGGACCTTCCCCAGATGCTGCCAGGCAGCCCCTCCCCAAGCCTCAAAGAAGCATTTGCTGAGGATGGAGAGGCAGGGGAGGGAGGCGGGAGGCCGTCACTGGAGTGGCGTCTGCAGCAGCTGCTGCCCCAGCACCCGCTCAGCCTGTCCTGGCTGCTCACCTCCCCGCAGGGCACCGGGCCTTTCCTGCCCTCTGTGGTCATCTGCCACCTGCTGGATCAAGTGCTTTCTCTTTTACACTCCCCTGTCCCCACCCCAGTGCACTCTTCTGGCCCAGGCAGCAAGCAAGCTGTGAACAGCTGGCCTGAGCTGTCGCTGTGGCTTGTGGCTCATGCGCCATTCCTGGTTGTCTGT
TF682	FOXA3	187	ATGCTGGGCTCAGTGAAGATGGAGGCCCATGACCTGGCCGAGTGGAGCTACTACCCGGAGGCGGGCGAGGTCTACTCGCCGGTGACCCCAGTGCCCACCATGGCCCCCCTCAACTCCTACATGACCCTGAATCCTCTAAGCTCTCCCTATCCCCCTGGGGGGCTCCCTGCCTCCCCACTGCCCTCAGGACCCCTGGCACCCCCAGCACCTGCAGCCCCCCTGGGGCCCACTTTCCCAGGCCTGGGTGTCAGCGGTGGCAGCAGCAGCTCCGGGTACGGGGCCCCGGGTCCTGGGCTGGTGCACGGGAAGGAGATGCCGAAGGGGTATCGGCGGCCCCTGGCACACGCCAAGCCACCGTATTCCTATATCTCACTCATCACCATGGCCATCCAGCAGGCG…
TF682	FOXD4	70457	ATGAACTTGCCAAGAGCTGAGCGCCTTCGCTCCACACCGCAGCGCAGCCTCCGGGACTCCGATGGGGAAGACGGTAAAATCGATGTCCTGGGAGAGGAGGAAGATGAAGACGAGGAGGAGGCGGCGAGCCAGCAGTTCCTAGAGCAGTCGCTCCAGCCGGGGCTGCAGGTGGCCCGGTGGGGCGGGGTTGCGCTTCCCCGAGAGCACATCGAGGGCGGCGGCGGCCCGAGCGACCCCTCAGAGTTTGGCACCGAGTTCAGGGCACCGCCAAGGTCTGCGGCGGCCTCTGAAGATGCCCGGCAGCCGGCAAAGCCCCCCTCCTCGTACATCGCGCTCATCACCATGGCCATCCTGCAAAGCCCGCACAAGCGCCTCACGCTCAGCGGCATCTGCGCCTTC…
TF682	FOXD4L6	52817	ATGAACCTGCCAAGAGCTGAGCGCCTTCGCTCCACACCGCAGCGCAGCCTCCGGGACTCCGATGGGGAAGACGGTAAAATCGATGTCCTGGGAGAGGAGGAAGATGAAGACGAGGTGGAAGACGAGGAGGAGGCGGCGAGCCAGCAGTTCCTAGAGCAGTCGCTCCAGCCGGGGCTGCAGGTGGCCCGGTGGGGCGGGGTTGCGCTTCCCCGAGAGCACATCGAGGGCGGCGGCGGCCCGAGCGACCCCTCAGAGTTTGGCACCAAGTTCAGGGCACCGCCAAGGTCTGCGGCGGCCTCTGAAGATGCCCGGCAGCCGGCAAAGCCCCCCTACTCGTACATCGCGCTCATCACCATGGCCATCCTGCAAAACCCGCACAAGCGCCTCACGCTCAGCGGC…
TF682	FOXI1	71075	ATGAGCTCCTTCGACCTGCCGGCGCCCTCCCCACCTCGCTGCAGCCCCCAGTTCCCCAGCATCGGCCAGGAGCCCCCCGAGATGAACCTCTACTATGAGAACTTCTTCCACCCACAGGGCGTGCCCAGCCCTCAGCGGCCCTCCTTCGAGGGGGGCGGCGAGTATGGGGCCACCCCCAACCCCTACCTCTGGTTCAACGGGCCCACCATGACCCCGCCACCCTACCTGCCCGGCCCCAACGCCAGCCCCTTCCTGCCCCAGGCCTATGGAGTGCAGAGGCCGCTGCTGCCCAGCGTGTCGGGGCTTGGGGGGAGCGACCTGGGCTGGCTGCCCATCCCCTCGCAGGAGGAGCTGATGAAGCTGGTGCGGCCACCCTATTCCTACTCGGCTCTCATCGCC…
TF682	FOXJ1	11107	ATGGCGGAGAGCTGGCTGCGCCTCTCGGGAGCCGGGCCGGCGGAGGAGGCCGGGCCGGAGGGCGGCCTGGAGGAGCCCGACGCCCTGGATGACAGCCTGACCAGCCTGCAGTGGCTGCAGGAATTCTCCATTCTCAACGCCAAGGCCCCCGCCCTGCCCCCGGGGGGCACCGACCCCCACGGCTACCACCAGGTGCCAGGTTCAGCGGCGCCCGGGTCCCCCCTGGCGGCCGACCCCGCCTGCCTGGGGCAGCCACACACGCCGGGCAAGCCCACGTCGTCGTGCACGTCGCGGAGCGCGCCCCCGGGGCTGCAGGCCCCACCCCCCGACGACGTGGACTACGCCACCAATCCGCACGTGAAGCCTCCCTACTCGTATGCCACGCTCATCTGCATGGCC…
TF682	FOXJ2	54471	ATGGCTTCTGACCTAGAGAGTAGCCTCACCTCCATAGACTGGCTCCCCCAGCTGACCCTCCGAGCTACCATTGAGAAGCTTGGAAGTGCCTCCCAGGCTGGGCCTCCCGGGAGCAGCCGCAAGTGTTCACCAGGGTCACCCACAGATCCTAATGCCACCCTGAGCAAAGACGAGGCAGCAGTGCACCAGGACGGCAAGCCACGATACAGCTATGCCACTCTCATCACCTATGCCATCAACTCCTCTCCAGCCAAGAAGATGACCCTCAGCGAGATTTACCGCTGGATCTGTGATAACTTCCCCTATTACAAGAATGCTGGCATTGGTTGGAAGAATTCAATACGGCACAACCTTTCTCTCAACAAGTGTTTCCGGAAGGTGCCCAGACCTCGGGATGAC…
TF682	FOXM1	667	ATGAAAACTAGCCCCCGTCGGCCACTGATTCTCAAAAGACGGAGGCTGCCCCTTCCTGTTCAAAATGCCCCAAGTGAAACATCAGAGGAGGAACCTAAGAGATCCCCTGCCCAACAGGAGTCTAATCAAGCAGAGGCCTCCAAGGAAGTGGCAGAGTCCAACTCTTGCAAGTTTCCAGCTGGGATCAAGATTATTAACCACCCCACCATGCCCAACACGCAAGTAGTGGCCATCCCCAACAATGCTAATATTCACAGCATCATCACAGCACTGACTGCCAAGGGAAAAGAGAGTGGCAGTAGTGGGCCCAACAAATTCATCCTCATCAGCTGTGGGGGAGCCCCAACTCAGCCTCCAGGACTCCGGCCTCAAACCCAAACCAGCTATGATGCCAAAAGG…
TF682	FOXN2	10879	ATGGGTCCAGTAATTGGAATGACTCCAGATAAGAGAGCTGAAACCCCAGGAGCTGAAAAGATTGCAGGATTAAGCCAGATTTACAAAATGGGAAGCTTGCCTGAAGCTGTTGATGCTGCCAGGCCGAAGGCCACTCTAGTGGACAGTGAGTCAGCAGATGATGAACTCACAAACTTGAACTGGCTTCATGAAAGCACTAATCTTCTAACAAACTTCAGCCTCGGAAGTGAGGGTCTTCCAATTGTTAGTCCATTGTATGACATAGAGGGAGATGATGTGCCATCCTTTGGACCAGCTTGCTACCAGAACCCAGAAAAAAAATCAGCGACTTCAAAGCCCCCATACTCCTTTAGTCTTCTCATTTATATGGCCATTGAGCACTCTCCAAATAAATGTTTG…
TF682	FOXN3	4733	ATGGGTCCAGTCATGCCTCCCAGTAAGAAGCCAGAAAGCTCAGGAATTAGTGTCTCCAGTGGACTGAGTCAGTGTTACGGGGGCAGCGGTTTCTCCAAGGCCCTTCAGGAAGACGATGACCTCGACTTTTCTCTGCCTGACATCCGATTAGAAGAGGGGGCCATGGAAGATGAAGAGCTGACCAACCTGAACTGGCTGCACGAGAGCAAGAACTTGCTGAAGAGCTTTGGGGAGTCGGTCCTCAGGAGTGTCAGCCCCGTCCAGGACCTGGACGATGACACCCCCCCATCCCCTGCCCACTCTGACATGCCCTACGATGCCAGGCAGAACCCCAACTGCAAACCCCCCTACTCCTTCAGCTGCCTCATATTTATGGCCATCGAGGACTCTCCAACCAAG…
TF682	FOXN4	72204	ATGATAGAAAGTGACACCTCATCCATAATGTCAGGAATTATTCGAAACTCAGGGCAAAATCACCACCCCTCTCGACAGGAATACAGGCTTCTAGCCACCACCAGCGATGATGACCTTCCCGGGGACCTGCAGTCGCTGTCGTGGCTCACGGCGGTGGATGTGCCTCGGCTGCAGCAGATGGCAAGTGGCCGCGTGGACCTGGGTGGCCCCTGCGTGCCACATCCACACCCAGGTGCCTTGGCTGGGGTGGCCGACCTGCATGTGGGAGCCACTCCAAGTCCCCTTCTCCATGGCCCAGCAGGCATGGCCCCCCGAGGCATGCCAGGTCTGGGCCCCATAACTGGCCACAGAGACAGCATGAGCCAGTTCCCCGTGGGGGGCCAGCCCTCATCTGGGCTG…
TF682	FOXO3	6223	ATGGCAGAGGCACCGGCTTCCCCGGCCCCGCTCTCTCCGCTCGAAGTGGAGCTGGACCCGGAGTTCGAGCCCCAGAGCCGTCCGCGATCCTGTACGTGGCCCCTGCAAAGGCCGGAGCTCCAAGCGAGCCCTGCCAAGCCCTCGGGGGAGACGGCCGCCGACTCCATGATCCCCGAGGAGGAGGACGATGAAGACGACGAGGACGGCGGGGGACGGGCCGGCTCGGCCATGGCGATCGGCGGCGGCGGCGGGAGCGGCACGCTGGGCTCCGGGCTGCTCCTTGAGGACTCGGCCCGGGTGCTGGCACCCGGAGGGCAAGACCCCGGGTCTGGGCCAGCCACCGCGGCGGGCGGGCTGAGCGGGGGTACACAGGCGCTGCTGCAGCCTCAGCAACCGCTG…
TF682	FOXP1	8945	ATGATGCAAGAATCTGGGACTGAGACAAAAAGTAACGGTTCAGCCATCCAGAATGGGTCGGGCGGCAGCAACCACTTACTAGAGTGCGGCGGTCTTCGGGAGGGGCGGTCCAACGGAGAGACGCCGGCCGTGGACATCGGGGCAGCTGACCTCGCCCACGCCCAGCAGCAGCAGCAACAGTGGCATCTCATAAACCATCAGCCCTCTAGGAGTCCCAGCAGTTGGCTTAAGAGACTAATTTCAAGCCCTTGGGAGTTGGAAGTCCTGCAGGTCCCCTTGTGGGGAGCAGTTGCTGAGACGAAGATGAGTGGACCTGTGTGTCAGCCTAACCCTTCCCCATTT
TF682	FOXP2	54262	ATGATGACTCCCCAGGTGATCACCCCTCAGCAAATGCAGCAGATCCTTCAGCAACAAGTCCTGTCTCCTCAGCAGCTACAAGCCCTTCTCCAACAACAGCAGGCTGTCATGCTGCAGCAGCAACAACTACAAGAGTTTTACAAGAAACAGCAAGAGCAGTTACATCTTCAGCTTTTGCAGCAGCAGCAGCAACAGCAGCAGCAGCAACAACAGCAGCAACAACAGCAGCAGCAACAACAACAACAACAGCAGCAACAACAGCAGCAGCAGCAGCAACAGCAGCAGCAGCAGCAACAGCATCCTGGAAAGCAAGCGAAAGAGCAGCAGCAGCAGCAGCAGCAGCAACAGCAATTGGCAGCCCAGCAGCTTGTCTTCCAGCAGCAGCTTCTCCAGATGCAA…
TF682	FOXP3	53657	ATGCCCAACCCCAGGCCTGGCAAGCCCTCGGCCCCTTCCTTGGCCCTTGGCCCATCCCCAGGAGCCTCGCCCAGCTGGAGGGCTGCACCCAAAGCCTCAGACCTGCTGGGGGCCCGGGGCCCAGGGGGAACCTTCCAGGGCCGAGATCTTCGAGGCGGGGCCCATGCCTCCTCTTCTTCCTTGAACCCCATGCCACCATCGCAGCTGCAGCTGCCCACACTGCCCCTAGTCATGGTGGCACCCTCCGGGGCACGGCTGGGCCCCTTGCCCCACTTACAGGCACTCCTCCAGGACAGGCCACATTTCATGCACCAGCTCTCAACGGTGGATGCCCACGCCCGGACCCCTGTGCTGCAGGTGCACCCCCTGGAGAGCCCAGCCATGATCAGCCTCACACCA…
TF682	FOXP4	13647	ATGATGGTGGAATCTGCCTCGGAGACAATCAGGTCGGCTCCATCTGGTCAGAATGGCGTGGGCAGCCTCTCTGGGCAAGCAGATGGCAGCAGCGGCGGGGCCACAGGGACAACTGCAAGTGGCACGGGCAGGGAAGTGACCACGGGTGCAGACAGCAATGGTGAGATGAGTCCCGCAGAGCTGCTGCACTTCCAGCAGCAACAGGCTCTCCAAGTGGCCCGGCAGTTCCTGCTGCAGCAGGCCTCAGGCCTGAGCTCCCCAGGGAACAATGACAGCAAACAGTCTGCCTCTGCTGTGCAGGTGCCTGTGTCGGTGGCCATGATGTCGCCGCAGATGCTTACCCCGCAACAGATGCAGCAGATCCTGTCGCCCCCGCAGCTGCAGGCCTTGCTCCAGCAG…
TF682	FOXR1	55425	ATGGGGAACGAGCTCTTTCTGGCCTTCACCACATCTCACCTCCCCTTAGCGGAGCAGAAACTTGCCAGGTATAAACTCCGAATTGTTAAGCCACCAAAATTACCCCTAGAGAAAAAACCCAACCCTGATAAGGATGGTCCAGATTATGAGCCCAACCTCTGGATGTGGGTAAATCCCAACATTGTGTATCCCCCTGGAAAGCTGGAGGTCTCAGGACGTAGGAAGAGGGAGGACCTGACAAGCACACTCCCCTCCTCTCAGCCACCCCAGAAGGAGGAAGATGCCAGCTGCTCAGAGGCCGCAGGGGTGGAATCACTGTCCCAGTCCTCCAGCAAGCGGTCTCCCCCTCGGAAGCGGTTTGCCTTTTCCCCCAGCACCTGGGAGCTCACAGAAGAGGAG…
TF682	FOXR2	11079	ATGGACTTAAAACTAAAAGACTGTGAATTTTGGTATAGTCTCCATGGCCAGGTCCCAGGGCTGCTGGACTGGGACATGAGGAATGAGTTATTTCTGCCTTGTACCACAGACCAGTGCTCTTTAGCTGAGCAAATCCTTGCCAAATACAGAGTCGGAGTAATGAAGCCCCCAGAAATGCCTCAGAAGAGGAGACCCAGTCCTGATGGAGATGGTCCTCCCTGTGAACCCAATCTGTGGATGTGGGTGGACCCCAATATCCTGTGCCCCCTTGGCAGCCAGGAGGCCCCAAAGCCCAGTGGAAAAGAGGATCTGACAAACATTTCTCCTTTCCCTCAGCCCCCACAAAAAGACGAAGGGTCTAACTGCTCAGAGGACAAAGTGGTAGAGTCTCTGCCATCT…
TF682	FOXS1	6025	ATGCAGCAGCAGCCTCTGCCCGGGCCTGGCGCCCCCACAACTGAGCCAACCAAGCCTCCCTACAGCTACATCGCCCTTATTGCTATGGCCATCCAGAGCTCACCGGGGCAGCGGGCCACCCTCAGTGGCATCTACCGCTACATCATGGGCCGATTCGCCTTCTACCGCCACAACCGGCCCGGCTGGCAGAACAGCATCCGCCACAACCTGTCACTCAACGAGTGCTTTGTCAAGGTGCCCCGCGATGACCGCAAGCCAGGCAAGGGCAGCTACTGGACGCTGGACCCTGACTGCCACGACATGTTTGAGCACGGCAGCTTCCTACGCCGCCGCCGCCGCTTCACCCGGCAGACAGGTGCTGAGGGCACCCGGGGCCCCGCCAAGGCACGCCGTGGACCC…
TF682	GABPB1	11751	ATGTCCCTGGTAGATTTGGGAAAGAAGCTTTTAGAAGCGGCACGAGCAGGTCAAGATGATGAAGTTCGTATTTTGATGGCAAATGGAGCTCCCTTTACTACAGACTGGCTGGGAACTTCTCCACTTCATCTAGCAGCACAGTATGGTCATTATTCCACCACAGAGGTACTGCTGCGAGCTGGTGTGAGCAGAGATGCCAGAACCAAAGTGGACCGAACACCATTACATATGGCAGCTTCTGAGGGCCATGCCAGCATAGTAGAGGTTTTACTTAAGCATGGTGCTGATGTCAATGCAAAGGACATGTTAAAGATGACAGCTCTCCATTGGGCCACAGAACACAATCATCAAGAGGTGGTGGAACTTTTAATCAAATATGGTGCTGATGTACACACGCAA…
TF682	GATA1	6313	ATGGAGTTCCCTGGCCTGGGGTCCCTGGGGACCTCAGAGCCCCTCCCCCAGTTTGTGGATCCTGCTCTGGTGTCCTCCACACCAGAATCAGGGGTTTTCTTCCCCTCTGGGCCTGAGGGCTTGGATGCAGCAGCTTCCTCCACTGCCCCGAGCACAGCCACCGCTGCAGCTGCGGCACTGGCCTACTACAGGGACGCTGAGGCCTACAGACACTCCCCAGTCTTTCAGGTGTACCCATTGCTCAACTGTATGGAGGGGATCCCAGGGGGCTCACCATATGCCGGCTGGGCCTACGGCAAGACGGGGCTCTACCCTGCCTCAACTGTGTGTCCCACCCGCGAGGACTCTCCTCCCCAGGCCGTGGAAGATCTGGATGGAAAAGGCAGCACCAGCTTCCTG…
TF682	GATA2	7465	ATGGAGGTGGCGCCGGAGCAGCCGCGCTGGATGGCGCACCCGGCCGTGCTGAATGCGCAGCACCCCGACTCACACCACCCGGGCCTGGCGCACAACTACATGGAACCCGCGCAGCTGCTGCCTCCAGACGAGGTGGACGTCTTCTTCAATCACCTCGACTCGCAGGGCAACCCCTACTATGCCAACCCCGCTCACGCGCGGGCGCGCGTCTCCTACAGCCCCGCGCACGCCCGCCTGACCGGAGGCCAGATGTGCCGCCCACACTTGTTGCACAGCCCGGGTTTGCCCTGGCTGGACGGGGGCAAAGCAGCCCTCTCTGCCGCTGCGGCCCACCACCACAACCCCTGGACCGTGAGCCCCTTCTCCAAGACGCCACTGCACCCCTCAGCTGCTGGAGGC…
TF682	GBX2	70735	ATGAGCGCAGCGTTCCCGCCGTCGCTGATGATGATGCAGCGCCCGCTGGGGAGTAGCACCGCCTTCAGCATAGACTCGCTGATCGGCAGCCCGCCGCAGCCCAGCCCCGGCCATTTCGTCTACACCGGCTACCCCATGTTCATGCCCTACCGGCCGGTAGTGCTGCCGCCGCCGCCGCCGCCGCCGCCCGCGCTGCCCCAGGCCGCGCTGCAGCCAGCGCTGCCGCCCGCACACCCTCACCACCAGATCCCCAGCCTGCCCACAGGCTTCTGCTCCAGCCTGGCGCAGGGCATGGCGCTCACCTCTACGCTCATGGCCACGCTCCCCGGCGGCTTCTCCGCGTCGCCCCAGCACCAGGAGGCGGCAGCGGCCCGCAAGTTCGCGCCGCAGCCGCTGCCC…
TF682	GCM1	55852	ATGGAACCTGACGACTTTGATTCTGAAGACAAAGAGATATTAAGCTGGGATATTAATGATGTGAAACTGCCACAGAACGTGAAAAAAACCGACTGGTTCCAGGAGTGGCCAGATTCCTATGCCAAACACATCTACAGCTCGGAGGACAAGAATGCGCAGCGGCACCTGAGCAGCTGGGCCATGCGCAATACCAACAACCACAACTCCCGCATCCTCAAGAAGTCCTGCCTGGGTGTGGTGGTGTGCGGCCGCGACTGTCTCGCAGAGGAGGGGCGCAAGATCTACCTGAGACCTGCCATCTGTGACAAGGCCCGGCAGAAGCAGCAGCGGAAACGCTGTCCCAACTGTGACGGGCCTCTGAAGCTCATCCCTTGCCGAGGTCATGGGGGCTTCCCGGTC…
TF682	GCM2	13943	ATGCCGGCGGCCGCGGTGCAGGAAGCGGTCGGCGTGTGCTCCTACGGGATGCAGCTCAGCTGGGACATCAACGATCCGCAGATGCCTCAGGAGCTGGCCCTCTTTGACCAATTCCGAGAGTGGCCTGACGGCTATGTGCGCTTCATCTACAGCAGCGATGAGAAGAAGGCACAGCGTCACCTGAGCGGCTGGGCCATGCGCAACACCAACAACCACAATGGCCACATCCTCAAGAAGTCGTGCCTGGGTGTGGTGGTGTGTACACAGGCCTGCACCCTGCCCGACGGTTCCCGCCTGCAGCTGAGGCCGGCCATCTGCGACAAGGCACGGCTGAAACAGCAGAAGAAGGCATGCCCTAACTGTCATTCTGCTTTGGAGTTGATTCCTTGTCGAGGGCAC…
TF682	GMEB1	7444	ATGGCTAATGCAGAAGTGAGTGTCCCAGTGGGGGATGTGGTTGTGGTACCTACTGAAGGAAATGAAGGGGAGAATCCTGAAGACACTAAAACCCAAGTGATTTTGCAGTTACAGCCTGTGCAACAAGGGATTTATGAAGCTGGGTCGGAGAACAACACGGCAGTTGTAGCAGTAGAAACTCACACGATACACAAAATTGAAGAAGGGATTGATACAGGCACTATAGAAGCAAATGAGGATATGGAAATTGCTTACCCCATAACTTGTGGGGAGAGCAAAGCCATCCTCCTCTGGAAGAAGTTTGTATGTCCAGGAATAAACGTGAAGTGTGTCAAGTTCAATGATCAGTTGATCAGCCCCAAGCACTTTGTTCATCTGGCTGGCAAGTCCACTCTGAAG…
TF682	GRHL1	71277	ATGACACAGGAGTACGACAACAAACGGCCAGTGTTGGTTCTTCAGAATGAAGCACTTTATCCACAGCGGCGGTCCTACACTAGTGAGGATGAGGCCTGGAAATCCTTCCTGGAAAACCCTCTCACTGCAGCGACCAAAGCGATGATGAGCATCAATGGAGATGAAGACAGCGCCGCTGCGCTGGGCCTGCTCTATGACTACTACAAGGTTCCAAGAGAGAGAAGGTCATCAACAGCAAAGCCAGAGGTGGAGCACCCTGAGCCAGATCACAGCAAAAGAAACAGCATACCAATTGTGACAGAGCAGCCCCTCATCTCTGCTGGAGAAAACAGAGTGCAAGTACTGAAAAATGTGCCATTTAACATTGTCCTTCCCCATGGCAACCAGCTGGGCATTGAT…
TF682	GRHL2	13972	ATGTCACAAGAGTCGGACAATAATAAAAGACTAGTGGCCTTAGTGCCCATGCCCAGTGACCCTCCATTCAATACCCGAAGAGCCTACACCAGTGAGGATGAAGCCTGGAAGTCATACTTGGAGAATCCCCTGACAGCAGCCACCAAGGCCATGATGAGCATTAATGGTGATGAGGACAGTGCTGCTGCCCTCGGCCTGCTCTATGACTACTACAAGGTTCCTCGAGACAAGAGGCTGCTGTCTGTAAGCAAAGCAAGTGACAGCCAAGAAGACCAGGAGAAAAGAAACTGCCTTGGCACCAGTGAAGCCCAGAGTAATTTGAGTGGAGGAGAAAACCGAGTGCAAGTCCTAAAGACTGTTCCAGTGAACCTTTCCCTAAATCAAGATCACCTGGAGAAT…
TF682	GRHL3	11183	ATGAGAGTCAATGGAGATGATGACAGTGTTGCGGCCTTGAGCTTCCTCTATGATTACTACATGGGTCCCAAGGAGAAGCGGATATTGTCCTCCAGCACTGGGGGCAGGAATGACCAAGGAAAGAGGTACTACCATGGCATGGAATATGAGACGGACCTCACTCCCCTTGAAAGCCCCACACACCTCATGAAATTCCTGACAGAGAACGTGTCTGGAACCCCAGAGTACCCAGATTTGCTCAAGAAGAATAACCTGATGAGCTTGGAGGGGGCCTTGCCCACCCCTGGCAAGGCAGCTCCCCTCCCTGCAGGCCCCAGCAAGCTGGAGGCCGGCTCTGTGGACAGCTACCTGTTACCCACCACTGATATGTATGATAATGGCTCCCTCAACTCCTTGTTT…
TF682	GSC	12082	ATGCCCGCCAGCATGTTCAGCATCGACAACATCCTAGCCGCCCGGCCGCGCTGCAAGGACTCGGTGTTGCCGGTGGCGCACAGCGCGGCGGCTCCCGTCGTCTTCCCGGCCCTGCACGGGGACTCGCTCTACGGCGCCAGCGGCGGCGCCTCCTCGGACTATGGCGCCTTCTACCCGCGCCCCGTGGCCCCCGGCGGCGCGGGCCTCCCGGCCGCGGTCAGCGGCTCCCGCCTCGGCTACAACAACTACTTCTACGGGCAGCTGCACGTGCAGGCGGCGCCCGTGGGCCCGGCCTGCTGCGGGGCCGTGCCGCCGCTGGGCGCCCAGCAGTGCTCCTGCGTCCCGACGCCCCCAGGCTACGAGGGCCCCGGTTCGGTGCTGGTGTCCCCGGTACCGCAC…
TF682	HES2	7170	ATGGGGCTGCCTCGCCGGGCAGGGGACGCGGCGGAGCTGCGCAAGAGCCTGAAGCCGCTGCTGGAGAAGCGCCGGCGCGCGCGCATCAACCAGAGCCTGAGCCAGCTTAAGGGGCTCATCCTGCCGCTGCTGGGCCGGGAGGATGCTTCTGGCTGGCACACCTGGCTTCCCCTCCATGCTCAGAACTGCTTCCTACTCTACATCCAGGCTCCTGAGCAGCCCCCAGCT
TF682	HES6	5163	ATGGCGCCACCCGCGGCGCCTGGCCGGGACCGTGTGGGCCGTGAGGATGAGGACGGCTGGGAGACGCGAGGGGACCGCAAGGCCCGGAAGCCCCTGGTGGAGAAGAAGCGGCGCGCGCGGATCAACGAGAGCCTGCAGGAGCTGCGGCTGCTGCTGGCGGGCGCCGAGGTGCAGGCCAAGCTGGAGAACGCCGAAGTGCTGGAGCTGACGGTGCGGCGGGTCCAGGGTGTGCTGCGGGGCCGGGCGCGCGAGCGCGAGCAGCTGCAGGCGGAAGCGAGCGAGCGCTTCGCTGCCGGCTACATCCAGTGCATGCACGAGGTGCACACGTTCGTGTCCACGTGCCAGGCCATCGACGCTACCGTCGCTGCCGAGCTCCTGAACCATCTGCTCGAGTCCATG…
TF682	HEY1	3639	ATGAAGCGAGCTCACCCCGAGTACAGCTCCTCGGACAGCGAGCTGGACGAGACCATCGAGGTGGAGAAGGAGAGTGCGGACGAGAATGGAAACTTGAGTTCGGCTCTAGGTTCCATGTCCCCAACTACATCTTCCCAGATTTTGGCCAGAAAAAGACGGAGAGGAATAATTGAGAAGCGCCGACGAGACCGGATCAATAACAGTTTGTCTGAGCTGAGAAGGCTGGTACCCAGTGCTTTTGAGAAGCAGGGATCTGCTAAGCTAGAAAAAGCCGAGATCCTGCAGATGACCGTGGATCACCTGAAAATGCTGCATACGGCAGGAGGGAAAGGTTACTTTGACGCGCACGCCCTTGCTATGGACTATCGGAGTTTGGGATTTCGGGAATGCCTGGCAGAA…
TF682	HEY2	4884	ATGAAGCGCCCCTGCGAGGAGACGACCTCCGAGAGCGACATGGACGAGACCATCGACGTGGGGAGCGAGAACAATTACTCGGGGCAAAGTACTAGCTCTGTGATTAGATTGAATTCTCCAACAACAACATCTCAGATTATGGCAAGAAAGAAAAGGAGAGGGATTATAGAGAAAAGGCGTCGGGATCGGATAAATAACAGTTTATCTGAGTTGAGAAGACTTGTGCCAACTGCTTTTGAAAAACAAGGATCTGCAAAGTTAGAAAAAGCTGAAATATTGCAAATGACAGTGGATCATTTGAAGATGCTTCAGGCAACAGGGGGTAAAGGCTACTTTGACGCACACGCTCTTGCCATGGACTTCATGAGCATAGGATTCCGAGAGTGCCTAACAGAAGTT…
TF682	HEYL	5019	ATGAAGCGACCCAAGGAGCCGAGCGGCTCCGACGGGGAGTCCGACGGACCCATCGACGTGGGCCAAGAGGGCCAGCTGAGCCAGATGGCCAGGCCGCTGTCCACCCCCAGCTCTTCGCAGATGCAAGCCAGGAAGAAACGCAGAGGGATCATAGAGAAACGGCGTCGAGACCGCATCAACAGTAGCCTTTCTGAATTGCGACGCTTGGTCCCCACTGCCTTTGAGAAACAGGGCTCTTCCAAGCTGGAGAAAGCCGAGGTCTTGCAGATGACGGTGGATCACTTGAAAATGCTCCATGCCACTGGTGGGACAGGATTCTTTGATGCCCGAGCCCTGGCAGTTGACTTCCGGAGCATTGGTTTTCGGGAGTGCCTCACTGAGGTCATCAGGTACCTGGGG…
TF682	HIF1A	6151	ATGGAGGGCGCCGGCGGCGCGAACGACAAGAAAAAGATAAGTTCTGAACGTCGAAAAGAAAAGTCTCGAGATGCAGCCAGATCTCGGCGAAGTAAAGAATCTGAAGTTTTTTATGAGCTTGCTCATCAGTTGCCACTTCCACATAATGTGAGTTCGCATCTTGATAAGGCCTCTGTGATGAGGCTTACCATCAGCTATTTGCGTGTGAGGAAACTTCTGGATGCTGGTGATTTGGATATTGAAGATGACATGAAAGCACAGATGAATTGCTTTTATTTGAAAGCCTTGGATGGTTTTGTTATGGTTCTCACAGATGATGGTGACATGATTTACATTTCTGATAATGTGAACAAATACATGGGATTAACTCAGTTTGAACTAACTGGACACAGTGTGTTT…
TF682	HLF	2127	ATGGAGAAAATGTCCCGACCGCTCCCCCTGAATCCCACCTTTATCCCGCCTCCCTACGGCGTGCTCAGGTCCCTGCTGGAGAACCCGCTGAAGCTCCCCCTTCACCACGAAGACGCATTTAGTAAAGATAAAGACAAGGAAAAGAAGCTGGATGATGAGAGTAACAGCCCGACGGTCCCCCAGTCGGCATTCCTGGGGCCTACCTTATGGGACAAAACCCTTCCCTATGACGGAGATACTTTCCAGTTGGAATACATGGACCTGGAGGAGTTTTTGTCAGAAAATGGCATTCCCCCCAGCCCATCTCAGCATGACCACAGCCCTCACCCTCCTGGGCTGCAGCCAGCTTCCTCGGCTGCCCCCTCGGTCATGGACCTCAGCAGCCGGGCCTCTGCACCC…
TF682	HLX	5274	ATGTTCGCAGCCGGGCTGGCTCCCTTCTACGCCTCCAACTTCAGCCTCTGGTCGGCCGCTTACTGCTCCTCGGCCGGCCCAGGCGGCTGCTCCTTCCCCTTGGACCCCGCCGCCGTCAAAAAGCCCTCCTTCTGCATCGCAGACATTCTGCACGCCGGCGTGGGGGATCTGGGGGCGGCCCCGGAGGGCCTGGCAGGGGCCTCGGCCGCCGCCCTCACCGCGCACTTGGGCTCGGTTCACCCGCACGCCTCTTTCCAAGCGGCGGCCAGATCCCCGCTTCGACCCACCCCAGTGGTGGCGCCCTCCGAAGTCCCGGCTGGCTTCCCGCAGCGGCTGTCTCCGCTCTCAGCCGCCTACCACCACCATCACCCGCAACAACAACAGCAGCAGCAACAGCCG…
TF682	HMBOX1	6648	ATGTCCCCGTCACCTAGCAACAGTTATGATACTTCCCCACAGCCTTGCACTACCAATCAAAATGGGAGGGAGAATAATGAGCGATTATCTACATCCAATGGAAAGATGTCACCAACTCGCTACCATGCAAACAGCATGGGTCAGAGGTCATACAGTTTTGAAGCCTCAGAAGAGGACCTAGATGTAGATGATAAAGTGGAAGAATTAATGAGGAGGGACAGCAGTGTGATAAAAGAGGAAATCAAAGCCTTTCTTGCCAATCGGAGGATTTCCCAAGCAGTTGTTGCACAGGTAACAGGTATCAGTCAGAGCCGGATCTCTCATTGGCTGTTGCAGCAGGGATCAGACCTGAGTGAACAGAAGAAAAGAGCATTTTACCGATGGTATCAACTTGAGAAG…
TF682	HMGA1	4041	ATGAGTGAGTCGAGCTCGAAGTCCAGCCAGCCCTTGGCCTCCAAGCAGGAAAAGGACGGCACTGAGAAGCGGGGCCGGGGCAGGCCGCGCAAGCAGCCTCCGAAGGAGCCCAGCGAAGTGCCAACACCTAAGAGACCTCGGGGCCGACCAAAGGGAAGCAAAAACAAGGGTGCTGCCAAGACCCGGAAAACCACCACAACTCCAGGAAGGAAACCAAGGGGCAGACCCAAAAAACTGGAGAAGGAGGAAGAGGAGGGCATCTCGCAGGAGTCCTCGGAGGAGGAGCAG
TF682	HMX2	54980	ATGGGCAGCAAAGAAGATGCGGGCAAGGGGTGTCCGGCGGCCGGTGGCGTCTCCAGCTTCACCATCCAGTCCATCCTGGGCGGGGGCCCCTCGGAGGCACCGCGGGAGCCCGTCGGCTGGCCAGCCAGGAAGCGCAGCCTGTCCGTGTCCTCGGAGGAGGAGGAGCCGGACGACGGCTGGAAGGCGCCCGCCTGCTTCTGCCCAGACCAGCACGGCCCTAAGGAGCAGGGCCCCAAGCACCATCCCCCCATCCCTTTTCCTTGCCTGGGTACCCCCAAGGGCAGCGGAGGCTCGGGCCCGGGCGGCTTGGAGCGCACGCCTTTCCTCTCTCCTTCGCACTCGGACTTTAAAGAAGAGAAAGAGAGGCTCCTGCCCGCGGGCTCGCCCTCGCCGGGGTCC…
TF682	HNF4A	70844	ATGCGACTCTCCAAAACCCTCGTCGACATGGACATGGCCGACTACAGTGCTGCACTGGACCCAGCCTACACCACCCTGGAATTTGAGAATGTGCAGGTGTTGACGATGGGCAATGACACGTCCCCATCAGAAGGCACCAACCTCAACGCGCCCAACAGCCTGGGTGTCAGCGCCCTGTGTGCCATCTGCGGGGACCGGGCCACGGGCAAACACTACGGTGCCTCGAGCTGTGACGGCTGCAAGGGCTTCTTCCGGAGGAGCGTGCGGAAGAACCACATGTACTCCTGCAGATTTAGCCGGCAGTGCGTGGTGGACAAAGACAAGAGGAACCAGTGCCGCTACTGCAGGCTCAAGAAATGCTTCCGGGCTGGCATGAAGAAGGAAGCCGTCCAGAATGAG…
TF682	HOXA1	10057	ATGGACAATGCAAGAATGAACTCCTTCCTGGAATACCCCATACTTAGCAGTGGCGACTCGGGGACCTGCTCAGCCCGAGCCTACCCCTCGGACCATAGGATTACAACTTTCCAGTCGTGCGCGGTCAGCGCCAACAGTTGCGGCGGCGACGACCGCTTCCTAGTGGGCAGGGGGGTGCAGATCGGTTCGCCCCACCACCACCACCACCACCACCATCACCACCCCCAGCCGGCTACCTACCAGACTTCCGGGAACCTGGGGGTGTCCTACTCCCACTCAAGTTGTGGTCCAAGCTATGGCTCACAGAACTTCAGTGCGCCTTACAGCCCCTACGCGTTAAATCAGGAAGCAGACGTAAGTGGTGGGTACCCCCAGTGCGCTCCCGCTGTTTACTCTGGA…
TF682	HOXA10	14955	ATGTGTCAAGGCAATTCCAAAGGTGAAAACGCAGCCAACTGGCTCACGGCAAAGAGTGGTCGGAAGAAGCGCTGCCCCTACACGAAGCACCAGACACTGGAGCTGGAGAAGGAGTTTCTGTTCAATATGTACCTTACTCGAGAGCGGCGCCTAGAGATTAGCCGCAGCGTCCACCTCACGGACAGACAAGTGAAAATCTGGTTTCAGAACCGCAGGATGAAACTGAAGAAAATGAATCGAGAAAACCGGATCCGGGAGCTCACAGCCAACTTTAATTTTTCC
TF682	HOXA2	54903	ATGAATTACGAATTTGAGCGAGAGATTGGTTTTATCAATAGCCAGCCGTCGCTCGCTGAGTGCCTGACATCTTTTCCCCCTGTCGCTGATACATTTCAAAGTTCATCAATCAAGACCTCGACGCTTTCACACTCGACACTGATTCCTCCTCCTTTTGAGCAGACCATTCCCAGCCTGAACCCCGGCAGTCACCCTCGCCACGGCGCTGGCGGCCGCCCCAAGCCGAGCCCCGCGGGCAGCCGCGGCAGCCCGGTGCCCGCCGGCGCCCTGCAGCCGCCCGAGTACCCCTGGATGAAGGAGAAGAAGGCGGCCAAGAAAACCGCACTTCTGCCGGCCGCCGCCGCCGCCGCCACCGCCGCAGCCACCGGCCCTGCTTGCCTCAGCCACAAAGAATCCCTG…
TF682	HOXA5	615	ATGAGCTCTTATTTTGTAAACTCATTTTGCGGTCGCTATCCAAATGGCCCGGACTACCAGTTGCATAATTATGGAGATCATAGTTCCGTGAGCGAGCAATTCAGGGACTCGGCGAGCATGCACTCCGGCAGGTACGGCTACGGCTACAATGGCATGGATCTCAGCGTCGGCCGCTCGGGCTCCGGCCACTTTGGCTCCGGAGAGCGCGCCCGCAGCTACGCTGCCAGCGCCAGCGCGGCGCCCGCCGAGCCCAGGTACAGCCAGCCGGCCACGTCCACGCACTCTCCTCAGCCCGATCCGCTGCCCTGCTCCGCCGTGGCCCCCTCGCCCGGCAGCGACAGCCACCACGGCGGGAAAAACTCCCTAAGCAACTCCAGCGGCGCCTCGGCCGACGCCGGC…
TF682	HOXA6	13894	ATGAGTTCCTATTTTGTGAATCCCACTTTCCCCGGGAGCCTTCCCAGCGGCCAGGACTCCTTCTTGGGCCAGCTGCCCCTCTACCAGGCTGGCTATGACGCGCTGAGGCCCTTCCCGGCCTCGTACGGGGCGTCGAGTCTCCCGGACAAGACGTACACCTCACCTTGTTTCTACCAACAGTCCAACTCGGTCCTGGCCTGCAACCGGGCGTCCTACGAGTACGGGGCCTCGTGTTTCTATTCTGATAAGGACCTCAGTGGCGCCTCGCCCTCGGGCAGTGGCAAGCAGAGGGGCCCCGGGGACTACCTGCACTTTTCTCCCGAGCAGCAGTACAAACCCGACAGCAGCAGCGGGCAGGGCAAAGCACTCCATGACGAAGGCGCCGACCGGAAGTACACG…
TF682	HOXA9	5870	ATGGCCACCACTGGGGCCCTGGGCAACTACTACGTGGACTCGTTCCTGCTGGGCGCCGACGCCGCGGATGAGCTGAGCGTTGGCCGCTATGCGCCGGGGACCCTGGGCCAGCCTCCCCGGCAGGCGGCGACGCTGGCCGAGCACCCCGACTTCAGCCCGTGCAGCTTCCAGTCCAAGGCGACGGTGTTTGGCGCCTCGTGGAACCCAGTGCACGCGGCGGGCGCCAACGCTGTACCCGCTGCGGTGTACCACCACCATCACCACCACCCCTACGTGCACCCCCAGGCGCCCGTGGCGGCGGCGGCGCCGGACGGCAGGTACATGCGCTCCTGGCTGGAGCCCACGCCCGGTGCGCTCTCCTTCGCGGGCTTGCCCTCCAGCCGGCCTTATGGCATTAAA…
TF682	HOXB1	55783	ATGGACTATAATAGGATGAACTCCTTCTTAGAGTACCCACTCTGTAACCGGGGACCCAGCGCCTACAGCGCCCACAGCGCCCACAGCGCCCCAACCTCCTTTCCCCCAAGCTCGGCTCAGGCGGTTGACAGCTATGCAAGCGAGGGCCGCTACGGTGGGGGGCTGTCCAGCCCTGCGTTTCAGCAGAACTCCGGCTATCCCGCCCAGCAGCCGCCTTCGACCCTGGGGGTGCCCTTCCCCAGCTCTGCGCCCTCGGGGTATGCTCCTGCCGCCTGCAGCCCCAGCTACGGGCCTTCTCAGTACTACCCTCTGGGTCATTCAGAAGGAGACGGAGGCTATTTTCATCCCTCGAGCTACGGGGCCCAGCTAGGGGGCTTGTCCGATGGCTACGGAGCAGGT…
TF682	HOXB13	5787	ATGGAGCCCGGCAATTATGCCACCTTGGATGGAGCCAAGGATATCGAAGGCTTGCTGGGAGCGGGAGGGGGGCGGAATCTGGTCGCCCACTCCCCTCTGACCAGCCACCCAGCGGCGCCTACGCTGATGCCTGCTGTCAACTATGCCCCCTTGGATCTGCCAGGCTCGGCGGAGCCGCCAAAGCAATGCCACCCATGCCCTGGGGTGCCCCAGGGGACGTCCCCAGCTCCCGTGCCTTATGGTTACTTTGGAGGCGGGTACTACTCCTGCCGAGTGTCCCGGAGCTCGCTGAAACCCTGTGCCCAGGCAGCCACCCTGGCCGCGTACCCCGCGGAGACTCCCACGGCCGGGGAAGAGTACCCCAGCCGCCCCACTGAGTTTGCCTTCTATCCGGGATAT…
TF682	HOXB5	54030	ATGAGCTCGTACTTTGTAAACTCCTTCTCGGGGCGTTATCCAAATGGCCCGGACTATCAGTTGCTAAATTATGGCAGTGGCAGCTCTCTGAGCGGCTCTTACAGGGATCCCGCTGCCATGCACACCGGCTCTTACGGCTACAATTACAATGGGATGGACCTCAGCGTCAACCGCTCCTCGGCCTCCTCCAGCCACTTTGGGGCGGTGGGCGAGAGCTCGCGCGCCTTCCCCGCGCCCGCCCAGGAGCCCCGCTTCAGGCAAGCGGCTTCGAGCTGCTCCCTGTCCTCGCCCGAGTCCCTGCCCTGCACCAACGGCGACAGCCACGGCGCCAAGCCCTCTGCTTCGTCCCCCTCCGACCAGGCGACCTCAGCCAGCTCCAGCGCCAATTTCACCGAAATA…
TF682	HOXC10	1844	ATGACATGCCCTCGCAATGTAACTCCGAACTCGTACGCGGAGCCCTTGGCTGCGCCCGGCGGAGGAGAGCGCTATAGCCGGAGCGCAGGCATGTATATGCAGTCTGGGAGTGACTTCAATTGCGGGGTGATGAGGGGCTGCGGGCTCGCGCCCTCGCTCTCCAAGAGGGACGAGGGCAGCAGCCCCAGCCTCGCCCTCAACACCTATCCGTCCTACCTCTCGCAGCTGGACTCCTGGGGCGACCCCAAAGCCGCCTATCGCCTGGAACAACCTGTTGGCAGGCCGCTGTCCTCCTGCTCCTACCCACCTAGTGTCAAGGAGGAGAATGTCTGCTGCATGTACAGCGCAGAGAAGCGGGCGAAAAGTGGCCCCGAGGCAGCTCTCTACTCCCACCCCTTG…
TF682	HOXC4	11579	ATGATCATGAGCTCGTATTTGATGGACTCTAACTACATCGATCCGAAATTTCCTCCATGCGAAGAATATTCGCAAAATAGCTACATCCCTGAACACAGTCCGGAATATTACGGCCGGACCAGGGAATCGGGATTCCAGCATCACCACCAGGAGCTGTACCCACCACCGCCTCCGCGCCCTAGCTACCCTGAGCGCCAGTATAGCTGCACCAGTCTCCAGGGGCCCGGCAATTCGCGAGGCCACGGGCCGGCCCAGGCGGGCCACCACCACCCCGAGAAATCACAGTCGCTCTGCGAGCCGGCGCCTCTCTCAGGCGCCTCCGCCTCCCCGTCCCCAGCCCCGCCAGCCTGCAGCCAGCCAGCCCCCGACCATCCCTCCAGCGCCGCCAGCAAGCAACCC…
TF682	HOXC8	11924	ATGAGCTCCTACTTCGTCAACCCCCTGTTCTCCAAATACAAAGCCGGCGAGTCCCTGGAACCGGCCTATTACGACTGCCGGTTCCCTCAGAGCGTGGGCAGGAGCCATGCGCTGGTGTACGGGCCCGGCGGCTCGGCGCCCGGCTTCCAGCACGCTTCGCACCACGTTCAAGACTTCTTCCACCACGGCACCTCCGGCATCTCCAACTCAGGCTACCAGCAGAACCCGTGCTCGCTTAGCTGCCACGGAGACGCCTCCAAATTCTATGGCTACGAGGCGCTCCCCAGACAGTCCCTTTATGGGGCTCAGCAAGAGGCGAGCGTGGTGCAATATCCCGACTGTAAATCCTCCGCCAACACTAACAGTAGCGAAGGACAAGGCCACTTAAATCAAAACTCG…
TF682	HOXC9	11938	ATGTCGGCGACGGGGCCCATCAGTAACTATTACGTGGACTCGCTCATCTCTCACGACAATGAAGACCTCCTAGCGTCCAGGTTTCCGGCCACCGGGGCTCATCCCGCCGCCGCCAGACCCAGCGGTTTGGTGCCGGACTGTAGCGATTTTCCGTCCTGTAGCTTCGCGCCCAAGCCGGCAGTGTTCAGCACGTCGTGGGCGCCCGTGCCCTCTCAGTCGTCCGTGGTATATCACCCGTACGGCCCCCAGCCCCACCTCGGCGCCGACACGCGCTACATGCGGACTTGGCTCGAGCCGCTGTCCGGCGCCGTCTCCTTCCCCAGCTTCCCGGCCGGGGGCCGTCACTACGCCCTCAAGCCGGACGCCTACCCCGGGCGCCGCGCGGACTGCGGCCCAGGG…
TF682	HOXD10	13989	ATGTCCTTTCCCAACAGCTCTCCTGCTGCTAATACTTTTTTAGTAGATTCCTTGATCAGTGCCTGCAGGAGTGACAGTTTTTATTCCAGCAGCGCCAGCATGTACATGCCACCACCTAGCGCAGACATGGGGACCTATGGAATGCAAACCTGTGGACTGCTCCCGTCTCTGGCCAAAAGAGAAGTGAACCACCAAAATATGGGTATGAATGTGCATCCTTATATACCTCAAGTAGACAGTTGGACAGATCCGAACAGATCTTGTCGAATAGAGCAACCTGTTACACAGCAAGTCCCCACTTGCTCCTTCACCACCAACATTAAGGAAGAATCCAATTGCTGCATGTATTCTGATAAGCGCAACAAACTCATTTCGGCCGAGGTCCCTTCGTACCAGAGG…
TF682	HOXD12	56751	ATGTGTGAGCGCAGTCTCTACAGAGCGGGCTATGTGGGCTCGCTTCTGAATCTGCAGTCGCCAGACTCTTTCTACTTCTCCAACCTGAGGCCGAATGGCGGCCAGTTGGCCGCGCTTCCCCCTATCTCCTACCCGCGCGGCGCGCTGCCCTGGGCCGCCACGCCCGCCTCCTGCGCCCCCGCGCAGCCTGCGGGCGCCACTGCCTTCGGCGGCTTCTCGCAGCCCTACCTGGCTGGCTCCGGGCCTCTCGGCCTGCAGCCCCCAACAGCCAAAGACGGACCCGAAGAGCAGGCTAAGTTCTATGCGCCCGAAGCGGCCGCTGGGCCAGAGGAGCGCGGTCGTACCCGGCCGTCCTTCGCCCCCGAGTCTAGCCTGGCTCCTGCAGTGGCTGCTCTCAAA…
TF682	HOXD3	4373	ATGTTATTTGAGCAGGGTCAGCAGGCCCTGGAGCTTCCTGAGTGCACAATGCAGAAGGCTGCTTACTATGAAAACCCAGGACTGTTTGGAGGCTATGGCTACAGCAAAACTACGGACACTTACGGCTACAGCACCCCCCACCAGCCCTACCCACCCCCTGCTGCTGCCAGCTCCCTGGACACTGACTATCCAGGTTCTGCCTGCTCCATCCAGAGCTCTGCCCCTCTGAGAGCCCCAGCCCACAAAGGAGCTGAACTCAATGGCAGCTGCATGCGGCCGGGCACTGGGAACAGCCAGGGTGGGGGTGGTGGCAGCCAGCCTCCTGGTCTGAACTCAGAGCAGCAGCCACCACAACCCCCTCCTCCACCACCGACCCTGCCCCCATCTTCACCCACCAAT…
TF682	HOXD4	7562	ATGGTCATGAGTTCGTATATGGTGAACTCCAAGTATGTGGACCCCAAGTTCCCTCCGTGCGAGGAGTATTTGCAGGGCGGCTACCTAGGCGAGCAGGGCGCCGACTACTACGGCGGCGGCGCGCAGGGCGCAGACTTCCAGCCCCCGGGGCTCTACCCACGGCCCGACTTCGGTGAGCAGCCTTTCGGAGGCAGCGGCCCCGGGCCTGGCTCGGCGCTGCCTGCGCGGGGTCACGGACAAGAGCCAGGCGGCCCCGGCGGTCACTACGCCGCTCCAGGAGAGCCTTGCCCAGCTCCCCCGGCGCCTCCGCCGGCGCCCCTGCCTGGCGCCCGGGCCTACAGTCAGTCCGACCCCAAGCAGCCGCCCTCCGGGACGGCACTCAAGCAGCCGGCCGTGGTC…
TF682	HSF1	5981	ATGGATCTGCCCGTGGGCCCCGGCGCGGCGGGGCCCAGCAACGTCCCGGCCTTCCTGACCAAGCTGTGGACCCTCGTGAGCGACCCGGACACCGACGCGCTCATCTGCTGGAGCCCGAGCGGGAACAGCTTCCACGTGTTCGACCAGGGCCAGTTTGCCAAGGAGGTGCTGCCCAAGTACTTCAAGCACAACAACATGGCCAGCTTCGTGCGGCAGCTCAACATGTATGGCTTCCGGAAAGTGGTCCACATCGAGCAGGGCGGCCTGGTCAAGCCAGAGAGAGACGACACGGAGTTCCAGCACCCATGCTTCCTGCGTGGCCAGGAGCAGCTCCTTGAGAACATCAAGAGGAAAGTGACCAGTGTGTCCACCCTGAAGAGTGAAGACATAAAGATCCGC…
TF682	HSF2	56653	ATGAAGCAGAGTTCGAACGTGCCGGCTTTCCTCAGCAAGCTGTGGACGCTTGTGGAGGAAACCCACACTAACGAGTTCATCACCTGGAGCCAGAATGGCCAAAGTTTTCTGGTCTTGGATGAGCAACGATTTGCAAAAGAAATTCTTCCCAAATATTTCAAGCACAATAATATGGCAAGCTTTGTGAGGCAACTGAATATGTATGGTTTCCGTAAAGTAGTACATATCGACTCTGGAATTGTAAAGCAAGAAAGAGATGGTCCTGTAGAATTTCAGCATCCTTACTTCAAACAAGGACAGGATGACTTGTTGGAGAACATTAAAAGGAAGGTTTCATCTTCAAAACCAGAAGAAAATAAAATTCGTCAGGAAGATTTAACAAAAATTATAAGTAGTGCT…
TF682	HSF5	56235	ATGGAGGCGCTGCTCTCCACCCCCATCAACCCCAACAACTTCCCCGCCAAGCTGTGGCGCCTGGTGAACAGCCCGCGCTACCGCTCCATCCGCTGGGACGGCCGCGGCGAGGGGCTGCTTATCGATCAGCCGCTCTTCGAGGCCGAGCTGCTCAGCCCGCCCGCGGGGCCCCGGCCCGAGCCGCACGGACCAGTGGCTGTAGGACAATTTCACCGGTCATTTCGTCGAGATAGTTTGTCTCCTTACTCCTGTGTATCAACTCCATCCCACGACCACAGTACTTACCCTCTGAAAGGTTTAGATCGGACCCCAGTTCCTCATAGAATATGGCAGAACTCCCTTGGAATGCATCCTGGACAAGTGGAGACATCTCCCACATTTTCAGATAAAGGGGTTCCG…
TF682	HSFY1	10543	ATGGCACATGTTTCTTCAGAAACTCAAGATGTTTCCCCCAAAGATGAATTAACTGCTTCAGAAGCCTCCACTAGGTCTCCATTGTGTGAACACACCTTCCCTGGGGACTCAGACTTACGGTCAATGATTGAAGAACATGCTTTTCAGGTTTTGTCACAAGGATCCTTGTTAGAAAGTCCAAGTTACACAGTTTGTGTCTCTGAGCCAGATAAAGATGATGATTTTCTTTCTCTGAACTTTCCCAGGAAACTTTGGAAAATAGTGGAAAGTGACCAATTCAAGTCTATTTCATGGGATGAGAATGGAACTTGCATAGTGATTAATGAAGAACTCTTCAAGAAAGAAATTTTGGAAACAAAGGCTCCTTACAGAATATTTCAAACTGATGCTATCAAAAGT…
TF682	ID2	1362	ATGAAAGCCTTCAGTCCCGTGAGGTCCGTTAGGAAAAACAGCCTGTCGGACCACAGCCTGGGCATCTCCCGGAGCAAAACCCCTGTGGACGACCCGATGAGCCTGCTATACAACATGAACGACTGCTACTCCAAGCTCAAGGAGCTGGTGCCCAGCATCCCCCAGAACAAGAAGGTGAGCAAGATGGAAATCCTGCAGCACGTCATCGACTACATCTTGGACCTGCAGATCGCCCTGGACTCGCATCCCACTATTGTCAGCCTGCATCACCAGAGACCCGGGCAGAACCAGGCGTCCAGGACGCCGCTGACCACCCTCAACACGGATATCAGCATCCTGTCCTTGCAGGCTTCTGAATTCCCTTCTGAGTTAATGTCAAATGACAGCAAAGCACTGTGT…
TF682	ID3	3761	ATGAAGGCGCTGAGCCCGGTGCGCGGCTGCTACGAGGCGGTGTGCTGCCTGTCGGAACGCAGTCTGGCCATCGCCCGGGGCCGAGGGAAGGGCCCGGCAGCTGAGGAGCCGCTGAGCTTGCTGGACGACATGAACCACTGCTACTCCCGCCTGCGGGAACTGGTACCCGGAGTCCCGAGAGGCACTCAGCTTAGCCAGGTGGAAATCCTACAGCGCGTCATCGACTACATTCTCGACCTGCAGGTAGTCCTGGCCGAGCCAGCCCCTGGACCCCCTGATGGCCCCCACCTTCCCATCCAGACAGCCGAGCTCGCTCCGGAACTTGTCATCTCCAACGACAAAAGGAGCTTTTGCCAC
TF682	IFI16	803	ATGGGAAAAAAATACAAGAACATTGTTCTACTAAAAGGATTAGAGGTCATCAATGATTATCATTTTAGAATGGTTAAGTCCTTACTGAGCAACGATTTAAAACTTAATTTAAAAATGAGAGAAGAGTATGACAAAATTCAGATTGCTGACTTGATGGAAGAAAAGTTCCGAGGTGATGCTGGTTTGGGCAAACTAATAAAAATTTTCGAAGATATACCAACGCTTGAAGACCTGGCTGAAACTCTTAAAAAAGAAAAGTTAAAAGTAAAAGGACCAGCCCTATCAAGAAAGAGGAAGAAGGAAGTGGATGCTACTTCACCTGCACCCTCCACAAGCAGCACTGTCAAAACTGAAGGAGCAGAGGCAACTCCTGGAGCTCAGAAAAGAAAAAAATCAACC…
TF682	IKZF1	2940	ATGGATGCTGATGAGGGTCAAGACATGTCCCAAGTTTCAGGGAAGGAAAGCCCCCCTGTAAGCGATACTCCAGATGAGGGCGATGAGCCCATGCCGATCCCCGAGGACCTCTCCACCACCTCGGGAGGACAGCAAAGCTCCAAGAGTGACAGAGTCGTGGCCAGTAATGTTAAAGTAGAGACTCAGAGTGATGAAGAGAATGGGCGTGCCTGTGAAATGAATGGGGAAGAATGTGCGGAGGATTTACGAATGCTTGATGCCTCGGGAGAGAAAATGAATGGCTCCCACAGGGACCAAGGCAGCTCGGCTTTGTCGGGAGTTGGAGGCATTCGACTTCCTAACGGAAAACTAAAGTGTGATATCTGTGGGATCATTTGCATCGGGCCCAATGTGCTCATG…
TF682	IKZF2	9413	ATGGAAACAGAGGCTATTGATGGCTATATAACGTGTGACAATGAGCTTTCACCCGAAAGGGAGCACTCCAATATGGCAATTGACCTCACCTCAAGCACACCCAATGGACAGCATGCCTCACCAAGTCACATGACAAGCACAAATTCAGTAAAGCTAGAAATGCAGAGTGATGAAGAGTGTGACAGGAAACCCCTGAGCCGTGAAGATGAGATCAGGGGCCATGATGAGGGTAGCAGCCTAGAAGAACCCCTAATTGAGAGCAGCGAGGTGGCTGACAACAGGAAAGTCCAGGAGCTTCAAGGCGAGGGAGGAATCCGGCTTCCGAATGGTGAACGCCCCTTCCACTGTAACCAGTGTGGAGCTTCTTTTACTCAGAAGGGCAACCTTCTGAGACACATA…
TF682	IKZF3	10016	ATGGAAGATATACAAACAAATGCGGAACTGAAAAGCACTCAGGAGCAGTCTGTGCCCGCAGAAAGTGCAGCGGTTTTGAATGACTACAGTTTAACCAAATCTCATGAAATGGAAAATGTGGACAGTGGAGAAGGCCCAGCCAATGAAGATGAAGACATAGGAGATGATTCAATGAAAGTGAAAGATGAATACAGTGAAAGAGATGAGAATGTTTTAAAGTCAGAACCCATGGGAAATGCAGAAGAGCCTGAAATCCCTTACAGCTATTCAAGAGAATATAATGAATATGAAAACATTAAGTTGGAGAGACATGTTGTCTCATTCGATAGTAGCAGGCCAACCAGTGGAAAGATGAACTGCGATGTGTGTGGATTATCCTGCATCAGCTTCAATGTCTTA…
TF682	IKZF5	1154	ATGGGTGAAAAAAAACCAGAGCCTTTGGACTTCGTGAAAGATTTTCAGGAATACCTGACTCAGCAGACCCATCACGTGAACATGATTTCTGGATCAGTTAGTGGGGACAAAGAAGCAGAGGCTCTTCAGGGAGCTGGAACAGATGGTGATCAAAATGGACTTGATCACCCATCTGTTGAAGTTTCCTTGGATGAAAACTCAGGAATGTTAGTAGACGGGTTTGAAAGGACCTTTGATGGGAAGCTTAAGTGTCGGTACTGCAACTATGCCAGCAAAGGAACAGCCCGGCTTATTGAACACATCAGAATCCACACAGGTGAAAAACCTCATCGATGTCATCTTTGTCCATTTGCATCTGCTTATGAGCGTCATCTGGAAGCCCATATGCGTTCTCATACT…
TF682	IRF2	285	ATGCCGGTGGAAAGGATGCGCATGCGCCCGTGGCTGGAGGAGCAGATAAACTCCAACACGATCCCGGGGCTCAAGTGGCTTAACAAGGAAAAGAAGATTTTTCAGATCCCCTGGATGCATGCGGCTAGACATGGGTGGGATGTGGAAAAAGATGCACCACTCTTTAGAAACTGGGCAATCCATACAGGAAAGCATCAACCAGGAGTAGATAAACCTGATCCCAAAACATGGAAGGCGAATTTCAGATGCGCCATGAATTCCTTGCCTGATATTGAAGAAGTCAAGGATAAAAGCATAAAGAAAGGAAATAATGCCTTCAGGGTCTACCGAATGCTGCCCCTATCAGAACGGCCTTCTAAGAAAGGAAAGAAACCAAAGACAGAAAAAGAAGACAAAGTT…
TF682	IRF3	6832	ATGGGAACCCCAAAGCCACGGATCCTGCCCTGGCTGGTGTCGCAGCTGGACCTGGGGCAACTGGAGGGCGTGGCCTGGGTGAACAAGAGCCGCACGCGCTTCCGCATCCCTTGGAAGCACGGCCTACGGCAGGATGCACAGCAGGAGGATTTCGGAATCTTCCAGGCCTGGGCCGAGGCCACTGGTGCATATGTTCCCGGGAGGGATAAGCCAGACCTGCCAACCTGGAAGAGGAATTTCCGCTCTGCCCTCAACCGCAAAGAAGGGTTGCGTTTAGCAGAGGACCGGAGCAAGGACCCTCACGACCCACATAAAATCTACGAGTTTGTGAACTCAGGAGTTGGGGACTTTTCCCAGCCAGACACCTCTCCGGACACCAATGGTGGAGGCAGTACTTCT…
TF682	IRF4	7597	ATGAACCTGGAGGGCGGCGGCCGAGGCGGAGAGTTCGGCATGAGCGCGGTGAGCTGCGGCAACGGGAAGCTCCGCCAGTGGCTGATCGACCAGATCGACAGCGGCAAGTACCCCGGGCTGGTGTGGGAGAACGAGGAGAAGAGCATCTTCCGCATCCCCTGGAAGCACGCGGGCAAGCAGGACTACAACCGCGAGGAGGACGCCGCGCTCTTCAAGGCTTGGGCACTGTTTAAAGGAAAGTTCCGAGAAGGCATCGACAAGCCGGACCCTCCCACCTGGAAGACGCGCCTGCGGTGCGCTTTGAACAAGAGCAATGACTTTGAGGAACTGGTTGAGCGGAGCCAGCTGGACATCTCAGACCCGTACAAAGTGTACAGGATTGTTCCTGAGGGAGCCAAA…
TF682	IRF5	4740	ATGAACCAGTCCATCCCAGTGGCTCCCACCCCACCCCGCCGCGTGCGGCTGAAGCCCTGGCTGGTGGCCCAGGTGAACAGCTGCCAGTACCCAGGGCTTCAATGGGTCAACGGGGAAAAGAAATTATTCTGCATCCCCTGGAGGCATGCCACAAGGCATGGTCCCAGCCAGGACGGAGATAACACCATCTTCAAGGCCTGGGCCAAGGAGACAGGGAAATACACCGAAGGCGTGGATGAAGCCGATCCGGCCAAGTGGAAGGCCAACCTGCGCTGTGCCCTTAACAAGAGCCGGGACTTCCGCCTCATCTACGACGGGCCCCGGGACATGCCACCTCAGCCCTACAAGATCTACGAGGTCTGCTCCAATGGCCCTGCTCCCACAGACTCCCAGCCCCCT…
TF682	IRF8	54446	ATGTGTGACCGGAATGGTGGTCGGCGGCTTCGACAGTGGCTGATCGAGCAGATTGACAGTAGCATGTATCCAGGACTGATTTGGGAGAATGAGGAGAAGAGCATGTTCCGGATCCCTTGGAAACACGCTGGCAAGCAAGATTATAATCAGGAAGTGGATGCCTCCATTTTTAAGGCCTGGGCAGTTTTTAAAGGGAAGTTTAAAGAAGGGGACAAAGCTGAACCAGCCACTTGGAAGACGAGGTTACGCTGTGCTTTGAATAAGAGCCCAGATTTTGAGGAAGTGACGGACCGGTCCCAACTGGACATTTCCGAGCCATACAAAGTTTACCGAATTGTTCCTGAGGAAGAGCAAAAATGCAAACTAGGCGTGGCAACTGCTGGCTGCGTGAATGAAGTT…
TF682	IRF9	11201	ATGGCATCAGGCAGGGCACGCTGCACCCGAAAACTCCGGAACTGGGTGGTGGAGCAAGTGGAGAGTGGGCAGTTTCCCGGAGTGTGCTGGGATGATACAGCTAAGACCATGTTCCGGATTCCCTGGAAACATGCAGGCAAGCAGGACTTCCGGGAGGACCAGGATGCTGCCTTCTTCAAGGCCTGGGCAATATTTAAGGGAAAGTATAAGGAGGGGGACACAGGAGGTCCAGCTGTCTGGAAGACTCGCCTGCGCTGTGCACTCAACAAGAGTTCTGAATTTAAGGAGGTTCCTGAGAGGGGCCGCATGGATGTTGCTGAGCCCTACAAGGTGTATCAGTTGCTGCCACCAGGAATCGTCTCTGGCCAGCCAGGGACTCAGAAAGTACCATCAAAGCGA…
TF682	IRX4	71494	ATGTCCTACCCGCAGTTTGGATACCCCTACTCCTCGGCTCCCCAGTTCTTGATGGCCACCAACTCCCTGAGCACGTGCTGCGAGTCCGGAGGCCGCACGCTGGCGGACTCCGGGCCCGCCGCCTCGGCCCAGGCGCCGGTCTACTGCCCGGTCTACGAGAGCCGGCTGCTGGCCACCGCGCGCCACGAGCTCAACTCGGCCGCGGCGCTGGGCGTCTATGGGGGTCCCTATGGCGGATCGCAGGGCTATGGCAACTACGTGACCTACGGCTCGGAGGCGTCCGCCTTCTACTCGCTGAACAGCTTTGATTCCAAGGATGGTTCGGGATCTGCGCATGGGGGCCTGGCACCAGCCACTGCCGCCTACTACCCTTACGAGCCAGCTCTGGGCCAGTACCCC…
TF682	ISX	53835	ATGTGTGCTGAGGTGGGCCCTGCTCTCTGCAGGGGTATGGAGAGAAATAGCTTGGGGTGCTGTGAGGCCCCGAAGAAGCTGGGCCTGTCCTTCTCCATCGAGGCGATCCTAAAGAGGCCTGCCAGGAGGAGTGATATGGACAGACCAGAAGGGCCAGGTGAAGAGGGCTCCGGAGAAGCTGCGGCCTCAGGCTCTGGGCTAGAAAAGCCTCCAAAGGACCAGCCCCAGGAAGGAAGGAAGAGCAAGCGGAGGGTTCGTACCACCTTCACCACTGAGCAGCTGCATGAGCTGGAGAAGATCTTCCACTTTACCCACTACCCAGACGTTCACATCCGCAGCCAGCTGGCAGCCAGGATCAACCTCCCAGAAGCTCGGGTGCAGATCTGGTTCCAGAATCAG…
TF682	JUNB	4265	ATGTGCACTAAAATGGAACAGCCCTTCTACCACGACGACTCATACACAGCTACGGGATACGGCCGGGCCCCTGGTGGCCTCTCTCTACACGACTACAAACTCCTGAAACCGAGCCTGGCGGTCAACCTGGCCGACCCCTACCGGAGTCTCAAAGCGCCTGGGGCTCGCGGACCCGGCCCAGAGGGCGGCGGTGGCGGCAGCTACTTTTCTGGTCAGGGCTCGGACACCGGCGCGTCTCTCAAGCTCGCCTCTTCGGAGCTGGAACGCCTGATTGTCCCCAACAGCAACGGCGTGATCACGACGACGCCTACACCCCCGGGACAGTACTTTTACCCCCGCGGGGGTGGCAGCGGTGGAGGTGCAGGGGGCGCAGGGGGCGGCGTCACCGAGGAGCAGGAG…
TF682	KCMF1	81	ATGTCCCGACATGAAGGTGTCAGCTGTGATGCATGTTTAAAAGGAAATTTTCGAGGTCGCAGATATAAGTGTTTAATTTGCTACGATTACGATCTTTGTGCATCTTGTTATGAAAGTGGTGCAACAACAACAAGGCATACAACTGACCACCCAATGCAGTGCATATTAACAAGGGTAGATTTTGATTTATACTATGGTGGGGAAGCTTTCTCTGTAGAGCAGCCACAGTCTTTTACTTGTCCCTATTGTGGAAAAATGGGCTATACGGAGACATCTCTTCAAGAACATGTTACTTCTGAACATGCAGAAACATCAACAGAAGTGATTTGTCCAATATGTGCAGCGTTACCTGGAGGCGATCCTAATCATGTCACGGATGACTTTGCAGCTCATCTTACA…
TF682	KLF12	8135	ATGAATATCCATATGAAGAGAAAAACAATAAAGAATATCAACACCTTTGAGAACAGAATGTTAATGCTTGATGGGATGCCGGCAGTCAGAGTCAAAACAGAGCTTTTGGAATCTGAACAAGGGTCTCCAAACGTCCACAACTATCCCGATATGGAAGCCGTTCCCCTGTTGCTAAATAATGTGAAAGGGGAGCCCCCGGAGGACTCGTTATCTGTAGATCACTTCCAAACACAAACTGAGCCAGTGGACTTGTCAATAAACAAAGCCAGGACGTCCCCTACTGCCGTTTCATCCTCCCCAGTTTCCATGACAGCATCTGCCTCCTCACCTTCTTCAACTTCAACCTCTTCATCGTCTTCTAGTCGTCTAGCCTCATCCCCAACTGTTATCACATCAGTA…
TF682	KLF15	9989	ATGGTGGACCACTTACTTCCAGTGGACGAGAACTTCTCGTCGCCAAAATGCCCAGTTGGGTATCTGGGTGATAGGCTGGTTGGCCGGCGGGCATATCACATGCTGCCCTCACCCGTCTCTGAAGATGACAGCGATGCCTCCAGCCCCTGCTCCTGTTCCAGTCCCGACTCTCAAGCCCTCTGCTCCTGCTATGGTGGAGGCCTGGGCACCGAGAGCCAGGACAGCATCTTGGACTTCCTATTGTCCCAGGCCACGCTGGGCAGTGGCGGGGGCAGCGGCAGTAGCATTGGGGCCAGCAGTGGCCCCGTGGCCTGGGGGCCCTGGCGAAGGGCAGCGGCCCCTGTGAAGGGGGAGCATTTCTGCTTGCCCGAGTTTCCTTTGGGTGATCCTGATGACGTC…
TF682	KLF3	15026	ATGCTCATGTTTGACCCAGTTCCTGTCAAGCAAGAGGCCATGGACCCTGTCTCAGTGTCATACCCATCTAATTACATGGAATCCATGAAGCCTAACAAGTATGGGGTCATCTACTCCACACCATTGCCTGAGAAGTTCTTTCAGACCCCAGAAGGTCTGTCGCACGGAATACAGATGGAGCCAGTGGACCTCACGGTGAACAAGCGGAGTTCACCCCCTTCGGCTGGGAATTCGCCCTCCTCTCTGAAGTTCCCGTCCTCACACCGGAGAGCCTCGCCTGGGTTGAGCATGCCTTCTTCCAGCCCACCGATAAAAAAATACTCACCCCCTTCTCCAGGCGTGCAGCCCTTCGGCGTGCCGCTGTCCATGCCACCAGTGATGGCAGCTGCCCTCTCGCGG…
TF682	KLF4	9445	ATGGCTGTCAGCGACGCGCTGCTCCCATCTTTCTCCACGTTCGCGTCTGGCCCGGCGGGAAGGGAGAAGACACTGCGTCAAGCAGGTGCCCCGAATAACCGCTGGCGGGAGGAGCTCTCCCACATGAAGCGACTTCCCCCAGTGCTTCCCGGCCGCCCCTATGACCTGGCGGCGGCGACCGTGGCCACAGACCTGGAGAGCGGCGGAGCCGGTGCGGCTTGCGGCGGTAGCAACCTGGCGCCCCTACCTCGGAGAGAGACCGAGGAGTTCAACGATCTCCTGGACCTGGACTTTATTCTCTCCAATTCGCTGACCCATCCTCCGGAGTCAGTGGCCGCCACCGTGTCCTCGTCAGCGTCAGCCTCCTCTTCGTCGTCGCCGTCGAGCAGCGGCCCTGCC…
TF682	KLF6	4274	ATGGACGTGCTCCCCATGTGCAGCATCTTCCAGGAGCTCCAGATCGTGCACGAGACCGGCTACTTCTCGGCGCTGCCGTCTCTGGAGGAGTACTGGCAACAGACCTGCCTAGAGCTGGAACGTTACCTCCAGAGCGAGCCCTGCTATGTTTCAGCCTCAGAAATCAAATTTGACAGCCAGGAAGATCTGTGGACCAAAATCATTCTGGCTCGGGAGAAAAAGGAGGAATCCGAACTGAAGATATCTTCCAGTCCTCCAGAGGACACTCTCATCAGCCCGAGCTTTTGTTACAACTTAGAGACCAACAGCCTGAACTCAGATGTCAGCAGCGAATCCTCTGACAGCTCCGAGGAACTTTCTCCCACGGCCAAGTTTACCTCCGACCCCATTGGCGAAGTT…
TF682	KLF7	2657	ATGGACGTGTTGGCTAGTTATAGTATATTCCAGGAGCTACAACTTGTCCACGACACCGGCTACTTCTCAGCTTTACCATCCCTGGAGGAGACCTGGCAGCAGACATGCCTTGAATTGGAACGCTACCTACAGACGGAGCCCCGGAGGATCTCAGAGACCTTTGGTGAGGACTTGGACTGTTTCCTCCACGCTTCCCCTCCCCCGTGCATTGAGGAAAGCTTCCGTCGCTTAGACCCCCTGCTGCTCCCCGTGGAAGCGGCCATCTGTGAGAAGAGCTCGGCAGTGGACATCTTGCTCTCTCGGGACAAGTTGCTATCTGAGACCTGCCTCAGCCTCCAGCCGGCCAGCTCTTCTCTAGACAGCTACACAGCCGTCAACCAGGCCCAGCTCAACGCAGTG…
TF682	LCOR	11848	ATGCAGCGAATGATCCAACAATTTGCTGCTGAATATACCTCAAAAAATAGCTCTACTCAGGACCCCAGCCAGCCCAATAGCACAAAGAACCAAAGCCTGCCGAAAGCATCTCCAGTCACCACCTCTCCCACGGCTGCAACTACTCAGAACCCTGTGCTCAGCAAACTTCTCATGGCTGACCAAGACTCACCTCTGGACCTTACTGTCAGAAAGTCTCAGTCAGAACCTAGCGAACAAGACGGTGTACTTGATCTGTCCACTAAGAAAAGTCCATGTGCTGGCAGCACTTCCCTGAGCCACTCTCCAGGCTGCTCCAGTACTCAAGGGAACGGGCGACCTGGGAGACCCAGCCAGTACCGCCCAGACGGACTTCGGAGTGGTGATGGGGTACCTCCAAGA…
TF682	LEF1	11725	ATGCCCCAACTCTCCGGAGGAGGTGGCGGCGGCGGGGGGGACCCGGAACTCTGCGCCACGGACGAGATGATCCCCTTCAAGGACGAGGGCGATCCTCAGAAGGAAAAGATCTTCGCCGAGATCAGTCATCCCGAAGAGGAAGGCGATTTAGCTGACATCAAGTCTTCCTTGGTGAACGAGTCTGAAATCATCCCGGCCAGCAACGGACACGAGGTGGCCAGACAAGCACAAACCTCTCAGGAGCCCTACCACGACAAGGCCAGAGAACACCCCGATGACGGAAAGCATCCAGATGGAGGCCTCTACAACAAGGGACCCTCCTACTCGAGTTATTCCGGGTACATAATGATGCCAAATATGAATAACGACCCATACATGTCAAATGGATCTCTTTCTCCA…
TF682	LHX4	6869	ATGATGCAGAGTGCGACTGTCCCCGCGGAAGGGGCTGTCAAGGGGCTCCCGGAGATGCTAGGTGTGCCGATGCAACAGATTCCCCAGTGCGCTGGCTGCAACCAGCACATCCTGGACAAGTTCATCCTGAAGGTCCTGGACAGACACTGGCACAGCTCCTGCCTCAAGTGTGCAGACTGCCAGATGCAGCTGGCGGACAGGTGCTTCTCCAGGGCTGGGAGCGTCTACTGCAAGGAGGACTTCTTCAAGCGCTTCGGCACAAAATGCACGGCCTGCCAGCAGGGTATCCCCCCAACCCAGGTGGTCCGCAAGGCCCAGGACTTTGTCTACCACCTGCACTGCTTTGCTTGCATCATCTGCAACCGGCAGCTGGCCACGGGGGACGAATTCTACCTCATG…
TF682	LHX6	52814	ATGGCCCAGCCAGGGTCCGGCTGCAAAGCGACCACCCGCTGTCTTGAAGGGACCGCGCCGCCCGCCATGGCTCAGTCTGACGCCGAGGCCCTGGCAGGAGCTCTGGACAAGGACGAGGGTCAGGCCTCCCCATGTACGCCCAGCACGCCATCTGTCTGCTCACCGCCCTCTGCCGCCTCCTCCGTGCCGTCTGCAGGCAAGAACATCTGCTCCAGCTGCGGCCTCGAGATCCTGGACCGATATCTGCTCAAGGTCAACAACCTCATCTGGCACGTGCGGTGCCTCGAGTGCTCCGTGTGTCGCACGTCGCTGAGGCAGCAGAACAGCTGCTACATCAAGAACAAGGAGATCTTCTGCAAGATGGACTACTTCAGCCGATTCGGGACCAAGTGTGCCCGG…
TF682	LHX8	14087	ATGCAGATTCTGAGCAGGTGTCAGGGGCTCATGTCAGAGGAGTGCGGGCGGACTACAGCCCTGGCGGCCGGGAGGACTCGCAAAGGCGCCGGGGAAGAGGGACTGGTGAGCCCCGAGGGAGCGGGGGACGAGGACTCGTGCTCCTCCTCGGCCCCGCTGTCCCCGTCGTCCTCGCCCCGGTCCATGGCCTCGGGCTCCGGCTGCCCTCCTGGCAAGTGTGTGTGCAACAGTTGCGGCCTGGAGATCGTGGACAAATACCTTCTCAAGGTGAATGACCTATGCTGGCATGTCCGGTGTCTCTCCTGCAGTGTTTGCAGAACCTCCCTAGGAAGGCACACCAGCTGTTATATTAAAGACAAAGACATTTTCTGCAAACTTGATTATTTCAGAAGGTATGGA…
TF682	LHX9	56631	ATGGAAATAGTGGGGTGCCGAGCAGAAGACAACTCGTGTCCTTTCCGCCCCCCAGCCATGCTCTTTCACGGGATCTCCGGAGGCCACATCCAAGGCATCATGGAGGAGATGGAGCGCAGATCCAAGACTGAGGCCCGTCTGGCCAAAGGCGCCCAGCTCAACGGCCGCGACGCGGGCATGCCCCCGCTCAGCCCGGAGAAGCCCGCCCTGTGCGCCGGCTGCGGGGGCAAGATCTCGGACAGGTACTATCTGCTGGCTGTGGACAAACAGTGGCATCTGAGATGCCTGAAGTGCTGTGAATGTAAGCTGGCCCTCGAGTCCGAGCTCACCTGCTTTGCCAAGGACGGTAGCATTTACTGCAAGGAGGATTACTACAGAAGGTTCTCTGTGCAGAGATGT…
TF682	LMX1B	53775	ATGTTGGACGGCATCAAGATGGAGGAGCACGCCCTGCGCCCCGGGCCCGCCACTCTGGGGGTGCTGCTGGGCTCCGACTGCCCGCATCCCGCCGTCTGCGAGGGCTGCCAGCGGCCCATCTCCGACCGCTTCCTGATGCGAGTCAACGAGTCGTCCTGGCACGAGGAGTGTTTGCAGTGCGCGGCGTGTCAGCAAGCCCTCACCACCAGCTGCTACTTCCGGGATCGGAAACTGTACTGCAAACAAGACTACCAACAGCTCTTCGCGGCCAAGTGCAGCGGCTGCATGGAGAAGATCGCCCCCACCGAGTTCGTGATGCGGGCGCTGGAGTGCGTGTACCACCTGGGCTGCTTCTGCTGCTGCGTGTGTGAACGGCAGCTACGCAAGGGCGACGAATTC…
TF682	MAEL	2049	ATGCCGAACCGTAAGGCCAGCCGGAATGCTTACTATTTCTTCGTGCAGGAGAAGATCCCCGAACTACGGCGACGAGGCCTGCCTGTGGCTCGCGTTGCTGATGCCATCCCTTACTGCTCCTCAGACTGGGCGCTTCTGAGGGAGGAAGAAAAGGAGAAATACGCAGAAATGGCTCGAGAATGGAGGGCCGCTCAGGGAAAGGACCCTGGGCCCTCAGAGAAGCAGAAACCTGTTTTCACACCACTGAGGAGGCCAGGCATGCTTGTACCAAAGCAGAATGTTTCACCTCCAGATATGTCAGCTTTGTCTTTAAAAGGTGATCAAGCTCTCCTTGGAGGCATTTTTTATTTTTTGAACATTTTTAGCCATGGCGAGCTACCTCCTCATTGTGAACAGCGC…
TF682	MAFB	2353	ATGGCCGCGGAGCTGAGCATGGGGCCAGAGCTGCCCACCAGCCCGCTGGCCATGGAGTATGTCAACGACTTCGACCTGCTCAAGTTCGACGTGAAGAAGGAGCCACTGGGGCGCGCGGAGCGTCCGGGCAGGCCCTGCACACGCCTGCAGCCAGCCGGCTCGGTGTCCTCCACACCGCTCAGCACTCCGTGTAGCTCCGTGCCCTCGTCGCCCAGCTTCAGCCCGACCGAACAGAAGACACACCTCGAGGATCTGTACTGGATGGCGAGCAACTACCAGCAGATGAACCCCGAGGCGCTCAACCTGACGCCCGAGGACGCGGTGGAAGCGCTCATCGGCTCGCACCCAGTGCCACAGCCGCTGCAAAGCTTCGACAGCTTTCGCGGCGCTCACCACCAC…
TF682	MAFF	304	ATGTCTGTGGATCCCCTATCCAGCAAAGCTCTAAAGATCAAGCGAGAGCTGAGCGAGAACACGCCGCACCTGTCGGACGAGGCGCTGATGGGGCTGTCGGTGCGCGAGCTGAACCGGCATCTGCGCGGGCTCTCCGCCGAGGAGGTGACACGGCTCAAGCAGCGGCGCCGCACACTCAAAAACCGTGGCTACGCCGCCAGCTGCCGCGTGAAGCGCGTGTGCCAGAAGGAGGAGCTGCAGAAGCAGAAGTCGGAGCTGGAGCGCGAGGTGGACAAGCTGGCGCGCGAGAACGCCGCCATGCGCCTGGAGCTCGACGCGCTGCGCGGCAAGTGCGAGGCGCTGCAGGGCTTCGCGCGCTCCGTGGCCGCCGCCCGCGGGCCCGCCACGCTCGTGGCGCCG…
TF682	MAFK	71051	ATGACGACTAATCCCAAACCGAATAAGGCATTAAAGGTCAAGAAGGAGGCGGGCGAGAACGCCCCGGTGCTCAGCGATGATGAGCTGGTGTCCATGTCGGTGCGGGAGCTGAACCAGCACCTGCGGGGTCTCACCAAGGAGGAGGTGACCCGCCTGAAGCAGCGTCGGCGCACACTCAAGAACCGCGGCTACGCGGCCAGCTGCCGCATCAAGCGGGTGACGCAGAAGGAGGAGCTGGAGCGGCAGCGCGTGGAGCTGCAGCAGGAGGTGGAGAAGCTGGCGCGTGAGAACAGCAGCATGCGGCTGGAGCTGGACGCCCTGCGCTCCAAGTACGAGGCGCTGCAGACCTTCGCGCGCACCGTGGCCCGGGGACCTGTGGCGCCCTCCAAGGTGGCCACC…
TF682	MAX	2196	ATGAGCGATAACGATGACATCGAGGTGGAGAGCGACGAAGAGCAACAGAGGTTTCAATCTGCGGCTGACAAACGGGCTCATCATAATGCACTGGAACGAAAACGTAGGGACCACATCAAAGACAGCTTTCACAGTTTGCGGGACTCAGTCCCATCACTCCAAGGAGAGAAGGCATCCCGGGCCCAAATCCTAGACAAAGCCACAGAATATATCCAGTATATGCGAAGGAAAAACCACACACACCAGCAAGATATTGACGACCTCAAGCGGCAGAATGCTCTTCTGGAGCAGCAAGGTGAGCACCCGAGCTCGTGGGGCAGCTGGCCCTGCTGTGCTCCAGCCAGGTCAGGCTTTGGCACCTGGGCCTGCAGAGTCAGAGCCAGTCATGGAGTATGTGCT…
TF682	MAZ	13564	ATGGTGCCCCTGAGCCTCCTGAGCGTGCCCCAGCTGAGCGGAGCCGGCGGGGGAGGGGGAGAGGCGGGTGCCGGCGGCGGCGCTGCCGCAGTGGCCGCCGGTGGCGTGGTGACCACGACCGCCTCGGGGAAGCGCATCCGGAAGAACCATGCCTGCGAGATGTGTGGCAAGGCCTTCCGCGACGTCTACCACCTGAACCGACACAAGCTGTCGCACTCGGACGAGAAGCCCTACCAGTGCCCGGTGTGCCAGCAGCGCTTCAAGCGCAAGGACCGCATGAGCTACCACGTGCGCTCACATGACGGCGCTGTGCACAAGCCCTACAACTGCTCCCACTGTGGCAAGAGCTTCTCCCGGCCGGATCACCTCAACAGTCACGTCAGACAAGTGCACTCAACA…
TF682	MEF2A	98	ATGGGGCGGAAGAAAATACAAATCACACGCATAATGGATGAAAGGAACCGACAGGTCACTTTTACAAAGAGAAAGTTTGGATTAATGAAGAAAGCCTATGAACTTAGTGTGCTCTGTGACTGTGAAATAGCACTCATCATTTTCAACAGCTCTAACAAACTGTTTCAATATGCTAGCACTGATATGGACAAAGTTCTTCTCAAGTATACAGAATATAATGAACCTCATGAAAGCAGAACCAACTCGGATATTGTTGAGGCTCTGAACAAGAAGGAACACAGAGGGTGCGACAGCCCAGACCCTGATACTTCATATGTGCTAACTCCACATACAGAAGAAAAATATAAAAAAATTAATGAGGAATTTGATAATATGATGCGGAATCATAAAATCGCACCT…
TF682	MEF2D	11825	ATGGGGAGGAAAAAGATTCAGATCCAGCGAATCACCGACGAGCGGAACCGACAGGTGACTTTCACCAAGCGGAAGTTTGGCCTGATGAAGAAGGCGTATGAGCTGAGCGTGCTATGTGACTGCGAGATCGCACTCATCATCTTCAACCACTCCAACAAGCTGTTCCAGTACGCCAGCACCGACATGGACAAGGTGCTGCTCAAGTACACGGAGTACAATGAGCCACACGAGAGCCGCACCAACGCCGACATCATCGAGACCCTGAGGAAGAAGGGCTTCAATGGCTGCGACAGCCCCGAGCCCGACGGGGAGGACTCGCTGGAACAGAGCCCCCTGCTGGAGGACAAGTACCGACGCGCCAGCGAGGAGCTCGACGGGCTCTTCCGGCGCTATGGGTCA…
TF682	MEIS2	11603	ATGGCGCAAAGGTACGATGAGCTGCCCCATTACGGCGGGATGGACGGAGTAGGGGTTCCCGCTTCCATGTACGGAGACCCTCACGCGCCGCGGCCGATCCCCCCGGTTCACCACCTGAACCACGGGCCGCCGCTCCACGCCACACAGCACTACGGCGCGCACGCCCCGCACCCCAATGTCATGCCGGCCAGTATGGGATCCGCTGTCAACGACGCCTTGAAGCGGGACAAGGACGCGATCTATGGGCACCCGTTGTTTCCTCTGTTAGCTCTGGTCTTTGAGAAGTGCGAGCTGGCGACCTGCACTCCCCGGGAACCTGGAGTGGCTGGCGGAGACGTCTGCTCCTCCGACTCCTTCAACGAGGACATCGCGGTCTTCGCCAAGCAGGTTCGCGCCGAA…
TF682	MEOX1	13795	ATGGATCCCGCGGCCAGCAGCTGCATGAGGAGCCTCCAGCCCCCAGCCCCTGTCTGGGGCTGCCTTCGAAACCCCCACTCGGAAGGCAATGGGGCCTCAGGGCTACCCCACTACCCGCCCACCCCGTTCTCCTTCCACCAGAAACCAGACTTCCTGGCGACAGCGACGGCAGCGTACCCTGACTTCTCAGCCTCCTGCCTGGCAGCCACCCCACACAGCCTGCCCCAGGAGGAGCACATCTTCACTGAGCAGCACCCCGCTTTCCCACAGTCCCCCAACTGGCACTTCCCTGTCTCAGACGCCCGGCGCAGGCCCAACTCAGGCCCGGCAGGGGGTTCCAAGGAAATGGGGACCAGCAGCCTGGGCCTGGTGGACACCACAGGAGGCCCAGGCGATGAC…
TF682	MEOX2	824	ATGGAACACCCGCTCTTTGGCTGCCTGCGCAGCCCTCACGCCACGGCGCAAGGCTTGCACCCGTTCTCCCAATCCTCTCTCGCCCTCCATGGAAGATCTGACCATATGTCTTACCCCGAGCTCTCTACTTCTTCCTCATCTTGCATAATCGCGGGATACCCCAACGAAGAGGGCATGTTTGCCAGCCAGCATCACAGGGGGCACCACCACCACCACCACCACCACCATCACCACCATCAGCAGCAGCAGCACCAGGCTCTGCAAACCAACTGGCACCTCCCGCAGATGTCTTCCCCACCGAGTGCGGCTCGGCACAGCCTCTGCCTCCAGCCCGACTCTGGAGGGCCCCCAGAGTTGGGGAGCAGCCCGCCCGTCCTGTGCTCCAACTCTTCCAGCTTG…
TF682	MESP2	55789	ATGGCCCAGTCGCCTCCTCCGCAGAGCCTCCTCGGCCACGACCACTGGATCTTCGCCCAGGGCTGGGGCTGGGCCGGCCACTGGGACTCCACGTCCCCGGCCTCCTCCTCCGATTCGTCGGGTTCGTGCCCCTGCGACGGCGCCCGCGGACTCCCGCAGCCACAGCCTCCGAGCTGCAGCTCCCGAGCCGCAGAGGCAGCCGCGACGACGCCCAGACGAGCGCGCACCGGACCAGCGGGCGGACAGCGGCAGAGCGCCAGCGAGCGGGAGAAACTGCGCATGCGCACGCTGGCCCGCGCCCTGCACGAGTTGCGCCGCTTTCTGCCTCCCTCCTTGGCGCCGGCCGGCCAGAGCCTGACCAAGATCGAGACGCTGCGCCTGGCCATCCGCTACATCGGC…
TF682	MIER1	56849	ATGCCAATTCATGAACTTCTCAGCCTTTATGGTTATGGTAGTACTGTTCGACTACCTGAAGAAGATGAGGAAGAGGAAGAAGAGGAAGAAGAAGGTGAAGATGATGAAGATGCTGATAATGATGACAACAGTGGCTGTAGTGGGGAAAATAAAGAGGAGAATATAAAGGATTCATCAGGTCAGGAGGATGAAACTCAGTCTTCCAATGATGATCCATCACAATCTGTTGCTTCTCAAGATGCCCAGGAAATAATCCGCCCACGTCGATGTAAATATTTTGATACAAATAGTGAAGTAGAAGAAGAATCTGAAGAAGATGAAGATTATATTCCATCAGAAGACTGGAAAAAGGAGATTATGGTGGGCTCCATGTTTCAAGCAGAAATTCCAGTTGGCATT…
TF682	MIER2	9505	ATGGGCTCTGGAGACCATCAGTTCAACCTCGCAGAGATCCTGTCACAGAACTACAGTGTTAGGGGGGAGTGCGAGGAGGCCTCGAGGTGCCCAGACAAGCCCAAGGAGGAGCTGGAGAAGGACTTCATCTCCCAGAGCAACGACATGCCCTTTGATGAGCTGCTTGCGCTCTATGGCTACGAGGCGTCAGACCCCATTTCAGACCGGGAGAGTGAGGGTGGTGACGTGGCCCCGAACCTCCCAGACATGACCCTGGACAAAGAACAAATAGCGAAGGATTTGCTTTCAGGGGAAGAAGAGGAAGAGACGCAATCATCTGCTGACGACCTCACCCCGTCCGTGACCTCCCACGAGGCCTCCGACCTCTTCCCTAACCGGAGTGGATCTCGTTTCCTGGCT…
TF682	MITF	8735	ATGCTGGAAATGCTAGAATATAATCACTATCAGGTGCAGACCCACCTCGAAAACCCCACCAAGTACCACATACAGCAAGCCCAACGGCAGCAGGTAAAGCAGTACCTTTCTACCACTTTAGCAAATAAACATGCCAACCAAGTCCTGAGCTTGCCATGTCCAAACCAGCCTGGCGATCATGTCATGCCACCGGTGCCGGGGAGCAGCGCACCCAACAGCCCCATGGCTATGCTTACGCTTAACTCCAACTGTGAAAAAGAGTTTATGAAGCAG
TF682	MKX	2253	ATGAACACCATCGTCTTCAACAAGCTCAGCTCTGCGGTGCTGTTTGAGGACGGAGGCGCCTCGGAGCGGGAGCGGGGTGGCCGGCCCTACAGCGGTGTCCTGGACAGTCCTCACGCCCGCCCCGAGGTGGGCATTCCCGACGGCCCGCCCCTCAAGGACAACCTCGGCCTGAGACACCGGAGGACCGGCGCCCGGCAGAATGGCGGGAAGGTGAGGCACAAGCGGCAGGCCCTGCAAGACATGGCGCGACCCCTCAAGCAGTGGCTTTACAAGCACCGTGACAACCCGTACCCCACCAAGACCGAGAAGATACTCTTGGCCCTCGGCTCGCAGATGACGCTAGTGCAGGTGTCAAATTGGTTTGCTAATGCAAGACGTCGGCTTAAGAATACCGTTCGA…
TF682	MLX	3023	ATGACGGAGCCGGGCGCCTCTCCCGAGGACCCTTGGGTCAAGGTGGAGTATGCCTACAGCGACAACAGCCTGGACCCCGGGCTTTTTGTAGAAAGCACCCGCAAGGGGAGTGTAGTGTCCAGAGCTAATAGCATCGGTTCCACCAGTGCCTCTTCTGTCCCCAACACAGATGATGAGGACAGTGATTACCACCAGGAGGCCTACAAGGAGTCCTACAAAGACCGGCGGCGGCGCGCACACACTCAGGCTGAGCAGAAGAGGAGGGACGCCATCAAGAGAGGCTATGATGACCTTCAGACCATCGTCCCCACTTGCCAGCAGCAGGACTTCTCCATTGGCTCCCAAAAGCTCAGCAAAGCCATCGTTCTACAAAAGACCATTGACTACATTCAGTTTTTG…
TF682	MSX2	740	ATGGCTTCTCCGTCCAAAGGCAATGACTTGTTTTCGCCCGACGAGGAGGGCCCAGCAGTGGTGGCCGGACCAGGCCCGGGGCCTGGGGGCGCCGAGGGGGCCGCGGAGGAGCGCCGCGTCAAGGTCTCCAGCCTGCCCTTCAGCGTGGAGGCGCTCATGTCCGACAAGAAGCCGCCCAAGGAGGCGTCCCCGCTGCCGGCCGAAAGCGCCTCGGCCGGGGCCACCCTGCGGCCACTGCTGCTGTCGGGGCACGGCGCTCGGGAAGCGCACAGCCCCGGGCCGCTGGTGAAGCCCTTCGAGACCGCCTCGGTCAAGTCGGAAAATTCAGAAGATGGAGCGGCGTGGATGCAGGAACCCGGCCGATATTCGCCGCCGCCAAGACATACGAGCCCTACCACC…
TF682	MXD4	8884	ATGGAGCTGAACTCCCTGCTGATCCTGCTGGAGGCGGCCGAGTACCTGGAGCGCAGGGATCGAGAGGCCGAGCACGGCTACGCCTCGGTGCTGCCCTTCGACGGCGACTTCGCCAGGGAGAAAACAAAGGCGGCCGGCCTGGTGCGCAAGGCCCCGAACAACAGGCCTCCTCAG
TF682	MYB	12304	ATGGCCCGAAGACCCCGGCACAGCATATATAGCAGTGACGAGGATGATGAGGACTTTGAGATGTGTGACCATGACTATGATGGGCTGCTTCCCAAGTCTGGAAAGCGTCACTTGGGGAAAACAAGGTGGACCCGGGAAGAGGATGAAAAACTGAAGAAGCTGGTGGAACAGAATGGAACAGATGACTGGAAAGTTATTGCCAATTATCTCCCGAATCGAACAGATGTGCAGTGCCAGCACCGATGGCAGAAAGTACTAAACCCTGAGCTCATCAAGGGTCCTTGGACCAAAGAAGAAGATCAGAGAGTGATAGAGCTTGTACAGAAATACGGTCCGAAACGTTGGTCTGTTATTGCCAAGCACTTAAAGGGGAGAATTGGAAAACAATGTAGGGAGAGG…
TF682	MYBL1	70071	ATGGCGAAGAGGTCGCGCAGTGAGGATGAGGATGATGACCTTCAGTATGCCGATCATGATTATGAAGTACCACAACAAAAAGGACTGAAGAAACTCTGGAACAGAGTAAAATGGACAAGGGACGAGGATGATAAATTAAAGAAGTTGGTTGAACAACATGGAACTGATGATTGGACTCTAATTGCTAGTCATCTTCAAAATCGCTCTGATTTTCAGTGCCAGCATCGATGGCAGAAAGTTTTAAATCCTGAATTGATAAAGGGTCCTTGGACTAAAGAAGAAGATCAGAGGGTTATTGAATTAGTTCAGAAATATGGGCCAAAAAGATGGTCTTTAATTGCAAAACATTTAAAAGGAAGAATAGGCAAGCAGTGTAGAGAAAGATGGCATAATCATCTG…
TF682	MYF6	12884	ATGATGATGGACCTTTTTGAAACTGGCTCCTATTTCTTCTACTTGGATGGGGAAAATGTTACTCTGCAGCCATTAGAAGTGGCAGAAGGCTCTCCTTTGTATCCAGGGAGTGATGGTACCTTGTCCCCCTGCCAGGACCAAATGCCCCCGGAAGCGGGGAGCGACAGCAGCGGAGAGGAACATGTCCTGGCGCCCCCGGGCCTGCAGCCTCCACACTGCCCCGGCCAGTGTCTGATCTGGGCTTGCAAGACCTGCAAGAGAAAATCTGCCCCCACTGACCGGCGAAAAGCCGCCACCCTGCGCGAAAGGAGGAGGCTAAAGAAAATCAACGAGGCCTTCGAGGCACTGAAGCGGCGAACTGTGGCCAACCCCAACCAGAGGCTGCCCAAGGTGGAGATT…
TF682	MYOD1	13775	ATGGAGCTACTGTCGCCACCGCTCCGCGACGTAGACCTGACGGCCCCCGACGGCTCTCTCTGCTCCTTTGCCACAACGGACGACTTCTATGACGACCCGTGTTTCGACTCCCCGGACCTGCGCTTCTTCGAAGACCTGGACCCGCGCCTGATGCACGTGGGCGCGCTCCTGAAACCCGAAGAGCACTCGCACTTCCCCGCGGCGGTGCACCCGGCCCCGGGCGCACGTGAGGACGAGCATGTGCGCGCGCCCAGCGGGCACCACCAGGCGGGCCGCTGCCTACTGTGGGCCTGCAAGGCGTGCAAGCGCAAGACCACCAACGCCGACCGCCGCAAGGCCGCCACCATGCGCGAGCGGCGCCGCCTGAGCAAAGTAAATGAGGCCTTTGAGACACTCAAG…
TF682	MYPOP	72064	ATGGCCTCGGCGGCGGCGGGCGAAGCGGAGGAAACCACCCGGTTGCGCAAGCCGCGCTTCTCATTCGAAGAGAACCAGATCCTGATCCGCGAGGTGCGCGCCCACTACCCGCAGCTCTACGGCGCGCAGAGCCGTCGGGTGAGCGTGGCAGAGCGGCGGCGCGTGTGGGACGGCATCGCCGCCAAGATCAACGGTATCACCAGCTGGAAGCGCACGGGCCAGGAGGTGCAGAAGCGCTGGAACGACTTCAAGCGCCGCACCAAGGAGAAGCTCGCTCGCGTGCCGCACTCCACGCAGGGCGCCGGGCCCGCCGCGGAGGACGCTTTCTCCGCGGAAGAGGAGACCATTTTTGCCATCCTGGGGCCAGGTGTGGCGGCGCCGGGGGCAGGTGCTGGGGCG…
TF682	MYRF	8894	ATGGTATTGCAGCTTCACTGCCTGCGTTCCTGGGAGCGTCTGGAGCTCACAGTGATCAGTGACCACATCATTCTCTCTGAGCAGAGGAGCAGGAATCCCTCAAGCAGCAGCCTGGTCTTGGCTGGTGGGCAGATGCAAATAGCTTTTGCTGTTATTAATGAAGTAATTACTAAATGCACT
TF682	MYT1	14792	ATGAGCTTAGAAAATGAAGACAAGCGAGCTCGCACCCGATCCAAGGCCCTGCGAGGACCCCCAGAGACCACAGCTGCAGACCTCAGCTGCCCCACCCCAGGATGCACAGGCTCAGGGCACGTCCGGGGCAAGTACTCCAGGCACCGAAGTTTACAGAGCTGCCCCCTGGCCAAGAAGAGGAAGCTGGAGGGCGCTGAGGCTGAGCACCTGGTGTCCAAGAGGAAGTCACACCCCCTGAAGCTGGCTCTGGACGAGGGCTATGGTGTGGACAGCGACGGCAGTGAGGACACTGAGGTGAAGGACGCCTCTGTTTCGGATGAATCGGAAGGAACTCTGGAGGGGGCCGAGGCTGAGACGTCAGGACAGGACGAGATTCATCGCCCCGAGACAGCTGAAGAT…
TF682	MZF1	4979	ATGAGGCCTGCGGTGCTGGGCTCCCCAGACCGAGCACCCCCAGAAGATGAGGGGCCTGTCATGGTGAAGCTAGAGGACTCTGAGGAGGAGGGTGAGGCTGCCTTATGGGACCCAGGCCCTGAAGCTGCACGCCTGCGTTTCCGGTGCTTCCGCTATGAGGAGGCCACAGGGCCCCAAGAGGCCCTGGCCCAGCTCCGAGAGCTGTGTCGCCAGTGGCTGCGTCCAGAGGTACGCTCCAAGGAGCAGATGCTGGAGCTGTTGGTGCTGGAGCAGTTCCTGGGCGCACTGCCCCCTGAGATCCAGGCCCGTGTGCAGGGGCAGCGGCCAGGCAGCCCCGAGGAGGCTGCTGCCCTAGTAGATGGGCTGCGCCGGGAGCCGGGCGGACCCCGGAGATGGGTC…
TF682	NANOGP8	52670	ATGAGTGTGGATCCAGCTTGTCCCCAAAGCTTGCCTTGCTTTGAAGCATCCGACTGTAAAGAATCTTCACCTATGCCTGTGATTTGTGGGCCTGAAGAAAACTATCCATCCTTGCAAATGTCTTCTGCTGAGATGCCTCACACAGAGACTGTCTCTCCTCTTCCTTCCTCCATGGATCTGCTTATTCAGGACAGCCCTGATTCTTCCACCAGTCCCAAAGGCAAACAACCCACTTCTGCAGAGAATAGTGTCGCAAAAAAGGAAGACAAGGTCCCGGTCAAGAAACAGAAGACCAGAACTGTGTTCTCTTCCACCCAGCTGTGTGTACTCAATGATAGATTTCAGAGACAGAAATACCTCAGCCTCCAGCAGATGCAAGAACTCTCCAACATCCTGAAC…
TF682	NEUROD1	2866	ATGACCAAATCGTACAGCGAGAGTGGGCTGATGGGCGAGCCTCAGCCCCAAGGTCCTCCAAGCTGGACAGACGAGTGTCTCAGTTCTCAGGACGAGGAGCACGAGGCAGACAAGAAGGAGGACGACCTCGAAGCCATGAACGCAGAGGAGGACTCACTGAGGAACGGGGGAGAGGAGGAGGACGAAGATGAGGACCTGGAAGAGGAGGAAGAAGAGGAAGAGGAGGATGACGATCAAAAGCCCAAGAGACGCGGCCCCAAAAAGAAGAAGATGACTAAGGCTCGCCTGGAGCGTTTTAAATTGAGACGCATGAAGGCTAACGCCCGGGAGCGGAACCGCATGCACGGACTGAACGCGGCGCTAGACAACCTGCGCAAGGTGGTGCCTTGCTATTCTAAG…
TF682	NEUROD2	14712	ATGCTGACCCGCCTGTTCAGCGAGCCCGGCCTTCTCTCGGACGTGCCCAAGTTCGCCAGCTGGGGCGACGGCGAAGACGACGAGCCGAGGAGCGACAAGGGCGACGCGCCGCCACCGCCACCGCCTGCGCCCGGGCCAGGGGCTCCGGGGCCAGCCCGGGCGGCCAAGCCAGTCCCTCTCCGTGGAGAAGAGGGGACGGAGGCCACGTTGGCCGAGGTCAAGGAGGAAGGCGAGCTGGGGGGAGAGGAGGAGGAGGAAGAGGAGGAGGAAGAAGGACTGGACGAGGCGGAGGGCGAGCGGCCCAAGAAGGGCGGGCCCAAGAAGCGCAAGATGACCAAGGCGCGCTTGGAGCGCTCCAAGCTTCGGCGGCAGAAGGCGAACGCGCGGGAGCGCAACCGC…
TF682	NEUROD4	71145	ATGACCAAAGCTCGCCTTGAGAGATTCAGGGCTCGAAGAGTCAAGGCTAATGCCAGAGAACGGACCCGGATGCATGGCCTGAATGACGCCCTGGATAACCTGAGGCGAGTCATGCCATGCTACTCTAAAACCCAAAAACTTTCCAAGATAGAGACTCTTAGACTGGCCAGGAACTATATTTGGGCTTTATCTGAAGTCCTGGAGACTGGCCAGACACCTGAAGGGAAAGGCTTTGTGGAGATGCTGTGTAAAGGGCTCTCTCAGCCCACAAGCAACCTGGTGGCTGGATGTCTCCAACTGGGCCCTCAGTCTGTCCTCCTGGAGAAGCACGAGGATAAATCTCCTATTTGTGACTCTGCCATCTCTGTCCACAACTTCAACTATCAGTCTCCGGGGCTT…
TF682	NEUROG1	2872	ATGCCAGCCCGCCTTGAGACCTGCATCTCCGACCTCGACTGCGCCAGCAGCAGCGGCAGTGACCTATCCGGCTTCCTCACCGACGAGGAAGACTGTGCCAGACTCCAACAGGCAGCCTCCGCTTCGGGGCCGCCCGCGCCGGCCCGCAGGGGCGCGCCCAATATCTCCCGGGCGTCTGAGGTTCCAGGGGCACAGGACGACGAGCAGGAGAGGCGGCGGCGCCGCGGCCGGACGCGGGTCCGCTCCGAGGCGCTGCTGCACTCGCTGCGCAGGAGCCGGCGCGTCAAGGCCAACGATCGCGAGCGCAACCGCATGCACAACTTGAACGCGGCCCTGGACGCACTGCGCAGCGTGCTGCCCTCGTTCCCCGACGACACCAAGCTCACCAAAATCGAGACG…
TF682	NFATC1	53448	ATGCCAAGCACCAGCTTTCCAGTCCCTTCCAAGTTTCCACTTGGCCCTGCGGCTGCGGTCTTCGGGAGAGGAGAAACTTTGGGGCCCGCGCCGCGCGCCGGCGGCACCATGAAGTCAGCGGAGGAAGAACACTATGGCTATGCATCCTCCAACGTCAGCCCCGCCCTGCCGCTCCCCACGGCGCACTCCACCCTGCCGGCCCCGTGCCACAACCTTCAGACCTCCACACCGGGCATCATCCCGCCGGCGGATCACCCCTCGGGGTACGGAGCAGCTTTGGACGGTGGGCCCGCGGGCTACTTCCTCTCCTCCGGCCACACCAGGCCTGATGGGGCCCCTGCCCTGGAGAGTCCTCGCATCGAGATAACCTCGTGCTTGGGCCTGTACCACAACAATAAC…
TF682	NFATC3	3538	ATGACTACTGCAAACTGTGGCGCCCACGACGAGCTCGACTTCAAACTCGTCTTTGGCGAGGACGGGGCGCCGGCGCCGCCGCCCCCGGGCTCGCGGCCTGCAGATCTTGAGCCAGATGATTGTGCATCCATTTACATCTTTAATGTAGATCCACCTCCATCTACTTTAACCACACCACTTTGCTTACCACATCATGGATTACCGTCTCACTCTTCTGTTTTGTCACCATCGTTTCAGCTCCAAAGTCACAAAAACTATGAAGGAACTTGTGAGATTCCTGAATCTAAATATAGCCCATTAGGTGGTCCCAAACCCTTTGAGTGCCCAAGTATTCAAATTACATCTATCTCTCCTAACTGTCATCAAGAATTAGATGCACATGAAGATGACCTACAGATA…
TF682	NFE2	5115	ATGTCCCCGTGTCCTCCCCAGCAGAGCAGGAACAGGGTGATACAGCTGTCCACTTCAGAGCTAGGAGAGATGGAACTGACTTGGCAGGAGATCATGTCCATCACCGAGCTGCAGGGTCTGAATGCTCCAAGTGAGCCATCATTTGAGCCCCAAGCCCCAGCTCCATACCTTGGACCTCCACCACCCACAACTTACTGCCCCTGCTCAATCCACCCAGATTCTGGCTTCCCACTTCCTCCACCACCTTATGAGCTCCCAGCATCCACATCCCATGTCCCAGATCCCCCATACTCCTATGGCAACATGGCCATACCAGTCTCCAAGCCACTGAGCCTCTCAGGCCTGCTCAGTGAGCCGCTCCAAGACCCCTTAGCCCTCCTGGACATTGGGCTGCCAGCA…
TF682	NFE2L1	3011	ATGCTTTCTCTGAAGAAATACTTAACGGAAGGACTTCTCCAGTTCACCATTCTGCTGAGTTTGATTGGGGTACGGGTGGACGTGGATACTTACCTGACCTCACAGCTTCCCCCACTCCGGGAGATCATCCTGGGGCCCAGTTCTGCCTATACTCAGACCCAGTTCCACAACCTGAGGAATACCTTGGATGGCTATGGTATCCACCCCAAGAGCATAGACCTGGACAATTACTTCACTGCCCGGCGGCTCCTCAGTCAGGTGAGGGCCCTGGACAGGTTCCAGGTGCCAACCACTGAGGTAAATGCCTGGCTGGTTCACCGAGACCCAGAGGGGTCTGTCTCTGGCAGTCAGCCCAACTCAGGCCTCGCCCTCGAGAGTTCCAGTGGCCTCCAAGATGTG…
TF682	NFE2L2	7150	ATGATGGACTTGGAGCTGCCGCCGCCGGGACTCCCGTCCCAGCAGGACATGGATTTGATTGACATACTTTGGAGGCAAGATATAGATCTTGGAGTAAGTCGAGAAGTATTTGACTTCAGTCAGCGACGGAAAGAGTATGAGCTGGAAAAACAGAAAAAACTTGAAAAGGAAAGACAAGAACAACTCCAAAAGGAGCAAGAGAAAGCCTTTTTCGCTCAGTTACAACTAGATGAAGAGACAGGTGAATTTCTCCCAATTCAGCCAGCCCAGCACATCCAGTCAGAAACCAGTGGATCTGCCAACTACTCCCAGGTTGCCCACATTCCCAAATCAGATGCTTTGTACTTTGATGACTGCATGCAGCTTTTGGCGCAGACATTCCCGTTTGTAGATGACAAT…
TF682	NFE2L3	71300	ATGAAGCACCTGAAGCGGTGGTGGTCGGCCGGCGGCGGCCTCCTGCACCTCACCCTCCTGCTGAGCTTGGCGGGGCTCCGCGTAGACCTAGATCTTTACCTGCTGCTGCCGCCGCCCACCCTGCTGCAGGACGAGCTGCTGTTCCTGGGCGGCCCGGCCAGCTCCGCCTACGCGCTCAGCCCCTTCTCGGCCTCGGGAGGGTGGGGGCGCGCGGGCCACTTGCACCCCAAGGGCCGGGAGCTGGACCCTGCCGCGCCGCCCGAGGGCCAGCTGCTCCGGGAGGTGCGCGCGCTCGGGGTCCCCTTCGTCCCTCGCACCAGCGTGGATGCATGGCTGGTGCACAGCGTGGCTGCCGGGAGCGCGGACGAGGCCCACGGGCTGCTCGGCGCCGCCGCCGCC…
TF682	NFIB	2723	ATGATGTATTCTCCCATCTGTCTCACTCAGGATGAATTTCACCCATTCATCGAGGCACTTCTTCCACATGTCCGTGCAATTGCCTATACTTGGTTCAACCTGCAGGCTCGAAAACGCAAGTACTTTAAAAAGCATGAGAAGCGAATGTCAAAGGATGAAGAAAGAGCAGTCAAAGATGAGCTTCTCAGTGAAAAGCCTGAAATCAAACAGAAGTGGGCATCCAGGCTCCTTGCCAAACTGCGCAAAGATATTCGCCAGGAGTATCGAGAGGACTTTGTGCTCACCGTGACTGGCAAGAAGCACCCGTGCTGTGTCTTATCCAATCCCGACCAGAAGGGTAAGATTAGGAGAATCGACTGCCTGCGACAGGCAGACAAAGTCTGGCGTCTGGATCTAGTC…
TF682	NFIL3	2712	ATGCAGCTGAGAAAAATGCAGACCGTCAAAAAGGAGCAGGCGTCTCTTGATGCCAGTAGCAATGTGGACAAGATGATGGTCCTTAATTCTGCTTTAACGGAAGTGTCAGAAGACTCCACAACAGGTGAGGAGCTGCTTCTCAGTGAAGGAAGTGTGGGGAAGAACAAATCTTCTGCATGTCGGAGGAAACGGGAATTCATTCCTGATGAAAAGAAAGATGCTATGTATTGGGAAAAAAGGCGGAAAAATAATGAAGCTGCCAAAAGATCTCGTGAGAAGCGTCGACTGAATGACCTGGTTTTAGAGAACAAACTAATTGCACTGGGAGAAGAAAACGCCACTTTAAAAGCTGAGCTGCTTTCACTAAAATTAAAGTTTGGTTTAATTAGCTCCACAGCA…
TF682	NFKB1	11574	ATGGCAGAAGATGATCCATATTTGGGAAGGCCTGAACAAATGTTTCATTTGGATCCTTCTTTGACTCATACAATATTTAATCCAGAAGTATTTCAACCACAGATGGCACTGCCAACAGCAGATGGCCCATACCTTCAAATATTAGAGCAACCTAAACAGAGAGGATTTCGTTTCCGTTATGTATGTGAAGGCCCATCCCATGGTGGACTACCTGGTGCCTCTAGTGAAAAGAACAAGAAGTCTTACCCTCAGGTCAAAATCTGCAACTATGTGGGACCAGCAAAGGTTATTGTTCAGTTGGTCACAAATGGAAAAAATATCCACCTGCATGCCCACAGCCTGGTGGGAAAACACTGTGAGGATGGGATCTGCACTGTAACTGCTGGACCCAAGGACATG…
TF682	NFYA	2092	ATGGAGCAGTATACAGCAAACAGCAATAGTTCGACAGAGCAGATTGTTGTCCAGGCAGGACAGATTCAGCAGCAGGTCCAAGGGCAGCCATTAATGGTGCAGGTCAGTGGAGGCCAGCTAATCACATCAACTGGCCAACCCATCATGGTCCAGGCTGTCCCTGGTGGGCAAGGTCAAACCATCATGCAAGTACCTGTTTCTGGAACACAGGGTTTGCAGCAAATACAGTTGGTCCCACCTGGACAGATCCAGATCCAGGGTGGACAGGCTGTGCAGGTGCAGGGCCAGCAGGGCCAGACCCAGCAGATCATCATCCAGCAGCCCCAGACGGCTGTCACTGCTGGCCAGACTCAGACACAGCAGCAGATTGCTGTCCAGGGACAGCAAGTGGCACAGACT…
TF682	NFYC	3427	ATGTCCACAGAAGGAGGATTTGGTGGTACTAGCAGCAGTGATGCCCAGCAAAGCCTACAGTCGTTCTGGCCTCGGGTCATGGAAGAAATCCGGAATTTAACAGTGAAAGACTTCCGAGTGCAGGAACTCCCACTGGCTCGTATTAAGAAGATTATGAAACTGGATGAAGATGTGAAGATGATCAGTGCAGAAGCGCCTGTACTCTTTGCCAAGGCAGCCCAGATTTTTATCACAGAGTTGACTCTTCGAGCCTGGATTCACACAGAAGATAACAAGCGCCGGACTCTACAGAGAAATGATATCGCCATGGCAATTACAAAATTTGATCAGTTTGATTTTCTCATCGATATTGTTCCAAGAGATGAACTGAAACCTCCAAAGCGTCAGGAGGAGGTGCGC…
TF682	NHLH1	2985	ATGATGCTCAACTCAGACACCATGGAGCTGGACCTGCCGCCCACCCACTCAGAGACTGAGTCGGGCTTCAGTGACTGTGGGGGCGGGGCGGGCCCTGATGGTGCCGGGCCTGGGGGTCCGGGAGGGGGCCAGGCCCGAGGCCCAGAGCCGGGAGAGCCTGGCCGGAAAGACCTGCAGCATCTGAGCCGCGAGGAGCGCCGGCGCCGGCGCCGCGCCACAGCCAAGTACCGCACGGCCCACGCCACGCGAGAACGCATCCGCGTGGAAGCCTTCAACCTGGCCTTCGCCGAGCTGCGCAAGCTGCTGCCTACGCTGCCCCCCGACAAGAAGCTCTCCAAGATTGAGATTCTGCGCCTGGCCATCTGCTATATCTCCTACCTGAACCACGTGCTGGACGTC
TF682	NHLH2	52659	ATGATGCTGAGTCCGGACCAAGCAGCAGATTCGGACCATCCCAGCTCGGCGCACTCGGATCCGGAGTCCCTGGGCGGCACGGACACCAAGGTGCTCGGCAGCGTGTCGGACCTGGAGCCGGTGGAGGAGGCCGAGGGCGACGGCAAGGGCGGCAGCCGAGCCGCGCTCTACCCGCACCCGCAGCAGCTGAGCCGCGAGGAGAAGCGCCGCCGCCGGCGCGCCACGGCCAAGTACCGCTCGGCCCACGCCACCCGCGAGCGCATCCGCGTGGAAGCCTTCAACTTGGCCTTCGCCGAGCTCCGCAAATTGCTGCCCACGCTGCCCCCGGACAAGAAGCTCTCCAAGATCGAGATCCTGCGCCTGGCCATCTGCTACATCTCCTATCTCAACCACGTCCTG…
TF682	NKRF	71241	ATGGAAAAAATTCTCCAAATGGCTGAAGGTATTGATATTGGGGAGATGCCTTCATATGATCTGGTGCTGTCCAAACCTTCCAAAGGTCAAAAACGCCACCTCTCAACATGTGATGGTCAAAATCCTCCTAAAAAGCAAGCCGGTTCCAAATTCCATGCGAGACCTCGTTTTGAGCCTGTACATTTTGTAGCTAGTAGTTCAAAAGATGAAAGACAGGAAGATCCTTATGGCCCTCAAACAAAAGAGGTAAATGAACAAACACATTTTGCCAGCATGCCAAGAGACATCTACCAAGATTATACTCAAGACTCTTTCAGTATACAAGATGGGAATTCTCAGTATTGTGATTCATCAGGATTCATTCTCACAAAAGACCAGCCTGTAACAGCCAACATGTAT…
TF682	NKX2-3	8373	ATGATGTTACCAAGCCCGGTCACCTCCACCCCTTTCTCAGTCAAAGACATTTTGAATCTGGAGCAGCAGCACCAGCACTTCCATGGTGCGCACTTGCAGGCGGACTTGGAGCACCACTTCCACTCTGCGCCCTGCATGCTGGCCGCCGCTGAGGGGACGCAATTTTCTGACGGAGGGGAGGAGGACGAGGAAGACGAGGGCGAGAAATTGTCCTATTTGAACTCACTAGCCGCAGCAGACGGCCACGGGGATTCAGGGCTGTGTCCCCAGGGCTATGTCCACACGGTCCTGCGAGACTCGTGCAGCGAGCCCAAGGAACATGAAGAGGAGCCCGAGGTCGTGAGGGACCGGAGCCAAAAAAGCTGCCAGCTGAAGAAGTCTCTAGAGACGGCCGGAGAC…
TF682	NPAS1	10304	ATGGCGGCCCCCTATCCCGGCAGTGGCGGCGGAAGCGAGGTCAAATGCGTGGGAGGCCGCGGCGCCAGCGTCCCCTGGGACTTTCTACCCGGGCTGATGGTCAAGGCGCCGTCCGGACCGTGCCTGCAGGCGCAGCGCAAGGAGAAGTCCCGGAACGCGGCGCGCTCGCGGCGCGGGAAGGAGAACCTGGAGTTCTTCGAGCTGGCCAAGCTTCTCCCGCTGCCCGGCGCCATCTCCAGCCAGCTGGACAAGGCTTCCATCGTGCGCCTCAGCGTCACCTACCTCCGCCTGCGCCGGTTCGCCGCTCTGGGGGCGCCGCCCTGGGGGCTGAGAGCCGCGGGGCCGCCAGCTGGCCTCGCCCCAGGCCGCCGCGGCCCCGCAGCGCTGGTCTCCGAAGTC…
TF682	NPAS2	70947	ATGGATGAAGATGAGAAAGACAGAGCCAAGAGAGCTTCTCGAAACAAGTCTGAGAAGAAGCGTCGGGACCAGTTCAATGTTCTCATCAAAGAGCTCAGTTCCATGCTCCCTGGCAACACGCGGAAAATGGACAAAACCACCGTGTTGGAAAAGGTCATCGGATTTTTGCAGAAACACAATGAAGTCTCAGCGCAAACGGAAATCTGTGACATTCAGCAAGACTGGAAGCCTTCATTCCTCAGTAATGAAGAATTCACCCAGCTGATGTTGGAGGCATTAGATGGCTTCATTATCGCAGTGACAACAGACGGCAGCATCATCTATGTCTCTGACAGTATCACGCCTCTCCTTGGGCATTTACCGTCGGATGTCATGGATCAGAATTTGTTAAATTTCCTC…
TF682	NR0B1	7215	ATGGCGGGCGAGAACCACCAGTGGCAGGGCAGCATCCTCTACAACATGCTTATGAGCGCGAAGCAAACGCGCGCGGCTCCTGAGGCTCCAGAGACGCGGCTGGTGGATCAGTGCTGGGGCTGTTCGTGCGGCGATGAGCCCGGGGTGGGCAGAGAGGGGCTGCTGGGCGGGCGGAACGTGGCGCTCCTGTACCGCTGCTGCTTTTGCGGTAAAGACCACCCACGGCAGGGCAGCATCCTCTACAGCATGCTGACGAGCGCAAAGCAAACGTACGCGGCACCGAAGGCGCCCGAGGCGACGCTGGGTCCGTGCTGGGGCTGTTCGTGCGGCTCTGATCCCGGGGTGGGCAGAGCGGGGCTTCCGGGTGGGCGGCCCGTGGCACTCCTGTACCGCTGCTGC…
TF682	NR0B2	8321	ATGAGCACCAGCCAACCAGGGGCCTGCCCATGCCAGGGAGCTGCAAGCCGCCCCGCCATTCTCTACGCACTTCTGAGCTCCAGCCTCAAGGCTGTCCCCCGACCCCGTAGCCGCTGCCTATGTAGGCAGCACCGGCCCGTCCAGCTATGTGCACCTCATCGCACCTGCCGGGAGGCCTTGGATGTTCTGGCCAAGACAGTGGCCTTCCTCAGGAACCTGCCATCCTTCTGGCAGCTGCCTCCCCAGGACCAGCGGCGGCTGCTGCAGGGTTGCTGGGGCCCCCTCTTCCTGCTTGGGTTGGCCCAAGATGCTGTGACCTTTGAGGTGGCTGAGGCCCCGGTGCCCAGCATACTCAAGAAGATTCTGCTGGAGGAGCCCAGCAGCAGTGGAGGCAGTGGC…
TF682	NR1D2	14407	ATGGAGGTGAATGCAGGAGGTGTGATTGCCTATATCAGTTCTTCCAGCTCAGCCTCAAGCCCTGCCTCTTGTCACAGTGAGGGTTCTGAGAATAGTTTCCAGTCCTCCTCCTCTTCTGTTCCATCTTCTCCAAATAGCTCTAATTCTGATACCAATGGTAATCCCAAGAATGGTGATCTCGCCAATATTGAAGGCATCTTGAAGAATGATCGAATAGATTGTTCTATGAAAACAAGCAAATCGAGTGCACCTGGGATGACAAAAAGTCATAGTGGTGTGACAAAATTTAGTGGCATGGTTCTACTGTGTAAAGTCTGTGGGGATGTGGCGTCAGGATTCCACTATGGAGTTCATGCTTGCGAAGGCTGTAAGGGTTTCTTTCGGAGAAGTATTCAACAA…
TF682	NR1H3	4857	ATGTCCTTGTGGCTGGGGGCCCCTGTGCCTGACATTCCTCCTGACTCTGCGGTGGAGCTGTGGAAGCCAGGCGCACAGGATGCAAGCAGCCAGGCCCAGGGAGGCAGCAGCTGCATCCTCAGAGAGGAAGCCAGGATGCCCCACTCTGCTGGGGGTACTGCAGGGGTGGGGCTGGAGGCTGCAGAGCCCACAGCCCTGCTCACCAGGGCAGAGCCCCCTTCAGAACCCACAGAGATCCGTCCACAAAAGCGGAAAAAGGGGCCAGCCCCCAAAATGCTGGGGAACGAGCTATGCAGCGTGTGTGGGGACAAGGCCTCGGGCTTCCACTACAATGTTCTGAGCTGCGAGGGCTGCAAGGGATTCTTCCGCCGCAGCGTCATCAAGGGAGCGCACTACATC…
TF682	NR1H4	54905	ATGGGATCAAAAATGAATCTCATTGAACATTCCCATTTACCTACCACAGATGAATTTTCTTTTTCTGAAAATTTATTTGGTGTTTTAACAGAACAAGTGGCAGGTCCTCTGGGACAGAACCTGGAAGTGGAACCATACTCGCAATACAGCAATGTTCAGTTTCCCCAAGTTCAACCACAGATTTCCTCGTCATCCTATTATTCCAACCTGGGTTTCTACCCCCAGCAGCCTGAAGAGTGGTACTCTCCTGGAATATATGAACTCAGGCGTATGCCAGCTGAGACTCTCTACCAGGGAGAAACTGAGGTAGCAGAGATGCCTGTAACAAAGAAGCCCCGCATGGGCGCGTCAGCAGGGAGGATCAAAGGGGATGAGCTGTGTGTTGTTTGTGGAGACAGA…
TF682	NR1I2	7814	ATGACATGTGAAGGATGCAAGGGCTTTTTCAGGAGGGCCATGAAACGCAACGCCCGGCTGAGGTGCCCCTTCCGGAAGGGCGCCTGCGAGATCACCCGGAAGACCCGGCGACAGTGCCAGGCCTGCCGCCTGCGCAAGTGCCTGGAGAGCGGCATGAAGAAGGAGATGATCATGTCCGACGAGGCCGTGGAGGAGAGGCGGGCCTTGATCAAGCGGAAGAAAAGTGAACGGACAGGGACTCAGCCACTGGGAGTGCAGGGGCTGACAGAGGAGCAGCGGATGATGATCAGGGAGCTGATGGACGCTCAGATGAAAACCTTTGACACTACCTTCTCCCATTTCAAGAATTTCCGGCCAGGGGTGCTTAGCAGTGGCTGCGAGTTGCCAGAGTCTCTGCAG…
TF682	NR1I3	13990	ATGGCCAGTAGGGAAGATGAGCTGAGGAACTGTGTGGTATGTGGGGACCAAGCCACAGGCTACCACTTTAATGCGCTGACTTGTGAGGGCTGCAAGGGTTTCTTCAGGAGAACAGTCAGCAAAAGCATTGGTCCCACCTGCCCCTTTGCTGGAAGCTGTGAAGTCAGCAAGACTCAGAGGCGCCACTGCCCAGCCTGCAGGTTGCAGAAGTGCTTAGATGCTGGCATGAGGAAAGACATGATACTGTCGGCAGAAGCCCTGGCATTGCGGCGAGCAAAGCAGGCCCAGCGGCGGGCACAGCAAACACCTGTGCAACTGAGTAAGGAGCAAGAAGAGCTGATCCGGACACTCCTGGGGGCCCACACCCGCCACATGGGCACCATGTTTGAACAGTTTGTG…
TF682	NR2C1	10314	ATGGCAACCATAGAAGAAATTGCACATCAAATTATTGAACAACAGATGGGAGAGATTGTTACAGAGCAGCAAACTGGGCAGAAAATCCAGATTGTGACAGCACTTGATCATAATACCCAAGGCAAGCAGTTCATTCTGACAAATCACGACGGCTCTACTCCAAGCAAAGTCATTCTGGCCAGGCAAGATTCCACTCCGGGAAAAGTTTTCCTTACAACTCCAGATGCAGCAGGTGTCAACCAGTTATTTTTTACCACTCCTGATCTGTCTGCACAACACCTGCAGCTCCTAACAGATAATTCTCCAGACCAAGGACCAAATAAGGTTTTTGATCTTTGCGTAGTATGTGGAGACAAAGCATCAGGACGTCATTATGGAGCAGTAACTTGTGAAGGCTGC…
TF682	NR2C2	14143	ATGACCAGCCCCTCCCCACGCATCCAGATAATCTCCACCGACTCTGCTGTAGCCTCACCTCAGCGCATTCAGGGCTCTGAACCTGCCTCTGGCCCATTGAGTGTTTTCACATCTTTGAACAAAGAGAAGATTGTCACAGACCAGCAGACAGGACAGAAAATCCAGATAGTCACCGCAGTGGACGCCTCCGGATCCCCCAAACAGCAGTTCACCCTGACCAGCCCAGATGGAGCTGGAACTGGGAAGGTGATCCTGGCTTCCCCAGAGACATCCAGCGCCAAGCAACTCATATTCACCACCTCAGACAACCTCGTCCCTGGCAGGATCCAGATTGTCACGGATTCTGCCTCTGTGGAGCGTTTACTGGGGAAGACGGACGTCCAGCGGCCCCAGGTGGTA…
TF682	NR2E1	9566	ATGAGCAAGCCAGCCGGATCAACAAGCCGCATTTTAGATATCCCCTGCAAAGTGTGTGGCGACCGCAGCTCGGGGAAGCACTACGGGGTCTACGCCTGCGACGGCTGCTCAGGTTTTTTCAAACGGAGCATCCGAAGGAATAGGACCTATGTCTGCAAATCTGGAAACCAGGGAGGCTGTCCGGTGGACAAGACGCACAGAAACCAGTGCAGGGCGTGTCGGCTGAAGAAGTGTTTGGAAGTCAACATGAACAAAGACGCCGTGCAGCACGAGCGGGGGCCTCGGACGTCCACCATCCGCAAGCAAGTGGCCCTCTACTTCCGTGGACACAAGGAGGAGAACGGGGCCGCCGCGCACTTTCCCTCGGCGGCGCTCCCTGCGCCGGCCTTCTTCACCGCG…
TF682	NR2E3	11340	ATGTGCCCCGTGGACAAGGCCCACCGCAACCAGTGCCAGGCCTGCCGGCTGAAGAAGTGCCTGCAGGCGGGGATGAACCAGGACGCCGTGCAGAACGAGCGCCAGCCGCGAAGCACAGCCCAGGTCCACCTGGACAGCATGGAGTCCAACACTGAGTCCCGGCCGGAGTCCCTGGTGGCTCCCCCGGCCCCGGCAGGGCGCAGCCCACGGGGCCCCACACCCATGTCTGCAGCCAGAGCCCTGGGCCACCACTTCATGGCCAGCCTTATAACAGCTGAAACCTGTGCTAAGCTGGAGCCAGAGGATGCTGATGAGAATATTGATGTCACCAGCAATGACCCTGAGTTCCCCTCCTCTCCATACTCCTCTTCCTCCCCCTGCGGCCTGGACAGCATCCAT…
TF682	NR3C1	7587	ATGGACTCCAAAGAATCATTAACTCCTGGTAGAGAAGAAAACCCCAGCAGTGTGCTTGCTCAGGAGAGGGGAGATGTGATGGACTTCTATAAAACCCTAAGAGGAGGAGCTACTGTGAAGGTTTCTGCGTCTTCACCCTCACTGGCTGTCGCTTCTCAATCAGACTCCAAGCAGCGAAGACTTTTGGTTGATTTTCCAAAAGGCTCAGTAAGCAATGCGCAGCAGCCAGATCTGTCCAAAGCAGTTTCACTCTCAATGGGACTGTATATGGGAGAGACAGAAACAAAAGTGATGGGAAATGACCTGGGATTCCCACAGCAGGGCCAAATCAGCCTTTCCTCGGGGGAAACAGACTTAAAGCTTTTGGAAGAAAGCATTGCAAACCTCAATAGGTCGACC…
TF682	NR4A1	292	ATGCCCTGTATCCAAGCCCAATATGGGACACCAGCACCGAGTCCGGGACCCCGTGACCACCTGGCAAGCGACCCCCTGACCCCTGAGTTCATCAAGCCCACCATGGACCTGGCCAGCCCCGAGGCAGCCCCCGCTGCCCCCACTGCCCTGCCCAGCTTCAGCACCTTCATGGACGGCTACACAGGAGAGTTTGACACCTTCCTCTACCAGCTGCCAGGAACAGTCCAGCCATGCTCCTCAGCCTCCTCCTCGGCCTCCTCCACATCCTCGTCCTCAGCCACCTCCCCTGCCTCTGCCTCCTTCAAGTTCGAGGACTTCCAGGTGTACGGCTGCTACCCCGGCCCCCTGAGCGGCCCAGTGGATGAGGCCCTGTCCTCCAGTGGCTCTGACTACTATGGC…
TF682	NR5A1	9939	ATGGACTATTCGTACGACGAGGACCTGGACGAGCTGTGCCCCGTGTGCGGGGACAAGGTGTCCGGCTACCACTACGGACTGCTCACGTGTGAGAGCTGCAAGGGCTTCTTCAAGCGCACGGTGCAGAACAACAAGCACTACACGTGCACCGAGAGCCAGAGCTGCAAGATCGACAAGACGCAGCGCAAGCGCTGTCCCTTCTGCCGCTTCCAGAAATGCCTGACGGTGGGGATGCGCCTGGAAGCCGTGCGCGCTGACCGTATGAGGGGTGGCCGGAACAAGTTTGGGCCGATGTACAAGCGGGACCGGGCCCTGAAACAGCAGAAGAAGGCACAGATTCGGGCCAATGGCTTCAAGCTGGAGACAGGGCCCCCGATGGGGGTGCCCCCGCCGCCCCCT…
TF682	NR5A2	56204	ATGTCTTCTAATTCAGATACTGGGGATTTACAAGAGTCTTTAAAGCACGGACTTACACCTATTGTGTCTCAATTTAAAATGGTGAATTACTCCTATGATGAAGATCTGGAAGAGCTTTGTCCCGTGTGTGGAGATAAAGTGTCTGGGTACCATTATGGGCTCCTCACCTGTGAAAGCTGCAAGGGATTTTTTAAGCGAACAGTCCAAAATAATAAAAGGTACACATGTATAGAAAACCAGAACTGCCAAATTGACAAAACACAGAGAAAGCGTTGTCCTTACTGTCGTTTTCAAAAATGTCTAAGTGTTGGAATGAAGCTAGAAGCTGTAAGGGCCGACCGAATGCGTGGAGGAAGGAATAAGTTTGGGCCAATGTACAAGAGAGACAGGGCCCTGAAG…
TF682	NRF1	1011	ATGGAGGAACACGGAGTGACCCAAACCGAACATATGGCTACCATAGAAGCACATGCAGTGGCCCAGCAAGTGCAGCAGGTCCATGTGGCTACTTACACCGAGCATAGTATGCTGAGTGCTGATGAAGACTCGCCTTCTTCTCCCGAGGACACCTCTTACGATGACTCAGATATACTCAACTCCACAGCAGCTGATGAGGTGACAGCTCATCTGGCAGCTGCAGGTCCTGTGGGAATGGCCGCTGCTGCTGCTGTGGCAACAGGAAAGAAACGGAAACGGCCTCATGTATTTGAGTCTAATCCATCTATCCGGAAGAGGCAACAAACACGTTTGCTTCGGAAACTTCGAGCCACGTTAGATGAATATACTACTCGTGTGGGACAGCAAGCTATTGTCCTC…
TF682	OLIG3	13703	ATGAATTCTGATTCGAGCTCTGTCTCCAGCAGAGCTTCATCTCCGGACATGGATGAGATGTACCTGAGGGACCACCACCACCGCCACCACCACCACCAGGAGAGCCGTCTCAACTCGGTCTCGTCCACGCAGGGCGATATGATGCAGAAGATGCCCGGGGAAAGCCTCTCGCGGGCTGGCGCCAAGGCCGCGGGAGAGAGCAGCAAGTACAAAATCAAGAAGCAGCTGTCGGAGCAGGACCTACAGCAGTTGAGGCTGAAGATCAACGGACGCGAACGCAAGCGGATGCACGACCTGAACCTAGCCATGGACGGGCTGCGCGAAGTCATGCCCTACGCGCATGGGCCGTCGGTGCGCAAGCTCTCCAAGATCGCCACACTCCTGCTCGCCAGAAACTAC…
TF682	ONECUT1	70793	ATGAACGCGCAGCTGACCATGGAAGCGATCGGCGAGCTGCACGGGGTGAGCCATGAGCCGGTGCCCGCCCCTGCCGACCTGCTGGGCGGCAGCCCCCACGCGCGCAGCTCCGTGGCGCACCGCGGCAGCCACCTGCCCCCCGCGCACCCGCGCTCCATGGGCATGGCGTCCCTGCTGGACGGCGGCAGCGGCGGCGGAGATTACCACCACCACCACCGGGCCCCTGAGCACAGCCTGGCCGGCCCCCTGCATCCCACCATGACCATGGCCTGCGAGACTCCCCCAGGTATGAGCATGCCCACCACCTACACCACCTTGACCCCTCTGCAGCCGCTGCCTCCCATCTCCACAGTCTCGGACAAGTTCCCCCACCATCACCACCACCACCATCACCACCAC…
TF682	OSR2	1059	ATGGGGAGCAAGGCTCTGCCAGCGCCCATCCCGCTCCACCCGTCGCTGCAGCTCACCAATTACTCCTTCCTGCAGGCCGTGAACACCTTCCCGGCCACGGTGGACCACCTGCAGGGCCTGTACGGTCTCAGCGCGGTACAGACCATGCACATGAACCACTGGACGCTGGGGTATCCCAATGTGCACGAGATCACCCGCTCCACCATCACGGAGATGGCGGCGGCGCAGGGCCTCGTGGACGCGCGCTTCCCCTTCCCGGCCCTGCCTTTTACCACCCACCTATTCCACCCCAAGCAGGGGGCCATTGCCCACGTCCTCCCAGCCCTGCACAAGGACCGGCCCCGTTTTGACTTTGCCAATTTGGCGGTGGCTGCCACGCAAGAGGATCCGCCTAAGATG…
TF682	OTX1	5285	ATGATGTCTTACCTCAAACAACCCCCATACGGCATGAACGGGCTGGGCCTGGCCGGGCCCGCCATGGACCTCCTGCACCCATCCGTGGGCTATCCGGCCACTCCGCGGAAGCAGCGGCGGGAGCGCACCACCTTCACGCGTTCACAGCTGGACGTGCTCGAGGCGCTCTTCGCCAAGACTCGCTACCCTGACATCTTCATGCGGGAGGAGGTGGCGCTCAAGATCAACCTGCCGGAGTCTAGAGTCCAGGTCTGGTTCAAGAACCGCCGCGCCAAATGCCGCCAGCAGCAGCAGAGCGGGAGCGGAACCAAGAGCCGCCCAGCCAAGAAGAAGTCCTCTCCAGTGCGGGAGAGCTCGGGCTCCGAAAGCAGTGGCCAATTCACGCCGCCAGCTGTGTCC…
TF682	OTX2	9958	ATGATGTCTTATCTTAAGCAACCGCCTTACGCAGTCAATGGGCTGAGTCTGACCACTTCGGGTATGGACTTGCTGCACCCCTCCGTGGGCTACCCGGGGCCCTGGGCTTCTTGTCCCGCAGCCACCCCCCGGAAACAGCGCCGGGAGAGGACGACGTTCACTCGGGCGCAGCTAGATGTGCTGGAAGCACTGTTTGCCAAGACCCGGTACCCAGACATCTTCATGCGAGAGGAGGTGGCACTGAAAATCAACTTGCCCGAGTCGAGGGTGCAGGTATGGTTTAAGAATCGAAGAGCTAAGTGCCGCCAACAACAGCAACAACAGCAGAATGGAGGTCAAAACAAAGTGAGACCTGCCAAAAAGAAGACATCTCCAGCTCGGGAAGTGAGTTCAGAGAGT…
TF682	OVOL1	10848	ATGCCCCGCGCGTTCCTGGTGAAGAAGCCGTGCGTCTCCACGTGCAAGAGGAACTGGAGCGAGCTCCCCGACGAGGAGCGCGGCGAGATCTACGTGCCAGTCAGCCTGGGCTTCTGCCCACCACAGCCCTACCGGGAGCCGGAACCCTCTGTGGCCGAACCCCCTTCCTGCCCGCTGGCTTTGAACATGAGCCTTCGAGACTCTAGCTACAGCATGGCCCCCGGGCCCTGTGTGGTGGCCCAGCTGCCCTCTGAAGACATGGGCCACTTGACAGACCCCCAGAGCAGAGACCATGGCTTCCTGCGCACCAAGATGAAGGTGACCCTTGGGGACAGTCCCAGTGGAGACCTGTTCACCTGCCGTGTCTGCCAGAAGGCCTTCACCTACCAGCGCATGCTG…
TF682	OVOL2	5098	ATGCCCAAAGTCTTCCTGGTGAAGAGGAGGAGCCTGGGGGTCTCGGTCCGCAGCTGGGATGAGCTCCCGGATGAGAAAAGGGCAGACACCTACATCCCAGTGGGCCTAGGCCGCCTGCTCCACGACCCCCCCGAGGACTGCCGCAGCGACGGCGGCAGCAGCAGCGGCAGCGGCAGCAGCAGCGCGGGGGAGCCTGGAGGAGCAGAGAGCAGCTCGTCCCCGCACGCCCCCGAGAGCGAAACCCCCGAGCCCGGCGACGCCGAGGGCCCCGATGGACACCTGGCGACCAAGCAGCGCCCGGTCGCCAGATCGAAAATCAAGTTCACCACAGGCACGTGCAGCGACTCGGTGGTTCACAGCTGTGACCTGTGTGGCAAGGGCTTCCGTCTGCAGCGCATG…
TF682	PATZ1	12624	ATGGAGCGGGTGAACGACGCTTCGTGCGGCCCGTCTGGCTGCTACACATACCAGGTGAGCAGACACAGCACGGAGATGCTGCACAACCTGAACCAGCAGCGCAAAAACGGCGGGCGCTTCTGCGACGTGCTCTTGCGGGTAGGCGACGAGAGCTTCCCAGCGCACCGCGCCGTGCTGGCCGCCTGCAGCGAGTACTTTGAGTCGGTGTTCAGCGCCCAGTTGGGCGACGGCGGAGCTGCGGACGGGGGTCCGGCTGATGTAGGGGGCGCGACGGCAGCACCAGGCGGCGGGGCCGGGGGCAGCCGGGAGCTGGAGATGCACACTATCAGCTCCAAGGTATTTGGGGACATTCTGGACTTCGCCTACACTTCCCGCATCGTGGTGCGCTTGGAGAGCTTT…
TF682	PAX4	53028	ATGGCCTGGTCCAGTAAGTCTTGGCTTTGTCTTATAGCCTCCTCCTGTCCCAGGGACACTCTCCTTCCTTCTGCCCATCATGCCTCACCTGTCCCTGCTTCTCACCTGACTCAGGTATCTAATGGCTGTGTGAGCAAGATCCTAGGGCGTTACTACCGCACAGGTGTCTTGGAGCCAAAGGGCATTGGGGGAAGCAAGCCACGGCTGGCTACACCCCCTGTGGTGGCTCGAATTGCCCAGCTGAAGGGTGAGTGTCCAGCCCTCTTTGCCTGGGAAATCCAACGCCAGCTTTGTGCTGAAGGGCTTTGCACCCAGGACAAGACTCCCAGTGTCTCCTCCATCAACCGAGTCCTGCGGGCATTACAGGAGGACCAGGGACTACCGTGCACACGGCTCAGG…
TF682	PAX7	56793	ATGGCGGCCCTTCCCGGCACGGTACCGAGAATGATGCGGCCGGCTCCGGGGCAGAACTACCCCCGCACGGGATTCCCTTTGGAAGTGTCCACCCCGCTTGGCCAAGGCCGGGTCAATCAGCTGGGAGGGGTCTTCATCAATGGGCGACCCCTGCCTAACCACATCCGCCACAAGATAGTGGAGATGGCCCACCATGGCATCCGGCCCTGTGTCATCTCCCGACAGCTGCGTGTCTCCCACGGCTGCGTCTCCAAGATTCTTTGCCGCTACCAGGAGACCGGGTCCATCCGGCCTGGGGCCATCGGCGGCAGCAAGCCCAGACAGGTGGCGACTCCGGATGTAGAGAAAAAGATTGAGGAGTACAAGAGGGAAAACCCAGGCATGTTCAGCTGGGAGATC…
TF682	PAX8	6077	ATGCCTCACAACTCCATCAGATCTGGCCATGGAGGGCTGAACCAGCTGGGAGGGGCCTTTGTGAATGGCAGACCTCTGCCGGAAGTGGTCCGCCAGCGCATCGTAGACCTGGCCCACCAGGGTGTAAGGCCCTGCGACATCTCTCGCCAGCTCCGCGTCAGCCATGGCTGCGTCAGCAAGATCCTTGGCAGGTACTACGAGACTGGCAGCATCCGGCCTGGAGTGATAGGGGGCTCCAAGCCCAAGGTGGCCACCCCCAAGGTGGTGGAGAAGATTGGGGACTACAAACGCCAGAACCCTACCATGTTTGCCTGGGAGATCCGAGACCGGCTCCTGGCTGAGGGCGTCTGTGACAATGACACTGTGCCCAGTGTCAGCTCCATTAATAGAATCATCCGG…
TF682	PBX3	1078	ATGAACCTTCTCCGAGAACAGAGTAGAACACGTCCCATTTCTCCAAAAGAGATTGAAAGAATGGTGGGCATCATCCATCGAAAATTTAGTTCCATTCAGATGCAGCTCAAACAAAGCACTTGTGAAGCAGTTATGATTTTAAGATCAAGGTTCCTTGATGCCAGACGGAAAAGGCGTAACTTCAGTAAACAGGCCACAGAAATCTTGAATGAATATTTTTACTCACACCTCAGCAACCCCTACCCCAGTGAAGAAGCCAAAGAGGAGCTGGCCAAGAAATGCAGCATCACAGTGTCACAGAGTCTTGTAAAGGATCCAAAAGAAAGAGGGAGCAAAGGTTCTGACATCCAGCCAACTAGCGTGGTATCCAATTGGTTTGGCAACAAACGAATCAGGTAC…
TF682	PBX4	53279	ATGGCCGCCCCGCCGCGCCCCGCGCCATCGCCCCCCGCCCCGCGGCGCCTCGACACGAGCGACGTCCTGCAGCAGATCATGGCCATCACCGACCAGAGCCTGGACGAGGCACAGGCCAGAAAGCATGCTCTGAATTGCCATCGGATGAAGCCTGCTCTGTTCAGCGTGCTCTGTGAGATCAAGGAAAAGACAGTGGTAAGCATCCGTGGCATTCAAGACGAAGATCCCCCTGACGCCCAGCTCCTGAGGCTGGATAACATGCTGCTGGCTGAGGGCGTGTGCAGGCCCGAGAAGAGAGGAAGAGGAGGAGCGGTGGCCAGGGCCGGCACAGCAACACCAGGTGGCTGTCCAAATGACAATAGCATTGAGCACTCTGACTACAGGGCCAAGCTGTCCCAG…
TF682	PCGF6	323	ATGGAGGGGGTCGCGGTGGTGACGGCGGGCAGCGTAGGCGCTGCCAAAACCGAGGGAGCTGCAGCCTTGCCGCCTCCGCCTCCGCCTCCTGTCTCCCCGCCCGCCCTCACCCCTGCACCCGCAGCGGGTGAGGAGGGACCGGCGCCTCTGTCTGAGACGGGGGCTCCCGGCTGCTCCGGCTCCCGGCCCCCTGAGCTGGAGCCGGAGCGCAGCCTGGGCCGCTTCAGAGGCCGCTTCGAGGACGAGGACGAGGAGTTGGAAGAAGAAGAGGAGCTGGAGGAGGAAGAAGAGGAGGAGGAGGAGGACATGAGTCACTTCTCGTTGAGGCTGGAGGGAGGCCGGCAGGACTCGGAGGACGAGGAGGAGCGCCTGATTAATCTCTCTGAGCTGACCCCATAC…
TF682	PHB2	394	ATGGCCCAGAACTTGAAGGACTTGGCGGGACGGCTGCCCGCCGGGCCCCGGGGCATGGGCACGGCCCTGAAGCTGTTGCTGGGGGCCGGCGCCGTGGCCTACGGTGTGCGCGAATCTGTGTTCACCGTGGAAGGCGGGCACAGAGCCATCTTCTTCAATCGGATCGGTGGAGTGCAGCAGGACACTATCCTGGCCGAGGGCCTTCACTTCAGGATCCCTTGGTTCCAGTACCCCATTATCTATGACATTCGGGCCAGACCTCGAAAAATCTCCTCCCCTACAGGCTCCAAAGACCTACAGATGGTGAATATCTCCCTGCGAGTGTTGTCTCGACCCAATGCTCAGGAGCTTCCTAGCATGTACCAGCGCCTAGGGCTGGACTACGAGGAACGAGTGTTG…
TF682	PHF20	72024	ATGACAAAGCATCCACCTAACAGACGAGGAATCAGCTTTGAAGTGGGAGCCCAGTTGGAAGCCCGGGACCGTTTAAAAAACTGGTATCCAGCTCACATAGAAGACATTGACTACGAGGAAGGAAAAGTACTCATCCATTTCAAGCGTTGGAACCATCGTTATGATGAGTGGTTCTGCTGGGACAGTCCTTATTTACGCCCTTTAGAGAAAATACAGCTGAGGAAAGAGGGCTTGCATGAAGAGGATGGATCTTCTGAATTTCAAATAAATGAGCAGGTCCTTGCTTGCTGGTCTGATTGTCGTTTTTACCCGGCCAAAGTCACTGCTGTTAACAAGGATGGTACTTACACTGTGAAATTTTATGATGGAGTAGTTCAGACTGTCAAACATATTCATGTC…
TF682	PITX1	6137	ATGGACGCCTTCAAGGGGGGCATGAGCCTGGAGCGGCTGCCGGAGGGGCTCCGGCCGCCGCCGCCGCCACCCCATGACATGGGGCCCGCCTTCCACCTGGCCCGGCCCGCCGACCCCCGCGAGCCGCTCGAGAACTCCGCCAGCGAGTCGTCTGACACGGAGCTGCCAGAGAAGGAGCGCGGCGGGGAACCCAAGGGGCCCGAGGACAGTGGTGCGGGAGGCACGGGCTGCGGCGGCGCAGACGACCCAGCCAAGAAGAAGAAGCAGCGGCGGCAACGTACGCACTTCACAAGCCAGCAGTTGCAAGAGCTAGAGGCCACGTTCCAGAGGAACCGCTACCCCGACATGAGCATGAGGGAGGAGATCGCCGTGTGGACCAACCTCACCGAGCCGCGCGTG…
TF682	PITX2	6983	ATGAACTGCATGAAAGGCCCGCTTCACTTGGAGCACCGAGCAGCGGGGACCAAGCTGTCGGCCGTCTCCTCATCTTCCTGTCACCATCCCCAGCCGTTAGCCATGGCTTCGGTTCTGGCTCCCGGTCAGCCCCGGTCGCTGGACTCCTCCAAGCACAGGCTGGAGGTGCACACCATCTCCGACACCTCCAGCCCGGAGGCCGCAGAGAAAGATAAAAGCCAGCAGGGGAAGAATGAGGACGTGGGCGCCGAGGACCCGTCTAAGAAGAAGCGGCAAAGGCGGCAGCGGACTCACTTTACCAGCCAGCAGCTCCAGGAGCTGGAGGCCACTTTCCAGAGGAACCGCTACCCGGACATGTCCACACGCGAAGAAATCGCTGTGTGGACCAACCTTACGGAA…
TF682	PKNOX1	4897	ATGATGGCTACACAGACATTAAGTATAGACAGCTATCAAGATGGGCAACAGATGCAAGTAGTAACAGAGTTAAAGACAGAACAAGATCCAAACTGCTCTGAACCCGATGCAGAAGGAGTGAGCCCTCCCCCTGTGGAGTCTCAGACCCCGATGGATGTGGACAAGCAGGCCATTTATAGGCATCCACTATTTCCATTATTAGCTTTGTTGTTTGAAAAATGTGAACAATCTACACAGGGCTCTGAAGGCACAACTTCTGCCAGTTTTGATGTAGACATCGAAAATTTTGTAAGAAAGCAAGAGAAGGAAGGGAAACCTTTCTTTTGTGAAGATCCAGAAACCGATAATTTAATGGTAAAAGCAATCCAGGTTTTGCGCATTCATCTTCTTGAGCTGGAA…
TF682	PLEK	963	ATGGAACCAAAGCGGATCAGAGAGGGCTACCTTGTGAAGAAGGGGAGCGTGTTCAATACGTGGAAACCCATGTGGGTTGTATTGTTAGAAGATGGAATTGAATTCTATAAGAAGAAAAGTGACAACAGCCCCAAAGGAATGATCCCGCTGAAAGGGAGCACTCTGACTAGCCCTTGTCAAGACTTTGGCAAAAGGATGTTTGTGTTTAAGATCACTACGACCAAACAGCAGGACCACTTCTTCCAGGCAGCCTTCCTGGAGGAGAGAGATGCCTGGGTTCGGGATATCAAGAAGGCCATTAAATGCATTGAAGGAGGCCAGAAATTTGCCAGGAAATCTACCAGGAGGTCCATTCGACTGCCAGAAACCATTGACTTAGGTGCCTTATATTTGTCCATG…
TF682	POU2F1	3767	ATGAACAATCCGTCAGAAACCAGTAAACCATCTATGGAGAGTGGAGATGGCAACACAGGCACACAAACCAATGGTCTGGACTTTCAGAAGCAGCCTGTGCCTGTAGGAGGAGCAATCTCAACAGCCCAGGCGCAGGCTTTCCTTGGACATCTCCATCAGGTCCAACTCGCTGGAACAAGTTTACAGGCTGCTGCTCAGTCTTTAAATGTACAGTCTAAATCTAATGAAGAATCGGGGGATTCGCAGCAGCCAAGCCAGCCTTCCCAGCAGCCTTCAGTGCAGGCAGCCATTCCCCAGACCCAGCTTATGCTAGCTGGAGGACAGATAACTGGGCTTACTTTGACGCCTGCCCAGCAACAGTTACTACTCCAGCAGGCACAGGCACAGGCACAGCTGCTG…
TF682	POU2F2	5068	ATGGTTCACTCCAGCATGGGGGCTCCAGAAATAAGAATGTCTAAGCCCCTGGAGGCCGAGAAGCAAGGTCTGGACTCCCCATCAGAGCACACAGACACCGAAAGAAATGGACCAGACACTAATCATCAGAACCCCCAAAATAAGACCTCCCCATTCTCCGTGTCCCCAACTGGCCCCAGTACAAAGATCAAGGCTGAAGACCCCAGTGGCGATTCAGCCCCAGCAGCACCCCTGCCCCCTCAGCCGGCCCAGCCTCATCTGCCCCAGGCCCAACTCATGTTGACGGGCAGCCAGCTAGCTGGGGACATACAGCAGCTCCTCCAGCTCCAGCAGCTGGTGCTTGTGCCAGGCCACCACCTCCAGCCACCTGCTCAGTTCCTGCTACCGCAGGCCCAGCAG…
TF682	POU4F3	53479	ATGATGGCCATGAACTCCAAGCAGCCTTTCGGCATGCACCCGGTGCTGCAAGAACCCAAATTCTCCAGTCTGCACTCTGGCTCCGAGGCTATGCGCCGAGTCTGTCTCCCAGCCCCGCAGCTGCAGGGTAATATATTTGGAAGCTTTGATGAGAGCCTGCTGGCACGCGCCGAAGCTCTGGCGGCGGTGGATATCGTCTCCCACGGCAAGAACCATCCGTTCAAGCCCGACGCCACCTACCATACCATGAGCAGCGTGCCCTGCACGTCCACTTCGTCCACCGTGCCCATCTCCCACCCAGCTGCGCTCACCTCACACCCTCACCACGCCGTGCACCAGGGCCTCGAAGGCGACCTGCTGGAGCACATCTCGCCCACGCTGAGTGTGAGCGGCCTGGGC…
TF682	POU5F1	54218	ATGGCGGGACACCTGGCTTCAGATTTTGCCTTCTCGCCCCCTCCAGGTGGTGGAGGTGATGGGCCAGGGGGGCCGGAGCCGGGCTGGGTTGATCCTCGGACCTGGCTAAGCTTCCAAGGCCCTCCTGGAGGGCCAGGAATCGGGCCGGGGGTTGGGCCAGGCTCTGAGGTGTGGGGGATTCCCCCATGCCCCCCGCCGTATGAGTTCTGTGGGGGGATGGCGTACTGTGGGCCCCAGGTTGGAGTGGGGCTAGTGCCCCAAGGCGGCTTGGAGACCTCTCAGCCTGAGGGCGAAGCAGGAGTCGGGGTGGAGAGCAACTCCGATGGGGCCTCCCCGGAGCCCTGCACCGTCACCCCTGGTGCCGTGAAGCTGGAGAAGGAGAAGCTGGAGCAAAACCCG…
TF682	POU5F2	2187	ATGCCCCTGCGGGTTGACACTCTGACCTGGTTGAGCACCCAGGCGGCCCCTGGCAGGGTGATGGTCTGGCCGGCAGTCAGGCCAGGGATCTGCCCAGGCCCTGACGTGTGGAGGATTCCCCTGGGTCCCCTGCCACACGAATTCCGGGGCTGGATAGCACCCTGCAGGCCCCGTCTTGGAGCTAGTGAGGCAGGGGACTGGTTGCGACGCCCCTCCGAAGGCGCCCTCCCGGGGCCCTACATTGCCCTGCGGAGCATTCCGAAGTTGCCGCCGCCAGAGGACATCTCGGGCATACTGAAAGAGTTGCAGCAATTGGCCAAGGAGTTGAGGCAGAAGAGGTTGAGCCTAGGGTACTCGCAGGCCGATGTGGGGATCGCTGTGGGAGCTCTGTTTGGGAAG…
TF682	POU6F1	55283	ATGCCAGGGATCAGCAGTCAGATCCTCACCAATGCTCAGGGACAGGTTATTGGAACCCTTCCATGGGTAGTGAACTCAGCTAGTGTGGCGGCCCCAGCACCAGCCCAAAGCCTGCAGGTCCAGGCCGTGACCCCCCAGCTGTTGTTGAACGCCCAGGGCCAGGTGATTGCGACCCTGGCTAGCAGCCCCCTGCCTCCACCTGTGGCTGTCCGGAAGCCAAGCACACCTGAGTCCCCTGCTAAGAGTGAGGTGCAGCCCATCCAGCCCACACCAACCGTGCCCCAGCCTGCTGTGGTCATTGCCAGCCCAGCTCCAGCCGCCAAGCCATCTGCCTCTGCTCCTATCCCAATTACCTGCTCAGAGACCCCCACCGTCAGCCAGTTGGTGTCCAAGCCACAT…
TF682	PPARA	3513	ATGGTGGACACGGAAAGCCCACTCTGCCCCCTCTCCCCACTCGAGGCCGGCGATCTAGAGAGCCCGTTATCTGAAGAGTTCCTGCAAGAAATGGGAAACATCCAAGAGATTTCGCAATCCATCGGCGAGGATAGTTCTGGAAGCTTTGGCTTTACGGAATACCAGTATTTAGGAAGCTGTCCTGGCTCAGATGGCTCGGTCATCACGGACACGCTTTCACCAGCTTCGAGCCCCTCCTCGGTGACTTATCCTGTGGTCCCCGGCAGCGTGGACGAGTCTCCCAGTGGAGCATTGAACATCGAATGTAGAATCTGCGGGGACAAGGCCTCAGGCTATCATTACGGAGTCCACGCGTGTGAAGGCTGCAAGGGCTTCTTTCGGCGAACGATTCGACTCAAG…
TF682	PPARD	4144	ATGGAGCAGCCACAGGAGGAAGCCCCTGAGGTCCGGGAAGAGGAGGAGAAAGAGGAAGTGGCAGAGGCAGAAGGAGCCCCAGAGCTCAATGGGGGACCACAGCATGCACTTCCTTCCAGCAGCTACACAGACCTCTCCCGGAGCTCCTCGCCACCCTCACTGCTGGACCAACTGCAGATGGGCTGTGACGGGGCCTCATGCGGCAGCCTCAACATGGAGTGCCGGGTGTGCGGGGACAAGGCATCGGGCTTCCACTACGGTGTTCATGCATGTGAGGGGTGCAAGGGCTTCTTCCGTCGTACGATCCGCATGAAGCTGGAGTACGAGAAGTGTGAGCGCAGCTGCAAGATTCAGAAGAAGAACCGCAACAAGTGCCAGTACTGCCGCTTCCAGAAGTGC…
TF682	PPARG	2704	ATGACCATGGTTGACACAGAGATGCCATTCTGGCCCACCAACTTTGGGATCAGCTCCGTGGATCTCTCCGTAATGGAAGACCACTCCCACTCCTTTGATATCAAGCCCTTCACTACTGTTGACTTCTCCAGCATTTCTACTCCACATTACGAAGACATTCCATTCACAAGAACAGATCCAGTGGTTGCAGATTACAAGTATGACCTGAAACTTCAAGAGTACCAAAGTGCAATCAAAGTGGAGCCTGCATCTCCACCTTATTATTCTGAGAAGACTCAGCTCTACAATAAGCCTCATGAAGAGCCTTCCAACTCCCTCATGGCAATTGAATGTCGTGTCTGTGGAGATAAAGCTTCTGGATTTCACTATGGAGTTCATGCTTGTGAAGGATGCAAGGGT…
TF682	PRDM14	13721	ATGGCTCTACCCCGGCCAAGTGAGGCCGTGCCTCAGGACAAGGTGTGCTACCCGCCGGAGAGCAGCCCGCAGAACCTGGCCGCGTACTACACGCCTTTCCCGTCCTATGGACACTACAGAAACAGCCTGGCCACCGTGGAGGAAGACTTCCAACCTTTCCGGCAGCTGGAGGCCGCAGCGTCTGCTGCCCCCGCCATGCCCCCCTTCCCCTTCCGGATGGCGCCTCCCTTGCTGAGCCCGGGTCTGGGCCTACAGAGGGAGCCTCTCTACGATCTGCCCTGGTACAGCAAGCTGCCACCGTGGTACCCAATTCCCCACGTCCCCAGGGAAGTGCCGCCCTTCCTGAGCAGCAGCCACGAGTACGCGGGTGCCAGCAGTGAAGATCTGGGCCACCAAATC…
TF682	PRDM15	13749	ATGGCTGAAGATGGGAGCGAAGAGATCATGTTCATCTGGTGTGAAGACTGCAGCCAGTACCACGACTCCGAATGTCCCGAGCTGGGCCCAGTGGTCATGGTCAAAGACTCCTTTGTGTTAAGCAGGGCAAGGTCATCCCTTCCTCCCAACTTGGAGATCAGACGACTGGAAGATGGAGCCGAGGGGGTGTTCGCCATCACTCAGCTCGTCAAGCGGACACAGTTCGGTCCCTTTGAGTCCAGGAGGGTCGCCAAATGGGAAAAGGAGTCTGCATTTCCCCTGAAGGTGTTCCAGAAGGACGGGCACCCCGTGTGCTTCGACACCTCCAACGAGGATGACTGCAACTGGATGATGCTGGTGCGGCCAGCGGCGGAGGCCGAGCACCAGAACCTGACGGCC…
TF682	PRDM4	10103	ATGCATCACAGGATGAATGAAATGAACCTGAGTCCAGTGGGGATGGAGCAGCTGACTTCATCCTCTGTGAGCAATGCCTTGCCAGTCTCAGGAAGTCACCTGGGATTGGCTGCCTCACCCACTCACAGTGCCATCCCTGCCCCAGGCCTCCCAGTGGCAATTCCAAACCTGGGTCCCTCCCTGAGCTCTCTGCCTTCTGCTCTGTCTTTAATGCTACCAATGGGTATTGGGGATCGAGGGGTGATGTGTGGGTTACCTGAAAGAAACTACACCCTACCTCCACCACCTTACCCTCACCTGGAGAGCAGTTATTTCAGAACCATTCTACCTGGCATTTTATCTTATTTAGCTGACAGACCACCTCCACAGTACATCCACCCTAACTCTATAAATGTTGAT…
TF682	PRDM5	56646	ATGCTGGGCATGTACGTGCCGGACAGGTTCTCCCTGAAGTCCTCCCGGGTTCAGGACGGCATGGGGCTCTACACGGCCCGCAGAGTGCGAAAGGGTGAAAAGTTCGGACCCTTTGCTGGAGAGAAGAGAATGCCTGAAGACTTGGATGAAAATATGGATTACAGGTTGATGTGGGAGGTTCGTGGGAGTAAGGGAGAAGTTTTGTACATTTTGGATGCTACCAACCCACGGCACTCCAACTGGCTTCGCTTCGTTCATGAGGCACCATCTCAGGAGCAGAAGAACTTGGCTGCCATTCAAGAAGGAGAAAACATTTTCTATTTGGCAGTTGAAGATATAGAAACAGACACGGAGCTTCTGATTGGCTACCTGGATAGTGACATGGAGGCTGAGGAGGAA…
TF682	PREB	2887	ATGGGCCGGCGCCGGGCGCCAGAGCTGTACCGGGCTCCGTTCCCGTTGTACGCGCTTCAGGTCGACCCCAGCACTGGGCTGCTCATCGCTGCGGGCGGAGGAGGCGCCGCCAAGACAGGCATAAAGAATGGCGTGCACTTTCTGCAGCTAGAGCTGATTAATGGGCGCTTGAGTGCCTCCTTGCTGCACTCCCATGACACAGAGACACGGGCCACCATGAACTTGGCACTGGCTGGTGACATCCTTGCTGCAGGGCAGGATGCCCACTGTCAGCTCCTGCGCTTCCAGGCACATCAACAGCAGGGCAACAAGGCAGAGAAGGCCGGTTCCAAGGAGCAGGGGCCTCGACAAAGGAAGGGAGCAGCCCCAGCAGAGAAGAAATGTGGAGCGGAAACCCAG…
TF682	RARA	4558	ATGGCCAGCAACAGCAGCTCCTGCCCGACACCTGGGGGCGGGCACCTCAATGGGTACCCGGTGCCTCCCTACGCCTTCTTCTTCCCCCCTATGCTGGGTGGACTCTCCCCGCCAGGCGCTCTGACCACTCTCCAGCACCAGCTTCCAGTTAGTGGATATAGCACACCATCCCCAGCCACCATTGAGACCCAGAGCAGCAGTTCTGAAGAGATAGTGCCCAGCCCTCCCTCGCCACCCCCTCTACCCCGCATCTACAAGCCTTGCTTTGTCTGTCAGGACAAGTCCTCAGGCTACCACTATGGGGTCAGCGCCTGTGAGGGCTGCAAGGGCTTCTTCCGCCGCAGCATCCAGAAGAACATGGTGTACACGTGTCACCGGGACAAGAACTGCATCATCAAC…
TF682	RARB	10851	ATGTTTGACTGTATGGATGTTCTGTCAGTGAGTCCTGGGCAAATCCTGGATTTCTACACTGCGAGTCCGTCTTCCTGCATGCTCCAGGAGAAAGCTCTCAAAGCATGCTTCAGTGGATTGACCCAAACCGAATGGCAGCATCGGCACACTGCTCAATCAATTGAAACACAGAGCACCAGCTCTGAGGAACTCGTCCCAAGCCCCCCATCTCCACTTCCTCCCCCTCGAGTGTACAAACCCTGCTTCGTCTGCCAGGACAAATCATCAGGGTACCACTATGGGGTCAGCGCCTGTGAGGGATGTAAGGGCTTTTTCCGCAGAAGTATTCAGAAGAATATGATTTACACTTGTCACCGAGATAAGAACTGTGTTATTAATAAAGTCACCAGGAATCGATGC…
TF682	RARG	71679	ATGGCCACCAATAAGGAGCGACTCTTTGCGGCTGGTGCCCTGGGGCCTGGATCTGGCTACCCAGGGGCAGGTTTCCCCTTCGCCTTCCCAGGGGCACTCAGGGGGTCTCCGCCTTTCGAGATGCTGAGCCCTAGCTTCCGGGGCCTGGGCCAGCCTGACCTCCCCAAGGAGATGGCCTCTCTGTCGGTGGAGACACAGAGCACCAGCTCAGAGGAGATGGTGCCCAGCTCGCCCTCGCCCCCTCCGCCTCCTCGGGTCTACAAGCCATGCTTCGTGTGCAATGACAAGTCCTCTGGCTACCACTATGGGGTCAGCTCTTGTGAAGGCTGCAAGGGCTTCTTTCGCCGAAGCATCCAGAAGAACATGGTGTACACGTGTCACCGCGACAAAAACTGTATC…
TF682	RBAK	70682	ATGAACACATTGCAGGGGCCAGTGTCATTCAAAGATGTGGCTGTGGATTTCACCCAGGAGGAGTGGCAGCAGCTGGACCCTGATGAGAAGATAACTTACAGGGATGTGATGTTGGAGAACTATAGCCATCTAGTTTCTGTGGGATATGATACCACCAAGCCAAACGTCATCATTAAGTTGGAGCAGGGAGAGGAGCCGTGGATAATGGGAGGTGAATTTCCATGTCAACATAGTCCAGAAGCCTGGAGAGTTGATGACCTGATAGAGAGAATCCAAGAAAACGAAGACAAACATTCAAGGCAAGCTGCTTGTATCAATAGCAAAACCCTGACTGAAGAGAAAGAGAATACATTTAGTCAAATTTACATGGAAACAAGCCTTGTTCCTTCAAGCATAATA…
TF682	RBPJ	14737	ATGGGGGGCTGCAGGAAATTTGGTGAGCGGCCTCCACCTAAACGACTTACTAGGGAAGCTATGCGAAATTATTTAAAAGAGCGAGGGGATCAAACAGTACTTATTCTTCATGCAAAAGTTGCACAGAAGTCATATGGAAATGAAAAAAGGTTTTTTTGCCCACCTCCTTGTGTATATCTTATGGGCAGCGGATGGAAGAAAAAAAAAGAACAAATGGAACGCGATGGTTGTTCTGAACAAGAGTCTCAACCGTGTGCATTTATTGGGATAGGAAATAGTGACCAAGAAATGCAGCAGCTAAACTTGGAAGGAAAGAACTATTGCACAGCCAAAACATTGTATATATCTGACTCAGACAAGCGAAAGCACTTCATGTTGTCTGTAAAGATGTTCTATGGC…
TF682	RC3H2	13608	ATGCCTGTGCAGGCAGCTCAATGGACAGAATTTCTGTCCTGTCCAATCTGCTATAATGAATTTGATGAGAATGTGCACAAACCCATCAGTTTAGGTTGTTCACACACTGTTTGCAAGACCTGCTTGAATAAACTTCATCGAAAAGCTTGTCCTTTTGACCAGACTGCCATCAACACAGATATTGATGTACTTCCTGTCAACTTCGCACTTCTCCAGTTAGTTGGAGCCCAGGTACCAGATCATCAGTCAATTAAGTTAAGTAATCTAGGTGAGAATAAACACTATGAGGTTGCAAAGAAATGCGTTGAGGATTTGGCACTCTACTTAAAACCACTAAGTGGAGGTAAAGGTGTAGCTAGCTTGAACCAGAGTGCACTGAGCCGTCCAATGCAAAGGAAA…
TF682	RCOR2	12522	ATGCCCTCAGTGATGGAGAAGCCGAGCGCGGGCTCTGGGATCCTGTCCCGTAGCCGGGCCAAGACGGTGCCCAACGGCGGACAGCCCCACTCGGAGGATGACAGCAGCGAGGAGGAGCACTCGCACGACAGCATGATCCGCGTTGGAACCAATTACCAGGCCGTAATTCCGGAGTGCAAGCCTGAGAGCCCCGCACGCTACAGCAACAAGGAGCTGAAGGGGATGCTGGTGTGGTCACCCAACCACTGTGTGTCAGATGCCAAGCTTGACAAGTACATTGCGATGGCCAAGGAGAAGCATGGCTACAACATTGAGCAGGCGCTGGGCATGCTTCTGTGGCATAAGCACGATGTGGAGAAGTCGCTGGCCGACCTGGCCAACTTCACCCCATTCCCTGAC…
TF682	RCOR3	9304	ATGCCCGGCATGATGGAGAAAGGGCCCGAGTTACTGGGGAAGAACCGATCGGCCAACGGCAGCGCCAAGAGCCCGGCAGGCGGCGGCGGCAGCGGCGCCTCGTCCACCAACGGCGGGCTGCACTACTCAGAGCCCGAGAGCGGCTGCAGCAGCGACGACGAGCACGATGTTGGGATGAGAGTCGGAGCCGAATACCAAGCTCGGATCCCTGAATTTGATCCAGGTGCTACAAAGTACACAGATAAAGACAATGGAGGGATGCTTGTATGGTCTCCATATCACAGTATCCCAGATGCCAGATTGGATGAATACATTGCAATTGCAAAGGAAAAGCATGGCTACAATGTGGAACAGGCACTTGGCATGTTGTTCTGGCATAAACATAACATTGAGAAGTCC…
TF682	REL	53942	ATGGCCTCCGGTGCGTATAACCCGTATATAGAGATAATTGAACAACCCAGGCAGAGGGGAATGCGTTTTAGATACAAATGTGAAGGGCGATCAGCAGGCAGCATTCCAGGGGAGCACAGCACAGACAACAACCGAACATACCCTTCTATCCAGATTATGAACTATTATGGAAAAGGAAAAGTGAGAATTACATTAGTAACAAAGAATGACCCATATAAACCTCATCCTCATGATTTAGTTGGAAAAGACTGCAGAGACGGCTACTATGAAGCAGAATTTGGACAAGAACGCAGACCTTTGTTTTTCCAAAATTTGGGTATTCGATGTGTGAAGAAAAAAGAAGTAAAAGAAGCTATTATTACAAGAATAAAGGCAGGAATCAATCCATTCAATGTCCCT…
TF682	RELA	9116	ATGGACGAACTGTTCCCCCTCATCTTCCCGGCAGAGCCAGCCCAGGCCTCTGGCCCCTATGTGGAGATCATTGAGCAGCCCAAGCAGCGGGGCATGCGCTTCCGCTACAAGTGCGAGGGGCGCTCCGCGGGCAGCATCCCAGGCGAGAGGAGCACAGATACCACCAAGACCCACCCCACCATCAAGATCAATGGCTACACAGGACCAGGGACAGTGCGCATCTCCCTGGTCACCAAGGACCCTCCTCACCGGCCTCACCCCCACGAGCTTGTAGGAAAGGACTGCCGGGATGGCTTCTATGAGGCTGAGCTCTGCCCGGACCGCTGCATCCACAGTTTCCAGAACCTGGGAATCCAGTGTGTGAAGAAGCGGGACCTGGAGCAGGCTATCAGTCAGCGC…
TF682	RELB	9455	ATGCTTCGGTCTGGGCCAGCCTCTGGGCCGTCCGTCCCCACTGGCCGGGCCATGCCGAGTCGCCGCGTCGCCAGACCGCCGGCTGCGCCGGAGCTGGGGGCCTTAGGGTCCCCCGACCTCTCCTCACTCTCGCTCGCCGTTTCCAGGAGCACAGATGAATTGGAGATCATCGACGAGTACATCAAGGAGAACGGCTTCGGCCTGGACGGGGGACAGCCGGGCCCGGGCGAGGGGCTGCCACGCCTGGTGTCTCGCGGGGCTGCGTCCCTGAGCACGGTCACCCTGGGCCCTGTGGCGCCCCCAGCCACGCCGCCGCCTTGGGGCTGCCCCCTGGGCCGACTAGTGTCCCCAGCGCCGGGCCCGGGCCCGCAGCCGCACCTGGTCATCACGGAGCAGCCC…
TF682	RFX3	14549	ATGCAGACATCAGAGACTGGGTCGGACACAGGCTCGACAGTGACCTTACAAACATCTGTGGCTAGTCAAGCAGCAGTGCCTACGCAGGTGGTACAGCAAGTACCAGTACAACAACAGGTACAGCAGGTACAGACTGTGCAGCAGGTACAACATGTCTATCCCGCTCAGGTGCAGTATGTGGAAGGAAGCGATACTGTCTATACCAATGGAGCAATCCGAACAACAACGTATCCTTACACAGAGACACAGATGTACAGCCAAAATACTGGAGGGAATTACTTTGATACTCAAGGGAGTTCCGCCCAGGTGACTACCGTGGTCTCATCCCACAGTATGGTGGGCACTGGTGGGATTCAGATGGGCGTCACAGGAGGACAACTCATCAGCAGCTCTGGAGGA…
TF682	RFX4	1397	ATGAACTGGGCTGCCTTCGGAGGGTCTGAATTCTTCATCCCAGAAGGCATTCAGATAGATTCGAGATGCCCACTAAGCAGAAATATCACGGAATGGTACCATTACTATGGCATTGCAGTGAAAGAAAGCTCCCAATATTATGATGTGATGTATTCCAAGAAAGGAGCTGCCTGGGTGAGTGAGACGGGCAAGAAAGAAGTGAGCAAACAGACAGTGGCATATTCACCCCGGTCCAAACTCGGAACACTGCTGCCAGAATTTCCCAATGTCAAAGATCTAAATCTGCCAGCCAGCCTGCCTGAGGAGAAGGTTTCTACCTTTATTATGATGTACAGAACACACTGTCAGAGAATACTGGACACTGTAATAAGAGCCAACTTTGATGAGGTTCAAAGTTTC…
TF682	RFX5	212	ATGGCAGAAGATGAGCCTGATGCTAAGAGCCCCAAGACTGGGGGAAGGGCCCCCCCAGGTGGTGCTGAGGCTGGGGAACCTACCACCCTTCTTCAGAGGCTCCGAGGTACCATTTCCAAGGCCGTGCAGAACAAAGTAGAGGGGATCCTGCAAGATGTACAGAAATTTTCTGACAATGACAAGCTGTATCTCTACCTTCAGCTCCCCTCAGGACCCACCACTGGAGACAAAAGCTCAGAGCCAAGTACACTGAGCAATGAGGAGTACATGTATGCCTATAGGTGGATCCGCAACCACCTGGAAGAGCACACTGACACCTGTCTGCCAAAGCAAAGTGTTTATGATGCCTATCGGAAGTACTGTGAGAGTCTTGCCTGTTGCCGCCCACTCAGCACAGCC…
TF682	RFX6	2099	ATGGCCAAGGTCCCGAAGCTGGAAGACACCTTCCTGCAGGCGCAGCCTGCGCCCCAACTGTCCCCGGGGATCCAGGAAGACTGCTGTGTGCAGCTCCTGGGCAAGGGCTTGCTAGTCTATCCGGAAGAAACAGTGTACCTGGCGGCCGAAGGGCAGCCCGGGGGCGAGCAGGGCGGCGGGGAGAAAGGCGAAGACCCGGAGCTGCCGGGGGCAGTGAAATCAGAAATGCACTTAAACAATGGTAACTTTTCCTCTGAAGAAGAGGACGCCGACAACCACGACAGCAAAACCAAAGCAGCGGATCAATACCTGTCTCAGAAGAAAACCATCACGCAGATTGTGAAGGATAAAAAGAAGCAGACACAGCTCACGCTGCAGTGGCTTGAAGAGAATTACATT…
TF682	RFXANK	56131	ATGGAGCTTACCCAGCCTGCAGAAGACCTCATCCAGACCCAGCAGACCCCTGCCTCAGAACTTGGGGACCCTGAAGACCCCGGAGAGGAGGCTGCAGATGGCTCAGACACTGTGGTCCTCAGTCTCTTTCCCTGCACCCCTGAGCCTGTGAATCCTGAACCGGATGCCAGTGTTTCCTCTCCACAGGCAGGCAGCTCCCTGAAGCACTCCACCACTCTCACCAACCGGCAGCGAGGGAACGAGGTGTCAGCTCTGCCGGCCACCCTAGACTCCCTGTCCATCCACCAGCTCGCAGCACAGGGGGAGCTGGACCAGCTGAAGGAGCATTTGCGGAAAGGTGACAACCTCGTCAACAAGCCAGACGAGCGCGGCTTCACCCCCCTCATCTGGGCCTCCGCC…
TF682	RORC	8508	ATGGACAGGGCCCCACAGAGACAGCACCGAGCCTCACGGGAGCTGCTGGCTGCAAAGAAGACCCACACCTCACAAATTGAAGTGATCCCTTGCAAAATCTGTGGGGACAAGTCGTCTGGGATCCACTACGGGGTTATCACCTGTGAGGGGTGCAAGGGCTTCTTCCGCCGGAGCCAGCGCTGTAACGCGGCCTACTCCTGCACCCGTCAGCAGAACTGCCCCATCGACCGCACCAGCCGAAACCGATGCCAGCACTGCCGCCTGCAGAAATGCCTGGCGCTGGGCATGTCCCGAGATGCTGTCAAGTTCGGCCGCATGTCCAAGAAGCAGAGGGACAGCCTGCATGCAGAAGTGCAGAAACAGCTGCAGCAGCGGCAACAGCAGCAACAGGAACCAGTG…
TF682	RUNX1	70610	ATGGCTTCAGACAGCATATTTGAGTCATTTCCTTCGTACCCACAGTGCTTCATGAGAGAATGCATACTTGGAATGAATCCTTCTAGAGACGTCCACGATGCCAGCACGAGCCGCCGCTTCACGCCGCCTTCCACCGCGCTGAGCCCAGGCAAGATGAGCGAGGCGTTGCCGCTGGGCGCCCCGGACGCCGGCGCTGCCCTGGCCGGCAAGCTGAGGAGCGGCGACCGCAGCATGGTGGAGGTGCTGGCCGACCACCCGGGCGAGCTGGTGCGCACCGACAGCCCCAACTTCCTCTGCTCCGTGCTGCCTACGCACTGGCGCTGCAACAAGACCCTGCCCATCGCTTTCAAGGTGGTGGCCCTAGGGGATGTTCCAGATGGCACTCTGGTCACTGTGATG…
TF682	RUNX3	6560	ATGGCATCGAACAGCATCTTCGACTCCTTCCCGACCTACTCGCCGACCTTCATCCGCGACCCAAGCACCAGCCGCCGCTTCACACCTCCCTCCCCGGCCTTCCCCTGCGGCGGCGGCGGCGGCAAGATGGGCGAGAACAGCGGCGCGCTGAGCGCGCAGGCGGCCGTGGGGCCCGGAGGGCGCGCCCGGCCCGAGGTGCGCTCGATGGTGGACGTGCTGGCGGACCACGCAGGCGAGCTCGTGCGCACCGACAGCCCCAACTTCCTCTGCTCCGTGCTGCCCTCGCACTGGCGCTGCAACAAGACGCTGCCCGTCGCCTTCAAGGTGGTGGCATTGGGGGACGTGCCGGATGGTACGGTGGTGACTGTGATGGCAGGCAATGACGAGAACTACTCCGCT…
TF682	RXRG	7198	ATGTATGGAAATTATTCTCACTTCATGAAGTTTCCCGCAGGCTATGGAGGCTCCCCTGGCCACACTGGCTCTACATCCATGAGCCCATCAGCAGCCTTGTCCACAGGGAAGCCAATGGACAGCCACCCCAGCTACACAGATACCCCAGTGAGTGCCCCACGGACTCTGAGTGCAGTGGGGACCCCCCTCAATGCCCTGGGCTCTCCATATCGAGTCATCACCTCTGCCATGGGCCCACCCTCAGGAGCACTTGCAGCGCCTCCAGGAATCAACTTGGTTGCCCCACCCAGCTCTCAGCTAAATGTGGTCAACAGTGTCAGCAGTTCAGAGGACATCAAGCCCTTACCAGGGCTTCCCGGGATTGGAAACATGAACTACCCATCCACCAGCCCCGGATCT…
TF682	SATB1	3648	ATGGATCATTTGAACGAGGCAACTCAGGGGAAAGAACATTCAGAAATGTCTAACAATGTGAGTGATCCGAAGGGTCCACCAGCCAAGATTGCCCGCCTGGAGCAGAACGGGAGCCCGCTAGGAAGAGGAAGGCTTGGGAGTACAGGTGCAAAAATGCAGGGAGTGCCTTTAAAACACTCGGGCCATCTGATGAAAACCAACCTTAGGAAAGGAACCATGCTGCCAGTTTTCTGTGTGGTGGAACATTATGAAAACGCCATTGAATATGATTGCAAGGAGGAGCATGCAGAATTTGTGCTGGTGAGAAAGGATATGCTTTTCAACCAGCTGATCGAAATGGCATTGCTGTCTCTAGGTTATTCACATAGCTCTGCTGCCCAGGCCAAAGGGCTAATCCAG…
TF682	SATB2	52671	ATGGAGCGGCGGAGCGAGAGCCCGTGTCTGCGGGACAGCCCCGACCGGCGGAGCGGCAGCCCGGACGTCAAGGGGCCTCCCCCAGTGAAGGTGGCCCGGCTGGAGCAGAACGGCAGCCCCATGGGAGCCCGCGGGAGGCCCAACGGCGCCGTGGCCAAGGCCGTGGGAGGTTTGATGATTCCTGTCTTTTGTGTCGTGGAGCAGTTGGACGGCTCTCTTGAATATGACAACAGAGAAGAACACGCCGAGTTTGTCCTGGTGCGGAAAGATGTGCTTTTTAGCCAGCTGGTGGAGACTGCGCTCCTGGCCCTGGGGTATTCTCACAGCTCTGCGGCCCAGGCCCAAGGAATAATCAAGCTGGGAAGGTGGAACCCTCTCCCCCTCAGTTATGTGACAGAT…
TF682	SETBP1	13743	ATGGAGTCCAGGGAAACCTTAAGCAGCTCCCGGCAAAGAGGGGGCGAGTCAGACTTCCTGCCGGTCTCCTCAGCCAAGCCCCCAGCTGCTCCTGGCTGTGCAGGAGAACCTTTGCTCTCCACTCCAGGACCTGGGAAGGGGATCCCGGTGGGCGGAGAGCGCATGGAGCCAGAGGAGGAGGATGAACTAGGCTCAGGGCGGGATGTGGATTCCAACTCCAACGCGGACAGTGAGAAATGGGTGGCAGGAGATGGTTTGGAAGAGCAGGAATTTTCTATCAAGGAGGCAAACTTCACAGAGGGAAGTCTGAAGCTAAAGATTCAGACCACAAAGCGGGCTAAGAAACCCCCAAAGAATTTGGAGAACTATATATGTCCACCTGAGATCAAGATCACCATC…
TF682	SIM2	52877	ATGAAGGAGAAGTCCAAGAATGCGGCCAAGACCAGGAGGGAGAAGGAAAATGGCGAGTTTTACGAGCTTGCCAAGCTGCTCCCGCTGCCGTCGGCCATCACTTCGCAGCTGGACAAAGCGTCCATCATCCGCCTCACCACGAGCTACCTGAAGATGCGCGCCGTCTTCCCCGAAGGTTTAGGAGACGCGTGGGGACAGCCGAGCCGCGCCGGGCCCCTGGACGGCGTCGCCAAGGAGCTGGGATCGCACTTGCTGCAGACTTTGGATGGATTTGTTTTTGTGGTAGCATCTGATGGCAAAATCATGTATATATCCGAGACCGCTTCTGTCCATTTAGGCTTATCCCAGGTGGAGCTCACGGGCAACAGTATTTATGAATACATCCATCCTTCTGACCAC…
TF682	SIX1	5442	ATGTCGATGCTGCCGTCGTTTGGCTTTACGCAGGAGCAAGTGGCGTGCGTGTGCGAGGTTCTGCAGCAAGGCGGAAACCTGGAGCGCCTGGGCAGGTTCCTGTGGTCACTGCCCGCCTGCGACCACCTGCACAAGAACGAGAGCGTACTCAAGGCCAAGGCGGTGGTCGCCTTCCACCGCGGCAACTTCCGTGAGCTCTACAAGATCCTGGAGAGCCACCAGTTCTCGCCTCACAACCACCCCAAACTGCAGCAACTGTGGCTGAAGGCGCATTACGTGGAGGCCGAGAAGCTGTGCGGCCGACCCCTGGGCGCCGTGGGCAAATATCGGGTGCGCCGAAAATTTCCACTGCCGCGCACCATCTGGGACGGCGAGGAGACCAGCTACTGCTTCAAGGAG…
TF682	SIX2	12432	ATGTCCATGCTGCCCACCTTCGGCTTCACGCAGGAGCAAGTGGCGTGCGTGTGCGAGGTGCTGCAGCAGGGCGGCAACATCGAGCGGCTGGGCCGCTTCCTGTGGTCGCTGCCCGCCTGCGAGCACCTTCACAAGAATGAAAGCGTGCTCAAGGCCAAGGCCGTGGTGGCCTTCCACCGCGGCAACTTCCGCGAGCTCTACAAGATCCTGGAGAGCCACCAGTTCTCGCCGCACAACCACGCCAAGCTGCAGCAGCTGTGGCTCAAGGCACACTACATCGAGGCGGAGAAGCTGCGCGGCCGACCCCTGGGCGCCGTGGGCAAATACCGCGTGCGCCGCAAATTCCCGCTGCCGCGCTCCATCTGGGACGGCGAGGAGACCAGCTACTGCTTCAAGGAA…
TF682	SMAD1	3782	ATGAATGTGACAAGTTTATTTTCCTTTACAAGTCCAGCTGTGAAGAGACTTCTTGGGTGGAAACAGGGCGATGAAGAAGAAAAATGGGCAGAGAAAGCTGTTGATGCTTTGGTGAAAAAACTGAAGAAAAAGAAAGGTGCCATGGAGGAACTGGAAAAGGCCTTGAGCTGCCCAGGGCAACCGAGTAACTGTGTCACCATTCCCCGCTCTCTGGATGGCAGGCTGCAAGTCTCCCACCGGAAGGGACTGCCTCATGTCATTTACTGCCGTGTGTGGCGCTGGCCCGATCTTCAGAGCCACCATGAACTAAAACCACTGGAATGCTGTGAGTTTCCTTTTGGTTCCAAGCAGAAGGAGGTCTGCATCAATCCCTACCACTATAAGAGAGTAGAAAGCCCT…
TF682	SMAD2	1081	ATGTCGTCCATCTTGCCATTCACGCCGCCAGTTGTGAAGAGACTGCTGGGATGGAAGAAGTCAGCTGGTGGGTCTGGAGGAGCAGGCGGAGGAGAGCAGAATGGGCAGGAAGAAAAGTGGTGTGAGAAAGCAGTGAAAAGTCTGGTGAAGAAGCTAAAGAAAACAGGACGATTAGATGAGCTTGAGAAAGCCATCACCACTCAAAACTGTAATACTAAATGTGTTACCATACCAAGCACTTGCTCTGAAATTTGGGGACTGAGTACACCAAATACGATAGATCAGTGGGATACAACAGGCCTTTACAGCTTCTCTGAACAAACCAGGTCTCTTGATGGTCGTCTCCAGGTATCCCATCGAAAAGGATTGCCACATGTTATATATTGCCGATTATGGCGC…
TF682	SMAD3	11805	ATGTCGTCCATCCTGCCTTTCACTCCCCCGATCGTGAAGCGCCTGCTGGGCTGGAAGAAGGGCGAGCAGAACGGGCAGGAGGAGAAATGGTGCGAGAAGGCGGTCAAGAGCCTGGTCAAGAAACTCAAGAAGACGGGGCAGCTGGACGAGCTGGAGAAGGCCATCACCACGCAGAACGTCAACACCAAGTGCATCACCATCCCCAGGTCCCTGGATGGCCGGTTGCAGGTGTCCCATCGGAAGGGGCTCCCTCATGTCATCTACTGCCGCCTGTGGCGATGGCCAGACCTGCACAGCCACCACGAGCTGCGGGCCATGGAGCTGTGTGAGTTCGCCTTCAATATGAAGAAGGACGAGGTCTGCGTGAATCCCTACCACTACCAGAGAGTAGAGACACCA…
TF682	SMAD4	4687	ATGGACAATATGTCTATTACGAATACACCAACAAGTAATGATGCCTGTCTGAGCATTGTGCATAGTTTGATGTGCCATAGACAAGGTGGAGAGAGTGAAACATTTGCAAAAAGAGCAATTGAAAGTTTGGTAAAGAAGCTGAAGGAGAAAAAAGATGAATTGGATTCTTTAATAACAGCTATAACTACAAATGGAGCTCATCCTAGTAAATGTGTTACCATACAGAGAACATTGGATGGGAGGCTTCAGGTGGCTGGTCGGAAAGGATTTCCTCATGTGATCTATGCCCGTCTCTGGAGGTGGCCTGATCTTCACAAAAATGAACTAAAACATGTTAAATATTGTCAGTATGCGTTTGACTTAAAATGTGATAGTGTCTGTGTGAATCCATATCACTAC…
TF682	SMAD5	163	ATGACGTCAATGGCCAGCTTGTTTTCTTTTACTAGTCCAGCAGTAAAGCGATTGTTGGGCTGGAAACAAGGTGATGAGGAGGAGAAATGGGCAGAAAAGGCAGTTGATGCTTTGGTGAAGAAACTAAAAAAGAAAAAGGGTGCCATGGAGGAACTGGAGAAAGCCTTGAGCAGTCCAGGACAGCCGAGTAAATGTGTCACTATTCCCAGATCTTTAGATGGACGCCTGCAGGTTTCTCACAGAAAAGGCTTACCCCATGTTATATATTGTCGTGTTTGGCGCTGGCCGGATTTGCAGAGTCATCATGAGCTAAAGCCGTTGGATATTTGTGAATTTCCTTTTGGATCTAAGCAAAAAGAAGTTTGTATCAACCCATACCACTATAAGAGAGTGGAGAGT…
TF682	SMAD9	7123	ATGCACTCCACCACCCCCATCAGCTCCCTCTTCTCCTTCACCAGCCCCGCAGTGAAGAGACTGCTAGGCTGGAAGCAAGGAGATGAAGAGGAAAAGTGGGCAGAGAAGGCAGTGGACTCTCTAGTGAAGAAGTTAAAGAAGAAGAAGGGAGCCATGGACGAGCTGGAGAGGGCTCTCAGCTGCCCGGGGCAGCCCAGCAAATGCGTCACGATTCCCCGCTCCCTGGACGGGCGGCTGCAGGTGTCCCACCGCAAGGGCCTGCCCCATGTGATTTACTGTCGCGTGTGGCGCTGGCCGGATCTGCAGTCCCACCACGAGCTGAAGCCGCTGGAGTGCTGTGAGTTCCCATTTGGCTCCAAGCAGAAAGAAGTGTGCATTAACCCTTACCACTACCGCCGG…
TF682	SNAI1	2620	ATGCCGCGCTCTTTCCTCGTCAGGAAGCCCTCCGACCCCAATCGGAAGCCTAACTACAGCGAGCTGCAGGACTCTAATCCAGAGTTTACCTTCCAGCAGCCCTACGACCAGGCCCACCTGCTGGCAGCCATCCCACCTCCGGAGATCCTCAACCCCACCGCCTCGCTGCCAATGCTCATCTGGGACTCTGTCCTGGCGCCCCAAGCCCAGCCAATTGCCTGGGCCTCCCTTCGGCTCCAGGAGAGTCCCAGGGTGGCAGAGCTGACCTCCCTGTCAGATGAGGACAGTGGGAAAGGCTCCCAGCCCCCCAGCCCACCCTCACCGGCTCCTTCGTCCTTCTCCTCTACTTCAGTCTCTTCCTTGGAGGCCGAGGCCTATGCTGCCTTCCCAGGCTTGGGC…
TF682	SNAI2	191	ATGCCGCGCTCCTTCCTGGTCAAGAAGCATTTCAACGCCTCCAAAAAGCCAAACTACAGCGAACTGGACACACATACAGTGATTATTTCCCCGTATCTCTATGAGAGTTACTCCATGCCTGTCATACCACAACCAGAGATCCTCAGCTCAGGAGCATACAGCCCCATCACTGTGTGGACTACCGCTGCTCCATTCCACGCCCAGCTACCCAATGGCCTCTCTCCTCTTTCCGGATACTCCTCATCTTTGGGGCGAGTGAGTCCCCCTCCTCCATCTGACACCTCCTCCAAGGACCACAGTGGCTCAGAAAGCCCCATTAGTGATGAAGAGGAAAGACTACAGTCCAAGCTTTCAGACCCCCATGCCATTGAAGCTGAAAAGTTTCAGTGCAATTTATGC…
TF682	SNAI3	52878	ATGCCGCGCTCCTTCCTGGTGAAAACGCACTCCAGCCACAGGGTCCCCAACTACCGGCGGCTGGAGACGCAGAGAGAAATCAATGGTGCCTGCTCTGCCTGTGGGGGGCTGGTGGTGCCCCTCCTCCCCCGAGACAAGGAGGCCCCTTCTGTGCCCGGTGACCTTCCCCAGCCCTGGGACCGCTCCTCGGCCGTCGCCTGCATCTCCCTGCCCCTCCTGCCACGGATCGAGGAAGCTCTGGGGGCCTCTGGGCTGGACGCCTTGGAAGTCAGCGAGGTCGACCCTCGGGCCAGCCGGGCCGCCATTGTACCCCTCAAAGACAGCCTGAACCACCTCAACCTGCCCCCACTGCTGGTGCTGCCCACACGGTGGTCCCCGACCTTGGGCCCAGACCGGCAC…
TF682	SOHLH1	71393	ATGGCGTCCCGGTGCTCCGAGCCCTACCCGGAGGTCTCCAGAATCCCCACCGTCAGGGGATGCAACGGCTCCCTGTCTGGTGCCCTCTCCTGCTGCGAGGACTCGGCCCAGGGCTCGGGCCCGCCCAAGGCCCCTACGGTGGCCGAGGGTCCCAGCTCCTGCCTTCGGCGGAACGTGATCAGCGAGAGGGAGCGCAGGAAGCGGATGTCGTTGAGCTGTGAGCGTCTGCGGGCCCTGCTGCCCCAGTTCGATGGCCGGCGGGAGGACATGGCCTCGGTCCTGGAGATGTCTGTGCAGTTCCTGCGGCTTGCCAGCGCCCTGGGGCCCAGTCAGGAGCAGCACGCTATTCTTGCTTCCTCCAAGGAAATGTGGCACTCGTTGCAGGAGGATGTTTTACAG…
TF682	SOX10	4177	ATGGCGGAGGAGCAGGACCTATCGGAGGTGGAGCTGAGCCCCGTGGGCTCGGAGGAGCCCCGCTGCCTGTCCCCGGGGAGCGCGCCCTCGCTAGGGCCCGACGGCGGCGGCGGCGGATCGGGCCTGCGAGCCAGCCCGGGGCCAGGCGAGCTGGGCAAGGTCAAGAAGGAGCAGCAGGACGGCGAGGCGGACGATGACAAGTTCCCCGTGTGCATCCGCGAGGCCGTCAGCCAGGTGCTCAGCGGCTACGACTGGACGCTGGTGCCCATGCCCGTGCGCGTCAACGGCGCCAGCAAAAGCAAGCCGCACGTCAAGCGGCCCATGAACGCCTTCATGGTGTGGGCTCAGGCAGCGCGCAGGAAGCTCGCGGACCAGTACCCGCACCTGCACAACGCTGAG…
TF682	SOX12	71040	ATGGTGCAGCAGCGGGGCGCGAGGGCCAAGCGGGACGGCGGGCCGCCGCCCCCGGGACCCGGGCCGGCCGAGGAGGGGGCGCGCGAGCCCGGCTGGTGCAAGACCCCGAGCGGCCACATCAAGAGGCCGATGAACGCATTCATGGTGTGGTCGCAGCACGAACGGCGGAAGATCATGGACCAGTGGCCCGACATGCACAACGCCGAGATCTCCAAGCGCCTGGGCCGCCGCTGGCAGCTGCTGCAGGACTCGGAGAAGATCCCGTTCGTGCGGGAGGCGGAGCGGCTGCGGCTCAAGCACATGGCGGATTACCCGGACTACAAGTACCGGCCGCGCAAAAAGAGCAAGGGGGCGCCCGCCAAGGCGCGGCCCCGCCCCCCCGGTGGTAGCGGTGGCGGC…
TF682	SOX14	70079	ATGTCCAAACCTTCAGACCACATCAAGCGGCCCATGAACGCCTTCATGGTATGGTCCCGGGGCCAGCGGCGCAAGATGGCCCAGGAAAACCCCAAGATGCACAACTCGGAGATCAGCAAACGCCTAGGTGCCGAATGGAAGCTTCTGTCCGAGGCAGAGAAGCGGCCATACATCGATGAAGCCAAGCGGCTACGCGCCCAGCACATGAAGGAGCACCCTGACTACAAGTACCGACCTCGGCGCAAGCCCAAGAACCTGCTCAAGAAGGACAGGTATGTCTTCCCCTTGCCCTACCTGGGCGACACGGACCCGCTCAAGGCGGCTGGCCTGCCCGTGGGGGCCTCCGACGGCCTCCTGAGCGCGCCCGAGAAAGCCCGGGCCTTCTTGCCGCCGGCCTCG…
TF682	SOX15	914	ATGGCGCTACCAGGCTCCTCACAGGACCAGGCCTGGAGCCTGGAGCCTCCGGCTGCCACGGCTGCTGCCTCCTCATCTTCGGGACCCCAGGAGCGGGAGGGCGCTGGGAGCCCCGCGGCCCCCGGGACGCTGCCCCTGGAGAAGGTGAAGCGGCCGATGAACGCGTTCATGGTGTGGAGCTCCGCTCAGCGCCGCCAGATGGCGCAGCAGAACCCCAAGATGCACAACTCCGAGATCTCCAAGCGCCTGGGCGCGCAGTGGAAGCTGCTGGACGAGGACGAGAAGCGGCCCTTCGTGGAGGAGGCCAAGCGGCTCCGCGCCCGACACCTGCGCGACTACCCCGACTACAAGTACCGGCCTCGGCGCAAGGCCAAGAGCTCGGGCGCCGGACCTTCCCGC…
TF682	SOX2	5818	ATGTACAACATGATGGAGACGGAGCTGAAGCCGCCGGGCCCGCAGCAAACTTCGGGGGGCGGCGGCGGCAACTCCACCGCGGCGGCGGCCGGCGGCAACCAGAAAAACAGCCCGGACCGCGTCAAGCGGCCCATGAATGCCTTCATGGTGTGGTCCCGCGGGCAGCGGCGCAAGATGGCCCAGGAGAACCCCAAGATGCACAACTCGGAGATCAGCAAGCGCCTGGGCGCCGAGTGGAAACTTTTGTCGGAGACGGAGAAGCGGCCGTTCATCGACGAGGCTAAGCGGCTGCGAGCGCTGCACATGAAGGAGCACCCGGATTATAAATACCGGCCCCGGCGGAAAACCAAGACGCTCATGAAGAAGGATAAGTACACGCTGCCCGGCGGGCTGCTGGCC…
TF682	SOX5	10885	ATGTCTTCCAAGCGACCAGCCTCTCCGTATGGGGAAGCAGATGGAGAGGTAGCCATGGTGACAAGCAGACAGAAAGTGGAAGAAGAGGAGAGTGACGGGCTCCCAGCCTTTCACCTTCCCTTGCATGTGAGTTTTCCCAACAAGCCTCACTCTGAGGAATTTCAGCCAGTTTCTCTGCTGACGCAAGAGACTTGTGGCCATAGGACTCCCACTTCTCAGCACAATACAATGGAAGTTGATGGCAATAAAGTTATGTCTTCATTTGCCCCACACAACTCATCTACCTCACCTCAGAAGGCAGAAGAAGGTGGGCGACAGAGTGGCGAGTCCTTGTCTAGTACAGCCCTGGGAACTCCTGAACGGCGCAAGGGCAGTTTAGCTGATGTTGTTGACACCTTG…
TF682	SOX8	8129	ATGCTGGACATGAGCGAGGCCCGCTCCCAGCCGCCCTGCAGCCCGTCCGGCACCGCCAGCTCCATGTCGCACGTGGAGGACTCGGACTCGGACGCGCCGCCGTCTCCCGCCGGCTCCGAGGGCCTGGGCCGCGCGGGGGTCGCGGTGGGGGGCGCCCGGGGCGACCCGGCGGAGGCGGCGGACGAGCGCTTCCCGGCCTGCATCCGCGACGCCGTGTCGCAGGTGCTCAAGGGCTACGACTGGAGTCTGGTGCCCATGCCGGTGCGCGGCGGCGGCGGCGGCGCGCTCAAAGCCAAGCCGCATGTGAAGCGGCCCATGAACGCATTCATGGTGTGGGCGCAGGCGGCGCGCCGCAAGCTGGCCGACCAGTACCCGCACCTGCACAACGCCGAGCTCAGC…
TF682	SP100	7188	ATGGCAGGTGGGGGCGGCGACCTGAGCACCAGGAGGCTGAATGAATGTATTTCACCAGTAGCAAATGAGATGAACCATCTTCCTGCACACAGCCACGATTTGCAAAGGATGTTCACGGAAGACCAGGGTGTAGATGACAGGCTGCTCTATGACATTGTATTCAAGCACTTCAAAAGAAATAAGGTGGAGATTTCAAATGCAATAAAAAAGACATTTCCATTCCTCGAGGGCCTCCGTGATCGTGATCTCATCACAAATAAAATGTTTGAAGATTCTCAAGATTCTTGTAGAAACCTGGTCCCTGTACAGAGAGTGGTGTACAATGTTCTTAGTGAACTGGAGAAGACATTTAACCTGCCAGTTCTGGAAGCACTGTTCAGCGATGTCAACATGCAGGAA…
TF682	SP2	867	ATGGCTGCCACTGCTGCTGTGAGTCCCAGTGACTACCTGCAGCCTGCCGCCTCCACCACCCAGGACTCCCAGCCATCTCCCTTAGCCCTGCTTGCTGCAACATGTAGCAAAATTGGCCCTCCAGCAGTTGAAGCTGCTGTGACACCTCCTGCTCCCCCACAGCCCACACCGCGGAAACTTGTCCCTATCAAACCTGCCCCTCTCCCTCTCAGCCCCGGCAAGAATAGCTTTGGAATCTTGTCCTCCAAAGGAAATATACTTCAGATTCAGGGGTCACAACTGAGCGCCTCCTATCCTGGAGGGCAGCTGGTGTTCGCTATCCAGAATCCCACCATGATCAACAAAGGGACCCGATCAAATGCCAATATCCAGTACCAGGCGGTCCCTCAGATTCAGGCA…
TF682	SP4	53010	ATGAGCGATCAGAAGAAGGAGGAGGAGGAGGAGGCGGCAGCGGCAGCGGCGATGGCTACAGAAGGAGGGAAAACCTCTGAGCCAGAGAATAACAATAAAAAACCCAAAACCTCAGGCTCCCAGGACTCTCAGCCCTCTCCTCTGGCTTTACTGGCAGCTACTTGCAGCAAAATAGGGACTCCTGGTGAAAATCAAGCAACTGGACAACAACAAATTATTATAGATCCAAGTCAAGGATTGGTGCAACTTCAAAATCAACCACAACAGCTAGAACTGGTAACAACGCAACTTGCTGGAAACGCTTGGCAACTTGTTGCCTCCACTCCTCCTGCTTCAAAAGAGAATAACGTTTCTCAACCAGCCTCTAGTTCGTCTAGTTCTTCCAGCAGTAATAACGGG…
TF682	SP6	52812	ATGCTAACCGCTGTCTGCGGCTCTCTGGGCAGCCAGCACACGGAAGCGCCGCACGCCTCCCCGCCGCGCCTCGACCTGCAGCCTCTCCAAACTTACCAGGGCCACACGAGCCCTGAGGCCGGGGACTACCCCTCCCCGCTGCAGCCTGGAGAGCTGCAGAGCCTCCCGCTGGGCCCGGAGGTGGACTTCTCGCAGGGCTATGAGCTGCCAGGGGCCTCCTCGCGGGTAACCTGCGAGGACCTGGAAAGCGACAGTCCCTTGGCCCCGGGCCCCTTTTCCAAGCTCCTGCAGCCGGACATGTCACACCATTATGAATCGTGGTTCAGGCCGACTCACCCAGGCGCGGAGGATGGCTCGTGGTGGGACCTTCATCCGGGCACCAGCTGGATGGACCTCCCC…
TF682	SPDEF	7846	ATGGGCAGCGCCAGCCCGGGTCTGAGCAGCGTATCCCCCAGCCACCTCCTGCTGCCCCCCGACACGGTGTCGCGGACAGGCTTGGAGAAGGCGGCAGCGGGGGCAGTGGGTCTCGAGAGACGGGACTGGAGTCCCAGTCCACCCGCCACGCCCGAGCAGGGCCTGTCCGCCTTCTACCTCTCCTACTTTGACATGCTGTACCCTGAGGACAGCAGCTGGGCAGCCAAGGCCCCTGGGGCCAGCAGTCGGGAGGAGCCACCTGAGGAGCCTGAGCAGTGCCCGGTCATTGACAGCCAAGCCCCAGCGGGCAGCCTGGACTTGGTGCCCGGCGGGCTGACCTTGGAGGAGCACTCGCTGGAGCAGGTGCAGTCCATGGTGGTGGGCGAAGTGCTCAAGGAC…
TF682	SPIC	9745	ATGACGTGTGTTGAACAAGACAAGCTGGGTCAAGCATTTGAAGATGCTTTTGAGGTTCTGAGGCAACATTCAACTGGAGATCTTCAGTACTCGCCAGATTACAGAAATTACCTGGCTTTAATCAACCATCGTCCTCATGTCAAAGGAAATTCCAGCTGCTATGGAGTGTTGCCTACAGAGGAGCCTGTCTATAATTGGAGAACGGTAATTAACAGTGCTGCGGACTTCTATTTTGAAGGAAATATTCATCAATCTCTGCAGAACATAACTGAAAACCAGCTGGTACAACCCACTCTTCTCCAGCAAAAGGGGGGAAAAGGCAGGAAGAAGCTCCGACTGTTTGAATACCTTCACGAATCCCTGTATAATCCGGAGATGGCATCTTGTATTCAGTGGGTA…
TF682	SREBF1	11619	ATGGACGAGCCACCCTTCAGCGAGGCGGCTTTGGAGCAGGCGCTGGGCGAGCCGTGCGATCTGGACGCGGCGCTGCTGACCGACATCGAAGACATGCTTCAGCTTATCAACAACCAAGACAGTGACTTCCCTGGCCTATTTGACCCACCCTATGCTGGGAGTGGGGCAGGGGGCACAGACCCTGCCAGCCCCGATACCAGCTCCCCAGGCAGCTTGTCTCCACCTCCTGCCACATTGAGCTCCTCTCTTGAAGCCTTCCTGAGCGGGCCGCAGGCAGCGCCCTCACCCCTGTCCCCTCCCCAGCCTGCACCCACTCCATTGAAGATGTACCCGTCCATGCCCGCTTTCTCCCCTGGGCCTGGTATCAAGGAAGAGTCAGTGCCACTGAGCATCCTGCAG…
TF682	STAT1	4126	ATGTCTCAGTGGTACGAACTTCAGCAGCTTGACTCAAAATTCCTGGAGCAGGTTCACCAGCTTTATGATGACAGTTTTCCCATGGAAATCAGACAGTACCTGGCACAGTGGTTAGAAAAGCAAGACTGGGAGCACGCTGCCAATGATGTTTCATTTGCCACCATCCGTTTTCATGACCTCCTGTCACAGCTGGATGATCAATATAGTCGCTTTTCTTTGGAGAATAACTTCTTGCTACAGCATAACATAAGGAAAAGCAAGCGTAATCTTCAGGATAATTTTCAGGAAGACCCAATCCAGATGTCTATGATCATTTACAGCTGTCTGAAGGAAGAAAGGAAAATTCTGGAAAACGCCCAGAGATTTAATCAGGCTCAGTCGGGGAATATTCAGAGCACA…
TF682	STAT2	13707	ATGGCGCAGTGGGAAATGCTGCAGAATCTTGACAGCCCCTTTCAGGATCAGCTGCACCAGCTTTACTCGCACAGCCTCCTGCCTGTGGACATTCGACAGTACTTGGCTGTCTGGATTGAAGACCAGAACTGGCAGGAAGCTGCACTTGGGAGTGATGATTCCAAGGCTACCATGCTATTCTTCCACTTCTTGGATCAGCTGAACTATGAGTGTGGCCGTTGCAGCCAGGACCCAGAGTCCTTGTTGCTGCAGCACAATTTGCGGAAATTCTGCCGGGACATTCAGCCCTTTTCCCAGGATCCTACCCAGTTGGCTGAGATGATCTTTAACCTCCTTCTGGAAGAAAAAAGAATTTTGATCCAGGCTCAGAGGGCCCAATTGGAACAAGGAGAGCCAGTT…
TF682	STAT3	7727	ATGGCCCAATGGAATCAGCTACAGCAGCTTGACACACGGTACCTGGAGCAGCTCCATCAGCTCTACAGTGACAGCTTCCCAATGGAGCTGCGGCAGTTTCTGGCCCCTTGGATTGAGAGTCAAGATTGGGCATATGCGGCCAGCAAAGAATCACATGCCACTTTGGTGTTTCATAATCTCCTGGGAGAGATTGACCAGCAGTATAGCCGCTTCCTGCAAGAGTCGAATGTTCTCTATCAGCACAATCTACGAAGAATCAAGCAGTTTCTTCAGAGCAGGTATCTTGAGAAGCCAATGGAGATTGCCCGGATTGTGGCCCGGTGCCTGTGGGAAGAATCACGCCTTCTACAGACTGCAGCCACTGCGGCCCAGCAAGGGGGCCAGGCCAACCACCCCACA…
TF682	STAT4	2273	ATGTCTCAGTGGAATCAAGTCCAACAGTTAGAAATCAAGTTTTTGGAGCAGGTGGATCAATTCTATGATGACAACTTTCCCATGGAAATTCGGCATCTGTTGGCCCAATGGATTGAAAATCAAGACTGGGAGGCAGCTTCTAACAATGAAACCATGGCAACGATTCTTCTTCAAAACTTGTTAATACAACTGGATGAACAGTTAGGTCGTGTTTCCAAAGAGAAAAACCTACTCTTGATACACAATCTAAAAAGAATTAGGAAGGTCCTTCAGGGAAAATTTCATGGAAATCCAATGCATGTAGCTGTGGTTATTTCAAACTGTTTAAGGGAAGAGAGGAGAATATTGGCTGCAGCCAACATGCCTGTCCAGGGGCCTCTAGAGAAATCCTTACAAAGT…
TF682	STAT5A	8201	ATGGCGGGCTGGATCCAGGCCCAGCAGCTGCAGGGAGACGCGCTGCGCCAGATGCAGGTGCTGTACGGCCAGCACTTCCCCATCGAGGTCCGGCACTACTTGGCCCAGTGGATTGAGAGCCAGCCATGGGATGCCATTGACTTGGACAATCCCCAGGACAGAGCCCAAGCCACCCAGCTCCTGGAGGGCCTGGTGCAGGAGCTGCAGAAGAAGGCGGAGCACCAGGTGGGGGAAGATGGGTTTTTACTGAAGATCAAGCTGGGGCACTACGCCACGCAGCTCCAGAAAACATATGACCGCTGCCCCCTGGAGCTGGTCCGCTGCATCCGGCACATTCTGTACAATGAACAGAGGCTGGTCCGAGAAGCCAACAATTGCAGCTCTCCGGCTGGGATCCTG…
TF682	STAT5B	12900	ATGGCTGTGTGGATACAAGCTCAGCAGCTCCAAGGAGAAGCCCTTCATCAGATGCAAGCGTTATATGGCCAGCATTTTCCCATTGAGGTGCGGCATTATTTATCCCAGTGGATTGAAAGCCAAGCATGGGACTCAGTAGATCTTGATAATCCACAGGAGAACATTAAGGCCACCCAGCTCCTGGAGGGCCTGGTGCAGGAGCTGCAGAAGAAGGCAGAGCACCAGGTGGGGGAAGATGGGTTTTTACTGAAGATCAAGCTGGGGCACTATGCCACACAGCTCCAGAACACGTATGACCGCTGCCCCATGGAGCTGGTCCGCTGCATCCGCCATATATTGTACAATGAACAGAGGTTGGTCCGAGAAGCCAACAATGGTAGCTCTCCAGCTGGAAGCCTT…
TF682	STAT6	14374	ATGTCTCTGTGGGGTCTGGTCTCCAAGATGCCCCCAGAAAAAGTGCAGCGGCTCTATGTCGACTTTCCCCAACACCTGCGGCATCTTCTGGGTGACTGGCTGGAGAGCCAGCCCTGGGAGTTCCTGGTCGGCTCCGACGCCTTCTGCTGCAACTTGGCTAGTGCCCTACTTTCAGACACTGTCCAGCACCTTCAGGCCTCGGTGGGAGAGCAGGGGGAGGGGAGCACCATCTTGCAACACATCAGCACCCTTGAGAGCATATATCAGAGGGACCCCCTGAAGCTGGTGGCCACTTTCAGACAAATACTTCAAGGAGAGAAAAAAGCTGTTATGGAACAGTTCCGCCACTTGCCAATGCCTTTCCACTGGAAGCAGGAAGAACTCAAGTTTAAGACAGGC…
TF682	TADA2B	56028	ATGGCTGCCCACGTTGGTGCTTCCCGGACTCCCCAAGAGGTGATGGAGCATTACGTGAGCATGTACATCCACGGGAACCTGGGGAAGGCCTGCATCCCCGACACCATCCCCAACCGCGTGACAGACCACACCTGTCCCAGCGGAGGCCCCCTCTCACCCAGCCTCACCACCCCGCTGCCCCCGCTGGACATCTCTGTGGCTGAGCAGCAGCAGCTGGGCTACATGCCGCTGCGGGATGATTACGAGATCGAGTATGACCAGGATGCCGAGACGCTCATCAGCGGGCTCTCTGTCAACTATGATGACGACGACGTGGAGATCGAGCTGAAGCGCGCCCACGTGGACATGTACGTGCGGAAGCTGAAAGAGAGACAGCGGCGGAAGAACATCGCCCGTGAC…
TF682	TAL2	54474	ATGACCAGGAAGATCTTCACAAATACCAGGGAGCGGTGGAGGCAGCAGAATGTCAACAGCGCCTTTGCCAAGCTGAGGAAGCTCATCCCCACTCACCCTCCAGACAAAAAGCTGAGCAAAAATGAAACGCTTCGCCTGGCAATGAGGTATATCAACTTCTTGGTCAAGGTCTTGGGGGAGCAAAGCCTGCAACAAACGGGAGTGGCTGCTCAGGGGAACATTCTGGGGCTCTTCCCTCAAGGACCCCACCTGCCAGGCCTGGAGGACAGAACTCTGCTTGAGAACTACCAGGTTCCTTCACCTGGTCCAAGCCACCACATTCCT
TF682	TBX15	56314	ATGTCTTCCATGGAGGAGATTCAGGTGGAGCTGCAATGTGCTGACCTCTGGAAGCGGTTCCATGATATTGGAACTGAAATGATCATCACCAAAGCAGGCAGGAGGATGTTTCCTGCCATGAGAGTGAAAATCACTGGCCTAGATCCACATCAGCAGTACTACATAGCAATGGACATTGTGCCTGTGGACAATAAAAGATACAGATATGTGTATCATAGCTCCAAGTGGATGGTGGCTGGCAATGCTGATTCCCCTGTGCCCCCAAGAGTTTATATACACCCTGATTCTCTAGCTTCTGGAGACACCTGGATGAGACAGGTGGTCAGTTTTGACAAACTCAAGCTTACCAACAATGAGTTGGATGATCAAGGACATATCATTCTGCACTCTATGCACAAA…
TF682	TBX18	55026	ATGGCCGAGAAGCGAAGGGGCTCGCCGTGCAGCATGCTAAGCCTCAAGGCGCACGCTTTCTCGGTGGAGGCGCTGATCGGCGCCGAGAAGCAGCAACAGCTTCAGAAGAAGCGGCGAAAACTGGGCGCCGAAGAGGCGGCGAGGGCCGTGGACGACGGAGGCTGCAGCCGCGGCGGCGGCGCGGGCGAAAAGGGTTCTTCTGAGGGAGACGAAGGCGCTGCGCTCCCGCCGCCGGCTGGGGCGACGTCTGGGCCGGCTCGGAGTGGCGCAGACCTGGAGCGCGGAGCCGCGGGCGGCTGTGAGGACGGCTTCCAGCAGGGAGCTTCCCCTCTGGCGTCACCGGGAGGCTCCCCCAAGGGGTCTCCGGCGCGCTCCCTGGCCCGGCCCGGGACCCCTCTG…
TF682	TBX20	56516	ATGGAGTTCACGGCGTCCCCCAAGCCCCAACTCTCCTCCCGGGCCAACGCCTTCTCCATTGCCGCGCTCATGTCGAGCGGCGGCTCTAAGGAGAAGGAGGCGACGGAGAACACAATCAAACCCCTGGAGCAATTTGTGGAGAAGTCGTCCTGTGCCCAGCCCCTGGGTGAGCTGACCAGCCTGGATGCTCATGGGGAGTTTGGTGGAGGCAGTGGCAGCAGCCCGTCCTCCTCCTCTCTGTGCACTGAGCCACTGATCCCCACCACCCCCATCATCCCCAGTGAGGAAATGGCCAAAATTGCCTGCAGCCTGGAGACCAAGGAGCTTTGGGACAAATTCCATGAGCTGGGCACCGAGATGATCATCACCAAGTCGGGCAGGAGGATGTTTCCAACCATC…
TF682	TBX22	7301	ATGGCTCTGAGCTCTCGGGCGCGTGCCTTCTCCGTGGAAGCCTTGGTGGGGAGACCCAGCAAAAGAAAACTCCAAGACCCAATACAGGCGGAGCAGCCTGAGCTGCGGGAGAAAAAGGGCGGAGAGGAAGAGGAGGAGAGAAGGAGCAGCGCTGCAGGGAAGAGCGAGCCGCTTGAAAAACAACCTAAGACAGAGCCCTCAACATCTGCTTCCTCTGGCTGCGGCAGCGACAGCGGCTACGGCAACAGCTCTGAAAGTCTGGAAGAGAAAGATATTCAAATGGAGCTTCAAGGATCTGAACTGTGGAAAAGATTCCATGACATCGGGACTGAGATGATCATTACTAAAGCGGGCAGGCGGATGTTCCCCTCTGTTCGGGTCAAGGTGAAAGGGTTGGAT…
TF682	TCF12	11648	ATGAATCCCCAGCAACAACGCATGGCCGCTATAGGGACCGACAAGGAGCTGAGCGACCTACTGGACTTCAGTGCGATGTTTTCCCCACCTGTTAATAGTGGGAAAACTAGACCAACTACACTGGGAAGCAGTCAGTTCAGTGGATCAGGTATTGATGAAAGAGGAGGTACAACATCTTGGGGAACAAGTGGTCAACCAAGTCCTTCCTATGATTCATCTAGAGGTTTTACAGACAGCCCTCATTACAGTGATCACTTGAATGACAGTCGATTAGGAGCCCATGAAGGCTTGTCCCCAACACCTTTCATGAACTCAAATCTGATGGGAAAAACATCAGAGAGAGGCTCATTTTCCCTGTACAGCAGAGATACTGGATTACCAGGCTGTCAATCTAGTCTC…
TF682	TCF19	6776	ATGCTGCCCTGCTTCCAACTGCTGCGCATAGGGGGCGGCAGGGGCGGTGATCTCTACACCTTCCACCCCCCCGCCGGGGCTGGCTGCACCTATCGCTTGGGCCACAGGGCCGACCTGTGTGATGTGGCCCTGCGGCCCCAGCAGGAGCCTGGCCTCATCTCTGGGATCCACGCCGAACTGCATGCCGAGCCCCGGGGTGATGACTGGAGGGTCAGCCTGGAAGACCACAGCAGCCAAGGTACTTTGGTCAATAATGTCCGACTCCCAAGAGGTCACAGGCTGGAATTGAGTGATGGAGACCTCCTGACCTTTGGCCCTGAAGGGCCCCCAGGAACCAGCCCCTCGGAGTTCTACTTCATGTTCCAACAAGTACGAGTCAAGCCTCAGGACTTTGCTGCC…
TF682	TCF23	70759	ATGTCACAGAGGAAGGCCAGAGGGCCACCAGCCATGCCAGGGGTGGGGCATAGCCAGACTCAGGCCAAAGCACGGTTGCTGCCAGGCGCTGACAGGAAGAGGAGCCGCCTCAGCAGGACAAGGCAGGACCCGTGGGAAGAAAGAAGCTGGAGCAACCAGAGATGGAGCAGAGCTACCCCTGGCCCTCGAGGGACCAGGGCTGGGGGCCTGGCTCTTGGCAGGAGCGAGGCCAGTCCTGAGAATGCCGCGCGGGAGCGGAGCCGGGTCAGGACGCTGCGCCAGGCCTTCTTGGCCTTGCAGGCTGCTCTGCCTGCCGTGCCGCCCGACACCAAGCTCTCCAAGTTGGACGTGCTGGTGCTCGCCGCCAGCTACATAGCCCACCTCACCCGCACACTCGGC…
TF682	TCF25	6828	ATGTCGCGCCGGGCCCTCCGGAGGCTGAGGGGGGAACAGCGCGGCCAGGAGCCCCTCGGGCCCGGCGCCTTGCATTTCGATCTCCGTGATGACGATGACGCGGAAGAAGAAGGGCCCAAGCGGGAGCTTGGTGTCCGGCGTCCCGGGGGCGCAGGGAAGGAGGGCGTCCGAGTCAACAACCGCTTCGAGCTGATAAACATTGACGATCTTGAGGATGACCCTGTGGTGAACGGGGAGAGGTCTGGCTGTGCGCTCACAGACGCTGTGGCACCAGGGAACAAAGGAAGGGGTCAGCGTGGAAACACAGAGAGCAAGACGGATGGAGATGACACCGAGACAGTGCCCTCAGAGCAGTCTCATGCAAGTGGCAAACTCCGGAAGAAGAAAAAAAAACAGAAA…
TF682	TCF4	56644	ATGCATCACCAACAGCGAATGGCTGCCTTAGGGACGGACAAAGAGCTGAGTGATTTACTGGATTTCAGTGCGATGTTTTCACCTCCTGTGAGCAGTGGGAAAAATGGACCAACTTCTTTGGCAAGTGGACATTTTACTGGCTCAAATGTAGAAGACAGAAGTAGCTCAGGGTCCTGGGGGAATGGAGGACATCCAAGCCCGTCCAGGAACTATGGAGATGGGACTCCCTATGACCACATGACCAGCAGGGACCTTGGGTCACATGACAATCTCTCTCCACCTTTTGTCAATTCCAGAATACAAAGTAAAACAGAAAGGGGCTCATACTCATCTTATGGGAGAGAATCAAACTTACAGGGTTGCCACCAGCAGAGTCTCCTTGGAGGTGACATGGATATG…
TF682	TCF7L1	71182	ATGCCCCAGCTCGGCGGCGGGGGCGGCGGCGGCGGCGGCAGCGGGGGAGGCGGCGGCTCCAGCGCCGGGGCGGCCGGCGGAGGGGACGACCTCGGGGCGAACGACGAGCTGATCCCCTTCCAGGACGAGGGGGGCGAGGAGCAGGAGCCGAGCAGCGATAGCGCCTCGGCGCAGCGGGACCTAGACGAGGTCAAGTCGTCCCTGGTCAACGAGTCGGAGAACCAGAGCAGCAGCTCGGACTCGGAGGCGGAGAGGCGCCCGCAGCCCGTCCGGGACACTTTCCAGAAGCCGCGGGACTATTTCGCCGAAGTGAGAAGGCCTCAGGACAGCGCGTTCTTTAAAGGACCCCCGTACCCTGGGTACCCCTTCCTGATGATCCCGGACCTGAGCAGCCCGTAC…
TF682	TCF7L2	9999	ATGCCGCAGCTGAACGGCGGTGGAGGGGATGACCTAGGCGCCAACGACGAACTGATTTCCTTCAAAGACGAGGGCGAACAGGAGGAGAAGAGCTCCGAAAACTCCTCGGCAGAGAGGGATTTAGCTGATGTCAAATCGTCTCTAGTCAATGAATCAGAAACGAATCAAAACAGCTCCTCCGATTCCGAGGCGGAAAGACGGCCTCCGCCTCGCTCCGAAAGTTTCCGAGACAAATCCCGGGAAAGTTTGGAAGAAGCGGCCAAGAGGCAAGATGGAGGGCTCTTTAAGGGGCCACCGTATCCCGGCTACCCCTTCATCATGATCCCCGACCTGACGAGCCCCTACCTCCCCAACGGATCGCTCTCGCCCACCGCCCGAACCTATCTCCAGATGAAATGG…
TF682	TEAD1	56266	ATGGAAAGGATGAGTGACTCTGCAGATAAGCCAATTGACAATGATGCAGAAGGGGTCTGGAGCCCCGACATCGAGCAAAGCTTTCAGGAGGCCCTGGCTATCTATCCACCATGTGGGAGGAGGAAAATCATCTTATCAGACGAAGGCAAAATGTATGGTAGGAATGAATTGATAGCCAGATACATCAAACTCAGGACAGGCAAGACGAGGACCAGAAAACAGGTGTCTAGTCACATTCAGGTTCTTGCCAGAAGGAAATCTCGTGATTTTCATTCCAAGCTAAAGGTAACAAGCATGGATCAGACTGCAAAGGATAAGGCCCTGCAGCACATGGCGGCCATGTCCTCAGCCCAGATCGTCTCGGCCACTGCCATTCATAACAAGCTGGGGCTGCCTGGG…
TF682	TEAD2	5240	ATGGGGGAACCCCGGGCTGGGGCCGCCCTGGACGATGGCAGCGGCTGGACGGGCAGTGAGGAAGGCAGTGAGGAGGGTACCGGCGGCAGTGAGGGGGCTGGGGGTGACGGGGGCCCGGATGCAGAGGGGGTGTGGAGCCCAGACATTGAGCAGAGCTTCCAGGAGGCCCTGGCCATCTATCCACCCTGCGGCCGCCGGAAAATAATTTTGTCTGATGAAGGCAAGATGTATGGTCGGAATGAACTGATCGCCCGCTACATCAAGCTGAGAACGGGGAAGACCCGAACTCGAAAACAGGTTTCTAGTCACATCCAGGTTTTGGCCCGAAGGAAATCAAGGGAAATCCAGTCCAAGTTGAAGGACCAGGTTTCCAAGGACAAGGCTTTCCAGACAATGGCA…
TF682	TEAD4	779	ATGTATGGTCGGAACGAGCTGATTGCCCGCTACATCAAGCTCCGGACAGGGAAGACCCGCACCAGGAAGCAGGTCTCCAGCCACATCCAGGTGCTGGCTCGTCGCAAAGCTCGCGAGATCCAGGCCAAGCTAAAGGACCAGGCAGCTAAGGACAAGGCCCTGCAGAGCATGGCTGCCATGTCGTCTGCACAGATCATCTCCGCCACGGCCTTCCACAGTAGCATGGCCCTCGCCCGGGGCCCCGGCCGCCCAGCAGTCTCAGGGTTTTGGCAAGGAGCTTTGCCAGGCCAAGCCGGAACGTCCCATGATGTGAAGCCTTTCTCTCAGCAAACCTATGCTGTCCAGCCTCCGCTGCCTCTGCCAGGGTTTGAGTCTCCTGCAGGGCCCGCCCCATCGCCC…
TF682	TEF	2140	ATGTCCGACGCGGGCGGCGGAAAGAAGCCGCCTGTGGACCCGCAGGCAGGACCCGGTCCGGGGCCGGGGCGCGCAGCTGGGGAAAGGGGCCTGTCGGGGTCCTTCCCCCTGGTCCTGAAGAAGCTGATGGAGAACCCCCCGCGCGAGGCGCGCCTCGATAAGGAAAAGGGGAAGGAAAAGCTGGAGGAGGACGAGGCCGCAGCCGCCAGCACCATGGCTGTCTCAGCCTCCCTCATGCCACCCATCTGGGACAAGACCATCCCATATGATGGCGAATCTTTCCACCTGGAGTACATGGACCTGGATGAGTTCCTGCTGGAGAATGGCATCCCCGCCAGCCCCACCCACCTGGCCCACAACCTGCTGCTGCCTGTAGCAGAGCTAGAAGGGAAGGAGTCT…
TF682	TERF1	13182	ATGGCGGAGGATGTTTCCTCAGCGGCCCCGAGCCCGCGGGGCTGTGCGGATGGTAGGGATGCCGACCCTACTGAGGAGCAGATGGCAGAAACAGAGAGAAACGACGAGGAGCAGTTCGAATGCCAGGAACTGCTCGAGTGCCAGGTGCAGGTGGGGGCCCCCGAGGAGGAGGAGGAGGAGGAGGAGGACGCGGGCCTGGTGGCCGAGGCCGAGGCCGTGGCTGCCGGCTGGATGCTCGATTTCCTCTGCCTCTCTCTTTGCCGAGCTTTCCGCGACGGCCGCTCCGAGGACTTCCGCAGGACCCGCAACAGCGCAGAGGCTATTATTCATGGACTATCCAGTCTAACAGCTTGCCAGTTGAGAACGATATACATATGTCAGTTTTTGACAAGAATTGCA…
TF682	TFAP2A	2584	ATGTTAGTTCACAGTTTTTCAGCCATGGACCGTCACGACGGCACCAGCAACGGGACGGCACGGTTGCCCCAGCTGGGCACTGTAGGTCAATCTCCCTACACGAGCGCCCCGCCGCTGTCCCACACCCCCAATGCCGACTTCCAGCCCCCATACTTCCCCCCACCCTACCAGCCTATCTACCCCCAGTCGCAAGATCCTTACTCCCACGTCAACGACCCCTACAGCCTGAACCCCCTGCACGCCCAGCCGCAGCCGCAGCACCCAGGCTGGCCCGGCCAGAGGCAGAGCCAGGAGTCTGGGCTCCTGCACACGCACCGGGGGCTGCCTCACCAGCTGTCGGGCCTGGATCCTCGCAGGGACTACAGGCGGCACGAGGACCTCCTGCACGGCCCACACGCG…
TF682	TFAP4	2909	ATGGAGTATTTCATGGTGCCCACTCAGAAGGTGCCCTCTTTGCAACATTTCAGGAAAACAGAGAAAGAAGTGATAGGAGGGCTCTGTAGCCTTGCCAACATTCCACTAACCCCCGAGACTCAGCGGGACCAGGAGCGGCGGATTCGGCGGGAGATCGCCAACAGCAACGAGCGGAGACGCATGCAGAGCATCAACGCGGGATTCCAGTCCCTCAAGACCCTCATCCCCCACACAGACGGAGAGAAGCTCAGCAAGGCAGCCATTCTCCAGCAGACAGCCGAGTACATCTTCTCCCTGGAGCAGGAGAAGACCAGGCTCTTGCAGCAGAACACACAGCTCAAGCGCTTCATCCAGGAGCTGAGCGGCTCGTCCCCCAAGCGACGGCGGGCAGAGGACAAG…
TF682	TFCP2	3930	ATGGCCTGGGCTCTGAAGCTGCCTCTGGCCGACGAAGTGATTGAATCCGGGTTGGTGCAGGACTTTGATGCTAGCCTGTCCGGGATCGGCCAGGAACTGGGTGCTGGTGCCTATAGCATGAGTGATGTCCTTGCATTGCCCATTTTTAAGCAAGAAGAGTCGAGTTTGCCTCCTGATAATGAGAATAAAATCCTGCCTTTTCAATATGTGCTTTGTGCTGCTACCTCTCCAGCAGTGAAACTCCATGATGAAACCCTAACGTATCTCAATCAAGGACAGTCTTATGAAATTCGAATGCTAGACAATAGGAAACTTGGAGAACTTCCAGAAATTAATGGCAAATTGGTGAAGAGTATATTCCGTGTGGTGTTCCATGACAGAAGGCTTCAGTACACTGAG…
TF682	TFDP2	7858	ATGATTATAAGCACACCACAGAGACTAACCAGTTCAGGAAGTGTTCTGATTGGGAGTCCATATACCCCTGCACCAGCAATGGTTACTCAGACACACATAGCAGAAGCTACTGGCTGGGTCCCTGGTGATAGAAAACGGGCTAGAAAATTTATAGACTCTGATTTTTCAGAAAGTAAACGAAGCAAAAAAGGAGATAAAAATGGGAAAGGCTTGAGACACTTTTCAATGAAAGTGTGTGAGAAAGTTCAACGAAAAGGTACAACATCGTACAATGAAGTCGCTGATGAGCTGGTGTCAGAGTTCACCAATTCAAATAACCATTTGGCTGCTGATTCGCAGGCTTATGATCAGAAGAACATTAGGCGAAGAGTTTATGATGCTTTAAATGTGCTAATGGCA…
TF682	TFDP3	54134	ATGCCTCAGAGACCAGCAGCATCAAACATCCCTGTGGTAGGAAGCCCAAACCCACCCAGCACTCACTTTGCCTCTCAGAACCAGCATTCCTACTCCTCACCTCCTTGGGCCGGGCAGCACAACAGGAAAGGAGAGAAGAATGGCATGGGCCTGTGCCGTCTTTCCATGAAGGTCTGGGAGACGGTGCAGAGGAAAGGGACCACTTCCTGCCAGGAAGTGGTGGGCGAGCTGGTCGCCAAGTTCAGAGCTGCCAGCAACCACGCCTCACCAAACGAGTCAGCTTATGACGTGAAAAACATAAAACGGCGCACCTACGATGCCTTAAACGTGCTGATGGCCATGAATATCATCTCCAGGGAGAAAAAGAAGATCAAGTGGATTGGTCTGACCACCAACTCG…
TF682	TFEB	9713	ATGGCGTCACGCATAGGGTTGCGCATGCAGCTCATGCGGGAGCAGGCGCAGCAGGAGGAGCAGCGGGAGCGCATGCAGCAACAGGCTGTCATGCATTACATGCAGCAGCAGCAGCAGCAGCAACAGCAGCAGCTCGGAGGGCCGCCCACCCCGGCCATCAATACCCCCGTCCACTTCCAGTCGCCACCACCTGTGCCTGGGGAGGTGTTGAAGGTGCAGTCCTACCTGGAGAATCCCACATCCTACCATCTGCAGCAGTCGCAGCATCAGAAGGTGCGGGAGTACCTGTCCGAGACCTATGGGAACAAGTTTGCTGCCCACATCAGCCCAGCCCAGGGCTCTCCGAAACCCCCACCAGCCGCCTCCCCAGGGGTGCGAGCTGGACACGTGCTGTCCTCC…
TF682	TGIF1	1805	ATGAAAGGCAAGAAAGGTATTGTTGCAGCATCTGGCAGTGAGACTGAGGATGAGGACAGCATGGACATTCCCTTGGACCTTTCTTCATCCGCTGGCTCAGGCAAGAGAAGGAGAAGGGGCAACCTACCCAAGGAGTCTGTGCAGATTCTTCGGGATTGGCTGTATGAGCACCGTTACAATGCCTATCCTTCAGAGCAAGAAAAAGCGTTGCTGTCCCAGCAAACACACCTGTCTACGCTACAGGTCTGTAACTGGTTCATCAACGCCCGCCGCAGGCTCCTCCCTGACATGCTGAGAAAGGATGGCAAAGATCCAAATCAGTTCACAATTTCCCGCCGTGGGGCCAAGATTTCTGAAACGAGCTCTGTGGAGTCCGTGATGGGCATCAAAAACTTCATG…
TF682	TGIF2LX	54071	ATGGAGGCCGCTGCGGACGGCCCGGCTGAGACCCAAAGCCCGGTGGAAAAAGACAGCCCGGCGAAGACCCAAAGCCCAGCCCAAGACACCTCAATCATGTCGAGAAATAACGCAGATACAGGCAGAGTTCTTGCCTTACCAGAGCACAAGAAGAAGCGCAAGGGAAACTTGCCAGCCGAGTCCGTTAAGATCCTCCGCGACTGGATGTATAAGCATCGGTTTAAGGCCTACCCTTCAGAAGAAGAGAAGCAAATGCTGTCAGAGAAGACCAATTTGTCTTTGTTGCAGATTTCTAACTGGTTTATCAATGCTCGCAGACGCATTCTCCCGGATATGCTTCAACAGCGTAGAAACGACCCCATCATTGGCCACAAAACGGGCAAAGATGCCCATGCCACC…
TF682	THAP10	8324	ATGCCGGCCCGTTGTGTGGCCGCCCACTGCGGCAACACCACCAAGTCTGGGAAGTCGCTGTTCCGCTTTCCCAAGGACCGGGCCGTGCGGCTGCTCTGGGACCGCTTCGTGCGGGGTTGCCGCGCCGACTGGTACGGAGGCAATGACCGCTCGGTCATCTGCTCTGACCACTTTGCCCCAGCCTGTTTTGACGTCTCTTCGGTTATCCAGAAGAACCTGCGCTTCTCCCAGCGCCTGAGGCTGGTGGCAGGCGCCGTGCCCACCCTGCACCGGGTGCCCGCCCCGGCACCTAAGAGGGGAGAGGAGGGAGACCAAGCAGGCCGCCTGGACACGCGAGGAGAGCTCCAGGCAGCCAGGCATTCTGAGGCTGCCCCAGGTCCAGTCTCCTGTACACGCCCC…
TF682	THAP11	7141	ATGCCTGGCTTTACGTGCTGCGTGCCAGGCTGCTACAACAACTCGCACCGGGACAAGGCGCTGCACTTCTACACGTTTCCAAAGGACGCTGAGTTGCGGCGCCTCTGGCTCAAGAACGTGTCGCGTGCCGGCGTCAGTGGGTGCTTCTCCACCTTCCAGCCCACCACAGGCCACCGTCTCTGCAGCGTTCACTTCCAGGGCGGCCGCAAGACCTACACGGTACGCGTCCCCACCATCTTCCCGCTGCGCGGCGTCAATGAGCGCAAAGTAGCGCGCAGACCCGCTGGGGCCGCGGCCGCCCGCCGCAGGCAGCAGCAGCAACAGCAGCAGCAGCAGCAACAGCAGCAACAGCAGCAGCAGCAGCAACAGCAGCAGCAGCAGCAGCAGCAGCAGTCCTCA…
TF682	THAP12	53949	ATGCCGAACTTCTGCGCTGCCCCCAACTGCACGCGGAAGAGCACGCAGTCCGACTTGGCCTTCTTCAGGTTCCCGCGGGACCCTGCCAGATGCCAGAAGTGGGTGGAGAACTGTAGGAGAGCAGACTTAGAAGATAAAACACCTGATCAGCTAAATAAACATTATCGATTATGTGCCAAACATTTTGAGACCTCTATGATCTGTAGAACTAGTCCTTATAGGACAGTTCTTCGAGATAATGCAATACCAACAATATTTGATCTTACCAGTCATTTGAACAACCCACATAGTAGACACAGAAAACGAATAAAAGAACTGAGTGAAGATGAAATCAGGACACTGAAACAGAAAAAAATTGATGAAACTTCTGAGCAGGAACAAAAACATAAAGAAACCAAC…
TF682	THAP4	8846	ATGTCCATCAACGAGGTCATCCTGTCGGCGTCAGGGGCCTGCAAGCTCATCGACTCACTGCACTCCTACTGCTTCTCCTCCCGGCAGAACAAGAGCCAGGTGTGCTGCCTGCGGGAGCAGGTGGAGAAGAAGAACGGCGAGCTGAAGAGCCTGCGGCAGAGGGTCAGCCGCTCCGACAGCCAGGTGCGGAAGCTACAGGAGAAGCTGGATGAGCTGAGGAGAGTGAGCGTCCCCTATCCAAGTAGCCTGCTGTCGCCCAGCCGCGAGCCCCCCAAGATGAACCCAGTGGTGGAGCCACTGTCCTGGATGCTGGGCACCTGGCTGTCGGACCCACCTGGAGCCGGGACCTACCCCACACTGCAGCCCTTCCAGTACCTGGAGGAGGTTCACATCTCCCAC…
TF682	THAP7	4297	ATGCCGCGTCACTGCTCCGCCGCCGGCTGCTGCACACGGGACACGCGCGAGACGCGCAACCGCGGCATCTCCTTCCACAGACTTCCCAAGAAGGACAACCCGAGGCGAGGCTTGTGGCTGGCCAACTGCCAGCGGCTGGACCCCAGCGGCCAGGGCCTGTGGGACCCGGCATCCGAGTACATCTACTTCTGCTCCAAACACTTTGAGGAGGACTGCTTTGAGCTGGTGGGAATCAGTGGATATCACAGGCTAAAGGAGGGGGCAGTCCCCACCATATTTGAGTCTTTCTCCAAGTTGCGCCGGACAACCAAGACCAAAGGACACAGTTACCCACCTGGCCCCCCTGAAGTCAGCCGGCTCAGACGATGCAGGAAGCGCTGCTCCGAGGGCCGAGGGCCC…
TF682	THAP8	14662	ATGCCCAAGTACTGCAGGGCGCCGAACTGCTCCAACACTGCGGGCCGCCTGGGTGCAGACAACCGCCCTGTGAGCTTCTACAAGTTCCCACTGAAGGATGGTCCCCGGCTGCAGGCCTGGCTGCAGCACATGGGCTGTGAGCACTGGGTGCCCAGCTGCCACCAGCACTTGTGCAGCGAGCACTTCACACCCTCCTGCTTCCAGTGGCGCTGGGGTGTGCGCTACCTGCGGCCTGATGCAGTGCCCTCCATCTTCTCCCGGGGACCACCTGCCAAGAGTCAGCGGAGGACCCGAAGCACCCAGAAGCCAGTCTCGCCGCCGCCTCCCCTACAGAAGAATACACCCCTGCCCCAGAGCCCTGCCATCCCAGTCTCTGGCCCAGTGCGCCTAGTGGTGCTG…
TF682	THRB	52996	ATGACTCCCAACAGTATGACAGAAAATGGCCTTACAGCCTGGGACAAACCGAAGCACTGTCCAGACCGAGAACACGACTGGAAGCTAGTAGGAATGTCTGAAGCCTGCCTACATAGGAAGAGCCATTCAGAGAGGCGCAGCACGTTGAAAAATGAACAGTCGTCGCCACATCTCATCCAGACCACTTGGACTAGCTCAATATTCCATCTGGACCATGATGATGTGAACGACCAGAGTGTCTCAAGTGCCCAGACCTTCCAAACGGAGGAGAAGAAATGTAAAGGGTACATCCCCAGTTACTTAGACAAGGACGAGCTCTGTGTAGTGTGTGGTGACAAAGCCACCGGGTATCACTACCGCTGTATCACGTGTGAAGGCTGCAAGGGTTTCTTTAGAAGA…
TF682	TLX3	7807	ATGGAGGCGCCCGCCAGCGCGCAGACCCCGCACCCGCACGAGCCCATCAGCTTCGGCATCGACCAGATCCTTAACAGCCCGGACCAGGACAGCGCACCCGCCCCGCGGGGCCCCGACGGCGCCAGCTACCTGGGAGGGCCCCCCGGGGGCCGTCCGGGCGCCACATACCCGTCTCTGCCCGCCTCCTTTGCGGGCCTCGGCGCGCCCTTCGAGGACGCGGGATCTTACAGTGTGAACCTGAGCCTAGCGCCCGCAGGCGTGATCCGGGTGCCGGCGCACAGGCCGCTGCCCGGGGCCGTGCCACCGCCTCTGCCAAGCGCGCTACCCGCCATGCCCTCCGTGCCCACGGTCTCCAGCCTTGGCGGTCTCAATTTCCCCTGGATGGAGAGCAGCCGCCGC…
TF682	TOX2	5316	ATGAGTGACGGAAACCCAGAGCTCCTGTCAACCAGCCAGACCTACAACGGCCAGAGCGAGAACAACGAAGACTATGAGATCCCCCCGATAACACCTCCCAACCTCCCGGAGCCATCCCTCCTGCACCTGGGGGACCACGAAGCCAGCTACCACTCGCTGTGCCACGGCCTCACCCCCAACGGTCTGCTCCCTGCCTACTCCTATCAGGCCATGGACCTCCCAGCCATCATGGTGTCCAACATGCTAGCACAGGACAGCCACCTGCTGTCGGGCCAGCTGCCCACGATCCAGGAGATGGTCCACTCGGAAGTGGCTGCCTATGACTCGGGCCGGCCCGGGCCCCTGCTGGGTCGCCCGGCAATGCTGGCCAGCCACATGAGTGCCCTCAGCCAGTCCCAG…
TF682	TOX4	660	ATGGAGTTTCCCGGAGGAAATGACAATTACCTGACGATCACAGGGCCTTCGCACCCCTTCCTGTCAGGGGCCGAGACATTCCATACACCAAGCTTGGGTGATGAGGAATTTGAAATCCCACCTATCTCCTTGGATTCTGATCCCTCATTGGCTGTCTCAGATGTGGTTGGCCACTTTGATGACCTGGCAGACCCTTCCTCTTCACAGGATGGCAGTTTTTCAGCCCAGTATGGGGTCCAGACATTGGACATGCCTGTGGGCATGACCCATGGCTTGATGGAGCAGGGCGGGGGGCTCCTGAGTGGGGGCTTGACCATGGACTTGGACCACTCTATAGGAACTCAGTATAGTGCCAACCCACCTGTTACAATTGATGTACCAATGACAGACATGACATCT…
TF682	TP53	3774	ATGGAGGAGCCGCAGTCAGATCCTAGCGTCGAGCCCCCTCTGAGTCAGGAAACATTTTCAGACCTATGGAAACTACTTCCTGAAAACAACGTTCTGTCCCCCTTGCCGTCCCAAGCAATGGATGATTTGATGCTGTCCCCGGACGATATTGAACAATGGTTCACTGAAGACCCAGGTCCAGATGAAGCTCCCAGAATGCCAGAGGCTGCTCCCCGCGTGGCCCCTGCACCAGCAGCTCCTACACCGGCGGCCCCTGCACCAGCCCCCTCCTGGCCCCTGTCATCTTCTGTCCCTTCCCAGAAAACCTACCAGGGCAGCTACGGTTTCCGTCTGGGCTTCTTGCATTCTGGGACAGCCAAGTCTGTGACTTGCACGTACTCCCCTGCCCTCAACAAGATG…
TF682	TP63	11297	ATGAATTTTGAAACTTCACGGTGTGCCACCCTACAGTACTGCCCTGACCCTTACATCCAGCGTTTCGTAGAAACCCCAGCTCATTTCTCTTGGAAAGAAAGTTATTACCGATCCACCATGTCCCAGAGCACACAGACAAATGAATTCCTCAGTCCAGAGGTTTTCCAGCATATCTGGGATTTTCTGGAACAGCCTATATGTTCAGTTCAGCCCATTGACTTGAACTTTGTGGATGAACCATCAGAAGATGGTGCGACAAACAAGATTGAGATTAGCATGGACTGTATCCGCATGCAGGACTCGGACCTGAGTGACCCCATGTGGCCACAGTACACGAACCTGGGGCTCCTGAACAGCATGGACCAGCAGATTCAGAACGGCTCCTCGTCCACCAGTCCC…
TF682	TPRX1	71052	ATGCTCAGCCTCAGGGAGCAACAGCTGCAGGTGTGGTTCAAGAATCGCCGCGCCAAACTAGCTCGGGAGCGGCGGCTCCAGCAGCAGCCCCAGCGCGTCCCTGGGCAGAGAGGCCGAGGAGCCCGCGCTGCGCCCCTAGTCCCTGCAGCCTCTGCCTCCGCACCTCAGCGGGGCCCCTCGGGAATCCTTCCAGCGGCGGAACCCACGATCTGCAGCCTCCACCAGGCCTGGGGTGGCCCTGGGTGCAGAGCCCAGAAGGGCATCCCAGCTGCCCTGAGTCCAGGCCCTGGCCCGATCCCTGCCCCAATCCCAGGCCCAGCCCAGATCCCAGGCCCACTCCCTGGCTCAATTCCAGGCCCAATTCCAGGCCCAGCTCAGATCCCAAGCCCGATCCCAGCC…
TF682	TRPS1	56292	ATGGTCCGGAAAAAGAACCCCCCTCTGAGAAACGTTGCAAGTGAAGGCGAGGGCCAGATCCTGGAGCCTATAGGTACAGAAAGCAAGGTATCTGGAAAGAACAAAGAATTTTCTGCAGATCAGATGTCAGAAAATACGGATCAGAGTGATGCTGCAGAACTAAATCATAAGGAGGAACATAGCTTGCATGTTCAAGATCCATCTTCTAGCAGTAAGAAGGACTTGAAAAGCGCAGTTCTGAGTGAGAAGGCTGGCTTCAATTATGAAAGCCCCAGTAAGGGAGGAAACTTTCCCTCCTTTCCGCATGATGAGGTGACAGACAGAAATATGTTGGCTTTCTCATCTCCAGCTGCTGGGGGAGTCTGTGAGCCCTTGAAGTCTCCGCAAAGAGCAGAGGCA…
TF682	TSC22D1	8601	ATGAAATCCCAATGGTGTAGACCAGTGGCGATGGATCTAGGAGTTTACCAACTGAGACATTTTTCAATTTCTTTCTTGTCATCCTTGCTGGGGACTGAAAACGCTTCTGTGAGACTTGATAATAGCTCCTCTGGTGCAAGTGTGGTAGCTATTGACAACAAAATCGAGCAAGCTATGGATCTAGTGAAAAGCCATTTGATGTATGCGGTCAGAGAAGAAGTGGAGGTCCTCAAAGAGCAAATCAAAGAACTAATAGAGAAAAATTCCCAGCTGGAGCAGGAGAACAATCTGCTGAAGACACTGGCCAGTCCTGAGCAGCTTGCCCAGTTTCAGGCCCAGCTGCAGACTGGCTCCCCCCCTGCCACCACCCAGCCACAGGGCACCACACAGCCCCCCGCC…
TF682	TSC22D3	531	ATGGATCTGGTGAAGAATCATCTGATGTATGCTGTGAGAGAGGAGGTGGAGATCCTGAAGGAGCAGATCCGAGAGCTGGTGGAGAAGAACTCCCAGCTAGAGCGTGAGAACACCCTGTTGAAGACCCTGGCAAGCCCAGAGCAGCTGGAGAAGTTCCAGTCCTGTCTGAGCCCTGAAGAGCCAGCTCCCGAATCCCCACAAGTGCCCGAGGCCCCTGGTGGTTCTGCGGTG
TF682	TSC22D4	1838	ATGAGCGGGGGCAAGAAGAAGAGTAGTTTCCAAATCACCAGCGTCACCACGGACTATGAGGGCCCTGGGAGCCCAGGGGCTTCGGATCCCCCTACCCCACAGCCCCCAACCGGGCCCCCGCCCCGCCTGCCCAATGGGGAGCCCAGCCCCGATCCGGGGGGCAAGGGCACCCCCCGGAATGGCTCCCCACCACCTGGGGCCCCTTCCTCCCGTTTCCGGGTGGTGAAGCTGCCCCACGGCCTGGGAGAGCCTTATCGCCGCGGTCGCTGGACGTGTGTGGATGTTTATGAGCGAGACCTGGAGCCCCACAGCTTCGGCGGACTCCTGGAGGGAATTCGAGGGGCCTCAGGGGGCGCCGGGGGCAGATCTTTGGATTCCAGGTTGGAGCTGGCCAGCCTC…
TF682	TSHZ3	56855	ATGCTCCCGGAGCCCAGCCTCTTCAGCACCGTGCAGCTGTACCGGCAGAGCAGCAAGCTCTATGGCTCCATCTTCACGGGGGCCAGCAAGTTCCGCTGTAAGGACTGCAGCGCTGCCTACGACACCCTGGTGGAGTTGACGGTGCACATGAACGAGACGGGGCATTACCGCGACGACAACCATGAGACCGATAACAACAACCCCAAGCGCTGGTCCAAGCCTCGCAAACGCTCCTTGCTGGAAATGGAAGGGAAGGAAGACGCCCAGAAGGTGCTGAAGTGCATGTACTGTGGCCACTCCTTTGAGTCCCTGCAGGATTTGAGTGTCCATATGATCAAAACAAAACACTACCAAAAAGTGCCTCTGAAGGAACCCGTCACTCCTGTCGCCGCCAAAATC…
TF682	UNKL	9117	ATGCCGTCGGTCTCGAAAGCGGCGGCAGCGGCGCTGAGCGGGTCCCCCCCGCAGACGGAGAAGCCGACCCACTACAGGTACCTGAAGGAGTTCAGGACGGAGCAGTGCCCCCTGTTTTCACAGCACAAGTGCGCGCAGCACCGGCCGTTCACCTGCTTCCACTGGCACTTCCTCAACCAGCGGCGCCGCAGGCCCCTCCGCAGGCGCGACGGCACCTTCAACTACAGCCCCGACGTGTACTGCTCCAAGTACAACGAAGCCACCGGCGTGTGCCCCGACGGCGACGAGTGTCCCTACCTGCACCGGACGACGGGGGACACAGAACGCAAGTACCACCTGCGTTACTACAAAACAGGAACCTGCATCCACGAGACAGACGCACGTGGCCACTGCGTGAAG…
TF682	VAX2	4984	ATGGGCGATGGGGGCGCCGAGCGCGACCGGGGCCCCGCGCGCCGGGCGGAGTCTGGTGGCGGCGGTGGGCGCTGCGGAGACCGCAGCGGAGCGGGGGACTTGCGAGCTGATGGCGGTGGCCACAGCCCAACGGAGGTGGCCGGGACCTCAGCCTCCAGTCCCGCAGGCTCCAGGGAGAGTGGAGCCGACAGCGACGGGCAGCCCGGGCCCGGCGAGGCAGACCACTGCCGCCGCATACTGGTGCGAGATGCCAAAGGGACAATTCGGGAAATTGTCCTGCCTAAGGGCCTGGACCTGGACCGGCCCAAGCGGACACGTACATCCTTCACTGCCGAGCAGCTGTACCGCCTGGAGATGGAGTTCCAGCGCTGCCAGTATGTGGTGGGCCGCGAGCGCACT…
TF682	VDR	10844	ATGGAGGCAATGGCGGCCAGCACTTCCCTGCCTGACCCTGGAGACTTTGACCGGAACGTGCCCCGGATCTGTGGGGTGTGTGGAGACCGAGCCACTGGCTTTCACTTCAATGCTATGACCTGTGAAGGCTGCAAAGGCTTCTTCAGGCGAAGCATGAAGCGGAAGGCACTATTCACCTGCCCCTTCAACGGGGACTGCCGCATCACCAAGGACAACCGACGCCACTGCCAGGCCTGCCGGCTCAAACGCTGTGTGGACATCGGCATGATGAAGGAGTTCATTCTGACAGATGAGGAAGTGCAGAGGAAGCGGGAGATGATCCTGAAGCGGAAGGAGGAGGAGGCCTTGAAGGACAGTCTGCGGCCCAAGCTGTCTGAGGAGCAGCAGCGCATCATTGCC…
TF682	VENTX	52853	ATGCGCCTCTCCTCCTCCCCACCTCGTGGCCCGCAGCAGCTCTCCAGCTTTGGCTCCGTGGACTGGCTCTCCCAGAGCAGCTGCTCAGGGCCGACCCACACCCCCAGGCCTGCCGACTTCTCCCTGGGGAGCCTCCCTGGCCCGGGCCAGACATCCGGCGCCAGGGAGCCCCCTCAGGCCGTCAGCATCAAGGAGGCCGCCGGGTCCTCAAATCTGCCTGCGCCGGAGAGGACCATGGCCGGGTTGAGTAAGGAGCCAAATACCTTGCGGGCCCCCCGTGTCCGCACAGCCTTCACCATGGAGCAGGTCCGCACCTTGGAGGGCGTCTTCCAGCACCACCAGTACCTGAGCCCTCTGGAGCGGAAGAGGCTGGCCAGGGAGATGCAGCTCTCAGAGGTC…
TF682	VSX1	54448	ATGACCGGCCGGGACTCGCTTTCCGACGGGCGCACTAGCAGCAGGGCGCTGGTGCCTGGCGGTTCCCCTAGGGGCTCGCGCCCCCGGGGCTTCGCCATCACGGACCTGCTGGGCTTGGAGGCCGAGCTGCCGGCGCCCGCTGGCCCAGGACAGGGATCTGGCTGCGAGGGTCCGGCAGTCGCGCCGTGCCCGGGCCCGGGGCTTGACGGCTCCAGCCTGGCGCGTGGGGCCCTACCGCTGGGACTCGGCCTCCTCTGTGGCTTCGGCACGCAGCCGCCGGCGGCCGCTCGAGCACCCTGCCTGCTCCTAGCGGACGTGCCGTTCCTGCCGCCCAGGGGCCCCGAGCCCGCTGCCCCGCTGGCTCCCAGCCGTCCGCCGCCTGCGCTCGGCCGCCAGAAG…
TF682	VSX2	56471	ATGACGGGGAAAGCAGGGGAAGCGCTGAGCAAGCCCAAATCCGAGACAGTGGCCAAGAGTACCTCGGGGGGCGCCCCGGCCAGGTGCACTGGGTTCGGCATCCAGGAGATCCTGGGCTTGAACAAGGAGCCCCCGAGCTCCCACCCGCGGGCAGCGCTCGACGGCCTGGCCCCCGGGCACTTGCTGGCGGCGCGCTCAGTGCTCAGCCCCGCGGGGGTGGGCGGCATGGGGCTTCTGGGGCCCGGGGGGCTCCCTGGCTTCTACACGCAGCCCACCTTCCTGGAAGTGCTGTCCGACCCGCAGAGCGTCCACTTGCAGCCATTGGGCAGAGCATCGGGGCCGCTGGACACCAGCCAGACGGCCAGCTCGGATTCTGAAGATGTTTCCTCCAGCGATCGA…
TF682	WT1	1923	ATGGAGAAGGGTTACAGCACGGTCACCTTCGACGGGACGCCCAGCTACGGTCACACGCCCTCGCACCATGCGGCGCAGTTCCCCAACCACTCATTCAAGCATGAGGATCCCATGGGCCAGCAGGGCTCGCTGGGTGAGCAGCAGTACTCGGTGCCGCCCCCGGTCTATGGCTGCCACACCCCCACCGACAGCTGCACCGGCAGCCAGGCTTTGCTGCTGAGGACGCCCTACAGCAGTGACAATTTATACCAAATGACATCCCAGCTTGAATGCATGACCTGGAATCAGATGAACTTAGGAGCCACCTTAAAGGGAGTTGCTGCTGGGAGCTCCAGCTCAGTGAAATGGACAGAAGGGCAGAGCAACCACAGCACAGGGTACGAGAGCGATAACCACACA…
TF682	ZBED1	201	ATGGAGAATAAAAGCCTGGAGAGCTCCCAGACAGACCTGAAGCTGGTGGCCCACCCCCGCGCCAAGAGCAAGGTGTGGAAGTATTTCGGCTTCGACACCAACGCCGAGGGATGCATCCTGCAGTGGAAGAAAATCTACTGCCGCATCTGCATGGCCCAGATCGCCTACTCCGGAAACACCTCCAACCTGTCCTACCACCTGGAGAAGAACCACCCCGAGGAATTCTGCGAGTTCGTCAAGAGCAACACGGAGCAGATGCGTGAAGCCTTCGCCACCGCCTTCTCCAAGCTGAAGCCCGAGTCGTCCCAGCAGCCCGGGCAGGATGCGCTGGCCGTCAAGGCCGGCCACGGCTACGACAGCAAGAAGCAGCAGGAGCTGACGGCCGCCGTGCTGGGCCTC…
TF682	ZBED2	4223	ATGAGGCGGGAAGACGAGGAAGAGGAGGGAACAATGATGAAGGCAAAAGGGGACTTAGAGATGAAGGAGGAGGAAGAGATTAGTGAGACAGGAGAACTGGTTGGCCCTTTTGTGAGTGCTATGCCCACTCCAATGCCCCACAACAAGGGCACCCGGTTCTCTGAGGCATGGGAATATTTCCACCTAGCTCCTGCTCGTGCTGGGCACCATCCCAACCAGTATGCCACCTGCCGCCTGTGTGGCAGGCAGGTGAGCCGTGGCCCTGGGGTCAACGTGGGCACCACTGCACTGTGGAAGCATCTGAAAAGCATGCACAGAGAGGAGCTGGAGAAGAGTGGCCATGGTCAGGCTGGGCAGCGCCAGGATCCAAGGCCCCACGGGCCCCAGCTCCCCACAGGC…
TF682	ZBED4	56238	ATGGAGAATAACTTGAAAACTTGTCCCAAAGAGGACGGTGATTTCGTTTCTGATAAAATAAAGTTTAAAATAGAAGAGGAAGATGATGATGGAATTCCTCCTGATAGTTTGGAAAGAATGGACTTTAAAAGCGAGCAGGAGGACATGAAGCAGACAGACAGCGGTGGGGAGCGAGCGGGCCTCGGTGGGACGGGTTGCAGCTGCAAGCCCCCTGGGAAGTACTTGTCTGCAGAGAGTGAGGATGACTATGGCGCGCTGTTCTCCCAGTACAGCAGCACCCTATACGACGTGGCCATGGAGGCCGTGACCCAGAGCCTCCTTTCCAGCCGGAACATGAGCTCCAGGAAGAAGTCTCCAGCCTGGAAGCATTTTTTTATCTCTCCCCGAGACAGCACTAAA…
TF682	ZBTB10	56858	ATGCAGGACGGCGCGTCCCTGAGCGACAGCACCGAGGACGAGGAGGAGGGGGCGAGCCTGGGCGACGGCAGCGGGGCGGAAGGCGGCAGCTGCAGCAGCAGCAGGCGGTCGGGCGGCGATGGCGGGGACGAAGTGGAGGGCAGCGGTGTGGGAGCTGGCGAAGGAGAGACTGTCCAGCACTTCCCGCTCGCGCGGCCCAAGTCTCTAATGCAGAAGCTCCAATGCTCCTTCCAGACCTCCTGGCTCAAGGACTTTCCCTGGCTGCGCTATTCCAAGGATACTGGTCTTATGTCTTGCGGCTGGTGCCAAAAGACCCCTGCAGATGGGGGAAGCGTGGACCTTCCCCCAGTGGGGCATGATGAGCTTTCGCGAGGGACCCGCAACTACAAGAAAACCCTC…
TF682	ZBTB12	11444	ATGGCCTCTGGGGTGGAAGTCCTGCGCTTCCAGCTGCCCGGCCACGAGGCCGCAACGCTACGGAACATGAACCAGCTCCGGGCAGAGGAGCGGTTCTGCGACGTGACCATTGTGGCCGACAGCCTCAAGTTTCGAGGCCACAAGGTCATCTTGGCCGCCTGCTCACCCTTCCTGCGGGACCAGTTCCTGCTGAACCCCAGCTCGGAGCTGCAGGTCTCCCTGATGCACAGTGCACGCATCGTGGCCGACTTGCTCCTCTCCTGCTACACGGGCGCCTTGGAATTCGCTGTTAGGGACATCGTCAACTACCTTACAGCCGCCTCCTACCTGCAGATGGAGCACGTGGTGGAGAAATGCCGGAATGCCCTCAGCCAGTTCATTGAGCCCAAAATAGGCCTC…
TF682	ZBTB14	53025	ATGGAGTTTTTCATCAGTATGTCTGAAACCATTAAATATAATGACGATGATCATAAAACTCTGTTTCTGAAAACACTAAATGAACAACGCCTGGAAGGAGAATTTTGTGATATTGCTATTGTGGTTGAGGATGTGAAATTCAGAGCACACAGATGTGTTCTTGCTGCCTGCAGCACCTACTTTAAAAAGCTTTTCAAGAAGCTTGAGGTTGATAGTTCTTCGGTCATAGAAATAGATTTTCTTCGTTCTGATATATTTGAAGAGGTCCTGAACTACATGTACACAGCAAAGATTTCCGTGAAAAAAGAAGATGTTAACTTAATGATGTCATCGGGTCAGATTCTTGGTATCCGATTTTTGGATAAACTGTGTTCTCAGAAGCGTGATGTGTCCAGTCCC…
TF682	ZBTB18	1891	ATGGAGTTTCCAGACCATAGTAGACATTTGCTACAGTGTCTGAGCGAGCAGAGACACCAGGGTTTTCTTTGTGACTGCACTGTTCTGGTGGGAGATGCCCAGTTCCGAGCGCACCGAGCTGTACTGGCTTCATGCAGCATGTATTTCCACATCTTTTACAAGGACCAGCTGGACAAAAGAGACATTGTTCATCTGAACAGCGACATTGTTACAGCCCCCGCTTTCGCTCTCCTGCTTGAATTCATGTATGAAGGGAAACTCCAGTTCAAAGACTTGCCCATTGAAGACGTGCTAGCAGCTGCCAGTTATCTCCACATGTATGACATTGTCAAAGTCTGCAAAAAGAAGCTGAAAGAGAAAGCCACCACGGAGGCAGACAGCACCAAAAAGGAAGAAGAT…
TF682	ZBTB20	8505	ATGACCGAGCGCATTCACAGCATCAACCTTCACAACTTCAGCAATTCCGTGCTCGAGACCCTCAACGAGCAGCGCAACCGTGGCCACTTCTGTGACGTAACGGTGCGCATCCACGGGAGCATGCTGCGCGCACACCGCTGCGTGCTGGCAGCCGGCAGCCCCTTCTTCCAGGACAAACTGCTGCTTGGCTACAGCGACATCGAGATCCCGTCGGTGGTGTCAGTGCAGTCAGTGCAAAAGCTCATTGACTTCATGTACAGCGGCGTGCTACGGGTCTCGCAGTCGGAAGCTCTGCAGATCCTCACGGCCGCCAGCATCCTGCAGATCAAAACAGTCATCGACGAGTGCACGCGCATCGTGTCACAGAACGTGGGCGATGTGTTCCCGGGGATCCAGGAC…
TF682	ZBTB21	71113	ATGGAGGGATTACTGCATTACATCAACCCTGCACACGCCATTTCTCTCCTAAGTGCCCTGAATGAGGAGCGTCTCAAAGGACAGCTGTGTGATGTGCTGCTGATTGTTGGAGACCAAAAGTTCCGAGCTCATAAAAACGTCTTGGCTGCCAGCAGCGAATACTTTCAGAGTTTATTCACAAATAAGGAAAATGAGTCACAAACTGTATTTCAGCTTGACTTCTGTGAGCCAGATGCTTTTGATAATGTTTTAAACTACATTTATTCTTCCTCTCTATTTGTTGAGAAGAGCAGCCTTGCTGCTGTGCAAGAACTTGGCTATAGTCTTGGGATTTCCTTTCTGACTAACATCGTTTCTAAAACACCTCAAGCCCCCTTTCCAACGTGTCCTAATAGAAAA…
TF682	ZBTB24	54115	ATGGCAGAAACATCGCCAGAGCCTTCTGGGCAGCTTGTTGTACACTCAGACGCTCACAGTGACACTGTGCTGGCCAGTTTTGAGGATCAGAGGAAGAAAGGCTTCCTCTGTGACATTACTTTAATCGTGGAGAATGTACATTTCCGGGCCCACAAAGCCTTACTTGCTGCCAGTAGTGAATACTTCTCAATGATGTTTGCAGAAGAGGGGGAAATCGGCCAATCCATTTATATGCTGGAAGGCATGGTTGCAGACACCTTTGGTATCCTGCTGGAATTTATCTACACAGGTTATCTCCATGCCAGTGAGAAAAGTACAGAACAAATCCTGGCTACTGCTCAGTTCTTAAAAGTCTATGACCTGGTAAAGGCTTACACAGACTTCCAAAATAATCATAGC…
TF682	ZBTB25	10233	ATGGACACTGCCAGCCATAGCCTTGTTCTTCTCCAGCAGCTGAACATGCAGCGAGAATTTGGTTTTCTGTGTGATTGCACAGTTGCAATTGGAGATGTTTACTTCAAAGCCCACAGAGCAGTGCTTGCTGCTTTTTCTAACTATTTCAAGATGATATTTATTCACCAAACAAGTGAATGCATAAAAATACAACCAACTGACATCCAACCTGACATATTCAGCTATTTGTTGCACATTATGTACACGGGGAAAGGGCCAAAACAGATTGTGGATCATAGTCGTTTGGAGGAAGGGATTCGATTTCTTCACGCCGACTACCTTTCTCACATTGCAACTGAAATGAATCAAGTGTTCTCACCAGAGACTGTGCAGTCCTCAAATTTATATGGCATTCAGATC…
TF682	ZBTB26	7917	ATGTCTGAAAGATCAGATCTCCTTCACTTCAAGTTTGAAAATTATGGAGATTCAATGTTACAAAAAATGAACAAATTAAGAGAAGAGAATAAATTTTGTGATGTTACAGTTCTCATAGATGATATTGAGGTACAGGGACATAAAATTGTGTTTGCTGCAGGTTCCCCCTTCTTAAGAGACCAATTTTTACTGAATGATTCCAGAGAGGTGAAAATCTCCATATTACAGAGTTCCGAAGTGGGGAGACAATTGCTCTTATCCTGTTATAGTGGTGTGCTGGAATTCCCTGAGATGGAACTGGTAAATTACTTGACTGCTGCAAGTTTTCTTCAGATGAGCCACATTGTAGAACGGTGCACACAGGCCCTGTGGAAGTTTATAAAGCCAAAACAACCAATG…
TF682	ZBTB32	1052	ATGTCCCTGCCCCCCATAAGACTGCCCAGCCCCTATGGCTCTGATCGGCTGGTACAGCTAGCAGCCAGGCTCCGGCCAGCACTCTGTGATACTCTGATCACCGTAGGGAGCCAGGAGTTCCCCGCCCACAGCCTGGTGCTAGCAGGTGTCAGCCAGCAGCTGGGCCGCAGGGGCCAGTGGGCTCTGGGAGAAGGCATCAGCCCTTCTACCTTTGCCCAGCTCCTGAACTTTGTGTATGGGGAGAGTGTAGAGCTGCAGCCTGGAGAGCTAAGGCCCCTTCAGGAGGCGGCCAGGGCCTTGGGAGTGCAGTCCCTGGAAGAGGCATGCTGGAGGGCTCGAGGGGACAGGGCTAAAAAGCCAGATCCAGGCCTGAAGAAACATCAGGAGGAGCCAGAGAAA…
TF682	ZBTB37	3439	ATGGAGAAAGGTGGGAACATACAATTGGAGATTCCTGACTTCAGCAACTCTGTCCTGAGCCATCTAAACCAGTTGCGCATGCAGGGCCGTCTCTGTGATATTGTGGTCAATGTGCAAGGACAAGCTTTTCGGGCTCACAAAGTGGTGCTGGCTGCCAGCTCCCCCTATTTCCGGGATCACATGTCCTTGAATGAGATGAGTACAGTCTCCATTTCAGTCATCAAGAACCCTACTGTTTTTGAACAGCTCCTTTCTTTCTGTTACACAGGGCGGATATGCCTGCAACTGGCAGATATCATCAGCTACCTAACAGCTGCCAGTTTTCTGCAAATGCAGCATATTATAGACAAATGTACACAGATCCTGGAGGGCATTCATTTCAAAATTAATGTGGCTGAG…
TF682	ZBTB38	5338	ATGCAGGAGGAGCCTTTGCCACAGGGGAATGACCCAGAACCCAGTGGAGACAGCCCACTCGGGCTTTGCCAATCCGAGTGCATGGAGATGAGTGAAGTGTTCGATGACGCAAGTGACCAGGATTCCACTGACAAACCGTGGCGCCCTTACTACAACTACAAACCCAAAAAGAAATCCAGACAGTTGAAAAAAATGAGGAAAGTCAACTGGAGGAAGGAGCACGGAAACAGGAGCCCGAGCCATAAATGTAAATACCCAGCAGAACTGGATTGCGCCGTGGGGAAGGCTCCTCAGGATAAACCCTTTGAGGAAGAAGAAACTAAAGAGATGCCCAAGCTGCAGTGTGAACTCTGTGATGGAGACAAAGCAGTGGGGGCTGGAAACCAAGGAAGGCCCCAC…
TF682	ZBTB39	70261	ATGGGCATGAGGATCAAACTGCAAAGCACCAACCACCCCAACAACCTGCTGAAGGAACTCAACAAGTGCCGGCTCTCAGAGACCATGTGCGACGTCACCATTGTGGTGGGGAGCCGCTCCTTCCCGGCCCACAAGGCTGTGCTGGCCTGTGCAGCTGGCTACTTCCAGAACCTCTTCCTGAATACTGGGCTTGATGCTGCCAGGACCTATGTGGTGGACTTCATCACCCCTGCCAACTTTGAGAAGGTTCTGAGCTTTGTCTACACTTCAGAACTCTTCACAGACCTGATCAATGTTGGGGTCATCTACGAGGTAGCTGAGCGTCTGGGTATGGAGGACCTCCTCCAGGCCTGTCACTCTACCTTTCCTGATCTGGAGAGCACTGCCAGGGCCAAGCCC…
TF682	ZBTB4	11440	ATGCCCCCCCCTGCAGAGGTGACGGACCCGTCCCATGCCCCCGCCGTCCTGCGCCAGCTCAATGAACAGCGGCTCCGTGGCCTCTTCTGTGACGTCACCCTCATAGCCGGAGACACCAAGTTCCCTGCTCACCGCAGCGTCCTGGCTGCTTCAAGTCCCTTCTTCAGAGAGGCCCTGCTCACTTCAGCCCCACTACCCCTTCCACCAGCTACTGGGGGCGCCGCACCCAACCCTGCCACCACCACAGCTGCCTCTTCCTCCTCCTCCTCTTCCTCGTCTTCTTCCTCTTCTTCCTCCTCTGCTTCTTCTTCTTCTTCCTCTTCCTCTTCCTCTCCCCCTCCAGCCTCTCCCCCTGCTTCTTCCCCACCCCGGGTCCTGGAGTTGCCAGGAGTCCCAGCA…
TF682	ZBTB42	70870	ATGGAGTTCCCTGAGCACGGCGGACGGCTGCTGGGCCGCCTGAGGCAGCAGCGCGAGCTGGGCTTCCTATGCGACTGCACCGTGCTGGTGGGCGACGCGCGCTTCCCGGCCCACCGTGCCGTGCTGGCCGCGTGCAGCGTCTACTTCCATCTCTTCTACAGGGACCGGCCCGCGGGCAGTCGCGACACGGTGCGGCTCAACGGCGACATCGTCACGGCGCCCGCCTTCGGCCGCCTACTGGACTTCATGTACGAGGGCCGCCTGGACCTGCGCAGCCTGCCTGTGGAGGACGTCCTGGCAGCCGCCAGCTACCTGCACATGTATGACATCGTCAAGGTCTGCAAGGGCAGGCTCCAGGAGAAGGATCGAAGTCTGGACCCGGGGAACCCTGCCCCTGGG…
TF682	ZBTB43	4922	ATGGAGCCTGGAACAAACTCTTTTCGGGTAGAATTTCCTGATTTTTCCAGCACCATTCTACAGAAACTGAACCAGCAGCGCCAGCAAGGACAATTATGTGACGTCTCCATTGTTGTCCAAGGCCACATTTTCCGGGCACACAAAGCCGTTCTTGCTGCCAGTTCACCCTACTTTTGTGACCAGGTACTCCTGAAAAACAGCAGGAGAATTGTTTTGCCTGATGTGATGAACCCAAGAGTGTTTGAGAACATTCTCCTATCTAGTTATACAGGACGTCTAGTAATGCCCGCTCCAGAAATTGTTAGTTACTTGACAGCGGCAAGCTTCCTCCAGATGTGGCATGTGGTAGACAAATGCACTGAAGTTTTAGAGGGAAACCCTACAGTCCTTTGTCAGAAG…
TF682	ZBTB44	1316	ATGGGTGTGAAAACATTTACTCATAGCTCCTCTTCCCACAGCCAGGAAATGCTTGGAAAGCTAAATATGCTGCGAAATGATGGACATTTTTGTGATATCACTATTCGTGTCCAGGACAAAATCTTCCGGGCACATAAGGTGGTACTAGCAGCTTGCAGTGATTTCTTTCGCACCAAACTTGTAGGCCAAGCCGAGGATGAGAACAAGAATGTGTTGGATCTGCATCATGTTACAGTGACTGGCTTTATACCTCTTTTAGAATATGCTTACACAGCCACTCTATCAATTAACACAGAAAATATTATTGATGTTCTAGCAGCAGCCAGCTATATGCAAATGTTCAGTGTTGCCAGCACCTGCTCAGAGTTCATGAAATCAAGCATTTTATGGAATACACCC…
TF682	ZBTB47	8155	ATGGCCACACGGTCCCGGGAGAACGCCCGGCGCCGGGGTACCCCTGAACCTGAAGAAGCTGGGCGGCGGGGTGGGAAGAGGCCAAAGCCACCCCCTGGAGTGGCCTCTGCATCGGCCCGAGGGCCGCCAGCCACTGATGGGCTGGGGGCCAAGGTGAAGCTGGAGGAGAAGCAGCACCATCCATGCCAGAAGTGCCCACGAGTTTTCAACAACCGCTGGTACCTGGAGAAACACATGAATGTGACCCACAGCCGCATGCAGATCTGCGACCAGTGCGGCAAGCGCTTCCTGCTGGAGAGCGAGCTGCTGCTGCACAGGCAGACAGACTGCGAGCGCAACATCCAGTGTGTGACATGTGGCAAAGCTTTCAAGAAGCTTTGGTCCCTCCATGAGCATAAC…
TF682	ZBTB48	154	ATGGACGGCTCCTTCGTCCAGCACAGTGTGAGGGTTCTGCAGGAGCTCAACAAGCAGCGGGAGAAGGGCCAGTACTGCGACGCCACTCTGGACGTGGGGGGCCTGGTGTTTAAGGCACACTGGAGTGTCCTTGCCTGCTGCAGTCACTTTTTCCAGAGCCTCTACGGGGATGGCTCAGGGGGCAGTGTCGTCCTCCCTGCTGGCTTCGCTGAGATCTTTGGCCTCTTGTTGGACTTTTTCTACACTGGTCACCTCGCTCTCACCTCAGGGAACCGGGATCAGGTGCTCCTGGCAGCCAGGGAGTTGCGAGTGCCAGAGGCCGTAGAGCTGTGCCAGAGCTTCAAGCCCAAAACTTCAGTGGGACAGGCAGCAGGTGGCCAGAGTGGGCTGGGGCCCCCT…
TF682	ZBTB49	56171	ATGGACCCTGTTGCTACCCACAGCTGCCATCTGCTCCAGCAACTGCATGAGCAGCGAATCCAAGGCCTGCTTTGTGACTGTATGTTGGTGGTAAAAGGAGTCTGCTTTAAAGCGCATAAGAATGTCCTGGCAGCATTCAGCCAGTATTTTAGGAGCCTCTTTCAGAATTCTTCAAGCCAGAAGAATGATGTTTTTCACTTGGATGTTAAAAATGTCAGTGGCATAGGGCAGATCCTGGACTTCATGTACACTTCTCATCTAGATCTTAACCAGGACAATATACAAGTAATGCTGGACACAGCACAGTGTTTGCAAGTTCAAAATGTTCTGAGTCTGTGTCACACATTTTTAAAATCAGCCACTGTAGTACAGCCACCTGGCATGCCTTGTAATAGTACA…
TF682	ZBTB6	1984	ATGGCTGCTGAGTCTGATGTTCTGCATTTCCAGTTTGAACAGCAAGGAGATGTGGTCTTGCAGAAAATGAATCTTTTGAGACAGCAGAATTTATTTTGTGATGTATCAATTTACATTAATGACACTGAGTTCCAGGGGCACAAGGTGATTTTGGCTGCTTGCTCCACTTTTATGAGAGATCAGTTTTTACTCACACAGTCAAAACATGTCAGAATCACCATCTTACAGAGTGCAGAAGTTGGCAGAAAATTGTTACTGTCTTGCTATACTGGAGCACTTGAAGTTAAAAGGAAAGAGCTTTTGAAATACTTGACTGCTGCCAGTTACCTTCAGATGGTTCACATTGTGGAAAAGTGCACAGAAGCTTTGTCAAAGTATCTGGAAATTGATCTTTCTATG…
TF682	ZBTB7B	7121	ATGGGGAGCCCCGAGGATGACCTGATTGGGATTCCATTCCCGGACCACAGCAGTGAGCTCCTGAGCTGCCTCAATGAGCAGCGCCAGCTGGGCCACCTATGTGACCTCACCATCCGGACGCAGGGCCTTGAATACCGCACCCACAGGGCTGTGCTAGCTGCCTGTAGCCACTACTTCAAGAAGCTTTTCACTGAGGGCGGTGGCGGAGCTGTCATGGGGGCCGGGGGTAGCGGGACGGCCACTGGGGGAGCAGGGGCCGGTGTGTGTGAGCTGGACTTTGTAGGGCCAGAGGCACTAGGCGCCCTCCTTGAATTTGCCTATACAGCCACACTGACCACCAGCAGCGCCAACATGCCAGCTGTGCTCCAGGCTGCCCGCCTGCTGGAGATTCCGTGTGTC…
TF682	ZBTB9	7677	ATGGAAACCCCAACACCTTTGCCGCCTGTACCCGCCTCCCCGACCTGCAACCCAGCCCCACGGACAATCCAGATCGAGTTCCCACAGCATAGCTCGTCGCTGCTGGAATCTCTGAACCGCCACAGGCTAGAGGGAAAGTTCTGTGATGTGTCCCTCCTGGTGCAGGGCCGGGAACTTAGGGCTCATAAAGCAGTGTTAGCTGCTGCCTCTCCTTACTTCCATGACAAGCTGCTTCTGGGGGATGCGCCTCGTCTCACTCTACCGAGTGTCATTGAAGCCGATGCCTTCGAGGGGCTGCTCCAGCTCATTTATTCAGGGCGTCTCCGCCTGCCACTGGATGCTCTTCCTGCTCATCTCCTTGTGGCCAGTGGCCTTCAAATGTGGCAGGTAGTAGATCAG…
TF682	ZC3H11A	6160	ATGCCTAATCAAGGAGAAGACTGCTATTTTTTTTTCTATTCCACATGTACCAAAGGCGACAGCTGCCCATTCCGTCACTGTGAAGCTGCAATAGGAAATGAAACTGTTTGCACATTATGGCAAGAAGGGCGCTGTTTTCGACAGGTGTGCAGGTTTCGGCACATGGAGATTGATAAAAAACGCAGTGAAATTCCTTGTTATTGGGAAAATCAGCCAACAGGATGTCAAAAATTAAACTGCGCTTTCCATCACAATAGAGGACGATATGTTGATGGCCTTTTCCTACCTCCGAGCAAAACTGTGTTGCCCACTGTGCCTGAGTCACCAGAAGAGGAAGTGAAGGCTAGCCAACTTTCAGTTCAGCAGAACAAATTGTCTGTCCAGTCCAATCCTTCCCCT…
TF682	ZFHX2	56237	ATGGCCACCCTTAACTCAGCCTCTACCACTGGTACCACCCCCTCCCCTGGGCACAATGCCCCGTCCCTGCCTTCGGACACCTTCTCCTCCAGCACCCCCTCTGATCCTGTCACCAAAGATCCCCCTGCTGCCTCCTCCACCTCTGAGAACATGAGGTCCTCAGAGCCAGGGGGACAGCTCCTGGAGTCGGGCTGTGGCCTCGTCCCACCAAAGGAGATTGGGGAGCCCCAGGAAGGGCCTGACTGTGGTCACTTCCCACCAAATGACCCAGGGGTGGAAAAGGACAAGGAGCAGGAGGAGGAAGAAGAAGGGCTCCCTCCCATGGACCTAAGCAACCACTTATTCTTCACAGCTGGAGGTGAGGCCTACCTAGTGGCCAAGCTGTCCCTGCCAGGTGGC…
TF682	ZFHX3	9406	ATGCGGCTCGGGGGCGGGCAGCTGGTGTCAGAGGAGCTGATGAACCTGGGCGAGAGCTTCATCCAGACCAACGACCCGTCGCTGAAGCTCTTCCAGTGCGCCGTCTGCAACAAGTTCACGACGGACAACCTGGACATGCTGGGCCTGCACATGAACGTGGAGCGCAGCCTGTCGGAGGACGAGTGGAAGGCGGTGATGGGGGACTCATACCAGTGCAAGCTCTGCCGCTACAACACCCAGCTCAAGGCCAACTTCCAGCTGCACTGCAAGACAGACAAGCACGTGCAGAAGTACCAGCTGGTGGCCCACATCAAGGAGGGCGGCAAGGCCAACGAGTGGAGGCTCAAGTGTGTGGCCATCGGCAACCCCGTGCACCTCAAGTGCAACGCCTGTGACTAC…
TF682	ZFP2	55126	ATGGAAAGGGAAGGTATCTGGCATTCTACTCTAGGGGAAACCTGGGAACCTAATAATTGGTTAGAGGGACAACAGGATAGTCATCTGAGCCAAGTGGGAGTTACCCATAAGGAAACCTTCACTGAGATGAGAGTATGTGGAGGTAATGAATTTGAAAGATGTTCCAGTCAGGATTCAATCCTTGATACACAGCAAAGCATTCCTATGGTAAAAAGGCCCCATAACTGTAATTCACATGGAGAAGATGCCACACAAAATTCTGAGTTAATTAAAACTCAAAGAATGTTTGTAGGAAAGAAGATCTATGAATGTAATCAGTGCAGCAAAACCTTCAGTCAGAGCTCATCCCTTCTTAAGCACCAGAGGATTCATACTGGGGAGAAACCCTATAAGTGTAAT…
TF682	ZFP28	56419	ATGCGGGGGGCGGCGAGCGCGAGTGTCCGCGAGCCGACGCCGCTCCCGGGTAGAGGCGCCCCCCGCACAAAGCCCCGGGCGGGCCGAGGCCCGACTGTAGGGACTCCAGCCACCTTGGTCCTCCCTGGCCGGGGAAGGCCGCGCTCAAGGAATGGCCTCGCATCCAAAGGCCAGCGAGGAGCGGCCCCTACGGGGCCTGGGCACAGAGCTCTGCCTTCCAGGGACACTGCTCTTCCCCAGGAGAGAAACAAGAAGCTGGAGGCTGTGGGGACAGGAATTGAACCTAAAGCCATGTCCCAGGGCTTGGTGACATTTGGGGATGTGGCTGTAGATTTCTCCCAAGAGGAGTGGGAGTGGCTGAACCCCATTCAGAGGAACTTGTACAGGAAGGTGATGTTG…
TF682	ZFP3	53255	ATGGGGACTGAGAACAAGGAGGTGATTCCCAAGGAAGAAATTTCTGAAGAATCTGAGCCACATGGGTCATTATTAGAAAAATTTCCAAAAGTGGTTTACCAAGGTCATGAGTTTGGAGCAGGATGTGAAGAAGACATGTTGGAGGGACATTCGAGAGAGTCCATGGAAGAGGTTATAGAGCAGATGTCTCCTCAGGAGAGAGACTTTCCATCAGGGTTGATGATCTTTAAGAAATCACCCTCAAGTGAGAAAGACCGGGAGAATAATGAGAGTGAGAGAGGCTGCAGTCCCAGCCCAAATCTGGTTACACATCAGGGAGATACAACAGAGGGAGTTAGTGCATTTGCTACCTCTGGCCAAAACTTCCTAGAGATTTTAGAATCTAACAAAACACAGAGA…
TF682	ZFP36L1	577	ATGACCACCACCCTCGTGTCTGCCACCATCTTCGACTTGAGCGAAGTTTTATGCAAGGGTAACAAGATGCTCAACTATAGTGCTCCCAGTGCAGGGGGTTGCCTGCTGGACAGAAAGGCAGTGGGCACCCCTGCTGGTGGGGGCTTCCCTCGGAGGCACTCAGTCACCCTGCCCAGCTCCAAGTTCCACCAGAACCAGCTCCTCAGCAGCCTCAAGGGTGAGCCAGCCCCCGCTCTGAGCTCGCGAGACAGCCGCTTCCGAGACCGCTCCTTCTCGGAAGGGGGCGAGCGGCTGCTGCCCACCCAGAAGCAGCCCGGGGGCGGCCAGGTCAACTCCAGCCGCTACAAGACGGAGCTGTGCCGCCCCTTTGAGGAAAACGGTGCCTGTAAGTACGGGGAC…
TF682	ZFP37	54490	ATGTCGGTCTCCAGCGGCGACCAGATTCTGACAAAGCCAGAGACCGTGGACCGGAGGAGAAGTGCGGAAACGACCAAAGAGGCCGGGCGACCACTGGAGATGGCTGTGTCCGAGCCCGAGGCCAGCGCCGCGGAATGGAAGCAACTGGATCCTGCTCAGAGCAACCTGTATAATGATGTGATGCTGGAGAACTACTGCAACCAAGCCTCAATGGGGTGTCAAGCTCCCAAACCAGACATGATCTCCAAGTTGGAAAAAGGAGAAGCACCATGGTTGGGGAAGGGGAAAAGACCCAGTCAAGGTTGTCCAAGTAAAATAGCAAGACCCAAGCAAAAAGAAACTGATGGAAAAGTCCAGAAAGATGATGACCAGCTTGAAAATATCCAGAAATCTCAAAAC…
TF682	ZFP57	70872	ATGTTTGAACAGCTGAAGCCAATCGAACCTGTACAGAAGACGCTCCCATGGGTGGGCGAGGTAGCTGCCACCCTGCAGGAAGCCATGAAGAGAGATTGCTGGAGGGAGGCACGGGTGAAGAAGAAGCCAGTCACCTTTGAGGATGTGGCAGTGAATTTCACCCAGGAAGAGTGGGACTGTCTAGATGCCAGCCAGAGGGTCCTTTACCAGGATGTTATGTCGGAAACCTTTAAGAATCTAACATCTGTGGCCAGAATCTTTCTGCATAAGCCAGAGCTAATCACCAAGCTTGAGCAAGAAGAGGAACAGTGGAGAGAGTTTGTCCATCTCCCAAACACAGAAGGCCTTTCAGAAGGCAAGAAGAAAGAGCTTCGAGAACAACATCCCAGTCTGAGAGAT…
TF682	ZFP69B	7225	ATGCTGGAGAACTATGGGAACCTGGTCTCAGTGGGATGTCAGCTTTCCAAACCTGGCGTGATTTCCCAGTTGGAGAAAGGAGAAGAACCATGGCTGATGGAGAGAGATATTTCAGGAGTTCCAAGTTCAGACTTGAAGAGCAAAACAAAAACCAAAGAGTCAGCCTTACAGAATGATATTTCGTGGGAAGAACTACATTGTGGCCTAATGATGGAAAGATTTACAAAAGGAAGCAGCATGTATTCCACCTTGGGAAGAATCTCCAAATGTAATAAGCTAGAAAGCCAACAAGAGAACCAAAGAATGGGTAAGGGGCAAATCCCCCTGATGTGCAAGAAAACATTCACTCAGGAGAGAGGCCAAGAGTCTAATAGATTTGAGAAAAGAATTAATGTGAAG…
TF682	ZFP82	9960	ATGGCCCTTCGATCAGTGATGTTCAGTGATGTATCCATAGACTTCTCTCCAGAAGAGTGGGAATACCTGGACTTGGAACAAAAGGACTTGTACAGAGATGTCATGTTGGAGAACTACAGCAACTTGGTCTCACTGGGATGCTTCATTTCTAAACCAGATGTGATTTCCTCATTGGAGCAAGGAAAAGAGCCTTGGAAAGTTGTGAGGAAAGGAAGAAGACAATATCCAGATTTGGAGACCAAGTATGAGACCAAGAAGTTATCTTTAGAAAATGACATTTATGAAATAAATTTATCCCAGTGGAAGATAATGGAAAGAATTGAAAACCATGGCCTTAAGGGTCTCATTTTAAAAAATGATTGGGAATCCACAGGAAAAATTGAAGGACAGGAGAGACCT…
TF682	ZFYVE26	14719	ATGAACAACACCTACTACCAGGAATGCCTCTTCTACCTGCACAACTATAGCACCAACCTGGCCATCATCAGCTTCTACGTGAGGCACAGCTGCCTGCGGGAAGCTCTTCTGCACCTTCTCAACAAGGAGAGTCCTCCAGAAGTTTTTATAGAAGGCATTTTCCAACCAAGCTATAAAAGTGGGAAGCTACACACTTTGGAGAACTTGCTAGAATCCATTGATCCAACCTTGGAGAGCTGGGGAAAGTACTTGATTGCTGCCTGCCAACATTTACAGAAGAAGAACTACTACCACATTCTGTATGAGCTGCAGCAGTTTATGAAGGACCAAGTTCGGGCCGCCATGACCTGTATTCGGTTCTTCAGTCACAAAGCAAAGTCATATACAGAACTGGGAGAG…
TF682	ZIC1	70473	ATGCTCCTGGACGCCGGCCCCCAGTACCCAGCGATCGGCGTGACCACCTTTGGCGCGTCCCGCCACCACTCCGCGGGCGACGTGGCCGAACGAGACGTGGGCCTGGGCATCAACCCGTTCGCCGACGGCATGGGCGCCTTCAAGCTCAACCCCAGTTCGCACGAGCTGGCTTCGGCCGGCCAGACGGCCTTCACGTCGCAGGCGCCAGGCTACGCGGCTGCTGCGGCCCTGGGCCATCACCATCACCCGGGCCACGTCGGCTCCTATTCCAGCGCAGCCTTCAACTCCACGCGGGACTTTCTGTTCCGCAACCGGGGTTTTGGCGACGCGGCGGCGGCAGCCAGCGCACAGCACAGCCTCTTTGCTGCATCGGCCGGGGGCTTCGGGGGCCCACACGGC…
TF682	ZIC3	53667	ATGACGATGCTCCTGGACGGAGGCCCGCAGTTCCCTGGGCTGGGAGTGGGCAGCTTCGGCGCGCCGCGCCACCACGAGATGCCCAACCGTGAGCCGGCAGGCATGGGGCTGAATCCCTTCGGGGACTCAACCCACGCCGCCGCCGCCGCCGCCGCCGCCGCTGCCTTCAAGCTGAGCCCTGCCGCGGCGCACGATCTATCTTCAGGCCAGAGCTCGGCTTTCACGCCGCAGGGTTCGGGCTACGCCAACGCCCTGGGCCACCATCACCACCACCATCACCATCATCACCACACCAGCCAGGTGCCCAGCTACGGTGGCGCTGCCTCTGCCGCCTTCAACTCAACGCGCGAGTTTCTGTTCCGCCAGCGCAGCTCCGGGCTCAGTGAGGCGGCCTCGGGT…
TF682	ZIK1	70062	ATGTGTGTCCCAGTCCTGAAAGATATTTTGCATCTAGCTGATCTCCCTGGGCAGAAACCATACTTGGTTGGAGAATGTACAAACCATCACCAGCACCAGAAGCATCACAGTGCAAAGAAATCCTTGAAGAGGGACATGGACAGAGCCTCATATGTGAAGTGCTGCCTATTCTGTATGTCATTGAAGCCCTTTCGCAAATGGGAGGTTGGAAAGGACCTTCCAGCCATGTTGCGGCTTCTGAGGTCCCTGGTCTTTCCTGGAGGCAAGAAACCCGGCACAATTACTGAATGTGGGGAGGACATTCGCAGTCAAAAAAGTCATTACAAGTCAGGTGAATGTGGGAAGGCTTCCAGGCACAAACACACTCCTGTTTACCATCCAAGAGTCTACACTGGAAAA…
TF682	ZIM2	71894	ATGTACCAACCAGAAGACGACAACAACAGTGACGTGACCAGTGACGACGACATGACCCGGAACAGAAGAGAGTCCTCACCACCTCACTCAGTCCATTCTTTCAGTGGTGACCGGGACTGGGACCGGAGGGGCAGAAGCAGAGACATGGAGCCACGAGACCGCTGGTCCCACACCAGGAACCCAAGAAGCAGGATGCCTCCGCGGGATCTTTCCCTTCCTGTGGTGGCGAAAACAAGCTTTGAAATGGACAGAGAGGACGACAGGGACTCCAGGGCTTATGAGTCCCGATCTCAGGATGCTGAATCATACCAAAATGTGGTGGACCTCGCTGAGGACAGGAAACCTCACAACACAATCCAGGACAACATGGAAAACTACAGGAAGCTGCTCTCCCTCGGT…
TF682	ZIM3	56365	ATGAACAATTCCCAGGGAAGAGTGACCTTCGAGGATGTCACTGTGAACTTCACCCAGGGGGAGTGGCAGCGGCTGAATCCCGAACAGAGAAACTTGTACAGGGATGTGATGCTGGAGAATTACAGCAACCTTGTCTCTGTGGGACAAGGGGAAACCACCAAACCCGATGTGATCTTGAGGTTGGAACAAGGAAAGGAGCCATGGTTGGAGGAAGAGGAAGTGCTGGGAAGTGGCCGTGCAGAAAAAAATGGGGACATTGGAGGGCAGATTTGGAAGCCAAAGGATGTGAAAGAGAGTCTCGCAAGAGAAGTCCCATCAATCAATAAGGAAACGCTGACTACGCAGAAAGGTGTAGAATGTGACGGATCTAAGAAAATACTTCCACTGGGCATAGATGAT…
TF682	ZKSCAN1	53471	ATGATGACTGCTGAATCACGGGAAGCCACGGGTCTGTCCCCACAGGCTGCACAGGAGAAGGATGGTATCGTAATAGTGAAGGTGGAAGAGGAAGATGAGGAAGACCACATGTGGGGGCAGGATTCCACCCTACAGGACACGCCTCCTCCAGACCCAGAGATATTCCGCCAACGCTTCAGGCGCTTCTGTTACCAGAACACTTTTGGGCCCCGAGAGGCTCTCAGTCGGCTGAAGGAACTTTGTCATCAGTGGCTGCGGCCAGAAATAAACACCAAGGAACAGATCCTGGAGCTTCTGGTGCTAGAGCAGTTTCTTTCCATCCTGCCCAAGGAGCTCCAGGTCTGGCTGCAGGAATACCGCCCCGATAGTGGAGAGGAGGCCGTGACCCTTCTAGAAGAC…
TF682	ZKSCAN2	56939	ATGGCTGTCGCCCTCGACTCTCAGATCGACGCGCCCCTGGAGGTTGAGGGATGCCTAATAATGAAGGTGGAAAAGGACCCCGAGTGGGCATCAGAGCCCATTCTGGAAGGATCGGATAGCTCTGAGACCTTCCGCAAATGCTTCAGGCAATTCTGTTATGAGGATGTGACTGGACCCCATGAAGCTTTCAGTAAACTCTGGGAACTTTGCTGCCGGTGGCTGAAGCCAGAAATGCGTTCCAAGGAGCAAATACTTGAGCTGCTGGTGATTGAGCAGTTTCTCACCATTTTACCCGAGAAGATTCAGGCTTGGGCACAGAAGCAGTGTCCGCAAAGTGGAGAGGAAGCGGTGGCCCTGGTAGTGCATTTGGAGAAAGAGACTGGAAGACTAAGACAGCAG…
TF682	ZKSCAN4	7101	ATGGCTAGAGAACCGAGAAAAAACGCAGCCCTGGACGCCCAGTCTGCAGAAGACCAGACGGGGCTCCTGACCGTGAAGGTGGAGAAGGAGGAAGCCTCCGCCTTGACGGCGGAGGTGAGAGCACCCTGCAGCCCTGCTCGGGGCCCCGAACGCTCCCGCCAGCGCTTCCGAGGCTTCCGCTACCCGGAGGCTGCGGGCCCCCGCGAGGCGTTGAGCCGGCTCCGAGAACTCTGCGGACAATGGCTGCAGCCTGAGATGCACAGCAAGGAGCAGATCCTGGAGCTGCTGGTGCTGGAGCAGTTCCTGACCATCCTGCCGGGGAATCTGCAGAGCTGGGTGCGGGAGCAGCATCCAGAGAGCGGGGAGGAGGTGGTGGTGCTATTGGAGTATTTGGAGAGG…
TF682	ZKSCAN5	1920	ATGATAATGACCGAATCCCGAGAAGTTATAGACTTAGACCCCCCAGCTGAGACTTCCCAGGAGCAGGAAGACCTTTTCATAGTGAAGGTGGAAGAAGAAGACTGCACCTGGATGCAGGAGTACAACCCGCCAACGTTTGAGACTTTTTACCAGCGCTTCAGGCACTTCCAGTACCATGAGGCTTCAGGACCCCGGGAGGCTCTCAGCCAACTCCGGGTGCTCTGCTGTGAGTGGCTGAGGCCCGAGCTGCACACGAAGGAGCAGATCCTGGAGCTGCTGGTGCTGGAGCAGTTCCTGACCATCCTGCCTGAAGAGTTCCAGCCCTGGGTGAGGGAACATCACCCTGAAAGTGGAGAAGAGGCGGTGGCCGTGATAGAAAATATACAGCGAGAACTTGAG…
TF682	ZKSCAN8	70000	ATGGCTGAAGAATCAAGAAAGCCTTCAGCCCCATCCCCACCAGACCAGACTCCTGAAGAGGATCTTGTAATCGTCAAGGTAGAGGAGGATCATGGTTGGGACCAGGAATCTAGTCTGCATGAAAGTAACCCTCTTGGCCAAGAAGTGTTCCGCCTGCGCTTCAGGCAGTTACGCTACCAGGAGACACTAGGACCCCGAGAAGCTCTGATCCAACTACGGGCCCTTTGCCATCAGTGGCTGAGGCCAGATTTGAACACCAAGGAACAGATCCTGGAGCTGCTGGTGCTGGAGCAGTTCTTGACCATCCTACCTGAGGAGCTCCAGACACTGGTTAAGGAACATCAGCTAGAGAACGGAGAGGAGGTGGTGACCCTATTAGAGGATTTGGAAAGGCAGATT…
TF682	ZMAT1	10568	ATGGAGTCTTGCTCTGTCACCAGGCTGGAGTGCAGTGGCGCAATCTCGGCTCACTGCAGCCTCCACCTCCCGGGTTCAAGCGACTCCCCTGCCTCAGCCTCCCAAATAGCTGGGACTACAGACGCCATTTGGAATGAACAGGAAAAGGCTGAACTTTTTACAGATAAGTTTTGTCAAGTATGTGGAGTGATGCTACAGTTTGAATCACAAAGAATTTCACATTATGAGGGTGAAAAACATGCTCAAAATGTTAGTTTTTATTTTCAAATGCATGGGGAACAAAATGAAGTGCCTGGTAAGAAAATGAAGATGCATGTTGAGAATTTTCAGGTGCATAGGTATGAAGGAGTGGACAAAAACAAATTTTGTGATCTCTGCAACATGATGTTTAGCTCTCCA…
TF682	ZMAT3	4413	ATGATCCTCTTGCAACACGCCGTGCTTCCTCCACCTAAGCAGCCCTCACCCTCGCCTCCTATGTCAGTGGCCACCAGGTCTACAGGAACCTTGCAGCTTCCACCACAGAAGCCTTTTGGGCAGGAGGCTTCCTTGCCTCTTGCAGGGGAAGAAGAGTTATCGAAGGGAGGGGAGCAAGACTGTGCCCTGGAGGAGCTATGTAAGCCCCTGTACTGCAAACTCTGCAATGTCACCTTGAACTCTGCACAGCAAGCCCAGGCTCATTATCAGGGTAAAAATCATGGTAAGAAACTCCGAAATTACTATGCAGCAAATAGCTGTCCTCCTCCTGCTAGAATGAGCAATGTGGTCGAGCCTGCAGCTACTCCAGTTGTTCCAGTCCCTCCGCAGATGGGCTCC…
TF682	ZNF10	1363	ATGGATGCTAAGTCACTAACTGCCTGGTCCCGGACACTGGTGACCTTCAAGGATGTATTTGTGGACTTCACCAGGGAGGAGTGGAAGCTGCTGGACACTGCTCAGCAGATCGTGTACAGAAATGTGATGCTGGAGAACTATAAGAACCTGGTTTCCTTGGGTTATCAGCTTACTAAGCCAGATGTGATCCTCCGGTTGGAGAAGGGAGAAGAGCCCTGGCTGGTGGAGAGAGAAATTCACCAAGAGACCCATCCTGATTCAGAGACTGCATTTGAAATCAAATCATCAGTTTCCAGCAGGAGCATTTTTAAAGATAAGCAATCCTGTGACATTAAAATGGAAGGAATGGCAAGGAATGATCTCTGGTATTTGTCATTAGAAGAAGTCTGGAAATGTAGA…
TF682	ZNF101	2941	ATGAGAGCTCATGCTGGACACAAACGATCTGAGTGTGGTGGGGAATGGAGAGAGACGCCCCGTAAACAGAAACAACATGGGAAAGCCTCCATTTCCCCCAGTAGTGGTGCACGGCGCACAGTAACACCAACTCGAAAGAGACCTTATGAATGCAAGGTGTGCGGGAAAGCCTTTAATTCTCCCAATTTATTTCAAATCCATCAAAGAACTCACACTGGAAAGAGGTCCTATAAATGTAGGGAAATAGTGAGAGCCTTCACAGTTTCCAGTTTCTTTCGAAAACATGGAAAAATGCATACTGGAGAAAAACGCTATGAATGTAAATACTGTGGAAAACCTATCGATTATCCCAGTTTATTTCAAATTCATGTTAGAACTCACACTGGAGAAAAACCTTAC…
TF682	ZNF112	54036	ATGGTGACATTCAAGGATGTTGCTGTGGTCTTCACTGAGGAGGAGCTGGGGCTGCTGGACTCTGTCCAGAGGAAGCTGTACCGAGATGTGATGCTGGAGAACTTCAGGAACCTGCTCTTAGTAGCACATCAGCCCTTCAAGCCAGACCTAATATCCCAGCTGGAGAGAGAAGAAAAGCTTTTGATGGTGGAGACAGAAACCCCAAGGGATGGATGTTCAGGAAGGAAGAATCAACAAAAGATGGAGAGTATTCAGGAAGTAACAGTAAGCTACTTTTCCCCCAAAGAGCTTTCCTCCCGTCAGACCTGGCAACAAAGTGCAGGTGGGTTAATCAGGTGTCAAGATTTCCTGAAAGTTTTTCAAGGGAAGAATTCTCAGTTGCAAGAACAAGGTAATTCC…
TF682	ZNF114	56633	ATGTCCCAGGACTCGGTGACCTTCGCAGACGTGGCTGTGAACTTCACCAAAGAGGAGTGGACCCTGCTGGACCCAGCTCAGAGGAATCTCTACAGAGACGTGATGCTGGAAAATTCTAGGAACTTGGCATTCATAGATTGGGCAACTCCATGTAAAACCAAAGACGCAACCCCTCAGCCGGATATTCTTCCTAAAAGAACATTTCCTGAAGCCAACAGAGTGTGTCTCACGAGCATCAGTTCCCAGCACTCCACATTAAGAGAAGACTGGAGATGCCCCAAAACAGAGGAACCACACAGGCAGGGGGTGAATAATGTGAAGCCACCTGCAGTTGCCCCTGAGAAAGATGAATCTCCTGTTAGCATTTGTGAAGATCATGAAATGAGGAACCACTCTAAA…
TF682	ZNF131	11184	ATGGCCTTTCGCCATTTAATTGAGTTCACATATACAGCAAAATTAATGATACAAGGAGAAGAAGAAGCCAATGATGTATGGAAAGCAGCAGAGTTTCTACAAATGCTAGAAGCTATCAAAGCCCTTGAAGTCAGGAACAAAGAAAACTCAGCTCCCTTAGAGGAAAATACCACAGGAAAAAATGAGGCCAAAAAAAGGAAGATTGCAGAAACTTCAAATGTTATCACTGAGTCATTGCCATCTGCAGAATCAGAACCTGTTGAAATTGAGGTAGAGATTGCCGAAGGCACCATTGAAGTGGAAGATGAAGGCATCGAAACATTAGAGGAAGTGGCTTCTGCCAAGCAGTCCGTAAAGTACATACAGAGCACAGGTTCCTCTGATGATTCTGCTCTAGCA…
TF682	ZNF132	53066	ATGGCCCTGCCCAGCCCACAGGTTCTAATGGGGTTGCCAGCGTTGCTGATGGGCCCGGCGCAGCATACTTCTTGGCCCTGTGGCTCAGCTGTCCCCACATTGAAGAGCATGGTAACCTTTGAAGATGTGGCTGTATACTTCTCCCAAGAGGAGTGGGAGCTCCTTGATGCAGCCCAGAGGCACCTGTACCACAGTGTGATGCTGGAAAACCTTGAGCTTGTGACCTCACTTGGTTCTTGGCATGGAGTAGAGGGTGAGGGGGCCCATCCCAAGCAGAATGTTTCTGTAGAAGTGTTACAGGTCAGGATCCCTAATGCAGATCCTTCCACCAAGAAAGCTAACTCCTGTGACATGTGTGGGCCATTCTTGAAAGACATTTTGCACCTGGCTGAGCATCAG…
TF682	ZNF133	3666	ATGGCATTCAGGGATGTGGCTGTGGATTTCACCCAGGATGAGTGGAGGCTGCTGAGCCCTGCTCAAAGGACTCTGTACAGAGAGGTGATGCTGGAGAACTACAGCAACCTGGTCTCACTGGGAATTTCATTTTCTAAACCAGAACTCATCACCCAGCTGGAGCAAGGGAAAGAGACCTGGAGAGAGGAAAAAAAATGTTCACCGGCAACCTGTCCAGATCCAGAGCCAGAGCTCTACCTCGATCCTTTCTGCCCTCCGGGTTTCTCCAGTCAGAAATTCCCCATGCAGCATGTGCTGTGTAATCATCCCCCCTGGATCTTCACATGCTTGTGTGCAGAAGGTAACATCCAGCCTGGGGATCCAGGCCCAGGGGACCAGGAGAAGCAGCAACAAGCCTCT…
TF682	ZNF134	53541	ATGACTCTAGTCACAGCAGGAGGGGCTTGGACAGGCCCTGGTTGTTGGCATGAAGTGAAGGATGAAGAGTCATCTTCTGAACAGAGCATTTCTATAGCAGTGTCACATGTTAATACTTCCAAGGCAGGTTTGCCCGCACAGACGGCTCTCCCTTGTGACATATGTGGCCCCATCTTGAAAGATATTTTGCACCTGGATGAACACCAGGGTACACACCATGGACTGAAACTTCACACATGTGGGGCATGTGGGAGACAATTCTGGTTCAGTGCAAACCTTCATCAGTACCAGAAGTGTTACAGTATAGAGCAACCCTTAAGAAGGGATAAAAGTGAGGCCTCAATTGTGAAGAACTGCACAGTTAGCAAAGAACCTCATCCGTCAGAGAAGCCCTTTACG…
TF682	ZNF136	5106	ATGGACTCGGTGGCTTTTGAGGATGTAGATGTGAACTTCACCCAGGAGGAGTGGGCTTTGCTAGATCCTTCCCAGAAGAATCTCTACAGAGATGTGATGTGGGAAACCATGAGGAATCTGGCCTCTATAGGGAAAAAATGGAAGGACCAGAACATTAAAGATCACTACAAACACCGAGGGAGAAATCTAAGAAGTCATATGTTAGAAAGACTCTATCAAACTAAGGATGGTAGTCAGCGTGGAGGAATTTTTAGCCAGTTTGCAAATCAGAATCTGAGCAAGAAAATCCCTGGAGTGAAACTCTGTGAAAGCATTGTATATGGAGAAGTCAGCATGGGTCAGTCATCCCTTAATAGACACATCAAAGATCACAGTGGACATGAACCAAAGGAATATCAG…
TF682	ZNF140	71088	ATGTCTCAGGGGTCAGTGACATTCAGAGATGTGGCCATAGACTTCTCCCAGGAGGAGTGGAAATGGCTTCAGCCTGCTCAAAGAGATTTGTACAGATGTGTAATGTTGGAGAACTATGGCCATCTGGTCTCACTGGGTCTTTCCATTTCTAAGCCAGATGTGGTTTCCTTATTGGAGCAAGGGAAAGAACCCTGGCTGGGGAAAAGGGAAGTGAAAAGAGATCTGTTTTCAGTTTCAGAGTCAAGTGGTGAGATCAAAGACTTTTCACCAAAAAATGTCATTTATGATGACTCATCCCAGTATTTGATCATGGAAAGAATTCTAAGTCAAGGCCCTGTGTATTCCAGTTTTAAAGGAGGCTGGAAATGCAAGGATCATACTGAGATGCTGCAAGAAAAT…
TF682	ZNF146	52969	ATGTCACACCTCAGCCAGCAGAAAATTTACAGTGGGGAAAACCCCTTTGCCTGTAAGGTATGTGGAAAAGTCTTCAGCCACAAATCAAACCTCACTGAGCATGAGCATTTTCACACGAGAGAGAAACCTTTTGAATGTAACGAGTGTGGAAAAGCCTTTAGCCAAAAGCAGTATGTCATTAAACATCAGAACACCCATACTGGCGAGAAGCTTTTCGAATGTAATGAATGTGGAAAATCATTTAGCCAGAAGGAAAACCTCCTTACGCACCAGAAAATTCACACTGGAGAAAAACCTTTTGAGTGTAAAGATTGCGGGAAAGCTTTCATTCAGAAGTCAAACCTCATCAGACACCAGAGAACTCACACAGGAGAGAAGCCCTTTGTATGTAAGGAGTGT…
TF682	ZNF148	14722	ATGCGTTTCATACAGAAGTACCTGCTTCAGAGACATGAGAAGATTCATACTGGTGAAAAACCATTTCGCTGTGATGAATGTGGTGATGAGACAAACCATGCTTCTGCCACATCAACACAGGACTTTCTGGATCAAGTGACTTCTCAGAAGAAAGCTGAGGCCCAGCCTGTCCACCAAGCTTACCAAATGAGCTCCTTTGAACAGCCCTTCCGTGCTCCCTATCATGGATCAAGAGCTGGAATAGCTACTCAATTTAGCACTGCCAATGGACAGGTGAACCTTCGGGGACCAGGGACAAGTGCTGAATTTTCAGAATTTCCCTTGGTGAATGTAAATGATAATAGAGCTGGGATGACATCTTCACCTGATGCCACAACTGGCCAGACTTTTGGC
TF682	ZNF155	54512	ATGACCACATTCAAGGAGGCAGTGACCTTCAAGGATGTGGCTGTGGTCTTCACTGAGGAGGAGCTGGGGCTGCTGGACCCTGCCCAGAGGAAGCTGTACCGAGATGTGATGCTGGAGAACTTCAGGAACCTGCTCTCAGTGGGGCATCAACCGTTCCACCAAGATACTTGCCACTTCCTAAGGGAAGAAAAGTTTTGGATGATGGGGACAGCAACCCAAAGAGAAGGGAATTCAGGAGGCAAGATCCAAACTGAGTTGGAGTCTGTTCCAGAAGCAGGAGCACATGAAGAGTGGTCCTGCCAGCAAATCTGGGAACAAATTGCAAAAGACTTAACCAGGTCTCAGGACTCTATCATAAATAACTCTCAGTTCTTTGAAAATGGTGATGTCCCCTCCCAG…
TF682	ZNF16	6623	ATGGAGCTCTCAGTTCCAGGACCATCCCCCTGGACCCCTGCAGCCCAGGCCCGTGTGAGAGATGCTCCTGCTGTGACCCACCCTGGATCTGCAGCCTGTGGTACCCCCTGCTGTAGTGATACTGAGCTGGAAGCCATCTGCCCTCACTATCAGCAGCCAGATTGTGACACCAGGACTGAAGACAAGGAGTTTCTTCACAAGGAAGACATTCATGAAGATTTGGAATCACAGGCAGAAATATCAGAAAACTATGCTGGTGATGTTTCCCAGGTACCCGAGCTTGGAGATCTGTGTGATGATGTATCAGAAAGAGACTGGGGAGTCCCCGAAGGCAGGAGGCTGCCACAGTCCCTCTCCCAGGAGGGGGACTTCACACCAGCTGCCATGGGGCTCCTTAGG…
TF682	ZNF165	1549	ATGGCTACAGAACCAAAGAAAGCTGCAGCCCAGAACTCTCCAGAGGATGAAGGACTTCTGATAGTGAAGATAGAAGAGGAAGAATTTATCCATGGGCAGGACACTTGCTTACAGAGAAGTGAACTCCTTAAGCAGGAGCTCTGCAGGCAGCTTTTTAGGCAGTTCTGCTACCAGGATTCTCCTGGACCTCGCGAGGCACTGAGCCGCCTCCGGGAGCTCTGCTGTCAGTGGCTGAAGCCAGAGATCCATACCAAGGAACAGATTCTGGAACTGCTGGTGCTAGAGCAGTTCCTGACCATCCTGCCAGGAGATTTGCAGGCCTGGGTACATGAACATTACCCAGAGAGTGGAGAGGAGGCAGTGACCATACTAGAAGATTTGGAGAGAGGCACTGATGAA…
TF682	ZNF169	14121	ATGTCACCAGGACTCCTGACAACCAGGAAGGAGGCATTGATGGCCTTCCGGGATGTGGCTGTGGCCTTCACCCAGAAGGAGTGGAAGCTATTGAGTTCTGCTCAGAGGACCCTGTACAGGGAGGTGATGCTGGAGAACTACAGCCATCTGGTCTCCCTGGGAATTGCATTTTCCAAACCAAAACTCATCGAACAGCTGGAGCAAGGCGACGAACCTTGGAGAGAGGAGAACGAACATCTTCTGGACCTTTGTCCAGGTGAGTGGGAAGCCCTGGGCAAGCGAGGGTGCAGGGCAGTGAGGAGCTCAGCAGGTAAGGAAGGAGGGGCTATCTTTGAGGTGCTAGGAGGAAGTTCTTCTTCAGGCCTCCTAGGCCACTGG
TF682	ZNF174	2748	ATGGCAGCTAAAATGGAGATAACTTTAAGCTCCAACACTGAAGCTTCCTCCAAGCAAGAGAGACACATAATAGCCAAACTAGAAGAGAAACGGGGCCCTCCTCTGCAAAAAAACTGCCCAGATCCTGAGCTCTGCCGCCAGAGCTTCAGACGCTTTTGTTATCAAGAGGTGTCTGGACCCCAAGAGGCGCTCTCCCAGCTCCGACAGCTCTGCCGTCAGTGGTTGCAACCCGAGCTGCACACCAAGGAGCAGATTTTGGAGCTTCTGGTGATGGAGCAGTTCCTGACCATCCTGCCCCCGGAGATCCAGGCTCGGGTCAGGCATCGATGTCCAATGAGCAGCAAGGAGATTGTGACCCTCGTGGAAGATTTTCACAGAGCATCCAAGAAACCAAAGCAG…
TF682	ZNF175	11771	ATGCCTGCTGATGTGAATTTATCCCAGAAGCCTCAGGTCCTGGGTCCAGAGAAGCAGGATGGATCTTGCGAGGCATCAGTGTCATTTGAGGACGTGACCGTGGACTTCAGCAGGGAGGAGTGGCAGCAACTGGACCCTGCCCAGAGATGCCTGTACCGGGATGTGATGCTGGAGCTCTATAGCCATCTCTTCGCAGTGGGGTATCACATTCCCAACCCAGAGGTCATCTTCAGAATGCTAAAAGAAAAGGAGCCGCGTGTGGAGGAGGCTGAAGTCTCACATCAGAGGTGTCAAGAAAGGGAGTTTGGGCTTGAAATCCCACAAAAGGAGATTTCTAAGAAAGCTTCATTTCAAAAGGATATGGTAGGTGAGTTCACAAGAGATGGTTCATGGTGTTCC…
TF682	ZNF18	2116	ATGCCCGTTGACTTGGGGCAGGCCCTAGGCCTGCTGCCATCGCTGGCGAAGGCCGAGGACTCCCAGTTCTCAGAATCAGATGCTGCCCTTCAAGAGGAACTCTCCAGCCCTGAGACCGCACGCCAGCTTTTCAGGCAGTTCCGTTACCAGGTGATGTCTGGGCCTCATGAGACCTTGAAGCAACTTCGGAAGCTCTGTTTCCAGTGGCTACAGCCAGAGGTTCACACCAAAGAGCAGATCCTAGAGATCCTCATGTTGGAGCAGTTTCTGACCATCCTGCCTGGGGAGATCCAGATGTGGGTGCGGAAACAGTGTCCAGGAAGTGGAGAAGAGGCAGTGACCCTTGTGGAAAGCTTGAAGGGGGACCCCCAGAGACTGTGGCAATGGATCAGTATCCAG…
TF682	ZNF180	56173	ATGCGCAGGGTCTACGCGGGAAGCTGGAAGCGGTGTGCAGCTCAGGACCTCAGCACCCTGCTGTGCCTGGAGGAGAGCATGGAAGAGCAGGATGAGAAGCCCCCAGAGCCCCCGAAGGCCTGTGCACAGGATTCTTTCCTTCCTCAAGAGATTATCATCAAAGTCGAGGGAGAAGACACTGGGTCTCTGACCATCCCATCTCAGGAAGGAGTGAACTTCAAAATTGTGACTGTGGACTTCACACGGGAGGAACAGGGTACTTGGAACCCTGCTCAGAGGACCCTGGACAGAGATGTGATCCTGGAGAACCACAGGGACCTAGTCTCTTGGGACTTGGCAACTGCAGTTGGAAAAAAAGATTCAACTTCAAAGCAGAGGATTTTTGATGAAGAACCAGCT…
TF682	ZNF181	71868	ATGCCTCAGGTGACATTTAATGATGTGGCTATAGACTTCACTCATGAAGAGTGGGGATGGCTCAGTTCTGCTCAGAGGGACTTATACAAGGATGTGATGGTCCAGAATTATGAGAACCTGGTCTCTGTAGCAGGTCTTTCTGTAACTAAGCCATATGTGATCACGTTATTGGAGGATGGAAAAGAGCCCTGGATGATGGAGAAAAAACTGTCAAAAGGTATGATTCCAGATTGGGAATCAAGATGGGAAAACAAGGAATTATCAACAAAGAAGGATAATTATGATGAAGATTCACCCCAAACAGTAATAATAGAAAAAGTTGTAAAACAAAGTTATGAATTTTCAAATTCTAAGAAGAATTTGGAATATATAGAGAAGTTGGAAGGGAAGCATGGAAGT…
TF682	ZNF184	8172	ATGGAAGATCTGTCCTCTCCAGACTCCACCCTTCTCCAAGGGGGACATAATCTACTCTCATCAGCCAGTTTTCAGGAATCGGTGACTTTCAAGGATGTGATAGTGGACTTTACCCAGGAAGAATGGAAACAGCTGGACCCTGGCCAGAGAGATTTGTTCAGGGATGTGACATTGGAAAATTATACACACCTGGTCTCTATAGGACTCCAAGTTTCTAAACCTGATGTGATTTCCCAGTTAGAGCAAGGGACAGAGCCATGGATCATGGAGCCAAGCATTCCAGTAGGTACCTGTGCAGACTGGGAGACAAGACTTGAAAATAGTGTGTCAGCCCCAGAGCCTGACATTTCTGAAGAAGAGCTATCTCCAGAGGTAATAGTGGAAAAACACAAAAGAGAT…
TF682	ZNF189	54338	ATGGCTTCCCCGAGCCCCCCGCCGGAGTCGAAGGAGGAGTGGGATTATCTGGACCCAGCTCAGAGAAGCCTGTATAAAGATGTCATGATGGAGAATTATGGAAACCTGGTCTCACTGGATGTTTTGAACAGAGATAAGGATGAGGAGCCAACTGTAAAACAAGAGATTGAAGAAATTGAGGAAGAAGTGGAACCACAGGGTGTAATAGTTACAAGAATCAAAAGTGAAATTGACCAGGATCCTATGGGTAGAGAAACATTTGAACTTGTTGGTAGGTTAGATAAACAAAGAGGGATCTTCCTATGGGAAATACCAAGGGAATCTTTGACCCAGGAACAGAGAATGTTCAGAGAAAACACTAACATTATCCGTAAAAGACCAAACTCAGAAGAGAAATGC…
TF682	ZNF19	10699	ATGGCAGCCATGCCTCTGAAAGCTCAATACCAGGAGATGGTGACCTTCGAGGATGTGGCTGTGCACTTCACCAAGACAGAATGGACTGGCCTTTCTCCTGTCCAGAGGGCCCTGTACAGAAGTGTGATGTTGGAGAATTTTGGGAACCTGACTGCTTTGGGGTACCCAGTTCCCAAACCTGCACTGATCTCACTTTTGGAGAGAGGGGACATGGCTTGGGGCCTGGAAGCACAGGATGATCCCCCAGCAGAGAGGACCAAAAACGTCTGTAAAGATGTTGAGACCAACATTGACAGTGAGTCCACATTAATCCAGGGAATTTCTGAAGAAAGAGATGGGATGATGTCACATGGTCAGCTGAAGAGTGTCCCTCAGAGAACTGACTTCCCAGAAACACGT…
TF682	ZNF195	56630	ATGACTCTGTTGACGTTCAGGGATGTGGCCATAGAATTCTCCCTGGAGGAGTGGAAATGCCTGGACCTCGCTCAGCAGAATTTGTACAGGGATGTGATGTTGGAGAACTACAGAAACTTGTTCTCTGTTGGTCTCACTGTCTGTAAGCCAGGCCTGATCACCTGCCTGGAGCAACGAAAAGAGCCCTGGAATGTGAAGAGACAGGAGGCAGCAGACGGACATCCAGAGATGGGATTTCACCATGCTACTCAGGCTTGTCTTGAACTCCTGGGCTCAAGCGATCTGCCTGCCTCAGCCTCCCAAAGTGCTGGGATTACAGGTGTGAACCACCGTGCCCAGCCAGGCCTCAATGTTTCTGTGGACAAATTCACTGCTATGTCTTCTCATTTTACCCAAGAC…
TF682	ZNF2	5031	ATGGGAACAGAAAAGCAAAGCCCTTCAGGGGAGACTCGTAAGAAATCCCTCTCCCGGGACAAAGGCTTGCGGCGACGGTCAGCCCTGTCCAGGGAAATTCTCACTAAAGAGAGACACCAGGAATGCAGTGACTGTGGGAAGACCTTTTTTGACCACTCATCCCTCACCCGCCATCAGAGGACTCACACTGGGGAGAAGCCCTACGACTGCCGCGAGTGTGGGAAAGCCTTCAGCCACAGGAGCAGCCTCAGCAGACATCTGATGTCACACACTGGGGAGAGCCCCTACGAGTGCAGTGTGTGCTCAAAAGCCTTCTTTGACCGTTCGTCCCTAACTGTCCATCAGCGAATTCACACTGGAGAGAAACCCTTTCAGTGCAACGAGTGTGGAAAAGCCTTT…
TF682	ZNF200	14317	ATGATGGCTGCAAAAGTGGTTCCTATGCCCCCAAAGCCAAAGCAGTCCTTTATACTGAGAGTTCCGCCAGACTCCAAGCTGGGCCAAGACCTACTTCGAGATGCCACTAACGGGCCCAAGACCATCCACCAGCTAGTGCTGGAGCACTTCCTCACCTTCTTGCCCAAGCCAAGCCTGGTCCAGCCCAGTCAGAAAGTCAAGGAGACCTTGGTTATTATGAAAGATGTGAGCTCAAGCCTTCAGAACAGAGTGCATCCTCGTCCCTTGGTGAAGCTTCTGCCCAAAGGAGTCCAAAAGGAACAAGAGACAGTGTCTCTGTATTTGAAAGCTAACCCTGAGGAGCTGGTGGTCTTTGAGGATTTGAATGTATTTCACTGCCAGGAAGAATGTGTGAGCTTG…
TF682	ZNF202	5949	ATGGCTACAGCCGTGGAACCAGAGGACCAGGATCTTTGGGAAGAAGAGGGAATTCTGATGGTGAAACTGGAAGATGATTTCACCTGTCGGCCAGAGTCTGTCTTACAGAGGGATGACCCGGTGCTGGAAACCTCCCACCAGAACTTCCGACGCTTCCGCTACCAGGAGGCAGCAAGCCCTAGAGAAGCTCTCATCAGACTCCGAGAACTTTGTCACCAGTGGCTGAGACCAGAGAGGCGGACAAAGGAGCAGATCCTAGAGCTGCTTGTGCTGGAACAATTTCTTACCGTCCTACCTGGAGAACTACAGAGCTGGGTGCGGGGCCAACGGCCAGAAAGTGGCGAGGAGGCAGTGACGCTGGTGGAGGGTTTGCAGAAACAACCCAGGAGACCAAGGCGG…
TF682	ZNF211	71544	ATGAGGACGTTGAGGCAGAGGGAGGTTGAATATTTTTCCAAGGCCACACAACTGGTGAGAGGCAGCACTAAGGACCGAGGCGCACAGGTTCCCATAGCTACAGAGGTGCTTTTCAAACTTACACAGGGAAGTGTGACCTTTGAAGATGTGGCCGTGTACTTCTCCTGGGAGGAATGGGATCTCCTTGATGAGGCTCAGAAACACCTGTACTTCGATGTGATGCTGGAGAACTTTGCACTTACGTCCTCCCTGGGTTGTTGGTGTGGAGTGGAACATGAGGAAACACCTTCTGAACAGAGAATTTCTGGAGAAAGAGTGCCACAGTTCAGGACTTCCAAAGAAGGTTCATCTTCCCAGAATGCCGACTCCTGTGAAATATGTTGCCTGGTCTTGAGAGAT…
TF682	ZNF212	2500	ATGGCGGAGTCGGCGCCTGCTCGGCACAGGAGAAAACGACGCTCCACACCTTTAACTTCTTCCACACTTCCTTCACAAGCAACAGAGAAAAGCTCCTATTTTCAGACCACCGAGATTTCACTCTGGACGGTGGTGGCCGCTATTCAGGCTGTGGAGAAGAAGATGGAGTCCCAGGCTGCCCGGCTACAGAGCCTGGAGGGGCGCACGGGGACAGCCGAGAAGAAGCTGGCTGACTGCGAGAAGATGGCCGTGGAGTTCGGGAACCAGCTGGAGGGCAAGTGGGCCGTGCTGGGGACCCTGCTGCAGGAGTATGGGCTACTGCAGAGGCGGCTGGAGAACGTGGAGAACCTGCTGCGCAACAGGAACTTCTGGATCCTGCGGCTGCCCCCGGGCAGCAAG…
TF682	ZNF213	5271	ATGGCAGCCCCCTTGGAGGCCCAGGACCAGGCCCCTGGGGAGGGAGAAGGGCTTCTGATTGTGAAAGTGGAAGATTCCTCCTGGGAACAGGAATCTGCCCAGCATGAGGATGGCAGGGATTCCGAAGCCTGCCGCCAGCGCTTCCGGCAATTCTGCTACGGGGATGTGCATGGGCCTCATGAGGCCTTCAGCCAGCTCTGGGAGCTCTGCTGCCGCTGGCTGCGGCCCGAGCTGCGTACCAAGGAGCAGATCCTGGAGCTGCTGGTGCTGGAGCAGTTCCTGACAGTGCTGCCAGGGGAGATCCAGGGCTGGGTGCGTGAGCAGCACCCGGGAAGCGGTGAGGAGGCTGTCGCCTTGGTGGAGGACCTACAGAAGCAGCCAGTGAAAGCCTGGCGACAG…
TF682	ZNF214	70583	ATGGCAGTAACATTTGAAGATGTGACTATTATTTTTACATGGGAGGAGTGGAAATTCCTGGATTCTTCTCAAAAAAGACTCTACAGGGAGGTCATGTGGGAGAACTACACAAATGTCATGTCAGTAGAAAACTGGAATGAGAGCTACAAATCCCAAGAAGAAAAATTCAGATACTTAGAATATGAAAATTTTTCCTACTGGCAAGGCTGGTGGAATGCTGGCGCCCAGATGTATGAGAATCAGAACTATGGGGAAACTGTTCAAGGGACAGATTCCAAAGACCTCACACAGCAAGATCGTTCCCAGTGTCAGGAATGGTTAATACTCTCCACACAAGTACCAGGGTATGGGAACTATGAACTGACTTTTGAAAGCAAAAGTCTCAGGAACTTAAAATAT…
TF682	ZNF215	6301	ATGCAGCCTCTGAGCAAGTTGATGGCTATCTCAAAACCTCGAAACCTGTCTCTACGTGAACAAAGAGAGGTTCTGAGAGCAGATATGTCTTGGCAGCAGGAAACCAACCCCGTCGTGGAGACACATGACTCTGAGGCATCTCGTCAAAAGTTCAGACATTTCCAGTATTTGAAAGTGTCTGGGCCCCATGAAGCCCTGAGCCAACTCTGGGAGCTCTGTCTTCAATGGCTGAGACCAGAGATTCATACAAAGAAGCAGATTATAGAACTGTTGGTGCTGGAACAATTCCTGGCAATCCTGCCTGAAGAAGTCAGGACTTGGGTGAATTTACAACATCCAAACAACAGTAAAGATATGGTGACCCTCATAGAAGATGTGATTGAAATGCTTGAAGATGAA…
TF682	ZNF217	53623	ATGCAATCGAAAGTGACAGGAAACATGCCAACTCAATCCCTCTTAATGTACATGGATGGGCCAGAAGTGATTGGCAGCTCTCTTGGCAGTCCGATGGAGATGGAGGATGCCTTGTCAATGAAAGGGACCGCTGTTGTTCCATTCCGAGCTACACAAGAAAAAAATGTCATCCAAATCGAGGGGTATATGCCCTTGGATTGCATGTTCTGCAGCCAGACCTTCACACATTCAGAAGACCTTAATAAACATGTCTTAATGCAACACCGGCCTACCCTCTGTGAACCAGCAGTTCTTCGGGTTGAAGCAGAGTATCTCAGTCCGCTTGATAAAAGTCAAGTGCGAACAGAACCTCCCAAGGAAAAGAATTGCAAGGAAAATGAATTTAGCTGTGAGGTATGT…
TF682	ZNF219	2058	ATGGAGGGCTCACGTCCCCGCGCCCCGAGCGGCCACTTAGCGCCGTCGCCGCCGGCTTTCGACGGCGAGCTGGATCTGCAGCGATACTCCAACGGGCCAGCCGTGAGCGCAGGGTCGCTCGGGATGGGAGCGGTGAGCTGGTCTGAGAGTCGTGCAGGCGAACGGCGCTTCCCCTGCCCTGTATGCGGGAAGCGCTTCCGCTTCAACTCTATCCTTGCTTTGCACCTGCGGGCGCACCCAGGAGCCCAGGCCTTCCAGTGCCCTCACTGCGGCCACCGCGCGGCGCAGCGGGCTCTGCTGCGCTCGCACCTGCGCACACACCAGCCCGAGCGCCCACGTAGTCCTGCTGCACGCCTGTTGCTGGAGTTGGAAGAGCGCGCGCTACTACGCGAGGCCCGA…
TF682	ZNF221	53624	ATGATTTCACCTTCACTTGAACTGCTTCATTCAGGACTCTGCAAATTCCCTGAAGTAGAAGGAAAAATGACCACATTCAAAGAGGCAGTGACATTCAAGGATGTGGCTGTGGTCTTCACTGAGGAGGAGCTGGGGCTGCTGGACCCTGCCCAGAGGAAGCTGTACCGAGATGTGATGCTAGAGAACTTCAGGAACCTGCTCTCAGTAGGGAATCAACCATTCCACCAAGATACTTTCCACTTCTTAGGGAAGGAAAAGTTTTGGAAGATGAAGACAACAAGCCAAAGAGAAGGGAATTCAGGAGGCAAGATCCAAATTGAGATGGAGACTGTTCCAGAAGCAGGACCACATGAAGAGTGGTCCTGTCAGCAAATATGGGAACAAATTGCAAGTGACCTA…
TF682	ZNF223	1178	ATGACCATGTCCAAGGAGGCAGTGACCTTCAAGGATGTGGCAGTGGTCTTCACTGAGGAGGAGCTGGGGCTGCTGGACCTTGCCCAGAGGAAGCTGTATCGAGATGTGATGCTGGAGAACTTCAGGAACCTGCTGTCAGTGGGGCATCAACCATTCCACCGAGATACTTTCCACTTTCTAAGGGAGGAAAAGTTTTGGATGATGGATATAGCAACCCAAAGAGAAGGGAATTCAGGAGGCAAGATCCAACCTGAGATGAAGACTTTTCCAGAAGCAGGACCACATGAAGGGTGGTCCTGCCAGCAGATCTGGGAAGAAATTGCAAGTGATTTAACCAGGCCTCAAGACTCTACCATAAAGAGCTCTCAGTTCTTTGAACAGGGTGATGCCCACTCCCAG…
TF682	ZNF224	11777	ATGACCACGTTCAAGGAGGCAATGACCTTCAAGGACGTGGCTGTGGTCTTCACTGAGGAAGAGCTGGGGCTGCTGGACCTTGCTCAGAGGAAGCTGTATCGAGATGTGATGCTGGAGAACTTCAGGAACCTGCTCTCAGTGGGACATCAAGCATTCCACAGGGATACTTTCCACTTCCTAAGGGAAGAAAAGATTTGGATGATGAAGACAGCAATCCAAAGGGAAGGGAATTCAGGAGACAAGATCCAAACTGAGATGGAGACTGTTTCAGAAGCAGGAACACATCAAGAGTGGTCCTTCCAGCAAATCTGGGAAAAAATTGCAAGTGATTTAACCAGGTCTCAAGACTTGGTGATAAATAGCTCTCAGTTCTCCAAAGAAGGTGATTTCCCCTGCCAG…
TF682	ZNF225	56060	ATGACCACGTTGAAGGAGGCAGTGACCTTCAAGGACGTGGCTGTGGTCTTCACTGAGGAAGAGCTGAGGCTGCTGGACCTTGCCCAGAGGAAACTGTACCGAGAAGTGATGCTGGAGAACTTCAGGAACCTGCTCTCAGTGGGGCATCAATCACTCCACAGAGATACTTTCCACTTCCTAAAGGAAGAAAAGTTTTGGATGATGGAGACAGCAACCCAAAGAGAAGGGAATTTAGGAGGCAAGATCCAAATGGAGATGGAGACTGTTTCAGAATCAGGAACACATGAAGGCTTGTTCAGTCATCAAACCTGGGAACAAATTTCAAGTGACTTAACCAGGTTTCAAGACTCCATGGTAAACAGCTTTCAGTTCTCCAAACAAGATGATATGCCCTGCCAG…
TF682	ZNF227	10592	ATGCCATCTCAGAACTATGACCTTCCCCAGAAGAAGCAGGAGAAAATGACCAAGTTTCAGGAGGCTGTGACATTCAAGGATGTGGCTGTGGTCTTCTCCAGGGAGGAACTGCGACTGCTCGATCTTACCCAGAGGAAGCTGTACCGAGATGTCATGGTGGAGAACTTCAAGAACCTGGTTGCAGTGGGGCATCTTCCCTTCCAACCAGATATGGTATCCCAATTGGAAGCAGAAGAAAAGCTTTGGATGATGGAAACAGAAACCCAAAGAAGCAGCAAGCATCAAAATAAGATGGAAACACTCCAAAAATTTGCATTAAAATACCTTTCAAATCAAGAGCTGTCCTGCTGGCAAATCTGGAAACAGGTTGCAAGTGAATTAACCAGGTGTCTTCAGGGG…
TF682	ZNF23	5242	ATGCTGGAGAATTATGGGAATGTGGCCTCCCTGGGATTTCCACTTCTCAAACCTGCTGTGATCTCACAACTGGAGGGAGGAAGTGAGCTGGGGGGCTCATCTCCACTGGCTGCAGGAACAGGCCTCCAGGGCCTCCAGACTGATATTCAGACTGACAATGATTTGACAAAGGAAATGTATGAAGGAAAAGAGAATGTATCATTTGAACTTCAAAGAGACTTTTCCCAGGAAACAGACTTTTCAGAAGCCTCTCTTCTAGAGAAACAACAGGAAGTCCACTCAGCAGGAAATATAAAGAAGGAGAAGAGCAACACCATTGATGGAACAGTGAAAGATGAGACAAGCCCCGTGGAGGAGTGTTTTTTTAGTCAAAGTTCAAACTCATATCAGTGTCATACC…
TF682	ZNF230	55375	ATGACCACATTCAAGGAGGCAGTGACCTTCAAGGATGTGGCTGTGTTCTTCACTGAGGAGGAACTGGGGCTACTGGACCCTGCCCAGAGGAAGCTGTACCAAGACGTGATGCTTGAGAACTTCACGAACCTGCTGTCAGTGGGGCATCAACCATTCCACCCTTTCCACTTCCTAAGGGAAGAAAAGTTTTGGATGATGGAGACAGCAACCCAAAGAGAAGGAAATTCAGGCGGCAAGACTATTGCGGAAGCAGGACCACATGAAGACTGCCCTTGCCAGCAAATCTGGGAACAAACTGCAAGTGACTTAACCCAGTCTCAAGACTCCATCATAAATAATTCTCACTTCTTTGAACAAGGTGATGTCCCCTCCCAGGTTGAGGCAGGACTATCTATAATT…
TF682	ZNF232	7210	ATGGCTGTATCACTAACAGCAGCTGAAACTCTGGCCCTTCAGGGTACACAGGGACAAGAGAAGATGATGATGATGGGACCAAAGGAAGAGGAACAGTCTTGTGAGTATGAGACCAGGCTACCTGGGAACCACTCTACCAGTCAAGAGATCTTCCGCCAACGCTTCAGGCATCTCCGCTACCAGGAGACTCCTGGTCCCCGGGAGGCCTTGAGCCAACTACGAGTACTCTGCTGTGAGTGGCTGAGGCCAGAGAAACACACGAAGGAGCAGATCCTGGAGTTCCTGGTGCTGGAACAATTCTTGACCATCCTGCCTGAGGAGCTCCAATCCTGGGTGCGGGGACATCACCCTAAGAGTGGAGAGGAGGCTGTGACTGTGCTGGAGGATTTAGAGAAAGGA…
TF682	ZNF24	7560	ATGTCTGCACAGTCAGTGGAAGAAGATTCAATACTTATCATCCCAACTCCAGATGAAGAGGAAAAAATTCTGAGAGTGAAGTTGGAGGAGGATCCTGATGGCGAAGAGGGATCAAGTATCCCCTGGAACCATCTCCCAGACCCAGAGATTTTCCGACAGCGATTCAGGCAGTTTGGATACCAGGATTCACCTGGGCCCCGTGAGGCTGTGAGCCAGCTCCGAGAACTTTGCCGTCTGTGGCTCAGGCCAGAGACGCACACAAAAGAACAAATCTTGGAGCTGGTAGTGCTGGAGCAGTTCGTTGCCATCCTACCCAAAGAGCTACAGACTTGGGTTCGAGATCATCATCCAGAGAATGGAGAGGAGGCAGTGACAGTGCTGGAGGATTTGGAGAGTGAA…
TF682	ZNF248	53350	ATGAACAAATCCCAGGAACAAGTGTCATTCAAGGATGTATGTGTGGACTTCACTCAGGAAGAGTGGTATCTGCTGGACCCTGCTCAGAAGATTCTATACAGAGATGTGATCCTGGAAAATTATAGCAATCTTGTCTCAGTAGGGTATTGCATTACTAAACCAGAAGTGATCTTTAAGATCGAGCAAGGAGAAGAGCCCTGGATATTAGAAAAAGGATTCCCAAGCCAGTGCCACCCAGAAAGGAAATGGAAAGTTGATGACGTGTTAGAGAGCAGCCAGGAAAATGAAGATGACCATTTTTGGGAGCTTCTATTCCACAACAACAAAACAGTAAGTGTAGAAAATGGAGATAGAGGAAGCAAAACTTTCAATTTGGGCACAGACCCTGTTTCTTTAAGA…
TF682	ZNF25	2074	ATGCTGGAAAACTATAGTCACCTTGTCTCAGTGGGTTACCATGTGAATAAGCCAAATGCAGTCTTCAAGTTGAAGCAAGGAAAAGAGCCATGGATATTAGAAGTAGAATTTCCACATCGGGGCTTCCCTGAAGACCTATGGAGCATTCATGATCTAGAAGCAAGATACCAGGAAAGCCAAGCTGGAAATTCAAGGAATGGAGAACTCACAAAACATCAGAAAACTCATACCACAGAGAAAGCCTGTGAATGTAAGGAATGTGGGAAGTTCTTCTGCCAGAAGTCTGCCCTCATAGTACATCAGCATACTCACTCAAAGGGCAAATCCTATGACTGTGATAAATGTGGGAAATCTTTCTCTAAAAATGAAGACCTCATAAGACATCAGAAAATTCACACG…
TF682	ZNF250	525	ATGATGGAAACCTATGGGAATGTAGTCTCATTGGGACTTCCAGGATCCAAGCCTGACATAATCTCCCAGCTGGAGCGAGGGGAAGATCCCTGGGTCCTGGACAGGAAGGGGGCTAAGAAGAGCCAGGGCCTGTGGAGTGACTACTCAGACAACCTCAAATATGACCACACTACAGCCTGTACACAACAAGACAGTTTATCTTGTCCATGGGAATGTGAAACCAAGGGAGAGAGTCAAAATACAGACTTGAGTCCGAAGCCATTAATTTCAGAGCAAACAGTGATTCTGGGGAAAACACCCTTGGGGAGGATTGATCAAGAAAATAATGAAACAAAGCAAAGCTTCTGTCTGAGTCCAAACTCTGTTGACCACCGTGAAGTTCAGGTCTTAAGCCAAAGC…
TF682	ZNF253	12342	ATGAGTTCTCATTTTGCCCAAGACCTTTGGCCAGAGAACATACAAAATTCTTTCCAAATAGGGATGCTGAGAAGATATGAAGAATGCAGACATGACAATTTACAGTTAAAAAAAGGCTGTAAAAGCGTGGGTGAGCATAAGGTGCACAAAGGAGGTTATAATGGACTTAACCAATGTTTGACAACTACCCAGAAAGAAATATTTCAATGTGATAAATATGGAAAAGTCTTTCATAAGTTTTCAAATTCAAACACATATAAGACAAGACATACTGGAATAAATCTTTTCAAATGTATAATATGTGGCAAAGCTTTTAAACGGTCCTCAACCCTTACTACACATAAGAAAATTCATACTGGAGAGAAACCTTACAGATGTGAAGAATGTGGCAAAGCTTTT…
TF682	ZNF254	14778	ATGCCAGGACCCCCTAGAAGCCTAGAAATGGGACTGTTGACATTTAGGGATGTGGCCATAGAATTCTCTCTGGAGGAGTGGCAACACCTGGACATTGCACAGCAGAATTTATATAGAAATGTGATGTTAGAGAACTACAGAAACCTGGCCTTCCTGGGTATTGCTGTCTCTAAGCCAGACCTGATCACCTGTCTGGAACAAGGGAAAGAGCCCTGGAATATGAAGCGACATGAGATGGTGGATGAACCCCCAGGATTGGATTTTTCATTACTG
TF682	ZNF256	7455	ATGTTTTTGAGCAGCTGCACATTTGAAGTATCTGGGAAGCCCTTCACTTGCAAGGAGGTTGGGAAGGATTTCCTGGTGAGATCAAGATTTCTTCAGCAACAGGCTGCTCACACCAGAAAGAAGTCAAACAGAACCAAGAGTGCAGTGGCCTTTCACAGTGTAAAAAATCATTACAACTGGGGAGAATGTGTGAAAGCTTTCAGCTACAAACATGTACGTGTTCAGCACCAGGGAGACCTCATTAGGGAAAGATCTTACATGTGCAGTGAATGTGGGAAATCTTTTAGCACAAGCTGTAGCCTCAGTGATCATTTGAGAGTTCACACTTCAGAAAAGCCTTATACATGTGGAGAATGTGGGAAATCCTATAGGCAAAGCTCTAGCCTTATTACGCACCGA…
TF682	ZNF257	1560	ATGTTAGAGAACTACAGAAACCTGGTCTTCCTGGGTATTGCTGTCTCTAAGCCAGACCTGATCACCTGTCTGGAGCAAGGAAAAGAGCCCTGTAATATGAAGAGACATGAGATGGTAGCCAAACCCCCAGTTATGTGTTCTCATATTGCTGAAGACCTTTGCCCAGAGCGAGACATAAAATATTTTTTCCAAAAAGTCATACTGAGGAGATATGATAAATGTGAACATGAGAATTTACAATTAAGAAAGGGCTGTAAAAGTGTGGATGAGTGTAAGGTGTGCAAAGGAGGTTATAATGGACTTAACCAATGTCTGATAACTACCCAGAGCAAAATGTATCAATGTGATAAATATGTAAAAGTCTTCTATAAGTTTTCAAATTCAGATAGACATAAGATA…
TF682	ZNF26	11656	ATGGCCACCAGTTTCCGGACAGCTTCGTGCTGGGGATTATTGTCATTCAAGGATATATCTATGGAGTTCACCTGGGATGAATGGCAGCTACTGGATTCTACACAGAAGTACCTGTACAGAGATGTGATATTGGAAAACTATCATAACCTGATATCAGTGGGGTATCATGGTACCAAGCCTGACTTAATCTTCAAGTTGGAACAAGGAGAAGATCCATGGATAATAAATGCCAAAATTTCCAGGCAGAGCTGTCCAGATGGCTGGGAAGAATGGTACCAGAACAATCAAGATGAGCTTGAGAGTATTGAAAGAAGCTATGCTTGTAGTGTGTTGGGAAGACTTAATCTGAGCAAAACCCATGATTCTTCAAGACAGAGACTCTATAACACACGTGGAAAA…
TF682	ZNF260	71376	ATGATAGGCATGTTGGAAAGTCTTCAGCATGAATCAGATCTCCTTCAGCATGATCAAATTCATACTGGAGAGAAACCTTATGAATGTAATGAATGTAGAAAAACTTTTAGCCTGAAGCAAAACCTTGTAGAGCATAAGAAAATGCATACTGGAGAGAAATCTCATGAATGCACTGAATGTGGTAAAGTGTGCTCTCGAGTCTCATCTCTTACTCTACACCTTAGAAGTCACACAGGAAAGAAGGCATATAAATGTAATAAATGTGGAAAAGCCTTCAGCCAGAAGGAAAACTTCCTTTCTCATCAGAAACATCACACTGGAGAGAAACCTTATGAATGTGAAAAAGTTTCTATTCAGATGCCAACCATCATCAGACACCAGAAAAATCATACAGGAACC…
TF682	ZNF263	4846	ATGGCGTCGGGCCCGGGCTCCCAGGAACGGGAAGGGCTCCTGATAGTGAAGCTGGAGGAGGACTGCGCCTGGAGCCAGGAGCTGCCCCCACCTGACCCAGGACCGAGCCCCGAGGCCTCCCACTTGCGCTTCAGACGGTTCCGCTTCCAAGAGGCAGCTGGTCCCCGGGAAGCCCTCAGCCGGCTCCAAGAGCTTTGCCATGGGTGGCTTCGGCCTGAGATGCGCACGAAGGAGCAGATCTTGGAGCTGCTGGTGTTAGAGCAGTTCCTGACCATCCTGCCCCAGGAGATCCAGAGCAGGGTGCAGGAGCTGCATCCGGAGAGCGGCGAAGAAGCGGTGACCCTTGTGGAGGATATGCAGAGAGAGCTTGGGAGACTGAGACAACAGGTCACAAACCAT…
TF682	ZNF264	56316	ATGGCGGCAGCGGTGCTGACGGACCGGGCCCAGGTGTCTGTGACCTTTGATGATGTGGCTGTGACTTTCACCAAGGAGGAGTGGGGGCAGCTGGACCTAGCTCAGCGGACCCTGTACCAGGAGGTGATGCTGGAAAACTGTGGGCTCCTGGTGTCTCTGGGGTGTCCTGTTCCCAAAGCTGAGCTGATCTGCCACCTAGAGCATGGGCAGGAGCCATGGACCAGGAAGGAAGACCTCTCCCAAGACACCTGTCCAGGCGACAAAGGAAAACCTAAGACCACAGAACCTACCACTTGTGAGCCAGCCTTGTCAGAGGGAATCTCACTTCAGGGACAAGTGACACAAGGAAACTCAGTGGACTCACAGTTGGGGCAAGCCGAGGATCAGGATGGGCTATCA…
TF682	ZNF266	54403	ATGCTGGAGAACTACAAGAATTTGGCCACAGTAGGATATCAGCTCTTCAAACCCAGTCTGATCTCTTGGCTGGAACAAGAAGAGTCTAGGACAGTGCAGAGAGGTGATTTCCAAGCTTCAGAATGGAAAGTGCAACTTAAAACCAAAGAGTTAGCCCTTCAGCAGGATGTTTTGGGGGAGCCAACCTCCAGTGGGATTCAAATGATAGGAAGCCACAACGGAGGGGAGGTCAGTGATGTTAAGCAATGTGGAGATGTCTCCAGTGAACACTCATGCCTTAAGACACATGTGAGAACTCAAAATAGTGAGAACACATTTGAGTGTTATCTGTATGGAGTAGACTTCCTTACTCTGCACAAGAAAACCTCTACTGGAGAGCAACGTTCTGTATTTAGTCAG…
TF682	ZNF267	56833	ATGGGACTGTTGACATTCAGGGATGTGGCCGTAGAATTCTCTTTGGAGGAGTGGGAACACCTGGAACCAGCTCAGAAGAATTTGTATCAGGATGTGATGTTAGAAAACTACAGAAACCTGGTCTCTCTGGGTCTTGTTGTCTCTAAGCCGGACCTGATCACCTTTTTGGAACAAAGGAAAGAGCCTTGGAATGTGAAGAGTGAGGAGACAGTAGCCATCCAGCCAGATGTGTTTTCGCATTATAACAAGGACCTGTTGACAGAGCACTGCACAGAAGCTTCATTCCAAAAAGTGATATCGAGGAGACATGGGAGCTGTGATCTTGAGAATTTACATTTAAGAAAAAGGTGGAAAAGGGAGGAGTGTGAAGGGCACAATGGATGTTATGATGAAAAGACT…
TF682	ZNF268	53059	ATGGCCACCAGGGTCCGGACAGCTTCTATTTGGGTCCCACCTCTCCAAGAACGAAACAGTTCATGGGATAGGATCAGAAAGCTCCAAGGTCAGGAATCCATCTTGGGCCAAGGGACTCCTGGTCTGCAACCTCTCCCTGGAACACCCAGGCAGAAGCAGAAGAGTCGCAGAATAGAGAAAGTCCTAGAGTGGCTGTTTATTTCCCAAGAGCAGCCAAAAATCACCAAGTCCTGGGGACCTTTGTCATTCATGGATGTGTTTGTGGATTTTACCTGGGAGGAGTGGCAGCTGCTAGACCCAGCACAGAAGTGCCTGTACAGGAGTGTGATGTTGGAGAACTATAGCAACCTGGTGTCCCTAGGGTACCAACACACCAAACCTGATATCATCTTCAAGTTG…
TF682	ZNF273	14281	ATGTTAGATAACTACAGAAACCTGGTCTTCCTGGGTATTGCTGTCTCTAAGCCAGACCTGATCACTTGTCTGGAGCAAGGAAAAGAGCCCTGCAATATGAAGAGACATGCGATGGTAGCCAAACCCCCAGTTGTGTGTTCTCATTTTGCCCAAGACCTTTGGCCAAAGCAGGGCTTAAAAGATTCTTTTCAAAAAGTGATACTGAGAAGATATGGAAAATATGGACATGAGAATTTACAATTAAGAAAAGGCTGTAAAAGTGCGGATGAGCATAAGGTGCACAAAAGAGGTTATAATGGACTTAACCAATGTTTGACAACTACCCAGAGCAAAATATTTCAATGTGATAAATATGTTAAAGTCCTTCATAAATTCTCAAATTCAAATATACATAAGAAA…
TF682	ZNF274	5846	ATGGCCTCCAGGCTTCCGACGGCCTGGTCCTGTGAACCAGTGACCTTTGAAGATGTAACACTGGGTTTTACCCCGGAAGAGTGGGGACTGCTGGACCTCAAACAGAAGTCCCTGTACAGGGAAGTGATGCTGGAGAACTACAGGAACCTGGTCTCAGTGGAACATCAGCTTTCCAAACCAGATGTGGTATCTCAGTTAGAGGAGGCAGAAGATTTCTGGCCAGTGGAGAGAGGAATTCCTCAAGACACCATTCCAGAGTATCCTGAGCTCCAGCTGGACCCTAAATTGGATCCTCTTCCTGCTGAGAGTCCCCTAATGAACATTGAGGTTGTTGAGGTCCTCACACTGAACCAGGAGGTGGCTGGTCCCCGGAATGCCCAGATCCAGGCCCTATATGCT…
TF682	ZNF276	9766	ATGGATACCAGCTCCAGCTGCAAGGCCTTCTTGCTGGACAGTGCGCTGGCAGTCAAGTGGCCACGGGACAAAGAGACGGCGCCACGGCTGCCCCAGCACCGAGGGTGGAACCCTGGGGATGCCCCTCAGACCTCCCAGGGTAGAGGGACAGGGACCCCAGTTGGGGCTGAGACCAAGACCCTGCCCAGCACGGATGTGGCCCAGCCTCCTTCGGACAGCGACGCGGTGGGGCCCAGGTCGGGCTTCCCACCTCAGCCAAGCCTGCCCCTTTGCAGGGCCCCAGGGCAGTTGGGTGAGAAGCAGCTTCCATCTTCAACCTCGGATGATCGGGTAAAAGACGAGTTCAGTGACCTTTCTGAGGGAGACGTCTTGAGTGAAGATGAAAATGACAAGAAGCAA…
TF682	ZNF277	12906	ATGCAGGAAGACCGTGATGGGAGCTGCAGCACAGTCGGGGGTGTAGGTTATGGGGACAGTAAGGATTGTATCCTGGAGCCGCTTTCCCTGCCAGAAAGTCCAGGTGGCACCACCACTTTAGAAGGTTCTCCATCTGTGCCTTGTATTTTCTGTGAAGAACATTTTCCTGTGGCTGAACAAGACAAACTTCTGAAGCACATGATTATTGAGCATAAGATTGTCATAGCTGATGTCAAGTTGGTTGCTGATTTCCAAAGGTACATTTTATATTGGAGGAAAAGGTTCACTGAACAGCCCATCACAGATTTTTGTAGTGTAATAAGAATTAATTCCACTGCTCCATTTGAAGAACAAGAGAATTATTTTTTGTTATGTGACGTTTTACCAGAAGATAGAATT…
TF682	ZNF280A	11913	ATGGGAGATATCTTTTTGTGTAAGAAAGTGGAATCACCAAAGAAGAATTTGAGAGAATCCAAACAAAGGGAGGAGGATGATGAAGATCCAGATCTGATCTATGTTGGGGTGGAGCATGTACATAGAGATGCTGAAGTTCTCTTTGTCGGGATGATTTCAAATTCAAAACCAGTCGTTTCAAACATTTTGAACAGAGTCACCCCAGGCTCAAATTCAAGAAGAAAGAAAGGCCACTTCCGTCAATATCCTGCTCACGTGTCGCAGCCTGCAAATCATGTGACCTCTATGGCAAAAGCCATCATGCCGGTTTCTCTGTCTGAGGGGCGATCGACAGATAGTCCTGTCACTATGAAGTCTTCATCTGAACCTGGTTATAAAATGAGCTCACCACAAGTTGTT…
TF682	ZNF280C	10595	ATGGATGACGACAAACCTTTTCAACCAAAAAACATTTCAAAAATGGCAGAACTCTTTATGGAATGTGAAGAAGAAGAGCTAGAGCCATGGCAGAAGAAAGTAGAAGAAACTCAGGATGAGGATGACGATGAACTGATCTTTGTTGGAGAGATATCAAGTTCAAAACCAGCCATTTCAAATATTTTGAACAGAGGCCACTCCAGCTCATCTTCAAAAGGAATAAAGAGTGAGCCACACAGTCCAGGTATTCCTGAAATATTCAGGACTGCAAGTCAACGCTGCAGAGACCCACCATCAAATCCAGTGGCTGCCTCGCCTAGATTTCATCTTGTATCTAAATCTTCACAAAGCTCTGTTACTGTTGAGAATGCGTCTAAACCTGATTTTACAAAGAATTCA…
TF682	ZNF281	10833	ATGAAAATCGGCAGTGGGTTCCTGAGTGGCGGCGGAGGTACCGGCAGTAGCGGTGGTAGCGGCTCCGGCGGCGGTGGTAGTGGCGGCGGCGGCGGCGGCGGCAGCAGCGGCAGGAGGGCAGAGATGGAACCCACCTTTCCCCAGGGTATGGTTATGTTCAACCACCGTCTTCCCCCGGTCACCAGCTTCACCCGGCCGGCGGGGTCGGCCGCCCCTCCCCCGCAATGCGTGTTATCCTCCTCTACCTCCGCAGCCCCGGCCGCTGAGCCCCCCCCTCCGCCAGCCCCGGACATGACTTTCAAGAAGGAGCCGGCGGCGTCAGCCGCGGCCTTCCCCTCGCAGAGGACCTCCTGGGGGTTCTTGCAGTCTTTGGTTAGCATCAAACAGGAGAAACCCGCG…
TF682	ZNF285	53976	ATGATTAAGTTCCAGGAAAGGGTGACATTCAAGGATGTGGCTGTTGTCTTCACCAAGGAAGAGCTGGCACTATTGGATAAAGCCCAGATAAACCTGTACCAAGATGTGATGCTGGAAAACTTCAGGAACCTCATGTTAGTGAGAGACGGGATTAAAAACAACATTTTGAATCTTCAGGCAAAGGGGTTAAGTTACCTTTCGCAAGAAGTGCTTCATTGCTGGCAGATTTGGAAACAAAGGATCCGGGATTTAACTGTGAGTCAGGATTATATCGTGAACCTTCAAGAAGAGTGTTCCCCACATTTAGAAGATGTTTCCCTCAGTGAAGAGTGGGCAGGCATTTCTCTTCAGATTTCTGAAAATGAAAACTATGTAGTAAATGCCATTATCAAAAATCAA…
TF682	ZNF286A	56597	ATGGAGACTAGACCACAGAGCAAGGATTCAACTTCAGTGCAAGATTTTTCCAAAGCAGAATCATGCAAAGTTGCAATAATAGACAGACTGACACGGAATAGTGTCTATGACTCTAACTTGGAAGCAGCCCTTGAATGTGAAAATTGGTTAGAGAATCAGCAAGGAAATCAGGAGAGACATTTGAGAGAAATGTTCACTCACATGAATTCACTCTCTGAGGAAACAGACCATAAGCATGATGTATACTGGAAAAGCTTCAATCAGAAATCTGTCCTTATCACTGAAGACAGAGTTCCCAAAGGATCTTATGCCTTCCATACACTTGAAAAAAGCTTGAAACAAAAATCAAACTTAATGAAAAAGCAGAGAACTTATAAAGAGAAAAAACCTCATAAATGT…
TF682	ZNF287	53586	ATGAACAGTTCTTCACGTTCTCAAATCCTTCTAAGGTGGAAGTCAGACAAGGCTCAGAGTGGACCCTACAATGTTGAGAAGGAAATCCTTACTTCAAGATTCTTGCGTGACACTGAGACCTGTCGACAGAATTTTAGGAATTTTCCATACCCAGACCTGGCTGGTCCTCGAAAGGCATTGAGTCAACTCCGAGAGCTCTGCCTTAAGTGGCTGAGACCTGAGATTCACTCAAAGGAACAAATTTTGGAGCTGCTGGTGCTGGAGCAATTCCTGACCATCCTGCCTGGTGAGGTTAGGACTTGGGTAAAGTCCCAGTATCCAGAGAGCAGCGAGGAAGCAGTGACTCTGGTGGAGGATTTGACTCAGATTCTAGAAGAGGAAGCTCCTCAAAACTCTACC…
TF682	ZNF296	6279	ATGTCCCGCCGCAAGGCCGGCAGCGCGCCCCGCCGAGTAGAGCCCGCGCCCGCCGCCAACCCAGACGACGAGATGGAAATGCAGGACCTCGTCATCGAACTCAAGCCCGAGCCAGACGCGCAGCCCCAACAGGCCCCAAGGCTGGGGCCCTTCTCCCCGAAGGAGGTGTCCTCGGCGGGGCGGTTCGGCGGCGAACCCCACCACTCCCCTGGCCCCATGCCCGCCGGGGCCGCCCTCCTCGCCCTCGGCCCGCGGAACCCGTGGACCCTGTGGACGCCGTTGACCCCGAACTATCCCGACCGCCAGCCCTGGACCGACAAACACCCAGATCTGTTGACCTGCGGCCGCTGCCTGCAGACCTTCCCGTTGGAGGCCATCACTGCCTTCATGGACCACAAG…
TF682	ZNF3	633	ATGTTGGCGGCTGCGCTCCTAAAGGCCAAGTCCCAGGAGCTGGTAACCTTTGAGGATGTAGCTGTGTACTTCATCCGGAAGGAGTGGAAGCGTTTGGAACCTGCTCAGAGGGACCTCTATAGAGATGTGATGCTGGAGAATTACGGGAATGTGTTCTCACTGGATCGTGAGACCAGGACTGAAAATGATCAAGAAATTTCTGAAGACACAAGATCACATGGGGTCCTACTGGGAAGATTTCAAAAGGATATTTCTCAGGGTCTCAAGTTTAAAGAAGCCTATGAACGAGAAGTCAGTCTGAAAAGGCCGCTGGGGAACTCCCCTGGAGAAAGACTGAACAGGAAAATGCCAGATTTTGGTCAAGTGACAGTTGAGGAGAAGCTAACCCCCAGGGGAGAG…
TF682	ZNF30	72207	ATGGCCCATAAATATGTGGGTTTGCAGTATCACGGATCAGTGACATTTGAGGATGTGGCCATAGCCTTCTCCCAGCAGGAGTGGGAGAGTCTGGACTCTTCCCAGAGGGGCTTGTACAGAGATGTGATGTTGGAGAACTACAGGAACTTGGTGTCAATGGCAGGACATTCCCGTTCTAAACCACATGTGATCGCCTTATTGGAACAATGGAAAGAGCCTGAAGTGACAGTGAGGAAAGATGGAAGAAGATGGTGCACAGATTTGCAGTTGGAAGATGATACAATCGGCTGTAAAGAAATGCCCACCTCTGAAAACTGTCCATCTTTTGCTCTACATCAGAAAATAAGTAGACAGAAACCACGTGAATGTCAGGAATATGGAAAGACCCTTTGTCAAGAC…
TF682	ZNF300	54029	ATGATGAAGTCCCAGGGGTTAGTATCATTCAAGGATGTGGCTGTGGATTTCACCCAGGAGGAGTGGCAGCAACTTGACCCTTCTCAGAGGACCCTGTACAGGGATGTGATGCTGGAGAACTACAGCCACCTGGTCTCAATGGGGTATCCAGTTTCCAAACCAGATGTCATCTCCAAGTTGGAACAAGGAGAAGAGCCATGGATCATAAAGGGAGACATATCAAATTGGATCTATCCAGATGAATATCAGGCAGATGGGAGACAAGACAGGAAGAGTAACCTTCACAACTCCCAGTCATGTATTTTGGGGACAGTTTCCTTCCATCATAAGATACTGAAAGGAGTCACAAGGGATGGTTCATTGTGCTCCATTTTAAAAGTCTGTCAAGGTGATGGTCAG…
TF682	ZNF302	1339	ATGTCTCAGGTGACATTTAGTGATGTGGCTATAGACTTCTCTCATGAAGAGTGGGCATGCCTAGATTCTGCTCAGAGGGACTTATACAAGGATGTGATGGTCCAGAATTATGAGAACCTGGTCTCTGTAGGTCTTTCCGTAACTAAGCCATATGTGATCATGTTATTGGAGGATGGAAAAGAGCCCTGGATGATGGAGAAAAAACTGTCAAAAGATTGGGAATCAAGATGGGAAAACAAGGAATTATCAACAAAGAAGGATATTTATGATGAAGATTCACCCCAACCAGTAACAATGGAAAAAGTTGTAAAACAAAGTTATGAATTTTCAAATTCTAATAAGAATTTGGAATATACAGAATGCGACACATTTAGAAGCACCTTTCATTCAAAGTCTACT…
TF682	ZNF311	70576	ATGCAGGAGGTTGTGCTGTTGGATGAGAGTTCAGGACCACCAAGCCAGCTGCTTTGGACCCGCCAGGATACCCAGCTCCCTCAGGAAAGCGCTCTATTACCTGCTCCATATCCTGCCTTCACTAAAGATGGAAGCCAAGGAAACCTGCCGCAAGCAGATATCACACTAATGAGCCAGGCCCAAGAGTCAGTGACATTTGAGGATGTAGCTGTGAACTTCACTAACAGGGAGTGGCAGTGTCTGACCTACGCTCAAAGGCATCTCTATAAGGATGTGATGTTGGAAAATTATGGGAACATGGTATCACTTGGATTTCCATTTCCTAAACCTCCTTTAATCTCTCATCTGGAGCGAGAAGTAGACCCCTGTGTGCAGGATCCACAGGACAGGGAGTCCCTA…
TF682	ZNF317	14646	ATGGCAGCTCTGTCCCCCACATTTGCCACGTCCACCCAGGATTCCACCTGTCTCCAGGACTCAGAATTTCCTGTTTCTTCAAAAGACCATTCCTGTCCCCAGAATTTGGACCTGTTCGTGTGCAGTGGTCTGGAGCCTCACACACCCAGTGTTGGTTCCCAGGAATCGGTGACTTTCCAAGATGTCGCTGTGGACTTTACCGAGAAGGAGTGGCCCTTGCTGGATTCTTCTCAGAGAAAACTGTACAAAGATGTAATGCTGGAGAACTACAGCAACCTCACTTCACTGGGGTATCAGGTCGGCAAACCCAGCCTCATCTCACACTTGGAGCAGGAGGAGGAGCCGAGGACAGAGGAGAGGGGCGCTCACCAGGGCGCTTGTGCAGATTGGGAGACTCCA…
TF682	ZNF32	12749	ATGTTTGGATTTCCAACAGCTACCCTGCTGGACTGTCATGGAAGATATGCCCAGAATGTAGCGTTCTTCAATGTGATGACTGAAGCCCACCACAAATATGACCACTCTGAGGCTACAGGATCCTCAAGCTGGGATATCCAAAATTCTTTCAGAAGAGAGAAGCTGGAACAAAAATCCCCAGATTCGAAGACACTACAGGAAGATTCACCTGGAGTGAGACAAAGGGTCTATGAGTGCCAGGAGTGTGGAAAATCCTTCCGGCAAAAAGGTAGTCTAACGTTACATGAGAGAATCCACACTGGTCAAAAGCCTTTTGAGTGCACCCACTGTGGAAAAAGCTTCAGGGCCAAAGGCAATCTTGTTACACATCAACGGATACACACGGGAGAGAAGCCTTAT…
TF682	ZNF320	56411	ATGGCTCTTTCTCAGGGTCTACTGACATTCAGGGATGTGGCCATAGAATTCTCTCAGGAGGAGTGGAAATGCCTGGACCCTGCTCAGAGGACTCTATACAGAGACGTGATGCTGGAGAATTATAGGAACCTGGTCTCCCTGGATATCTCTTCCAAATGCATGATGAATACATTGTCATCAACAGGGCAAGGCAATACAGAAGTGATCCACACAGGGACATTGCAGAGACAAGCAAGTTATCACATTGGAGCATTTTGCTCCCAGGAAATTGAGAAAGACATTCATGACTTTGTGTTTCAGTGGCAAGAAGATGAAACAAATGACCATGAAGCACCCATGACAGAAATAAAAAAGTTGACTAGTAGTACAGACCGATATGATCAAAGGCATGCTGGAAAC…
TF682	ZNF322	11560	ATGTACACTTCAGAAGAGAAATGTAATCAGAGAACTCAAAAAAGGAAAATATATAATGTATGCCCTCGGAAGGGTAAAAAGATTTTTATTCATATGCATGAGATTATTCAGATAGATGGTCATATATACCAGTGCCTTGAATGCAAGCAAAACTTCTGTGAAAACTTAGCTCTTATTATGTGTGAGAGAACCCATACTGGGGAGAAACCTTATAAATGTGATATGTGTGAGAAAACCTTTGTCCAAAGCTCAGATCTTACTTCACACCAGAGGATCCACAATTACGAGAAACCTTATAAATGTAGCAAATGTGAGAAGAGCTTTTGGCATCACTTAGCGCTTTCAGGACATCAGAGAACACATGCAGGTAAAAAATTCTATACATGTGACATTTGTGGC…
TF682	ZNF324	4991	ATGGCCTTTGAGGATGTGGCTGTGTACTTCTCCCAGGAGGAGTGGGGGCTCCTGGACACAGCCCAGAGGGCCCTGTACCGCCGCGTGATGCTAGACAACTTCGCACTTGTGGCCTCGCTGGGACTCTCCACCTCTCGACCTCGTGTGGTCATCCAACTGGAGCGTGGCGAGGAGCCCTGGGTTCCCAGTGGAACGGACACAACCCTGTCCAGGACCACCTACAGGAGGCGCAACCCTGGTTCCTGGAGTTTGACAGAGGATAGAGATGTTTCTGGAGAATGGCCACGAGCTTTCCCAGATACCCCACCTGGGATGACTACTAGCGTCTTCCCTGTTGCCGGTGCCTGCCACAGTGTAAAAAGCCTGCAGAGACAACGGGGTGCCTCCCCATCTCGGGAG…
TF682	ZNF329	10640	ATGAGATTGAAAATGACGACTCGGAATTTTCCTGAGAGAGAAGTACCCTGTGATGTAGAAGTGGAAAGATTCACAAGGGAAGTTCCCTGCTTGTCCAGTTTAGGTGATGGTTGGGACTGTGAGAACCAGGAGGGACACTTGAGGCAATCAGCTTTAACTCTGGAGAAACCAGGGACTCAGGAAGCAATTTGTGAATATCCTGGTTTTGGGGAGCATTTGATTGCAAGCTCAGACCTTCCACCGTCTCAGAGAGTTCTGGCAACAAATGGTTTCCATGCACCTGACTCAAATGTTAGTGGTCTGGATTGTGACCCCGCCTTACCCAGCTATCCTAAAAGTTATGCAGATAAGAGAACTGGTGACAATGATGCCTGTGGAAAAGGCTTCAACCATTCCATG…
TF682	ZNF331	6496	ATGGCCCAGGGTTTGGTGACGTTCGCCGACGTAGCCATAGACTTTTCTCAGGAGGAGTGGGCCTGTCTGAACTCTGCTCAGAGGGACCTGTACTGGGACGTGATGCTGGAGAACTACAGTAACTTGGTCTCACTGGATTTGGAGTCAGCATATGAAAATAAGAGTTTACCTACAAAAAAAAACATTCATGAAATAAGGGCTTCCAAAAGGAATTCAGATAGAAGAAGTAAATCCCTTGGCCGTAACTGGATATGTGAAGGTACGCTTGAAAGACCACAGCGCTCCAGAGGGAGGTATGTCAATCAGATGATCATCAATTATGTCAAAAGGCCTGCTACTAGAGAAGGCACCCCTCCTAGAACACATCAGAGACATCATAAGGAGAATTCCTTTGAATGT…
TF682	ZNF333	14169	ATGGAATCCGTCACCTTTGAGGATGTGGCCGTGGAGTTCATCCAGGAGTGGGCATTGCTGGACAGCGCACGGAGGAGCCTGTGCAAATACAGGATGCTTGACCAGTGCAGGACCCTGGCCTCCAGGGGAACTCCACCATGCAAACCCAGTTGTGTCTCCCAGCTGGGGCAAAGAGCAGAGCCAAAGGCAACAGAACGAGGGATTCTCCGTGCCACAGGTGTTGCCTGGGAATCTCAACTTAAACCCGAAGAGTTGCCTTCTATGCAGGATCTTTTGGAAGAAGCATCCTCCAGGGACATGCAAATGGGGCCGGGGCTGTTCCTGAGGATGCAGCTGGTGCCCCCCATAGAAGAGAGGGAGACACCATTGACTCGAGAGGACCGGCCAGCTCTCCAGGAG…
TF682	ZNF33A	54339	ATGTTTCAGGTAGAACAGAAGTCCCAGGAGTCAGTATCATTTAAAGATGTGACTGTGGGCTTCACCCAGGAGGAGTGGCAGCACCTGGACCCTAGTCAGAGGGCTCTGTATAGAGATGTGATGCTGGAGAACTACAGCAACCTTGTCTCAGTGGGGTATTGTGTTCACAAACCAGAGGTGATCTTCAGGCTGCAACAAGGAGAAGAGCCATGGAAACAGGAGGAAGAATTCCCAAGCCAAAGCTTTCCAGAAGTCTGGACAGCTGATCACCTGAAAGAGAGGAGCCAAGAAAACCAATCTAAACATTTGTGGGAAGTTGTATTCATCAATAATGAAATGCTGACTAAGGAACAAGGTGATGTAATAGGAATACCATTTAATGTGGATGTAAGTTCTTTT…
TF682	ZNF34	4390	ATGGCGGCCTTGTTCCTGTCTGCCCCACCCCAGGCCGAGGTGACCTTCGAGGACGTGGCTGTGTACCTCTCCCGGGAGGAATGGGGCCGCCTGGGCCCTGCTCAGAGGGGCCTCTACAGGGACGTGATGCTGGAGACCTACGGGAACCTAGTCTCACTGGGAGTAGGACCTGCAGGCCCCAAGCCTGGAGTGATCTCGCAGTTGGAGCGAGGGGATGAGCCCTGGGTCCTGGATGTTCAGGGCACCTCTGGGAAAGAGCACCTGAGAGTCAACAGCCCAGCTCTTGGGACCAGAACTGAGTACAAGGAGTTGACTTCACAGGAGACATTTGGTGAGGAAGATCCCCAGGGATCTGAGCCAGTAGAAGCCTGTGACCACATCAGTAAGTCAGAGGGGAGC…
TF682	ZNF341	53259	ATGGCGCAGGCGATCTTTGAGGCCCTGGAGGGAATGGACAATCAGACCGTTCTGGCTGTCCAGTCATTATTGGATGGCCAAGGAGCAGTCCCTGATCCGACAGGCCAGAGTGTCAATGCGCCCCCTGCTATCCAGCCATTGGATGACGAGGATGTATTTCTCTGCGGGAAGTGTAAGAAGCAATTCAACTCGCTGCCAGCGTTTATGACCCACAAGCGGGAACAGTGCCAGGGGAATGCCCCCGCCCTGGCCACAGTCTCACTGGCCACCAACAGCATCTACCCACCTTCGGCAGCACCCACAGCGGTCCAGCAGGCCCCAACTCCTGCCAATCGCCAGATCTCCACATACATCACAGTGCCCCCGTCCCCACTGATCCAGACCCTGGTGCAGGGGAAC…
TF682	ZNF345	2043	ATGGAAAACCTTACAAAACACAGCATTGAGTGTTCAAGTTTCAGAGGTGATTGGGAATGTAAAAACCAGTTTGAGAGAAAACAGGGATCTCAGGAAGGACATTTCAGTGAAATGATATTTACTCCTGAAGACATGCCCACTTTCAGTATCCAGCATCAGAGAATTCATACTGATGAGAAACTCCTTGAATGTAAGGAATGTGGGAAGGATTTTAGTTTTGTATCAGTCCTTGTTCGACATCAGCGAATTCATACTGGTGAGAAACCTTATGAATGCAAAGAATGTGGCAAGGCCTTTGGTAGTGGTGCAAACCTTGCTTACCATCAAAGAATTCATACTGGTGAGAAGCCTTTTGAATGTAAAGAATGTGGGAAGGCCTTTGGTAGTGGCTCAAACCTT…
TF682	ZNF346	4978	ATGGAGTATCCCGCGCCGGCCACGGTGCAGGCCGCGGACGGCGGAGCGGCCGGGCCTTACAGCAGCTCGGAGTTGCTGGAGGGCCAGGAGCCGGACGGGGTGCGCTTTGACCGCGAGAGGGCGCGCCGCCTGTGGGAAGCCGTGTCCGGTGCCCAGCCGGTGGGTAGAGAGGAAGTGGAGCACATGATCCAGAAGAACCAATGTCTCTTCACCAACACCCAGTGTAAGGTTTGCTGCGCCTTGCTTATTTCTGAGTCCCAGAAGCTGGCACATTACCAGAGCAAAAAACATGCCAACAAAGTGAAGAGATACCTAGCAATCCATGGAATGGAGACATTAAAGGGGGAAACGAAGAAGCTAGACTCAGATCAGAAGAGCAGCAGAAGCAAAGACAAGAAC…
TF682	ZNF35	71060	ATGACTGCAGAATTGAGAGAAGCCATGGCCCTAGCCCCATGGGGCCCAGTGAAGGTGAAAAAGGAGGAGGAAGAAGAAGAAAACTTCCCAGGTCAGGCATCCAGCCAACAAGTGCACTCCGAGAACATCAAAGTCTGGGCCCCAGTGCAGGGTCTTCAGACAGGCCTTGATGGATCAGAAGAGGAAGAAAAGGGTCAGAACATATCCTGGGATATGGCGGTAGTCCTGAAAGCAACTCAGGAGGCACCTGCTGCTTCAACCCTTGGCAGCTACTCATTACCAGGGACTCTGGCCAAGAGTGAGATACTGGAGACTCATGGGACCATGAACTTTCTAGGTGCTGAAACCAAGAACCTACAGTTACTGGTTCCAAAAACTGAGATATGTGAGGAAGCTGAA…
TF682	ZNF350	5946	ATGATCCAGGCCCAGGAATCCATAACACTGGAGGATGTGGCTGTGGACTTCACTTGGGAGGAGTGGCAACTCCTGGGCGCTGCTCAGAAGGACCTGTACCGGGACGTGATGTTGGAGAACTACAGCAACCTGGTGGCAGTGGGGTATCAAGCCAGCAAACCGGATGCACTCTTCAAGTTGGAACAAGGAGAACAACTGTGGACAATTGAAGATGGAATCCACAGTGGAGCCTGTTCAGACATATGGAAAGTTGATCATGTGCTGGAGCGCTTGCAGAGTGAAAGCCTGGTGAACAGAAGGAAACCATGTCATGAACATGATGCATTTGAAAATATTGTTCATTGCAGCAAAAGTCAGTTTCTGTTAGGGCAAAATCATGATATATTTGACTTACGTGGA…
TF682	ZNF354A	10646	ATGGCTGCTGGGCAGCGGGAAGCGAGGCCCCAGGTGTCACTGACGTTTGAGGATGTGGCTGTGCTGTTTACCCGAGATGAGTGGAGAAAGCTGGCCCCTTCTCAGAGAAACTTGTACCGGGATGTGATGCTGGAGAACTATAGGAACCTGGTCTCACTGGGGCTCCCATTTACCAAACCAAAAGTGATCTCCCTGTTGCAGCAAGGAGAAGATCCCTGGGAGGTGGAGAAAGACGGTTCTGGCGTCTCCTCTCTAGGATCGAAGAGCAGTCATAAAACCACAAAGTCAACGCAAACACAAGACTCTTCATTTCAGGGACTGATACTGAAAAGATCCAACAGGAATGTACCTTGGGATTTGAAATTAGAAAAGCCTTACATATATGAAGGCAGATTAGAG…
TF682	ZNF354C	71110	ATGGCTGTGGATCTGCTGTCTGCTCAGGAGCCTGTGACATTCAGGGATGTGGCCGTGTTCTTCAGCCAGGACGAGTGGTTGCACCTGGACTCTGCCCAGAGGGCCTTGTACCGGGAGGTGATGCTGGAGAACTACAGCAGCCTGGTCTCACTGGGGATTCCATTTTCAATGCCAAAGTTGATTCATCAGTTGCAGCAAGGAGAAGATCCCTGCATGGTGGAAAGAGAAGTCCCTTCAGATACCCGTCTAGGTTTCAAGACTTGGCTTGAAACAGAAGCATTGCCTCATAGACAGGACATTTTTATAGAAGAAACATCTCAGGGAATGGTAAAGAAAGAATCCATTAAGGATGGTCACTGGGACATTAACTTTGAAGAAGCTGTGGAATTTGAGAGCGAG…
TF682	ZNF366	56668	ATGCAGAAGGAAATGAAGATGATCAAAGACGAGGATGTGCATTTCGACTTGGCTGTGAAGAAGACCCCCTCCTTTCCCCACTGCCTGCAGCCAGTGGCTTCTCGGGGAAAGGCTCCCCAAAGACACCCCTTCCCGGAAGCTCTCCGAGGGCCATTTTCCCAGTTTCGGTATGAACCTCCCCCAGGAGACCTAGATGGGTTCCCCGGGGTCTTCGAAGGAGCAGGGTCTAGGAAACGGAAGAGCATGCCCACAAAGATGCCCTATAACCACCCTGCAGAAGAAGTCACCCTCGCCCTCCACTCAGAGGAGAACAAAAACCACGGCCTTCCCAACCTCCCTTTGCTGTTCCCGCAGCCCCCGCGCCCCAAGTATGACTCTCAGATGATCGACCTGTGCAAC…
TF682	ZNF37A	7745	ATGATCACATCCCAGGGATCAGTGTCGTTTAGGGATGTGACTGTGGGCTTCACTCAAGAGGAGTGGCAGCATCTGGACCCTGCTCAGAGGACCCTGTACAGGGATGTGATGCTGGAGAACTACAGCCACCTTGTCTCAGTAGGGTATTGCATTCCTAAACCAGAAGTGATTCTCAAGTTGGAGAAAGGCGAGGAGCCATGGATATTAGAGGAAAAATTTCCAAGCCAGAGTCATCTGGAATTAATTAATACCAGTAGAAACTATTCAATAATGAAGTTCAATGAGTTTAACAAAGGTGGAAAATGTTTCTGTGATGAAAAGCATGAAATAATTCATTCTGAAGAGGAACCTTCTGAATATAATAAAAATGGGAACAGCTTCTGGCTGAATGAAGACCTC…
TF682	ZNF394	11750	ATGAATTCCAGCTTGACCGCCCAGAGGCGCGGCAGTGACGCCGAGTTGGGACCCTGGGTGATGGCTGCGAGGTCCAAGGACGCGGCGCCGTCCCAACGCGACGGACTTTTGCCCGTGAAAGTGGAGGAAGACTCACCCGGAAGTTGGGAGCCCAACTATCCCGCGGCTTCGCCGGACCCCGAAACTTCTCGACTGCACTTTAGGCAGCTGCGTTACCAGGAGGTGGCTGGACCGGAAGAGGCGCTGAGCCGGCTCCGAGAACTCTGTCGTCGGTGGCTGAGACCCGAGCTGCTCTCCAAGGAGCAGATCCTGGAGCTGCTGGTGCTGGAGCAGTTCCTCACCATCCTGCCCGAGGAGCTTCAAGCCTGGGTGCGAGAGCACTGCCCAGAGAGCGGGGAG…
TF682	ZNF396	54637	ATGTCTGCAAAATTGGGAAAGTCATCATCACTCCTAACACAAACTTCAGAGGAGTGTAATGGGATTCTGACAGAGAAGATGGAAGAGGAAGAGCAGACCTGTGATCCAGACTCTAGCCTCCACTGGAGCAGCAGCTACAGCCCAGAGACCTTCCGCCAGCAATTCAGGCAGTTTGGCTACCAGGATTCACCTGGGCCCCATGAGGCTCTGAGCCGGCTCTGGGAACTTTGTCATCTCTGGCTGAGGCCGGAAGTGCACACCAAGGAGCAGATCCTGGAGCTGCTGGTGCTGGAGCAGTTCCTGGCCATCCTCCCAAAAGAGCTTCAGGCCTGGGTGCAGAAGCATCATCCAGAGAATGGAGAGGAAACTGTGACTATGCTGGAGGATGTGGAGAGAGAG…
TF682	ZNF397	5107	ATGGCTGTGGAATCTGGAGTGATTTCAACCCTGATACCTCAGGATCCTCCGGAACAAGAACTAATACTAGTGAAAGTAGAAGATAACTTTTCCTGGGATGAGAAATTTAAGCAGAATGGGAGTACTCAATCCTGCCAAGAATTGTTTCGTCAGCAATTCAGAAAATTTTGCTACCAGGAGACACCTGGGCCCCGGGAGGCTCTGAGCCGACTCCAGGAACTTTGCTATCAGTGGCTAATGCCAGAGTTGCACACAAAGGAGCAGATCTTAGAACTGCTGGTACTGGAGCAGTTCCTGAGCATTCTGCCTGAGGAGCTGCAGATCTGGGTTCAGCAACATAATCCAGAAAGCGGCGAGGAAGCTGTGACCCTGTTGGAGGATTTAGAGAGGGAGTTTGAT…
TF682	ZNF398	10556	ATGGCTGAGGCGGCCCCGGCCCCGACATCTGAATGGGACTCCGAGTGCCTTACATCCCTGCAGCCCCTTCCTCTTCCTACACCCCCAGCAGCAAATGAGGCACACCTGCAGACAGCAGCTATCTCTCTGTGGACAGTGGTGGCCGCCGTGCAGGCTATAGAGAGGAAGGTGGAGATCCACAGCCGGCGACTCCTACACCTAGAAGGTCGGACAGGGACAGCAGAGAAGAAACTAGCCAGCTGTGAAAAGACAGTTACCGAGCTTGGGAACCAGCTGGAGGGCAAGTGGGCCGTGCTGGGAACCCTGCTGCAGGAGTACGGGCTGCTGCAGAGGCGGCTGGAGAACTTGGAGAACCTGCTGCGCAACAGGAACTTCTGGATCCTGCGGCTCCCTCCAGGT…
TF682	ZNF404	52793	ATGGCCCGGGTGCCATTGACATTCAGCGATGTTGCCATAGACTTCTCTCAGGAGGAGTGGGAATATTTAAACTCGGATCAGAGGGATTTGTACAGAGATGTGATGTTGGAGAATTATACTAACTTGGTCTCATTGGACTTTAATTTCACAACTGAAAGCAACAAGTTATCTTCAGAAAAAAGAAATTATGAAGTAAATGCGTACCATCAGGAGACATGGAAAAGAAATAAAACCTTCAACCTTATGAGGTTTATTTTCAGAACTGACCCACAGTACACAATTGAATTTGGGAGACAACAGAGACCTAAAGTGGGATGTTTTAGTCAAATGATATTCAAAAAACATAAATCCCTTCCTCTACATAAGAGAAATAACACAAGAGAGAAATCATATGAGTGT…
TF682	ZNF41	2496	ATGGCAGCTAATGGGGACTCTCCCCCATGGTCCCCGGCCCTGGCTGCAGAGGGACGTGGCAGCTCATGTGAGGCTTCAGTGTCATTTGAGGACGTGACTGTGGACTTCAGCAAGGAGGAGTGGCAGCACTTGGACCCTGCCCAGAGACGCCTGTACTGGGATGTGACACTAGAGAACTACAGCCACCTGCTCTCAGTGGGGTACCAAATTCCCAAGTCAGAGGCTGCCTTCAAGTTGGAGCAAGGAGAGGGGCCATGGATGCTGGAGGGGGAAGCCCCACATCAGAGCTGTTCAGGTGAGGCTATTGGGAAAATGCAGCAACAGGGAATTCCTGGAGGAATTTTCTTCCACTGTGAGAGATTTGATCAACCCATAGGAGAAGATTCATTATGTTCTATT…
TF682	ZNF410	11738	ATGTTATCAGATGAGTTAGAATCCAAACCAGAGCTCCTGGTACAGTTTGTTCAGAATACGTCCATCCCATTGGGACAGGGGCTTGTAGAATCAGAAGCTAAAGATATTACTTGCTTGTCCCTCCTTCCCGTGACTGAAGCCTCAGAATGCAGTCGGCTAATGTTACCAGATGATACTACAAATCATTCTAACTCCTCCAAGGAGGTCCCTTCCTCAGCTGTTTTGAGAAGCCTTCGGGTGAATGTGGGTCCAGACGGAGAGGAGACGAGAGCTCAGACTGTACAGAAATCCCCGGAGTTTTTGTCCACTTCAGAGTCTTCTAGCTTGTTGCAAGATCTACAGCCAAGTGATAGCACTTCTTTTATTCTTCTTAACCTAACAAGAGCAGGTCTGGGCTCT…
TF682	ZNF414	5286	ATGGAGGAGAAACCCTCAGGGCCCATCCCAGACATGCTGGCCACTGCAGAGCCCAGCTCCAGTGAGACCGACAAGGAGGTGTTGTCCCCGGCTGTGCCAGCTGCAGCCCCTTCCTCCTCCATGTCGGAGGAGCCAGGCCCTGAGCAGGCAGCCACACCGCCAGTGTGGGAACGTGGAGGGGCTGGAGGGATGCGGCAGGGCTCCTCCCCAGCCCCAGACAGCTGCCAGCCTGGCCCCGGACCCAGCCCTGGCCTGACCAGCATAGTCTCCGGGACCAGCGAGGACCTGCGGCCTCCCAGACGACGCCCACCTCCAGGGAAGCAAATCCCTTGCTCCAGCCCTGGCTGCTGCCTCAGTTTTCCCAGCGTCCGTGACCTGGCACAGCATCTGCGAACCCAC…
TF682	ZNF415	14041	ATGTGGGAGCACAGGAAAGAGCCCTGGACCATAGAAAGCCAAGTACGAGTAGCAAGAAAACCAAAAGGGTGGGAATGGATCAAAGGTGTGAAAACAGATCTGTCTCGTAACTGTGTAATCAAGGAACTAGCACCACAACAGGAAGGTAACCCAGGAGAAGTATTCCACACAGTGACATTGGAACAACATGAAAAACATGACATTGAAGAGTTTTGCTTCAGGGAAATCAAGAAAAAAATACACGACTTTGACTGTCAGTGGAGAGATGATGAAAGAAATTGCAACAAAGTGACTACGGCCCCAAAAGAAAATCTTACTTGTAGGAGAGACCAACGCGATAGAAGAGGTATAGGAAACAAGTCTATTAAACATCAGCTTGGATTAAGCTTTCTACCACAT…
TF682	ZNF416	59	ATGGCGGCGGCCGTGCTTAGGGATTCGACTTCGGTTCCCGTGACTGCAGAAGCTAAACTTATGGGCTTTACACAGGGCTGTGTGACCTTTGAGGACGTGGCCATTTACTTCTCCCAGGAAGAATGGGGGCTCCTTGATGAGGCTCAGAGGCTCCTGTACCGCGATGTGATGCTGGAGAACTTTGCACTTATAACTGCGCTGGTTTGTTGGCATGGGATGGAGGATGAAGAGACACCTGAGCAAAGTGTTTCTGTAGAAGGAGTACCTCAGGTCAGGACTCCAGAGGCCAGTCCATCCACCCAGAAGATTCAATCCTGTGACATGTGTGTCCCATTCCTGACCGACATTTTGCACCTGACCGATTTGCCTGGGCAGGAACTATACTTGACTGGGGCATGT…
TF682	ZNF418	53566	ATGCAGGGCACTGTGGCATTTGAAGATGTGGCTGTGAACTTTTCCCAGGAGGAGTGGAGTCTCCTTAGTGAGGTTCAGAGATGCCTTTACCATGACGTGATGCTGGAGAACTGGGTACTTATATCCTCCCTGGGTTGTTGGTGTGGATCAGAAGATGAGGAGGCACCTTCTAAGAAGAGCATTTCTATACAAAGAGTGTCTCAGGTCAGCACTCCTGGGGCAGGTGTGTCTCCCAAGAAGGCCCACTCTTGTGAAATGTGTGGCGCGATCTTGGGAGACATTTTGCACTTGGCAGATCATCAGGGGACACATCACAAGCAGAAACTGCACAGGTGTGAGGCATGGGGGAATAAATTGTATGATAGTTCAAACCGTCCGCACCAGAATCAGTACCTTGGA…
TF682	ZNF419	5328	ATGGCGGCGGCCGCCCTGAGGGACCCCGCTCAGGTTCCTGTGGCTGCAGACTTGCTTACAGACCATGAGGAGGGCTATGTGACCTTTGAGGATGTGGCTGTCTACTTCTCCCAGGAGGAATGGAGATTGCTTGATGACGCTCAGAGGCTCCTCTACCGCAATGTGATGCTGGAGAACTTTACACTTCTGGCCTCTCTCGGACTTGCATCTTCCAAGACCCATGAAATAACCCAGCTGGAGTCATGGGAGGAGCCCTTCATGCCTGCTTGGGAAGTTGTGACTTCAGCCATACCGAGAGGTTGTTGGCATGGAGCCGAGGCTGAGGAGGCTCCTGAGCAGATTGCTTCTGTAGGACTGCTCAGTTCAAACATTCAGCAACACCAGAAGCAGCACTGTGGA…
TF682	ZNF420	12424	ATGGCTCGGAAATTAGTGATGTTCAGGGATGTTGCCATTGACTTCTCTCAGGAAGAGTGGGAATGCCTGGACTCTGCTCAGAGAGATTTGTATAGAGATGTGATGTTGGAGAACTATAGCAACTTGGTATCACTAGACTTGCCTTCAAGGTGTGCAAGTAAGGACTTATCTCCAGAAAAGAACACTTATGAAACAGAATTATCCCAATGGGAAATGAGTGACAGACTTGAAAACTGTGATCTTGAAGAGTCCAATTCCAGGGATTATTTGGAAGCCAAAGGCAAGATGGAGAAGCAACAAGAAAATCAGAAGGAATATTTCAGGCAAGGGATGATCATATATGACAAAATGTCCATTTTCAACCAGCATACTTACTTATCTCAACATTCAAGATGTCAT…
TF682	ZNF426	3759	ATGGCAGCTGCTGATTTGTCCCATGGACATTATCTTTCTGGGGACCCAGTTTGCCTTCATGAAGAAAAGACACCAGCAGGAAGAATAGTGGCTGACTGCCTAACAGATTGTTATCAGGATTCAGTGACCTTTGACGATGTGGCTGTGGACTTCACCCAGGAGGAGTGGACTTTACTGGACTCAACTCAGAGAAGCCTCTACAGTGACGTGATGCTGGAGAACTACAAGAACCTGGCCACAGTAGGAGGTCAGATCATCAAACCCAGTCTAATCTCTTGGTTGGAACAAGAAGAGTCAAGGACAGTTCAGGGAGGAGTTCTCCAAGGATGGGAAATGCGACTTGAAACCCAGTGGTCTATACTTCAGCAGGACTTTTTGAGGGGTCAGACATCCATTGGG…
TF682	ZNF428	10604	ATGACAGAGACCCGTGAGCCAGCTGAGACTGGGGGCTACGCCAGCTTGGAAGAAGATGATGATGACCTTTCCCCAGGCCCCGAGCATTCCTCTGATTCAGAATACACTCTCTCAGAGCCGGACTCCGAAGAGGAAGAAGATGAGGAGGAGGAGGAAGAGGAGACCACTGACGATCCTGAATATGATCCTGGCTACAAGGTGAAGCAGCGCCTTGGCGGGGGCCGTGGTGGCCCATCCCGCCGGGCCCCCCGTGCAGCCCAGCCCCCGGCCCAGCCTTGCCAGCTCTGTGGCCGCTCACCCCTTGGGGAGGCCCCACCGGGAACCCCACCCTGCCGGCTCTGCTGCCCTGCTACAGCCCCCCAGGAAGCACCAGCCCCTGAAGGCAGGGCCCTCGGGGAG…
TF682	ZNF431	71083	ATGGACGACTTGAAATATGGAGTGTATCCTCTCAAGGAAGCAAGTGGATGCCCTGGGGCTGAGAGGAATCTTCTAGTTTACTCTTATTTTGAAAAGGAGACATTGACATTTAGGGATGTGGCCATAGAATTCTCTCTGGAGGAGTGGGAATGCCTGAACCCTGCTCAGCAGAATTTATATATGAATGTGATGTTAGAAAACTACAAAAACCTGGTCTTCTTGGGTGTTGCTGTCTCTAAGCAAGACCCAGTCACCTGTCTGGAGCAAGAAAAAGAGCCCTGGAATATGAAGAGACATGAGATGGTGGATGAACCCCCAGCTATGTGTTCTTATTTTACCAAAGACCTTTGGCCAGAGCAAGACATAAAAGATTCTTTTCAACAAGTAATACTGAGAAGA…
TF682	ZNF433	10687	ATGCAAGAAACCTTCAGGAACCTGGCCTCTATAGGGAAAAAATGGAAACCCCAGAACATATATGTAGAGTACGAAAATCTAAGGAGAAACCTAAGAATTGTGGGAGAGAGACTCTTTGAAAGTAAAGAAGGTCATCAGCATGGAGAAATTTTGACCCAGGTTCCAGATGACATGCTGAAGAAAACAACTACTGGAGTAAAATCATGCGAAAGCAGTGTGTATGGAGAAGTAGGCAGTGCTCATTCATCTCTTAATAGGCACATCAGAGATGACACTGGACACAAGGCATATGAGTATCAAGAATATGGACAGAAACCATATAAATGTAAATACTGTAAAAAACCTTTCAACTGTCTCTCCTCTGTTCAGACACATGAAAGGGCTCATAGTGGAAGGAAA…
TF682	ZNF436	11396	ATGGCAGCCACCCTGCTCATGGCTGGGTCCCAGGCACCTGTGACGTTTGAAGATATGGCCATGTATCTCACCCGGGAAGAATGGAGACCTCTGGACGCTGCACAGAGGGACCTTTACCGGGATGTTATGCAGGAGAATTATGGAAATGTTGTCTCACTAGATTTTGAGATCAGGAGTGAGAACGAGGTAAATCCCAAGCAAGAGATTAGTGAAGATGTACAATTTGGGACTACATCTGAAAGACCTGCTGAGAATGCTGAGGAAAATCCTGAAAGTGAAGAGGGCTTTGAAAGCGGAGATAGGTCAGAAAGACAATGGGGAGATTTAACAGCAGAAGAGTGGGTAAGCTATCCTCTCCAACCAGTCACTGATCTACTTGTCCACAAAGAAGTCCACACA…
TF682	ZNF438	71842	ATGCAGAATTCTGTATCAGTACCACCAAAAGATGAAGGTGAATCAAACATCCCTTCTGGAACAATACAGAGTAGGAAAGGTTTGCAGAATAAGAGTCAGTTTAGGACCATTGCACCAAAAATTGTGCCCAAAGTCCTAACGTCCAGAATGCTGCCATGTCATTCACCATCACGCTCTGATCAGGTGAATCTGGGACCCTCCATCAACTCCAAGCTGCTGGGGATGTCCACCCAGAACTATGCCCTGATGCAGGTTGCTGGCCAGGAGGGGACATTTTCTCTTGTTGCTCTGCCACATGTTGCCTCAGCTCAGCCAATTCAGAAACCCAGAATGTCCCTACCTGAAAACCTGAAACTTCCTATTCCTAGATATCAACCCCCTAGAAATAGCAAAGCATCA…
TF682	ZNF44	8869	ATGGCCCTGTGTTATGGAACTTTCTGGGGCTACCCTAAGATGCTGGAAGCTGCCAATCTCATGGAGGGCCTAGTGGATATCGGCCCTTGGGTCACTCTTCCCAGAGGACAGCCTGAGGTGTTGGAGTGGGGCCTCCCAAAGGATCAGGCTGGAGAACTTGGGACAGTGGATAAGTCTGGTCTGTTCCTGTTATCTGGACTTGGCAGATTAATGCAACATTCTGTGGGACTTTGCAATAGC
TF682	ZNF449	10819	ATGGCTGTGGCCCTGGGTTGTGCAATCCAGGCATCCTTGAATCAAGGCTCTGTGTTTCAAGAATATGATACTGACTGTGAAGTTTTCCGTCAGCGCTTCAGGCAGTTCCAGTACAGAGAAGCAGCTGGGCCTCATGAAGCATTTAACAAACTCTGGGAGCTTTGCTGTCAATGGCTGAAGCCAAAGATGCGCTCTAAGGAACAAATCCTGGAGCTGCTAGTGTTGGAGCAATTCCTAACTATCCTGCCCACAGAGATAGAGACCTGGGTGAGGGAGCACTGCCCAGAGAATAGAGAAAGAGTTGTGTCACTGATAGAAGACTTACAGAGAGAACTTGAGATACCAGAGCAGCAGGTTGATATGCATGACATGCTCTTGGAAGAACTGGCACCAGTGGGA…
TF682	ZNF451	1345	ATGGGAGACCCGGGGTCGGAGATAATAGAATCTGTCCCTCCAGCTGGCCCTGAGGCATCTGAGTCAACAACGGATGAAAATGAAGACGACATTCAGTTTGTCAGTGAAGGACCATTACGACCTGTTCTTGAATACATTGATCTGGTCAGCAGTGATGATGAAGAGCCTAGCACCTCTTATACTGATGAGAATATTAAACGTAAAGACCATATTGATTATCAGAAGGATAAAGTTGCTTTAACTCTGGCTCGTCTAGCCCGCCATGTTGAAGTGGAGAAACAGCAGAAAGAAGAGAAGAATAGAGCATTCAGAGAAAAAATTGATTTTCAGCATGCTCATGGGTTACAAGAATTGGAATTTATTCGAGGACATTCTGATACAGAAGCAGCAAGACTGTGT…
TF682	ZNF454	53523	ATGGCTGTCAGCCACCTGCCAACCATGGTCCAGGAATCGGTGACCTTCAAGGATGTGGCTATACTGTTCACCCAGGAAGAGTGGGGGCAGCTGAGCCCCGCCCAGAGGGCCCTGTACAGGGACGTGATGCTGGAGAACTACAGCAACCTGGTCTCACTGGGACTCTTAGGACCCAAACCAGATACGTTTTCCCAGCTAGAAAAAAGGGAAGTGTGGATGCCAGAGGACACCCCTGGAGGCTTCTGTCTTGACTGGATGACTATGCCTGCCAGTAAGAAATCTACTGTCAAGGCAGAGATTCCTGAAGAAGAATTGGATCAATGGACAATAAAGGAAAGATTCAGTAGCAGTAGTCACTGGAAGTGTGCTAGCCTGCTGGAGTGGCAATGTGGAGGCCAG…
TF682	ZNF460	55829	ATGGCGGCGGCGTGGATGGCTCCGGCGCAGGAGTCTGTGACCTTCGAGGATGTGGCTGTGACATTTACCCAGGAGGAGTGGGGGCAGTTGGACGTGACCCAGAGGGCCTTGTACGTGGAGGTGATGCTGGAGACCTGTGGGCTTCTGGTCGCACTGGGTGACAGCACAAAACCTGAGACCGTAGAGCCTATCCCTTCTCATCTGGCCTTGCCTGAGGAAGTCTCACTCCAGGAACAGCTGGCACAGGGAGTCCCAAGATACTCCTATTTGGGGCAGGCCATGGATCAAGATGGGCCATCTGAAATGCAGGAATACTTTTTGAGACCAGGGACAGACCCACAGAGTGAGAAACTCCATGGGAAAATGAGCCTTGAACACGAAGGTTTGGCGACAGCTGAT…
TF682	ZNF461	2014	ATGGAAGAATTTAAAAGCCATAGTCCTGAGAGATCAATTTTCAGCGCTATCTGGGAAGGCAACTGTCATTTTGAGCAACATCAGGGACAAGAGGAGGGTTATTTTAGACAACTTATGATTAACCATGAAAACATGCCCATTTTTAGCCAACATACTTTACTCACTCAAGAATTTTATGATAGAGAGAAAATCTCTGAATGTAAAAAGTGTAGAAAAATCTTCAGTTACCATTTATTTTTTAGTCACCACAAAAGAACTCATTCTAAAGAACTTTCTGAATGTAAAGAATGCACAGAAATTGTTAATACACCATGCCTTTTTAAACAACAGACAATTCAAAATGGTGACAAATGCAATGAGTGTAAAGAATGTTGGAAGGCCTTTGTTCATTGCTCACAA…
TF682	ZNF462	11181	ATGACCACTGAAGTGAGCCCTTCCCAAGTCTCCATCACTGAGGAGGAGGTGGGAGAGGAGCCCGTGTCCACTTCTCACTTCTCTACCTCCCACCTGGTCTCCCACACTGTGTTCCGGTGCCAGCTCTGCAAGTACTTCTGCTCCACGAGGAAGGGGATCGCCAGGCACTACCGCATCAAGCACAATAATGTCCGAGCCCAGCCAGAAGGCAAGAACAACCTCTTCAAGTGTGCCCTGTGTGCCTACACCAACCCCATCCGCAAAGGTCTGGCAGCCCACTACCAGAAGCGCCACGACATTGATGCGTATTACACTCACTGCTTGGCAGCCTCCAGGACCATCAGCGACAAGCCCAACAAAGTGATCATCCCATCCCCGCCCAAGGACGACTCCCCTCAG…
TF682	ZNF467	13666	ATGAGAGAGACCTTGGAGGCCCTCAGCTCCCTGGGATTCTCTGTGGGACAGCCAGAGATGGCCCCCCAAAGTGAGCCCAGGGAAGGATCCCATAATGCCCAGGAGCAGATGTCCTCTTCTAGGGAAGAGAGAGCACTGGGGGTGTGCTCAGGGCACGAGGCCCCTACACCGGAGGAAGGTGCCCACACAGAACAAGCCGAGGCTCCCTGCAGAGGCCAGGCGTGCTCAGCACAGAAGGCTCAGCCTGTGGGTACCTGCCCAGGAGAGGAGTGGATGATTCGGAAGGTGAAGGTGGAGGACGAAGATCAGGAGGCAGAAGAGGAGGTCGAATGGCCCCAGCATCTATCGTTACTTCCCAGCCCCTTTCCCGCGCCTGACCTGGGGCATCTGGCTGCCGCG…
TF682	ZNF473	7169	ATGGCTGAGGAATTTGTGACCCTCAAGGATGTCGGCATGGACTTCACCTTGGGAGACTGGGAGCAGCTCGGGCTGGAACAGGGGGACACGTTCTGGGACACAGCGTTGGACAATTGCCAGGACCTCTTCCTGCTGGACCCCCCAAGACCCAACCTGACCTCCCACCCAGATGGCAGTGAAGATCTGGAGCCTCTGGCAGGAGGAAGCCCAGAAGCAACAAGCCCTGATGTGACTGAGACCAAGAACTCTCCTCTGATGGAGGATTTCTTCGAAGAAGGATTCTCCCAGGAGATTATAGAGATGTTATCCAAGGATGGCTTCTGGAACTCCAATTTCGGAGAAGCCTGTATAGAGGACACCTGGTTAGATAGTTTGCTAGGCGATCCAGAAAGTCTTCTG…
TF682	ZNF483	13381	ATGCAAGCTGTAGTGCCCTTGAACAAGATGACAGCCATCTCACCAGAACCTCAAACTCTGGCCTCGACTGAACAAAATGAGGTCCCAAGAGTGGTTACTTCTGGGGAACAAGAAGCTATTTTAAGAGGAAATGCTGCTGATGCAGAGTCTTTCAGACAGAGGTTTAGGTGGTTTTGTTACTCAGAAGTAGCTGGACCCAGGAAAGCTCTGAGTCAACTCTGGGAGCTCTGCAATCAGTGGCTGAGACCAGACATTCACACGAAAGAACAGATTTTAGAGCTTCTGGTGTTTGAGCAGTTCCTGACCATTTTGCCTGGGGAGATCAGGATTTGGGTAAAGTCACAACATCCTGAGAGTAGTGAGGAAGTGGTGACCCTAATAGAAGATTTGACCCAGATG…
TF682	ZNF484	53084	ATGACCAAGTCCCTGGAATCAGTGTCATTCAAGGACGTAACTGTAGACTTCAGTAGGGATGAGTGGCAACAATTAGACCTTGCTCAGAAAAGCCTGTACAGAGAAGTGATGCTGGAAAACTATTTCAACTTGATCTCAGTGGGATGTCAAGTTCCCAAACCAGAAGTCATCTTCAGCTTGGAACAAGAAGAGCCATGTATGTTGGATGGTGAGATCCCCAGTCAGAGCCGTCCAGATGGGGACATTGGTTTTGGACCTTTACAACAGAGGATGTCTGAAGAAGTTTCTTTCCAGTCTGAGATTAATATTAATCTCTTCACAAGAGATGACCCATATTCCATTTTAGAAGAATTGTGGAAAGACGATGAACACACAAGAAAATGTGGAGAAAACCAGAAC…
TF682	ZNF485	7363	ATGCTGGAGAACTATGGGAATCTGGTGTCTGTGGGGCTTCTCTCTTCCAAACCAAAACTAATTACTCAGTTGGAGCAAGGGGCAGAGCCCTGGACTGAGGTGCGAGAGGCTCCATCAGGCACACATGCAGTCGAGGATTACTGGTTTGAAACAAAGATGTCAGCCCTAAAGCAAAGCACTTCTGAAGCATCCGTTCTGGGAGAGCGAACGAAAAGTGTCATGATGGAAAAAGGCCTGGACTGGGAGGGCAGAAGCTCCACAGAGAAGAACTATAAGTGCAAGGAATGTGGGAAAGTCTTCAAATACAATTCGTCCTTTATTAGCCACCAGAGAAATCACACCAGTGAGAAACCACATAAATGTAAAGAATGTGGGATCGCCTTTATGAACAGTTCATCC…
TF682	ZNF488	13673	ATGCCAGAGTGGCCACCTTGCTTATCTGTGGCCCCGGCCCTGGTGATCACCATGGCAGCTGGGAAGGGAGCCCCGTTGAGCCCATCGGCTGAAAACAGATGGCGACTTAGCGAACCTGAGCTGGGCCGGGGCTGCAAGCCAGTGCTGCTCGAGAAGACGAACCGCCTGGGCCCTGAGGCTGCTGTGGGCAGGGCGGGCCGGGATGTGGGCAGTGCGGAGCTGGCACTGTTGGTAGCCCCAGGCAAGCCCCGACCTGGCAAGCCGCTGCCCCCGAAGACACGTGGAGAGCAGAGGCAGAGCGCCTTCACGGAGCTGCCGAGGATGAAGGACCGGCAGGTGGATGCTCAGGCCCAGGAGAGGGAGCACGATGACCCCACAGGCCAACCTGGTGCCCCACAG…
TF682	ZNF490	10146	ATGCGCAGGAATTCCAGTCTCAGTTTCCAGATGGAGCGACCCCTCGAGGAGCAAGTCCAGAGCAAGTGGTCGTCTAGTCAAGGCCGCACAGGAACAGGAGGGTCTGATGTCCTCCAGATGCAGAACAGTGAACACCATGGACAAAGCATCAAGACTCAAACTGACTCCATCTCCCTTGAGGATGTGGCTGTGAACTTCACCCTGGAGGAGTGGGCTTTGCTGGATCCTGGCCAGAGGAATATCTACAGAGATGTGATGCGGGCAACCTTCAAGAACCTGGCCTGTATAGGGGAAAAATGGAAAGACCAGGATATTGAAGATGAACACAAAAACCAGGGAAGAAATCTAAGAAGTCCTATGGTTGAAGCACTCTGTGAAAATAAAGAAGATTGTCCATGT…
TF682	ZNF491	71791	ATGGGAGAGAGACTCTTTGAGAGTGCAGAAGGTAGTCAGTGTGGAGAAACTTTCACCCAGGTTCCGGAAGACATGCTGAACAAGAAAACTCTTCCTGGAGTAAAATCATGTGAAAGTGGTACATGTGGAGAAATCTTCATGGGATATTCATCCTTTAATAGGAACATCAGAACTGACACTGGACACCAACCACATAAGTGTCAGAAATTTTTAGAGAAGCCATATAAACATAAACAACGTAGGAAAGCCTTGAGCCATAGCCACTGCTTTCGAACACATGAAAGGCCTCACACTAGAGAGAAACCTTTTGATTGTAAGGAATGTGAAAAATCTTTCATTTCTCCTGCAAGCATTCGAAGATATATGGTAACGCACAGTGGAGATGGACCTTATAAATGT…
TF682	ZNF501	2679	ATGAAACATGGGAGAGTTAACATGCAGAAGAAACCTTCAAAGTGTAGTGAATGTGGGAAGTTCTTTACTCAGAGATCATCTCTTACCCAGCACCAGAGGATTCACAGAGGAGAGAAGCCCTATGTGTGCAGTGAATGTGGAAGTTGTTTCCGTAAACAGTCAAATCTTACTCAACATCTGAGAATTCATACCGGAGAGAAACCTTATAAATGTAATGAATGTGAGAAAGCCTTTCAAACAAAAGCAATTCTTGTTCAGCATCTGAGAATTCATACTGGAGAGAAACCCTATAAATGCAATGAATGTGGAAAAGCCTTTTGTCAGAGCCCATCCCTTATTAAACACCAGCGAATTCATACTGGAGAGAAACCATATAAATGTACAGAATGTGGCAAAGCC…
TF682	ZNF502	1760	ATGTTGAATATGCAAGGAGCTGAAGAGAGAGACATTAGAAGAGAGACTTGTCCAGGCTGGGTAAACAAGAACAAGCCTGCTCTGGAGCAGGATGTCTGTAAAATTGACTCATCAGGGATAGTAGTAAAGAGGTTCCAAGAGGATGAATACCAAGATTCTACATTTGAAGAAAAATATGCATGTGAGGGCATGAAGGAAAACTCTCCTAGGGAGATTGCTGAATCATGCCTTTTCCAGGAAGGAGGTTTTGGGAGAATAACTTTCATCCACAAAGAAGCACCCCCTGAAATTATTAGTCAAGGATATAATTTTGAGAAAAGCTTGCTTTTGACCTCAAGCCTTGTTACACGTCTCAGGGTTTCTACAGAAGAGAGTCTGCATCAGTGGGAAACAAGTAAT…
TF682	ZNF511	8221	ATGCAGTTGCCCCCCGCGCTGTGCGCCCGCCTCGCTGCGGGGCCCGGGGCGGCGGAGCCACTGCCTGTAGAGCGGGATCCCGCGGCTGGGGCCGCGCCCTTTCGCTTCGTTGCGCGCCCCGTGCGCTTCCCGCGGGAGCACCAGTTCTTCGAGGATGGGGACGTGCAGCGCCACCTCTACCTCCAGGACGTGATCATGCAGGTGGCCGACGTGCCTGAGAAGCCCAGGGTGCCCGCGTTTGCCTGCCAGGTGGCCGGCTGCTGCCAGGTGTTCGATGCCCTGGACGACTACGAGCACCACTACCACACGCTGCACGGAAATGTTTGCTCCTTTTGCAAGCGGGCCTTCCCTTCCGGACACCTGCTGGACGCCCACATCCTGGAGTGGCACGATTCGCTC…
TF682	ZNF512	10540	ATGAAGATGAGAAGAATCAAGCCAGCTGCTACTTCTCATGTCGAAGGGTCAGGTGGAGTATCAGCCAAGGGGAAAAGGAAACCCAGGCAGGAAGAAGATGAAGACTATCGAGAATTTCCTCAGAAGAAGCATAAGCTTTATGGGAGGAAGCAACGGCCTAAAACTCAGCCCAATCCCAAATCCCAGGCCCGTCGTATTCGGAAGGAACCACCAGTTTATGCAGCAGGCAGTTTGGAGGAGCAATGGTACTTAGAAATCGTTGATAAAGGCAGTGTCTCCTGCCCTACCTGCCAGGCAGTGGGGAGGAAGACCATAGAGGGTTTAAAGAAACACATGGAAAACTGCAAGCAGGAAATGTTTACTTGTCATCATTGTGGGAAACAACTTCGTTCACTGGCA…
TF682	ZNF513	13632	ATGCCCCGAAGGAAGCAAAGCCACCCGCAGCCCGTGAAATGCGAGGGGGTCAAAGTGGATACTGAAGACTCCCTCGACGAAGGACCCGGGGCCCTGGTATTGGAGAGTGATTTGCTACTAGGCCAGGATCTGGAGTTTGAGGAGGAAGAGGAAGAGGAGGAAGGCGACGGCAACAGTGACCAGCTCATGGGCTTCGAGAGAGACTCGGAAGGAGACTCTCTGGGGGCCAGGCCTGGGCTTCCCTATGGGCTGAGCGACGATGAGTCTGGGGGCGGCCGGGCACTAAGTGCGGAGAGTGAAGTTGAGGAGCCAGCCAGGGGTCCAGGGGAGGCCAGGGGTGAGAGGCCAGGCCCAGCCTGCCAGCTGTGTGGGGGGCCGACAGGTGAGGGGCCGTGTTGT…
TF682	ZNF517	54320	ATGGCGATGGCACTCCCGATGCCTGGACCTCAGGAGGCGGTTGTGTTCGAGGATGTGGCTGTGTACTTCACAAGGATAGAGTGGAGTTGCCTGGCCCCCGACCAGCAGGCACTCTACAGGGACGTGATGCTGGAGAACTATGGGAACCTGGCCTCACTAGGCTTTCTTGTTGCCAAACCAGCACTGATCTCCCTATTGGAGCAAGGAGAGGAGCCGGGGGCCTTGATTCTGCAGGTGGCTGAACAGAGCGTGGCCAAAGCCAGCCTGTGCACAGATTCCAGGATGGAGGCTGGGATCATGGAGTCTCCTCTGCAGAGAAAGCTCTCCAGGCAGGCAGGACTGCCGGGCACCGTGTGGGGGTGCCTCCCCTGGGGGCACCCTGTGGGGGGGCACCCTGCA…
TF682	ZNF518A	52952	ATGACTTTGATATCTCAAAGGAATAATATGCTTCAAACAATGGATTATGAGAAAAGTGTATCTTCTTTGTCAGCAACATCAGAATTGGTTACAGCATCAGTGAATTTGACCACAAAATTTGAAACAAGAGATAATGTTGACTTCTGGGGAAATCATCTCACTCAGAGTCACCCCGAGGTATTAGGTACCACCATTAAAAGTCCAGATAAAGTCAACTGTGTTGCCAAACCAAATGCATACAACAGTGGAGATATGCATAATTATTGCATTAATTATGGCAACTGTGAGTTACCTGTTGAATCCTCCAACCAAGGATCATTACCTTTTCATAATTACTCAAAAGTGAATAATTCTAATAAACGTCGTAGGTTTTCAGGAACAGCAGTGTATGAAAACCCT…
TF682	ZNF519	13155	ATGGAACTCTTAACATTCAGGGATGTGGCCATAGAATTCTCTCCAGAAGAGTGGAAATGCCTAGACCCTGCCCAACAGAATTTATATAGAGATGTGATGTTGGAGAACTACAGAAACCTCGTCTCCCTGGCTGTGTATTCTTATTACAACCAAGGCATTTTACCAGAGCAAGGCATACAAGATTCATTCAAAAAAGCAACACTGGGAAGATATGGGAGCTGTGGCCTTGAAAATATATGCTTATGGAAAAACTGGGAAAGTATAGGTGAAGGTGAAGGACAAAAGGAATGTTATAATCTATGTAGCCAATATTTGACAACTAGTCATAACAAACATTTAACTGTGAAAGGAGACAAAGAATATAGAATATTTCAGAAGAAGCCTCAGTTTCTGTCAGCT…
TF682	ZNF524	7694	ATGGACACCCCCAGCCCAGACCCGTTGCCTTCGCCTTTGCCCGGGGAGGAAGAGAAACCTCTGGCCTTATCTCCTCCTGTTCCCCGGGGCCGCCGAGGCCGTCGTCCTGGGGGAGCCACCTCCTCAAATCGGACACTCAAGGCCTCCCTCCCTCGCAAGCGGGGCCGCCCCCCCAAGTCAGGGCAGGAGCCCCCACTGGTGCAGGTGCAGGGGGTGACAGCCCCAGTAGGCAGCAGTGGCGGGAGCGACCTCCTCCTGATCGATGATCAGGGTGTGCCCTATACGGTCTCTGAAGGTTCAGCGGCTGGGCCTGAGGGCTCTGGCCCCAGGAAGGCCCCACACTTCTGCCCGGTGTGCCTGCGGGCCTTCCCCTACCTCTCCGACCTGGAGCGCCACAGC…
TF682	ZNF529	10770	ATGGACCATGAACTGGTGACACTCAGGGATGTGGTCATCAACTTCTCTCAGGAGGAATGGGAATATCTGGATTCTGCTCAGAGGAACTTGTACTGGGATGTGATGATGGAGAACTACAGCAACTTACTCTCACTGGATTTGGAGTCCAGGAATGAGACTAAGCATTTATCTGTAGGAAAAGATATTATTCAAAACACTGGTCCTCAGTGGGAGGTAATGGAAAGTAGCAAGTTATGTGGCCTTGAAGGTTCCATTTTCAGAAATGACTGGCAAAGCAAAAGCAAGATTGACGTACAAGGACCTGAAGTGGGATATTTCAGTCAAATGAAAATCATCTCTGAAAATGTGCCCAGTTACAAAACTCATGAATCTCTTACTTTACCTCGGAGAACTCATGAC…
TF682	ZNF530	10877	ATGGCGGCGGCACTGAGGGCCCCGACCCAGCAGGTTTTTGTAGCCTTTGAGGATGTGGCCATTTACTTCTCCCAGGAGGAGTGGGAGCTCCTTGATGAGATGCAGAGGCTCCTGTACCGCGATGTGATGCTGGAGAACTTTGCAGTTATGGCATCCCTAGGTTGCTGGTGTGGAGCAGTAGATGAGGGGACGCCTTCTGCAGAGAGCGTTTCTGTGGAAGAACTGTCACAGGGCAGGACTCCAAAGGCAGATACATCCACTGATAAGAGTCACCCCTGTGAGATTTGTACCCCAGTCCTGAGAGACATTTTACAAATGATTGAGCTCCAAGCCTCACCCTGTGGACAGAAATTGTACTTGGGTGGAGCACCAAGAGATTTCTGGATGAGTTCAAACCTT…
TF682	ZNF532	71328	ATGACCATGGGGGATATGAAGACCCCAGACTTTGATGACCTCCTGGCAGCATTTGACATCCCAGATATGGTCGATCCTAAAGCAGCTATTGAGTCTGGACACGATGACCATGAAAGCCACATGAAGCAGAATGCTCACGGAGAGGATGACTCCCACGCACCATCATCTTCTGATGTGGGTGTCAGCGTTATCGTCAAGAATGTTCGGAACATTGACTCTTCCGAGGGCGGGGAGAAAGACGGCCACAACCCCACTGGCAATGGCTTACATAATGGGTTTCTCACAGCATCCTCCCTTGACAGTTACAGTAAAGATGGAGCAAAGTCCTTGAAAGGAGATGTGCCTGCCTCTGAGGTGACACTGAAAGACTCGACATTCAGCCAGTTTAGCCCGATCTCC…
TF682	ZNF542P	70451	ATGACTCATCTCACACAGCATCAGACTACACATACGAGAGAAAAGTTCCATGAATGCAGTGAATGTGGAAAGGCCTTCAGCCGTGTCTCAGCTCTTATAGATCACCAGCGAATTCATAGTGGAGAAAAGCCGTATGAATGTAAGGAGTGTGGAAGAGCCTTCACTCAAAGTGCCCAGCTCATTAGACATCAGAAAACTCATTCTGGAGAAAAACCCTATGAGTGTAGTAAGTGTAAGAAATCTTTTGTGCACCTGTCTTCCCTGATTGAACATTGGAGAATTCACACTGGAGAAAAACCATATCAATGTAAGGACTGCAAAAAGACCTTTTGTCGTGTGATGCAGTTCACTCTGCACAGGAGAATTCATACTGGTGAAAAACCCTATGAATGCAAGGAA…
TF682	ZNF543	52830	ATGGCAGCCTCGGCGCAGGTGTCTGTGACCTTTGAGGATGTGGCTGTGACATTCACCCAGGAGGAGTGGGGACAGTTGGATGCAGCCCAGAGAACCTTGTATCAGGAGGTGATGCTGGAGACCTGCGGACTTCTCATGTCTCTGGGCTGTCCTTTGTTCAAACCAGAGCTGATCTACCAGTTGGATCACAGACAGGAGCTATGGATGGCTACAAAAGACCTCTCCCAAAGCTCCTATCCAGGTGACAACACAAAACCCAAGACCACAGAGCCTACCTTTTCTCACCTGGCCTTGCCTGAGGAAGTCTTACTCCAGGAACAACTGACACAAGGAGCCTCAAAGAACTCCCAATTAGGGCAATCCAAGGATCAGGATGGGCCATCTGAAATGCAAGAAGTC…
TF682	ZNF544	14285	ATGGAAGCACGTTCTATGCTGGTTCCACCCCAGGCATCTGTGTGCTTCGAGGATGTGGCTATGGCATTCACACAGGAGGAGTGGGAACAGCTGGACCTGGCCCAGAGGACACTGTACCGAGAGGTGACACTGGAGACCTGGGAGCATATTGTCTCCCTGGGGCTTTTCCTTTCCAAATCTGATGTGATCTCTCAGCTGGAGCAAGAAGAGGACCTGTGCAGGGCAGAGCAGGAGGCCCCCCGAGACTGGAAAGCTACCCTTGAGGAGAATAGGTTGAATTCTGAAAAAGATCGAGCTAGGGAAGAACTATCCCACCACGTGGAAGTGTACAGGAGTGGACCGGAGGAGCCACCCTCTTTGGTATTAGGAAAAGTGCAAGATCAGAGCAACCAGTTAAGG…
TF682	ZNF546	10470	ATGCAGGTGGACCCTCCTCTTCACGGGCCTCCAAATGACTTTCTCATTTTTCAAATCATTCCTCTGCACTCACTTTCTATAATGCCCCGGTTTCTCTGGATTCTGTGCTTCTCCATGGAGGAAACTCAAGGAGAACTGACAAGTTCTTGTGGTTCTAAAACCATGGCCAATGTATCTTTGGCATTTAGGGATGTGTCCATAGACCTCTCCCAAGAGGAGTGGGAGTGCCTGGACGCTGTGCAGAGGGACTTGTACAAGGATGTGATGTTGGAGAACTACAGCAACCTGGTCTCACTGGGATATACCATTCCTAAGCCAGATGTGATTACTTTATTGGAGCAAGAGAAAGAGCCCTGGATAGTAATGAGGGAAGGGACAAGGAATTGGTTCACAGATTTG…
TF682	ZNF548	1953	ATGAACCTGACTGAGGGCCGTGTGGTCTTTGAGGACGTGGCCATATATTTCTCCCAGGAGGAGTGGGGGCACCTTGATGAGGCTCAGAGATTGCTGTACCGTGATGTGATGCTGGAGAATTTGGCCCTTTTGTCCTCACTAGGTTCTTGGCATGGAGCTGAGGATGAGGAGTCACCTTCACAGCAAGGTTTTTCTGTAGGAGTGTCAGAGGTTACAACTTCAAAGCCCTGTCTGTCCAGCCAGAAGGTCCACCCTAGTGAGACATGTGGCCCACCCTTGAAAGACATTCTGTGCCTGGTTGAGCACAATGGAATTCATCCTGAGCAACACATATATATTTGTGAGGCAGAGCTTTTTCAGCACCCAAAGCAGCAAATTGGAGAAAATCTTTCCAGAGGG…
TF682	ZNF549	10882	ATGGCCGAGGCAGCGCTAGTGAATACGCCGCAGATTCCCATGGTAACAGAAGAGTTTGTGAAACCATCACAGGGCCATGTGACCTTTGAGGATATTGCTGTGTACTTCTCCCAGGAGGAGTGGGGCCTCCTTGATGAAGCTCAAAGGTGCCTGTATCATGATGTGATGCTGGAGAACTTTTCGCTTATGGCCTCAGTAGGTTGTTTGCATGGAATAGAGGCTGAGGAGGCCCCTTCTGAGCAGACTCTTTCTGCGCAAGGAGTGTCACAGGCCAGGACTCCAAAGCTAGGTCCTTCCATCCCAAATGCTCATTCTTGTGAGATGTGTATCCTGGTCATGAAAGACATTTTGTACCTCAGTGAGCATCAGGGGACACTTCCCTGGCAGAAACCTTATACG…
TF682	ZNF550	2309	ATGTTGGTGACCTTCAAGGATGTGGCTGTGACCTTTACCCGGGAGGAGTGGAGACAGCTGGACCTGGCCCAGAGGACCCTGTACCGAGAGGTGATGCTGGAGACCTGTGGGCTTCTGGTTTCACTAGGGCATCGGGTTCCCAAACCAGAGTTGGTCCACCTGCTAGAGCATGGGCAGGAGCTGTGGATAGTGAAGAGAGGCCTCTCACATGCTACCTGTGCAGGTGACAGAGCACAAGTTCATACCAGAGAGCCAACCACTTACCCGCCAGTCTTATCTGAGCGGGCCTTTCTCCGGGGAAGCCTGACTCTGGAATCTTCAACCTCAAGTGATTCGAGGTTGGGGAGAGCTAGGGATGAGGAAGGGCTTTTGGAAATGCAGAAAGGTAAAGTGACACCG…
TF682	ZNF554	11578	ATGGTCACCTGCGCCCACCTGGGCCGGCGCGCGCGACTCCCGGCAGCTCAGCCCTCTGCCTGCCCAGGAACCTGCTTTTCCCAAGAGGAGAGAATGGCTGCTGGGTACCTGCCCCGCTGGTCCCAGGAATTAGTAACCTTTGAGGACGTGTCCATGGACTTCTCCCAGGAGGAGTGGGAGTTGCTGGAGCCTGCTCAGAAGAACCTGTACAGAGAGGTGATGCTGGAGAACTACAGGAACGTGGTCTCCCTGGAAGCCTTGAAGAACCAATGTACTGATGTGGGGATTAAAGAGGGTCCACTTTCCCCAGCACAAACCTCACAAGTCACTAGTCTTTCCTCATGGACGGGGTATTTACTTTTTCAACCAGTGGCTTCTTCCCACTTGGAGCAAAGAGAA…
TF682	ZNF555	1321	ATGGACTCAGTGGTCTTTGAGGATGTGGCTGTGGACTTCACCCTGGAGGAGTGGGCTTTGCTGGATTCTGCTCAGAGGGACCTCTACAGAGATGTGATGCTGGAGACCTTTCAGAACCTGGCCTCAGTAGATGATGAAACTCAATTTAAGGCCAGTGGGTCAGTTTCTCAGCAGGATATTTATGGAGAGAAAATACCCAAGGAATCTAAAATAGCCACGTTCACCAGAAATGTTTCCTGGGCCTCTGTTTTAGGAAAAATTTGGGACAGTCTTAGCATCGAAGATCAAACCACAAACCAGGGGAGAAATCTCAGTAGAGATCATGGGTTGGAGAGACTCTGTGAAAGTAATGATCAATGTGGAGAAGCCCTCAGCCAGATTCCACATCTTAATCTGTAC…
TF682	ZNF556	6700	ATGGACACAGTGGTCTTTGAAGACGTGGTTGTGGATTTCACGCTGGAGGAGTGGGCCTTGCTGAATCCTGCTCAGAGAAAACTCTACAGAGATGTCATGCTGGAGACCTTCAAGCACCTGGCCTCAGTAGATAATGAGGCTCAGCTTAAAGCCAGTGGGTCTATTTCTCAGCAGGATACTTCTGGAGAAAAATTATCCCTCAAACAGAAAATAGAAAAGTTCACAAGAAAGAATATATGGGCCTCCCTTTTAGGAAAAAATTGGGAAGAACATAGCGTTAAAGACAAGCACAACACCAAGGAGAGACATTTGAGAAATCCAAGGGTGGAGAGACCATGTAAAAGCAGTAAAGGTAATAAACGTGGAAGAACCTTCAGAAAGACTCGAAATTGTAATCGT…
TF682	ZNF558	12076	ATGGCGGCTGTCATCCTGCCCTCGACTGCTGCTCCGTCTTCCCTGTTCCCAGCCTCTCAGCAAAAAGGACACACACAGGGCGGAGAGCTGGTTAATGAGCTCCTGACAAGCTGGCTACGGGGCTTGGTAACCTTCGAGGATGTGGCCGTGGAGTTCACCCAGGAGGAGTGGGCGTTGCTGGACCCTGCCCAAAGGACACTGTACAGGGATGTGATGCTGGAGAACTGCAGGAACCTGGCCTCACTAGGGTGTCGTGTTAATAAACCCAGTCTGATATCCCAGTTGGAACAAGACAAGAAGGTGGTGACAGAGGAAAGAGGAATTCTACCAAGCACCTGTCCAGATTTGGAGACTCTACTTAAAGCCAAATGGTTAACTCCTAAGAAGAATGTTTTCAGA…
TF682	ZNF559	5091	ATGGTGGCTGGGTGGTTGACAAATTACTCTCAGGACTCAGTGACCTTTGAGGATGTGGCTGTGGACTTCACCCAGGAGGAGTGGACTTTGCTGGATCAAACTCAGAGAAACTTATACAGAGATGTGATGCTGGAGAACTATAAGAATCTAGTTGCAGTAGATTGGGAGAGTCATATTAATACCAAATGGTCAGCACCTCAGCAGAATTTTTTGCAGGGGAAAACATCCAGTGTGGTGGAAATGGAGAGAAACCATTTTGGAGAGGAACTGTTTGACTTTAACCAATGTGAAAAAGCCTTGAGTGAACACTCATGCCTTAAGACTCACAGGAGAACTTACTTTAGAAAGAAAACCTGTGAGTGTAATCAATGTGAAAAAGCCTTCAGAAAACCCTCTATC…
TF682	ZNF561	9993	ATGCTGGAGAACTACATGAACCTGGCCTCTGTGGAATGGGAAATACAACCTAGAACCAAACGGTCATCACTTCAGCAGGGTTTTTTGAAGAATCAAATATTCAGTGGGATACAAATGACAAGAGGCTACAGTGGATGGAAACTCTGTGACTGTAAGAATTGTGGAGAGGTCTTCAGGGAACAGTTTTGCCTTAAGACACACATGAGAGTTCAGAATGGAGGGAATACTTCTGAGGGTAATTGTTATGGAAAAGACACCCTCAGTGTGCACAAGGAAGCCTCTACTGGACAGGAACTTTCCAAATTTAATCCATGTGGAAAAGTCTTTACTCTAACTCCAGGTCTTGCTGTACATCTTGAAGTTCTCAATGCAAGACAACCCTACAAATGTAAGGAATGT…
TF682	ZNF562	52982	ATGTCAGCCTTTGATATGTCCCATGGGTTTTTTCCCAGGGAACCAATCTGTCCTTTTGAAGAAAAGACAAAGATAGGAACGATGGTAGAGGACCACCGGTCAAATTCTTACCAGGATTCAGTGACGTTTGATGATGTGGCTGTGGAGTTCACCCCAGAGGAGTGGGCTTTACTGGACACAACTCAGAAATACCTCTACAGAGATGTGATGCTGGAGAACTACATGAACCTGGCCTCTGTGGATTTCTTTTTCTGCTTAACTTCAGAATGGGAAATACAACCTAGAACCAAACGGTCATCACTTCAGCAGGGTTTTTTGAAGAATCAAATATTCACTGGGATACAAATGCAGACAAGAAGCTACAGTGGATGGAAACTCTGTGAGAATTGTGGAGAGGTC…
TF682	ZNF563	1159	ATGGACGCAGTGGCCTTTGAGGATGTGGCTGTGAACTTCACCCAGGAGGAATGGGCTTTGCTGGGTCCATCACAGAAGAATTTATACAGATATGTGATGCAAGAAACCATCAGGAACCTGGACTGTATAAGAATGATATGGGAAGAACAGAATACTGAAGATCAGTACAAAAATCCTAGGAGAAATCTAAGATGTCATATGGTAGAGAGATTCAGTGAAAGTAAAGACAGTAGTCAGTGTGGAGAAACATTTAGCCTCATTCGAGATAGTATTGTGAACAACAGCATTTGTCCTGGAGAAGATCCATGTCAAAGCGCTGAGTGTGAAGAAGTCATAATGGGTCATTTATCCCTTAATAGCCACATCAGAGTTGATTCTGGACACAAACCACATGAGTAT…
TF682	ZNF571	56216	ATGCCCCACTTGTTGGTGACTTTCAGGGATGTGGCCATTGACTTCTCTCAGGAGGAATGGGAATGCCTGGACCCTGCTCAGAGGGACTTGTACAGGGATGTGATGTTGGAGAACTACAGCAACCTGATCTCATTGGACTTGGAATCCAGTTGTGTGACCAAAAAGTTATCTCCAGAAAAGGAAATTTATGAAATGGAATCACTCCAGTGGGAGAATATGGGGAAACGTATCAACCATCACCTTCAATACAATGGTCTTGGAGACAATATGGAGTGCAAAGGCAACTTAGAGGGTCAAGAAGCAAGTCAGGAAGGGCTTTACATGTGTGTCAAAATTACCTGTGAAGAAAAGGCCACTGAAAGTCATTCAACCTCTTCTACTTTTCATCGGATAATTCCT…
TF682	ZNF572	54751	ATGGAGCAAGAAAAAAAACTGTTGGTCTCAGATTCTAACAGCTTTATGGAGAGGGAGAGTTTGAAAAGCCCTTTCACAGGAGATACAAGTATGAATAATTTGGAAACTGTTCACCACAATAATTCTAAGGCAGATAAACTTAAAGAGAAACCTTCAGAATGGTCTAAAAGACATAGACCACAACATTATAAGCATGAGGATGCAAAAGAAATGCCACTGACATGGGTTCAAGATGAGATTTGGTGTCATGATTCCTATGAGAGTGATGGCAAGTCAGAGAATTGGGGAAATTTTATAGCTAAAGAGGAGGAAAAACCCAATCACCAGGAATGGGACTCAGGAGAACATACCAATGCCTGTGTCCAGCAGAATTCATCCTTTGTAGACAGACCCTATAAA…
TF682	ZNF574	3421	ATGACTGAGGAATCAGAGGAGACAGTCCTGTACATTGAGCACCGCTATGTCTGCTCTGAGTGCAACCAGCTGTATGGATCACTGGAAGAGGTGCTTATGCACCAAAACTCCCACGTGCCCCAGCAGCACTTTGAGCTGGTGGGCGTGGCTGATCCCGGAGTCACTGTGGCCACAGACACAGCTTCAGGCACGGGCCTCTATCAGACCCTTGTGCAGGAGAGCCAGTACCAGTGCCTGGAGTGTGGTCAACTGCTGATGTCACCCAGCCAGCTCCTGGAGCACCAGGAGCTGCACCTGAAGATGATGGCACCCCAGGAGGCAGTGCCAGCTGAGCCATCACCTAAGGCACCACCCCTGAGCTCCAGCACCATCCACTACGAGTGTGTGGATTGCAAGGCT…
TF682	ZNF582	52730	ATGTCCCTTGGGTCAGAATTGTTCAGGGATGTGGCCATAGTCTTCTCCCAAGAAGAATGGCAGTGGTTGGCACCTGCTCAGAGGGATTTGTACAGAGACGTGATGTTGGAGACCTACAGCAACCTGGTCTCACTGGGTCTTGCCGTTTCCAAACCTGATGTGATCTCCTTCCTAGAGCAAGGCAAAGAGCCCTGGATGGTGGAGAGAGTGGTGTCTGGAGGCCTGTGTCCAGTATTGGAGTCCAGATATGATACCAAGGAATTATTTCCAAAGCAGCATGTTTATGAAGTCGAATCACCCCAATGGGAGATAATGGAAAGCCTTACAAGTTATGGTCTTGAGTGTTCAAGTTTCCAAGATGATTGGGAATGCAGAAACCAGTTTGACAGACAACAGGGA…
TF682	ZNF583	53109	ATGTCCAAGGATTTGGTGACATTTGGGGATGTGGCTGTAAATTTCTCTCAAGAGGAATGGGAATGGCTGAACCCTGCTCAGAGGAATTTGTACAGGAAAGTGATGTTGGAGAACTACAGGAGCTTGGTATCATTGGGAGTTTCTGTTTCTAAGCCAGATGTGATCTCATTATTGGAGCAAGGAAAAGAGCCCTGGATGGTGAAGAAGGAGGGAACAAGAGGCCCATGCCCTGATTGGGAGTATGTATTTAAAAACAGTGAATTTTCATCAAAGCAAGAGACATATGAAGAATCATCCAAAGTTGTGACAGTGGGAGCAAGACATCTTAGTTATAGCCTTGACTATCCCAGTTTGAGAGAAGACTGTCAAAGTGAGGACTGGTATAAGAACCAGCTGGGA…
TF682	ZNF585A	8681	ATGCCAGCTAATTGGACCTCACCTCAGAAATCCTCAGCCCTGGCTCCAGAGGATCATGGCAGCTCCTATGAGGGATCAGTGTCCTTCAGGGATGTGGCTATCGATTTCAGCAGAGAGGAATGGCGGCACCTGGACCCTTCTCAGAGAAACCTGTACCGGGATGTGATGCTGGAGACCTACAGCCACCTGCTCTCAATAGGATATCAAGTTCCTGAAGCAGAGGTGGTCATGTTGGAGCAAGGAAAGGAACCATGGGCACTGCAGGGTGAGAGGCCACGTCAGAGCTGCCCAGCACCGTGTCTTGTGAACTCCCATCACCTTCAAGAAAGCTTCCGAGGG
TF682	ZNF586	56389	ATGGCGGCAGCAGCCGCTCTGAGGGCGCCTGCTCAGGTTGTTGGCATGGAGGGGAAGATGAGGCAGCACCTTCTAAGCAGAGCACGTGTATACATATATACAAAGACCAGGGAGGTCATAGTGGAGAAAGGCCTTATGAGTGTGGGGAATATAGGAAATTATTTAAGAACAAGTCCTGCCTCACTGAACCCAGAAGAGATCACAAACACAGGAATGTTCGCACTGGAGAAAGGCCTTATGAGTGCAGCAAATATGGGAAATTATTTCACCAAAAGCCTACACTCCATATTCATGAGAGATTTCATACTGGGCAAAAGACCTATGAGTGCAGTGAGTGTGGAAAATCATTTCACCAAAGCTCTTCACTCTTGCAGCGTCAGACACTTCACACTAGAGAAA…
TF682	ZNF587	6250	ATGGCAGTTTCTTCTCAGCAAGGTGAGATTATGGAATCCAGAATCTTTTTTCAGGGGTCACATGCCCATTTCCCCACTTGCATGAATGTCGACACTGCAGCCACAGTTTTGGCCGTAAATGTGAATTTGGCAAGTAACCACTGTTCCCAGGGAAATGTCCCAATCAGAAGAAGATTATCTGGGACACTGATACTGACAGGGAGATGGGACATTCTGAGGGACCCGGAGGCAGGGTGCCACCTCCTCAACTTCCCTGAGGGCTGCCTAGAATCTGTTTCCTCTCACTCTGAATTATTCTTCCTCTTATGGCTGACCAAAAACATGGAACCTCACAAAGTCCACTGTAACAGCTTTATATTTGTGAAG
TF682	ZNF593	5992	ATGAAGGCGAAGCGGCGGCGGCCGGACTTGGATGAGATTCACCGCGAGCTGCGGCCTCAGGGATCCGCACGACCCCAGCCCGACCCAAACGCCGAGTTCGACCCCGACCTGCCAGGGGGCGGTCTGCACCGCTGTCTGGCCTGCGCGAGGTACTTCATCGATTCCACCAACCTGAAGACCCACTTCCGATCCAAAGACCACAAGAAAAGGCTGAAGCAGCTGAGCGTCGAGCCCTACAGTCAGGAAGAGGCGGAGAGGGCAGCGGGTATGGGATCCTATGTGCCCCCCAGGCGGCTGGCAGTGCCCACGGAAGTGTCCACTGAGGTCCCTGAGATGGATACCTCTACC
TF682	ZNF595	2190	ATGGAACTCGTAACATTCAGGGATGTGGCCATAGAATTCTCCCCTGAAGAGTGGAAATGTCTGGACCCTGCCCAGCAGAATTTGTATAGAGATGTGATGTTGGAGAACTACAGGAACCTGGTCTCCCTGGGTTTTGTGATCTCTAACCCAGACCTGGTCACCTGTCTGGAGCAAATAAAAGAGCCCTGCAATTTGAAGATACATGAGACAGCAGCCAAACCCCCAGCTATATGTTCTCCTTTCAGCCAAGACCTTTCACCAGTGCAGGGGATAGAAGATTCATTCCACAAACTTATACTGAAAAGATACGAGAAATGTGGACATGAGAATTTACAATTAAGAAAAGGTTGTAAACGTGTGAATGAGTGTAAGGTGCAGAAAGGAGTTAATAATGGAGTT…
TF682	ZNF596	1890	ATGACCTTCGAGGATATCATTGTAGACTTCACTCAAGAAGAGTGGGCCCTGCTGGACACATCCCAGAGAAAGCTGTTTCAAGATGTGATGTTGGAGAACATCAGTCATCTGGTCTCTATTGGCAAACAGCTCTGCAAATCAGTTGTGCTTTCCCAATTGGAGCAAGTAGAGAAACTTTCAACACAAAGAATAAGCTTACTGCAAGGTAGAGAAGTTGGCATTAAACATCAAGAGATACCATTCATTCATCATATCTATCAGAAGGGCACGTCCACCATCAGCACAATGAGATCTCATACTCAAGAGGATCCTTTTCTATGCAATGACTTAGGAGAAGATTTCACTCAACATATAGCATTGACTCAAAATGTGATTACCTACATGAGAACGAAACACTTT…
TF682	ZNF597	9330	ATGGCGTCCATGCCCCCGACGCCCGAGGCCCAGGGACCAATACTGTTTGAGGATCTGGCTGTGTATTTTTCTCAAGAGGAGTGCGTGACTCTGCACCCTGCCCAGAGGTCCCTCAGCAAAGATGGTACAAAAGAGTCTTTGGAGGATGCGGCTTTGATGGGAGAGGAAGGCAAGCCTGAGATTAATCAGCAGTTAAGCCTAGAGTCTATGGAACTTGACGAGCTTGCCTTAGAAAAGTACCCCATTGCTGCACCCCTTGTCCCTTACCCAGAAAAATCCTCTGAGGATGGAGTTGGAAACCCTGAAGCGAAAATATTAAGTGGAACTCCCACTTACAAGAGAAGGGTCATCAGCCTTTTAGTTACCATTGAAAACCACACCCCATTAGTAGAACTCTCT…
TF682	ZNF599	14166	ATGCTGGAGACCTGCAGGCTCCTGGTCTCACTGGGGCATCCTGTTCCCAAACCAGAGCTGATCTATCTACTGGAACATGGACAGGAACTGTGGACAGTGAAGAGAGGCCTCTCCCAAAGCACCTGCGCAGGTGAAAAAGCAAAACCCAAGATTACAGAGCCTACTGCTTCTCAGCTGGCCTTCTCTGAGGAATCCTCTTTCCAGGAACTTCTGGCACAGAGATCCTCAAGAGATTCCAGGTTGGGGCAAGCTAGAGATGAGGAAAAGCTAATAAAAATTCAGGAAGGGAACTTGAGGCCAGGAACAAACCCCCACAAAGAGATATGCCCTGAGAAGTTGAGTTATAAACATGATGATTTGGAGCCAGATGATAGTCTGGGCTTAAGGGTTTTACAGGAA…
TF682	ZNF610	10287	ATGCTATGTGATGAAGAAGCCCAGAAGAGGAAAGCAAAGGAGTCAGGGATGGCTCTTCCTCAGGGACGCTTGACATTCATGGATGTGGCCATCGAATTCTCTCAGGAGGAGTGGAAATCCCTGGACCCTGGACAGAGGGCTTTATACAGGGACGTGATGTTGGAGAACTACAGGAACCTGGTCTTTCTGGGGAGGAGCTGTGTATTGGGAAGCAATGCAGAAAACAAGCCTATTAAAAATCAACTTGGATTAACCCTTGAGTCACATCTGTCTGAATTGCAGCTGTTTCAAGCCGGAAGGAAAATTTACAGAAGTAATCAAGTTGAAAAGTTTACAAACCATCGTTCCTCAGTTTCACCACTTCAAAAAATTTCTTCTAGTTTCACAACACACATTTTT…
TF682	ZNF616	9786	ATGGGATACTATGCAGCCATAGAAAGGAATGAGATCATGTCCATTGCAGCGATGTGGATGGAGCTGGAAGCCATTATCCTCAGGAAACTAACACAGGAACAGAAAATCAAACAGCACATGTTCTCACTTAAAAGTGGAAGC
TF682	ZNF619	53938	ATGGGCCAGCCTGCACCCTACGCAGAGGGCCCTATACAGGGAGGTGATGCTGGAGAATTATGCAAATGTGACTTCCTTGTCAGCATTTCCATTCCCCAAACCAGATCTGATATTCCAGCTGGAGCAAGGAGAAGCAGCATGGGGCCCAGATCCCTGGACACTTGCTGGGGGAGAGGCCCTGAGAGGCATGTGCACAGAGTTTCACTTTTGTTGCCCAGGCTGGAGTGCAATGGCGTGATCTTCACTCACCGCAACCTCTGCCTTCCAGGTGGTAAAACCAAGACTGAGAATGAGGAAAAAACTGCACAGCTAAACATTTCTAAAGAATCAGAGTCCCACAGACTGATAGTGGAGGGACTGCTGATGGACGTTCCCCAGCACCCTGACTTCAAGGACAGG…
TF682	ZNF621	53645	ATGCTCCAAACAACTTGGCCTCAGGAGTCAGTGACCTTTGAGGATGTGGCTGTTTACTTCACCCAGAATCAATGGGCCAGCCTCGACCCTGCGCAGAGGGCCCTGTACGGGGAGGTGATGCTGGAGAATTATGCAAATGTGGCTTCTCTGGTAGCGTTTCCATTCCCCAAACCTGCTCTGATCTCCCACCTGGAGAGAGGGGAAGCACCATGGGGCCCAGATCCCTGGGACACCGAGATTCTGAGAGGCATCAGTCAAGGTGGTGAGTCCTGGATCAAAAATGAAGGGCTAGTTATAAAGCAGGAAGCCTCTGAAGAAACAGAGTTGCACAGAATGCCAGTAGGAGGACTTCTCAGGAACGTTTCTCAGCACTTTGATTTTAAAAGGAAGGCACTGAAG…
TF682	ZNF624	52828	ATGGAGCCCAAACCTGCAACCAAGAAGGCTACACGAACAAAGGCTATTTCTGAAGATTTATCACAGGAGGCCATACTAGAGAAACTTACAGAGAATGGTCTGTGGGATTCCAGAATGGAAGGGTTATGGAAATGGAATGATAGGATATTGAGATTACAAAATAATCAGGAGAATCATTTGAGTCAAAGAATAATTCCACTCAAGAAGACTCCCACTAGTCAAAGAGGCTTTAGATTTGAATCTATTCTTATTCCAGAACCAGGCATTGCCACAGAAGAGCTTCACAGCAGATGCCAAACACAAGAGGAAAATTTCACAGAGAATTTAAATTTGATTACAGATACCCATTTGGGGAAGATAATTTGCAAGGAGATGAAAGGCAGCAAAGCCATAAGGCAG…
TF682	ZNF625	5197	ATGGGAGAGAGACTCTTAGAAAGTAAGAAAGATCATCAGCATGGAGAAATTTTGACCCAGGTTCCAGATGACATGCTGAAGAAGAAAACTCCCCGAGTAAAATCATGTGGAGAAGTCAGCGTGGGTCATGCATCCCTTAATAGGCACCACAGAGCTGACACTGGACACAAGCCATATGAGTATCAGGAATATGGACAGAAGCCATATAAATGTACATACTGTAAGAAAGCCTTCAGTGATCTCCCCTACTTTCGAACACATGAATGGGCTCACACTGGGGGGAAACCTTATGATTGTGAGGAATGTGGAAAAAGCTTTATTTCCCGTTCAAGCATTCGAAGACACAGGATAATGCACAGTGGAGATGGACCCTACAAATGTAACTTTTGTGGGAAAGCC…
TF682	ZNF626	5765	ATGGGACCATTGCAATTTAGAGATGTGGCCATAGAATTCTCTCTGGAGGAGTGGCATTGCCTGGACACTGCACAGCGGAATTTATATAGGAATGTGATGTTAGAGAACTACAGTAACCTGGTCTTCCTTGGTATTACTGTTTCTAAGCCAGACCTGATCACCTGTCTGGAGCAAGGAAGAAAACCTTTGACCATGAAGAGAAATGAGATGATAGCCAAACCCTCAGTGAGCTTCCTTCAAGTTCACAGTGAGAGCCAAAGTCCTCTTCATGACATA
TF682	ZNF641	1176	ATGGCAGCTGCACTTCTTGCGGCTGGATCACAGGGCCTGGTAACCATCAAGGATGTGTCACTGTGCTTCTCTCAGGAGGAGTGGCGGAGCCTGGACCCCTCTCAGACAGACTTTTATGGAGAATATGTCATGCAGGAAAACTGTGGGATAGTAGTCTCTCTGAGATTTCCAATTCCCAAACTGGACATGCTTTCTCAACTAGAAGGAGGAGAAGAACAATGGGTCCCTGACCCCCAGGACTTAGAGGAGAGGGACATTCTGAGGGTCACATATACAGGAGATGGAAGTGAACATGAGGGGGATACCCCTGAACTAGAAGCAGAACCTCCCAGAATGTTATCCAGCGTGTCTGAAGATACTGTTCTCTGGAACCCGGAGCATGATGAGAGCTGGGATTCC…
TF682	ZNF645	54270	ATGAACAAGATGCCTGCTGGTGAACAAGAATGTGAATATAACAAAGAAGGGAAGTACTACTCTAAAGGAGTTAAACTGGTGAGAAAAAAGAAAAAAATTCCTGGTTACCGTTGGGGGGACATTAAGATAAACATCATAGGTGAAAAGGATGATTTACCAATTCATTTCTGTGACAAATGTGATTTGCCTATTAAAATCTATGGGCGAATAATTCCGTGCAAGCATGCTTTTTGCTATCACTGTGCTAATTTATATGACAAAGTCGGATATAAAGTATGTCCGCGCTGTCGTTATCCTGTGCTGAGAATTGAGGCGCATAAACGAGGTTCTGTCTTCATGTGTAGTATTGTTCAGCAGTGCAAGAGAACATACTTGTCTCAGAAAAGCTTACAGGCTCAT…
TF682	ZNF653	7316	ATGGCGGAGCGGGCGCTAGAGCCCGAGGCGGAGGCGGAGGCTGAGGCGGGCGCGGGCGGGGAGGCAGCAGCCGAGGAGGGCGCAGCGGGCCGAAAGGCGCGGGGCCGGCCGCGACTCACGGAGTCGGACCGGGCCCGGCGACGGCTCGAGTCCCGGAAGAAGTACGACGTGCGGCGCGTGTACCTGGGCGAGGCGCACGGGCCCTGGGTGGACCTGCGGCGCCGCAGCGGCTGGAGCGACGCCAAGCTCGCCGCCTACCTCATCTCTCTGGAGCGCGGCCAGCGGAGCGGCCGCCACGGGAAGCCTTGGGAGCAGGTCCCCAAAAAGCCAAAGCGGAAGAAAAGGCGGCGACGCAACGTGAACTGCCTGAAGAACGTGGTGATCTGGTACGAGGACCAC…
TF682	ZNF655	10159	ATGGAGGAAATACCAGCCCAGGAAGCAGCAGGGTCACCAAGGGTCCAGTTTCAGTCTTTGGAGACCCAGTCTGAGTGTCTGTCCCCAGAGCCTCAGTTTGTGCAGGACACCGACATGGAACAGGGACTCACTGGGGATGGAGAGACCAGAGAAGATAACAAGCTGTTGATTCCTAAGCAGAAAATTTCGGAAGAAGTGCATTCATACAAAGTGAGAGTAGGAAGACTCAAACACGATATTACCCAAGTTCCTGAGACTAGAGAAGTGTATAAGTCTGAGGACAGATTAGAAAGACTTCAGGAAATTCTAAGGAAATTTCTGTACCTGGAGAGAGAGTTTAGGCAAATAACAATCAGCAAGGAAACCTTCACCAGTGAGAAGAACAATGAATGTCATGAA…
TF682	ZNF658	15041	ATGTCTCAGGCATCAGTGTCATTCCAGGACGTGACTGTGGAATTCACCCGGGAGGAGTGGCAGCACCTGGGCCCTGTCGAGAGGACGCTGTACAGAGATGTGATGCTGGAGAACTACAGCCACCTCATCTCAGTGGGATATTGCATTACTAAACCCAAGGTGATCTCCAAGTTGGAGAAAGGAGAAGAGCCATGGTCTTTAGAAGATGAATTCCTGAACCAGAGGTACCCAGGATATTTTAAAGTTGATCACATCAAAGGGATCCGGGAAAAACAAGAAAAACCTCTGTGGCAAGAAATATTCATCAGTGATGCTGACAAAACATTGAGTAAAGAAGGACAGAAAGTTTTAGAAAAACCATTTAATCTGGAAATAGCTCCAGAGCTTTCAGAAAAAATA…
TF682	ZNF660	71653	ATGAGGAGAAAGACAAGAAATTTCAAACATAAGACAGTTAAAGACAATAAAGTACTCACAGAAGGGAGTGACCAAGAATCTGAAAAAGACAATAGTCAGTGCTGTGACCCTGCAACAAATGAGAGAGTTCAGGCTGAAAAGAGACAGTATGTATGTACTGAGTGTGGGAAAGCCTTTAGTCAGAGTGCAAACCTCACAGTACATGAGCGAATCCACACGGGAGAGAAACCCTATAAGTGTAAGGAGTGTGGAAAAGCTTTCAGTCATAGCTCTAACCTTGTTGTTCATCGGAGAATCCACACTGGACTGAAGCCCTATACATGCAGTGAATGTGGGAAATCTTTCAGTGGAAAGTCACATCTTATTCGGCACCAGGGAATCCACAGTGGGGAGAAAACT…
TF682	ZNF662	56424	ATGCTGGAGAATTATGGGGCTGTGGCTTCCCTGGCATTTCCATTTCCCAAACCGGCTCTGATTTCCCAGCTGGAGCGAGGGGAAACACCCTGGTGCTCGGTTCCTCGGGGAGCTCTGGATGGAGAGGCCCCAAGGGGCATCTCCTCAGAGGGTGTGTTGAAGAGGAAGAAAGAAGATTTTATTCTGAAGGAGGAAATTATTGAGGAAGCACAGGACCTCATGGTCCTATCAAGTGGACCCCAGTGGTGTGGATCCCAGGAATTATGGTTTGGGAAAACCTGTGAAGAGAAAAGCAGGTTAGGGAGATGGCCTGGTTACCTCAATGGGGGACGTATGGAAAGTTCTACAAATGATATTATAGAAGTGATTGTCAAGGATGAGATGATCTCAGTAGAAGAG…
TF682	ZNF667	72110	ATGAGAATTCATGATGGAAAGGAAATTCTTGACTGTGGGAAGGCCTTGAGTCAATGTCAGTCTTTCAATATACATCAGAAAATTCATGTTGTTGGGAATGTCTGCCAGTGCAGAAAGTGCGGAAAAGCCTTCAATCAGATGTCATCCCTTTTACTTCATAAGAAAATTCACAATGGAAAGAAAACACATAAATATAATAAATGTGGGAGAGGCTTCAAAAAGAAATCAGTCTTTGTTGTACATAAAAGAATTCATGCTGGAGAGAAAATCCCTGAAAATGCGAAGGCCTTAAGTCAGAGTCTACAGCAAAGAAGTCACCATTTAGAGAATCCTTTTAAATGCAGAAAATGTGGGAAATTATTTAATAGGATTTCACCCCTGATGCTTCACCAGAGAATT…
TF682	ZNF669	1039	ATGGTGAGTGGACTGCGCCTGGCTTCCCGAAGTGGAGAAGAGGGCTGGTTGAAACCTGCTGTGGCGCGACTCGGGCCTCCACGCCATCGGCTCCGGAACCTGCGGACCGAGTCGCCGTGGCGTAGCCGGGGCTCAGTCCTCTTCTGTTCAGGGCCGGGCCGGGCGGGGCGGGCAGCGGAACCCCTGCATCCTGTCTGTACCTGCGGGCGCCACTTCCGCCGGCCGGATCCCTGTCGGGAACCCCTCGCCTCCCCTATCCAGGACTCGGTGGCTTTTGAGGATGTGGCTGTGAACTTTACCCAGGAGGAATGGGCTTTGCTAGATTCTTCTCAGAAGAATCTCTACAGAGAAGTGATGCAGGAAACCTGCAGGAACCTGGCTTCTGTAGGAAGCCAATGG…
TF682	ZNF670	5629	ATGGATTCAGTGTCATTTGAAGATGTGGCTGTGGCCTTTACTCAGGAGGAGTGGGCTTTGCTGGATCCTTCTCAAAAGAATCTCTACAGAGATGTGATGCAAGAAATCTTCAGGAACCTGGCTTCTGTAGGAAACAAATCAGAAGACCAGAATATCCAAGATGACTTCAAAAATCCTGGGAGAAATCTAAGCAGTCATGTGGTAGAGAGACTGTTTGAAATTAAAGAAGGCAGTCAATATGGAGAAACCTTCAGCCAGGATTCAAATTTGAATCTGAATAAGAAAGTTTCTACTGGAGTAAAGCCATGTGAATGCAGTGTGTGTGGAAAAGTCTTCATATGTCATTCAGCCCTTCATAGGCACATCCTGTCTCACATTGGAAACAAACTATTTGAGTGT…
TF682	ZNF672	55491	ATGTTTGCCACATCTGGGGCAGTGGCAGCGGGGAAGCCTTACTCGTGCAGCGAATGTGGCAAGAGCTTCTGCTACAGCTCGGTGCTGCTGCGACATGAACGAGCTCACGGCGGTGACGGCCGCTTCCGTTGCCTAGAATGCGGTGAGCGCTGTGCACGGGCTGCTGACCTCCGAGCGCACAGGCGCACGCATGCTGGCCAGACCCTCTACATCTGCAGTGAGTGCGGACAAAGCTTCCGCCACAGCGGCCGTCTTGACCTACACTTGGGCGCACACCGGCAGCGATGCCGCACTTGCCCCTGCCGCACATGCGGCCGGCGCTTCCCGCACCTCCCGGCGCTGCTGCTACACCGGCGCCGCCAGCATCTGCCAGAGCGGCCCCGCCGCTGCCCGCTGTGC…
TF682	ZNF677	10682	ATGGCTCTTTCTCAGGGACTGTTTACATTCAAGGATGTGGCCATAGAATTCTCTCAAGAGGAGTGGGAGTGCCTGGACCCTGCCCAGAGGGCCTTGTACAGGGACGTGATGTTGGAGAACTACAGGAACCTGCTTTCTCTCGATGAGGATAACATCCCTCCAGAAGATGATATTTCTGTTGGATTTACAAGCAAGGGATTATCACCAAAGGAAAATAATAAAGAGGAATTATACCATCTGGTGATATTAGAAAGAAAGGAAAGCCATGGCATCAACAATTTTGACCTCAAGGAAGTCTGGGAAAATATGCCTAAGTTTGACAGCCTGTGGGACTATGATGTAAAAAATTACAAAGGAATGCCTTTGACCTGTAACAAAAATCTCACTCACAGAAAAGAT…
TF682	ZNF678	5258	ATGGTTGACCTGCTTTCCATGTCTCAAAACATTAGTCCCTACAAGAACCCTATGAGGTTTATCTTCTTTTCACCCATTTTGAGAGAAGAAAAGTTCAGCTCAGAGAGCTGCAGGAACATTGGGGACATCTCCAAGTCACAGCCAATAGGTGGCAGTCATCAGTGTGTCTTGGAAGGGACAAACATTGAGCTTCTGAACAGCTACTCCAGAAACTATGGTGCTGTGGTGAAGTCCTGGTTAGGAGCC
TF682	ZNF680	1555	ATGCCAGGACCACCTGGAAGCCTAGAAATGGGACCACTGACATTTAGGGATGTGGCCATAGAATTCTCTCTGGAGGAGTGGCAATGCCTGGACACTGCACAACGGAATTTATATAGGAAAGTGATGTTTGAGAACTACAGAAACCTGGTCTTCCTGGGTATTGCTGTCTCTAAGCCTCACCTGATAACCTGTTTGGAGCAAGGAAAAGAGCCCTGGAATAGGAAGAGACAGGAGATGGTAGCCAAACCCCCAGTTATATATTCTCATTTCACTGAAGACCTTTGGCCAGAGCATAGCATAAAAGATTCTTTTCAAAAAGTGATACTGAGAGGATATGGAAAATGTGGACATGAGAATTTACAATTAAGAATAAGTTGTAAAAGTGTGGATGAGTCTAAG…
TF682	ZNF689	7052	ATGGCGCCACCTTCGGCTCCGCTCCCTGCGCAGGGACCAGGAAAGGCCAGACCCAGTCGGAAAAGGGGCAGGAGGCCGAGGGCTCTGAAGTTCGTGGACGTGGCCGTGTACTTCTCCCCGGAGGAGTGGGGCTGCCTGCGGCCCGCGCAGAGGGCCCTGTACCGGGACGTGATGCGGGAGACCTACGGTCACCTGGGCGCGCTCGGGTGCGCAGGTCCCAAACCAGCCCTCATCTCCTGGTTGGAACGAAACACCGATGACTGGGAACCGGCTGCTCTAGATCCGCAGGAGTACCCGAGAGGGCTAACAGTCCAGAGAAAAAGCAGAACCAGAAAGAAGAATGGGGAGAAGGAAGTATTCCCGCCTAAGGAGGCACCCCGAAAGGGGAAGCGAGGCCGG…
TF682	ZNF692	3652	ATGGCTTCCTCCCCGGCGGTGGACGTGTCCTGCAGGCGGCGGGAGAAGCGGCGGCAGCTGGACGCGCGCCGCAGCAAGTGCCGCATCCGCCTGGGCGGCCACATGGAGCAGTGGTGCCTCCTCAAGGAGCGGCTGGGCTTCTCCCTGCACTCGCAGCTCGCCAAGTTCCTGTTGGACCGGTACACTTCTTCAGGCTGTGTCCTCTGTGCAGGTCCTGAGCCTTTGCCTCCAAAAGGTCTGCAGTATCTGGTGCTCTTGTCTCATGCCCACAGCCGAGAGTGCAGCCTGGTGCCCGGGCTTCGGGGGCCTGGCGGCCAAGATGGGGGGCTTGTGTGGGAGTGCTCAGCAGGCCATACCTTCTCCTGGGGACCCTCTTTGAGCCCTACACCTTCAGAGGCA…
TF682	ZNF701	55279	ATGGCTCTTCCTCAGGGTCTACTGACATTCAGGGATGTGGCCATAGAATTCTCTCAGGAGGAGTGGAAATGCCTGGACCCTGCTCAGAGGACTCTATACAGAGACGTGATGCTGGAGAATTATAGGAACCTGGTCTCCCTGGATACCTCTTCCAAATGCATGATGAAGATGTTCTCATCAACAGGACAAGGCAATACAGAAGTGGTCCACACAGGGACATTGCAAATACATGCAAGTCATCACATTGGAGATACTTGCTTCCAGGAAATTGAGAAAGATATTCATGACTTTGTGTTTCAGTGGCAAGAAAATGAAACAAATGGCCATGAAGCACTCATGACAAAAATCAAAAAGTTGATGAGTAGTACAGAGCGACATGATCAAAGGCATGCTGGAAAC…
TF682	ZNF704	70646	ATGACCTTCACATTTCAGTCAGAGGACTTAAAACGTGACTGTGGTAAAAAAATGTCTCATCAACACGTGTTTTCCTTGGCCATGGAGGAAGATGTGAAAACAGCAGACACCAAAAAAGCCAGCCGGATCCTTGACCATGAAAAAGAAAACACTCGCTCCATCTGTCTCCTTGAGCAAAAAAGAAAAGTTGTTTCCTCCAACATTGATGTTCCTCCAGCAAGGAAATCTTCAGAGGAACTAGACATGGACAAGGTGACAGCAGCAATGGTACTAACCAGCTTGTCGACTAGCCCTTTGGTTCGAAGTCCTCCCGTGCGGCCGAACGAGAGCCTCAGCGGATCCTGGAAGGAGGGCGGCTGCGTGCCTTCCAGCACCAGCAGCAGCGGCTACTGGAGCTGG…
TF682	ZNF705D	71554	ATGCATTCACTAGAGAAAGTGACTTTTGAAGATGTAGCTATTGACTTCACCCAGGAAGAGTGGGACATGATGGACACATCCAAGAGAAAGCTGTACAGAGATGTGATGCTGGAAAATATCAGTCACCTGGTGTCCCTCGGGTACCAGATAAGCAAATCCTATATAATTTTGCAGCTGGAGCAAGGAAAAGAGCTGTGGCGGGAAGGAAGAGTATTTCTTCAAGACCAGAATCCAGACAGGGAAAGTGCCCTTAAGAAAAAACACATGATATCCATGCATCCTATCATCAGAAAAGATGCATCCACCAGTATGACAATGGAGAACTCTCTCATTCTGGAGGATCCTTTTGAATATAATGATTCGGGAGAAGATTGCACTCACAGTTCCACAATAACTCAG…
TF682	ZNF706	219	ATGGCTCGTGGACAGCAGAAAATTCAGTCTCAGCAGAAAAATGCCAAAAAGCAAGCTGGACAAAAGAAGAAACAAGGACATGACCAAAAGGCTGCTGCCAAAGCTGCCTTAATATATACCTGCACTGTCTGTAGGACACAAATGCCAGACCCTAAGACCTTCAAGCAGCACTTTGAGAGCAAGCATCCTAAGACTCCACTTCCTCCAGAATTAGCTGATGTTCAGGCA
TF682	ZNF707	234	ATGGCCCAGGAGCCAGTGACCTTCAGGGACGTGGCCATCTACTTCTCAAGGGAGGAGTGGGCGTGTCTGGAACCCAGCCAGAGGGCCCTCTACCGGGACGTGATGCTGGACAACTTCAGCAGTGTGGCTGCTCTGGGATTTTGCAGCCCCAGACCAGACCTCGTCTCTCGCCTGGAACAGTGGGAGGAGCCGTGGGTTGAAGACCGGGAGAGACCTGAGTTCCAGGCAGTGCAGAGGGGACCCCGGCCAGGGGCAAGGAAGTCTGCAGACCCCAAGAGACATTGTGATCATCCAGCTTGGGCTCACAAGAAAACCCACGTGCGGCGAGAAAGAGCCAGGGAAGGAAGCAGCTTTAGGAAGGGCTTCAGGCTGGACACGGATGACGGGCAGCTTCCCAGA…
TF682	ZNF71	6179	ATGAAAGAGTTGGATCCAAAGAATGACATTTCGGAAGACAAGCTCTCCGTTGTTGGGGAGGCCACGGGGGGACCCACGAGGAATGGTGCCAGGGGTCCTGGCTCAGAAGGAGTGTGGGAACCAGGCAGCTGGCCAGAGAGGCCGCGGGGAGATGCAGGTGCAGAGTGGGAGCCATTGGGAATTCCCCAGGGGAACAAACTCTTAGGGGGCTCAGTACCCGCATGTCATGAACTGAAGGCATTTGCCAACCAAGGCTGTGTCCTGGTCCCACCACGGCTGGACGACCCCACAGAAAAGGGGGCCTGTCCACCCGTAAGGCGTGGCAAGAACTTCTCCAGCACTTCAGACCTCAGTAAGCCCCCCATGCCCTGCGAGGAGAAGAAAACCTACGACTGCAGC…
TF682	ZNF718	56038	ATGGAACTCTTAACATTCAAGGATGTGGCCATAGAATTCTCTCCAGAAGAGTGGAAATGTCTGGACACTTCCCAGCAGAATTTATATAGAGATGTGATGTTGGAGAACTACAGAAACCTGGTCTCCCTGGGTGTTAGTATCTCTAACCCAGACCTGGTCACCAGTCTGGAGCAAAGAAAAGAGCCCTACAATTTGAAGATACATGAAACAGCAGCCAGACCCCCAGCTGTGTGTTCTCATTTCACCCAAAACCTTTGGACAGTGCAGGGCATAGAAGATTCATTCCACAAACTTATACCAAAAGGACATGAGAAACGTGGACATGAGAATTTAAGAAAAACTTGTAAAAGTATAAATGAGTGTAAGGTGCAGAAAGGTGGTTATAATAGAATTAACCAA…
TF682	ZNF720	11069	ATGGGACTGTTGACATTCAGGGATGTGGCCATAGAATTCTCTCGGGAGGAGTGGGAACACCTGGACTCAGATCAGAAGCTTTTATATGGGGATGTGATGTTAGAGAACTACGGAAACCTGGTCTCTCTGGGTCTCGCTGTCTCTAAGCCGGACCTGATCACCTTTTTGGAGCAAAGGAAAGAGCCCTGGAATGTGAAGAGTGCAGAGACAGTAGCCATCCAGCCAGATATCTTTTCTCATGATACTCAAGGCCTCTTAAGAAAGAAGCTTATAGAAGCATCATTCCAAAAAGTGATATTGGATGGATATGGGAGCTGTGGCCCTCAGAATTTAAACTTAAGGAAAGAGTGGGAAAGTGAGGGCAAAATAATCCTATGG
TF682	ZNF726	71389	ATGGGACTGTTGACATTTAGGGATGTGGCCATAGAATTCTCTCTGGAGGAGTGGCAGTGCCTGGACACTGCACAGAAGAATTTATATAGGAATGTGATGTTAGAGAACTACAGAAACCTGGCCTTCCTGGGTATTGCTGTCTCTAAGCCAGACCTCATCATCTGTCTGGAGAAAGAAAAAGAGCCCTGGAATATGAAGCGAGATGAGATGGTGGATGAACCCCCAGGTAGG
TF682	ZNF74	13420	ATGGAGATCCCTGCCCCGGAGCCCGAGAAGACAGCTCTTTCCTCTCAGGATCCTGCTCTTTCCCTGAAAGAGAATCTCGAGGATATATCGGGTTGGGGTCTTCCCGAAGCCAGGTCCAAGGAATCGGTGAGTTTCAAGGATGTGGCTGTGGACTTCACCCAGGAGGAGTGGGGTCAACTAGACTCCCCTCAGAGGGCCTTGTACCGGGATGTGATGTTGGAGAACTACCAGAACCTTCTTGCCCTAGGACCTCCACTGCACAAGCCAGATGTGATCTCTCATCTGGAACGAGGCGAGGAGCCATGGAGCATGCAGAGGGAAGTCCCCAGAGGGCCCTGTCCAGAATGGGAGCTGAAGGCGGTGCCCTCTCAACAGCAGGGCATTTGCAAAGAAGAACCG…
TF682	ZNF75A	53335	ATGTATTTTTCCCAGGAAGAATGGGAGTTATTGGATCCCACTCAGAAGGCCCTCTACAATGATGTAATGCAGGAAAACTATGAGACTGTCATCTCTCTAGCATTGTTTGTGCTCCCCAAACCTAAAGTGATCTCCTGTCTAGAGCAAGGGGAAGAGCCATGGGTTCAAGTATCCCCGGAGTTTAAGGATAGTGCCGGAAAATCTCCTACAGGGTTAAAGCTCAAAAACGACACTGAAAATCATCAGCCTGTGTCTCTTTCTGACTTAGAAATACAAGCATCAGCAGGCGTCATATCAAAAAAGGCCAAAGTAAAAGTTCCCCAGAAAACAGCAGGCAAAGAAAATCATTTTGATATGCACAGAGTGGGAAAATGGCACCAAGATTTTCCAGTGAAGAAA…
TF682	ZNF75D	53049	ATGGCGATGAGAGAGCTGAACGCGGATTCATGCTCAAGCCCCCAGATGGGGGCTATGTGGGAGACTAGTGGGTCTGTGAAAGAGAACTCCAGTCAGAGTAAGAAATACAGCACAAAAATAGAGAATCTTGGTCCTGAGAGCGCTTGCAGGCACTTCTGGAGCTTCCGTTATCATGAAGCAACCGGACCGCTTGAGACTATCAGCCAACTTCAGAAATTGTGCCATCAGTGGCTGAGGCCAGAGATCCACTCAAAAGAGCAGATCTTGGAAATGCTGGTGTTAGAGCAGTTCCTGAGCATTCTGCCCAAGGAGACCCAGAACTGGGTGCAGAAGCATCATCCACAGAATGTCAAACAGGCTCTGGTCCTGGTGGAATTCTTGCAGAGGGAGCCTGATGGA…
TF682	ZNF76	9	ATGGAGAGCTTGGGGCTGCACACGGTGACCCTTAGTGATGGGACAACAGCCTACGTCCAGCAAGCTGTCAAAGGAGAGAAGCTTCTTGAAGGGCAGGTGATCCAGCTCGAGGATGGGACCACCGCATACATTCACCAGGTGACGGTACAGAAAGAAGCTCTCTCCTTTGAGGATGGTCAGCCTGTGCAGCTGGAAGATGGCAGCATGGCTTACATACACCGCACACCCAGAGAAGGCTATGACCCCAGCACCCTGGAAGCCGTCCAACTGGAAGATGGCTCCACTGCCTACATTCACCACCCTGTGGCTGTGCCATCGGAGAGCACCATCCTGGCCGTACAGACAGAGGTGGGCTTGGAGGACCTGGCAGCAGAGGATGATGAGGGCTTCAGTGCAGAC…
TF682	ZNF764	4947	ATGGCGCCGCCTCTGGCCCCGCTCCCTCCCCGGGACCCAAACGGGGCCGGACCCGAGTGGAGGGAGCCGGGGGCTGTGAGCTTCGCGGACGTGGCCGTGTACTTCTGCCGGGAGGAGTGGGGCTGCTTGCGGCCAGCGCAGAGGGCCCTGTACCGGGACGTGATGCGGGAGACCTACGGCCACCTGAGCGCTCTCGGAATCGGAGGCAACAAGCCAGCTCTCATCTCCTGGGTGGAGGAGGAGGCCGAACTGTGGGGTCCGGCTGCCCAGGATCCGGAGGTGGCGAAATGTCAGACACAAACGGACCCAGCAGATTCCAGAAACAAGAAAAAGGAAAGACAAAGGGAAGGGACGGGAGCCCTGGAGAAGCCCGACCCTGTGGCCGCCGGGTCTCCTGGG…
TF682	ZNF768	2974	ATGAGGAGCCCCGAAGGGTACCTCAGAGGCAACATGAGTGAGAATGAGGAAGAGGAAATTTCTCAGCAAGAAGGCAGTGGGGACTATGAAGTCGAAGAGATACCATTTGGGCTTGAACCCCAGAGCCCTGGGTTTGAGCCACAAAGCCCAGAGTTTGAACCCCAAAGCCCCAGATTTGAGCCTGAAAGCCCGGGGTTTGAGTCCCGAAGCCCTGGGCTTGTGCCCCCAAGCCCTGAGTTTGCACCCAGAAGCCCTGAATCAGATTCTCAGAGCCCTGAGTTTGAATCCCAGAGCCCTAGGTATGAACCCCAAAGCCCTGGCTATGAACCTCGGAGCCCCGGGTATGAACCCCGGAGCCCTGGCTATGAATCTGAGAGCTCTAGATATGAATCCCAGAAC…
TF682	ZNF77	14794	ATGGACTGCGTGATCTTTGAGGAAGTGGCTGTGAACTTCACCCCAGAAGAGTGGGCATTGCTGGATCATGCTCAGAGGAGCCTCTACAGAGATGTGATGCTGGAGACCTGCAGGAACCTTGCCTCCTTGGATTGTTACATTTATGTTAGAACCAGTGGATCAAGTTCTCAGAGGGACGTTTTTGGGAATGGAATATCCAATGATGAAGAAATTGTAAAGTTCACAGGAAGTGATTCCTGGTCTATTTTTGGAGAAAATTGGAGATTTGATAACACTGGAGATCAGCACCAAATCCCACAGAGGCATCTGAGAAGTCAGCTGGGGAGACTCTGTGAAAGTAATGAAGGTCATCAATGCGGAGAGACCTTGAGCCAGACTGCGAACCTTCTTGTGCACAAG…
TF682	ZNF770	14536	ATGATGGCTGAAAACAATTTAAAAATGCTAAAGATTCAACAGTGTGTGGTAGCCAACAAACTACCTAGAAACAGGCCATATGTTTGCAATATTTGTTTTAAGCACTTTGAAACACCATCAAAATTAGCTAGGCACTATCTCATTCATACTGGTCAAAAGCCATTTGAATGTGATGTGTGTCATAAAACCTTTAGACAACTAGTTCATCTGGAGAGGCATCAACTAACTCATAGTCTGCCTTTTAAATGTAGTATTTGTCAGCGTCACTTTAAAAATCTGAAGACATTTGTGAAGCACCAACAACTTCACAATGAAACCTATCAGAATAATGTTAAACAGGTCAGAAGATTGCTGGAGGCCAAGCAAGAAAAGTCAATGTATGGAGTGTATAATACTTTT…
TF682	ZNF774	14269	ATGTGGCTGGGGACTTCAGGGAAGAGTGGGTTACCTGGACACTGCTTAGAGAATCCTCTCCAGGAATGCCACCCAGCACAGTTAGAAGAATGGGCTCTCAAAGGAATTTCCAGGCCTAGTGTAATCTCCCAGCCGGAGCAGAAAGAAGAGCCATGGGTCCTACCACTCCAAAACTTTGAGGCGAGGAAGATCCCGAGGGAAAGCCACACAGACTGTGAGCATCAGGTGGCAAAGCTCAATCAGGACAGTTCTGAAACAGCAGAACAATGTGGAACATCCTCAGAAAGGACCAATAAAGATCTTTCTCATACTCTTAGTTGGGGAGGAAACTGGGAGCAAGGCCTAGAATTAGAAGGGCAACATGGAACCCTTCCAGGAGAGGGCCAGCTGGAGTCCTTT…
TF682	ZNF776	70699	ATGCTGGAGAACCTGACACTTATATCTTCTCTAGGTTGTTGGTATGGAGCAAAAGACGAGACACCTTCTAAGCAGACCCTTTCTATACAACAGGAGTCCCCACTCAGGACACATTGGACAGGTGTATGTACCAAGAAGGTCCACCTCTGGGGAATGTGTGGCCCTCTCCTGGGAGATATCTTACACCAGGGAACACAACACAATCAGAAATTGAATGGGTTTGGGGCATATGAAAAAAAATTGGATGACGATGCAAACCATCATCAAGACCAGAAGCAGCACATTGGAGAGAAATCGTACAGAAGCAATGCCAAGGGAACATCTTTTGTAAAGAACTGTAAATTCCATATGTCACATGAGCCATTTATCTTTCATGAGGTTGGGAAAGACTTTTTGTCC…
TF682	ZNF777	70907	ATGAGGGGCAACTACGAGTCCCTGGTTTCCATGGACTATGCAATTTCCAAACCAGACCTCATGTCACAGATGGAGCGCGGGGAGCGGCCCACCATGCAGGAGCAGGAAGACTCTGAGGAGGGCGAAACGCCGACAGATCCCAGTGCTGCGCACGATGGGATCGTGATTAAGATCGAGGTACAGACCAACGACGAGGGCTCAGAAAGTTTGGAGACACCTGAGCCCCTGATGGGACAGGTGGAAGAGCACGGCTTCCAGGACTCAGAGCTGGGTGACCCCTGTGGGGAACAGCCAGACCTGGACATGCAGGAGCCAGAGAACACGCTGGAGGAGTCCACGGAAGGCTCCAGCGAGTTCAGCGAACTGAAGCAGATGCTGGTGCAGCAGAGGAACTGCACG…
TF682	ZNF778	56817	ATGCTGGAAAACTACGAGAACCTGGCCTCAGTAGGACATCACCTGTTCCAACCCAGTGTGATCTATTGGCTGGAGCAGGAAGAGGAGTTGAGGGCAGGGCGGAGAGCAGTTCTCCAAGAATGGCGACTTAAAACCAAAGGGCCAGCACTTCGGCAGGATAGATCTTGGTTCAGAGCATCAAATGAGACACAGACGGCAAGAAGCCACAATGGAGGGCAGCTCTGTGACCGCACGCAGTGTGGAGAAGCTTTCAGTGAACACTCAGGCCTCAGCACACACGTGAGAACTCAAAATACAGGAGACAGTTGTGTGTCTAATCATTATGAAAGGGACTTTTTTATTCCATGCCAGAAAACCTTGTTCAAAATTGGAGAGCAGTTTTCCGTGTTGGGTCAGTGT…
TF682	ZNF781	71519	ATGCAAAGAAATGCAATGTATTTAAAGAATGTGGCAGAGACTGCTTGTAACTTTCAACTAACTCAATATCAAATAAGTCATGCTAATCAGAAACCCTATGAATGTCAGATATGTGGAAAGCCCTTTAGAAAGCGTGCCCACCTTACCCAACATAATCGAATTCACACTGGTGGGAAACCATATGAATGCAAAGAATGTGGGAAAGTGTTTATCTGTTGTTCAACATTGATTCAACATAAGAGAACTCACACTAGTGAGAAACCCTATGAATGTCTGGAATGTAGAAAGACGTTTAGGCGGAGTGCACATCTTATTCGACATCAAAGAATTCATACTGGTGAGAAACCTTATAAATGTAAGCAATGTTGGAAGGCCTTTGCTTCTGTTTCTGATTTAATA…
TF682	ZNF784	14258	ATGGCCGCTGCGCGCCCAGAGGCCCAGAGTCGGAGCTCACCGACTCCGGAGTCGCGATCCCAGGAGCCACTGGACCTGGTCCTGGTGCCTGATGACTGCCGGCCTGGCACACCCCCGAGTGACCTCATCGAGATCCAGGTGGTGAAGGTGACGGACACCACGCTGGTCCCTGAGCCCCCGGAGCCAGGTTCTTTCCACTGTGCCTTGTGCCCTGCTGCCTTCCGGCTGGTTTCCGAGCTGCTGTTCCACGAACATGGCCACTTGGCTGGGGCCGAGGGAGGCGGGCAGGGTGGGGACCCGAGCCGGTGCCACGTGTGCGGCCACAGCTGCCCGGGCCCCGCCAGCCTGCGCGCGCACTACAGCTTGCACACGGGGGAGCGGCCCTACCGCTGCGCGCTC…
TF682	ZNF785	10409	ATGGGGCCGCCCCTGGCGCCGCGCCCGGCCCACGTACCCGGGGAGGCCGGGCCCCGGAGGACGAGGGAAAGCAGGCCGGGCGCCGTGAGCTTCGCGGACGTGGCCGTGTACTTCTCTCCCGAGGAGTGGGAATGCCTGCGGCCAGCGCAGAGGGCCCTGTACCGGGACGTGATGCGGGAGACCTTCGGCCACCTGGGCGCGCTGGGATTTTCAGTTCCCAAACCCGCTTTTATCTCGTGGGTGGAAGGAGAAGTGGAGGCGTGGAGCCCGGAGGCCCAGGATCCCGACGGTGAGAGCTCTGCAGCTTTCAGCAGGGGCCAAGGACAGGAAGCAGGATCCAGGGATGGGAATGAGGAGAAGGAAAGGCTGAAGAAGTGTCCAAAACAAAAAGAGGTGGCG…
TF682	ZNF786	55871	ATGGCGGAGCCGCCTCGGCTACCTCTGACTTTTGAGGATGTTGCTATTTATTTCTCCGAGCAAGAATGGCAGGATCTAGAGGCATGGCAGAAGGAACTTTACAAGCATGTGATGAGAAGCAATTATGAGACTCTCGTCTCTCTAGATGATGGACTTCCAAAACCAGAACTAATATCCTGGATTGAACACGGGGGAGAGCCCTTCAGGAAATGGAGAGAATCACAGAAATCAGGAAACATAATTTGCTCCTCTGTTGATATGCATTTTGATCCAGGTTTTGAGGAACAGCTGTTTTGGGGAAGCCAGCAGGCTATGAATTCAGGAAAAACTAAAAGCCATTTCCAATTAGATCCTGAAAGCCAGTGTTCCTTTGGATCCTTTGTTTCCTTCAGGCCTGAC…
TF682	ZNF79	13770	ATGCTGGAGGAAGGAGTACTGCCTTCCCCAGGCCCTGCCCTTCCCCAAGAGGAAAACACAGGAGAGGAAGGAATGGCTGCTGGTCTCCTCATAGCTGGGCCCCGGGGATCCACATTCTTCAGCAGTGTGACGGTAGCTTTTGCACAGGAAGGGTGGAGGTGCCTCGTGTCTACTCCACGGGACAGGTTCAAGGAGGGGATACCAGGAAAGTCCAGGAGCCTTGTCCTACTAGGACTTCCAGTTTCCCAGCCTGGCATGAACTCCCAGTTGGAACAAAGGGAAGGCGCATGGATGCTGGAGGGCGAAGACCTGCGAAGTCCCTCTCCAGGCTGGAAGATTATATCTGGATCACCACCAGAGCAAGCCCTTTCTGAAGCTTCATTCCAAGACCCATGTGTA…
TF682	ZNF790	13349	ATGGCCCATTTGATGATGTTCAGGGATGTGGCTGTAGATTTCTCTCAGGAGGAGTGGGAGTGCCTGGACCTGGAACAGAGGGATTTATATAGAGATGTGATGTTGGAGAACTACAGCAACATGGTCTCACTGGGTTTTTGCATTTATCAGCCAGAAGCGTTCTCTTTATTGGAGAAAGGGAAAGAGCCCTGGAAGATTTTGAGGGATGAGACAAGAGGACCTTGCCCAGACATGCAGTCGAGGTGTCAGACCAAGAAGTTATTACCAAAAAATGGCATTTTTGAGAGAGAAATAGCCCAATTGGAAATAATGAGAATTTGTAAAAACCACAGCCTTGACTGTTTATGTTTTAGAGGTGACTGGGAAGGCAACACTCAGTTTCAAACACTTCAAGATAAT…
TF682	ZNF791	53014	ATGGACTCAGTGGCTTTTGAGGATGTGTCTGTGAGCTTCAGCCAGGAGGAGTGGGCTCTGCTGGCTCCTTCACAGAAGAAACTCTACAGAGATGTGATGCAGGAAACATTCAAGAACCTGGCATCTATAGGGGAAAAATGGGAAGACCCGAATGTTGAAGATCAACACAAAAACCAAGGACGAAATCTAAGAAGCCATACGGGAGAGAGACTCTGTGAAGGTAAAGAAGGTAGTCAATGTGCAGAAAACTTCAGTCCCAATCTCAGTGTGACGAAGAAGACTGCCGGAGTAAAACCATATGAGTGTACTATCTGTGGAAAAGCCTTCATGCGTCTCTCATCCCTTACTAGACACATGAGGTCTCACACTGGATACGAGCTATTTGAGAAGCCATATAAA…
TF682	ZNF792	70052	ATGACATCAGCCATGGCCAGAGGGGCTTATGGCAGGCCTGGCTCTGATTTTTGCCATGGAACAGAGGGCAAGGACTTACCTTCTGAGCATAACGTTTCTGTAGAAGGAGTGGCACAGGACAGGAGTCCCGAGGCAACTCTGTGCCCCCAGAAGACCTGCCCCTGTGACATATGTGGCCTACGTTTGAAAGACATTTTGCATTTGGCTGAACACCAGACAACACATCCCAGGCAGAAACCATTTGTGTGTGAGGCATATGTGAAAGGCTCTGAGTTCAGTGCAAACCTTCCCCAGAAACAGGTGCAGCAGAACGTACACAACCCTATCAGAACGGAGGAGGGCCAGGCTTCCCCTGTAAAGACCTGCAGAGACCACACATCAGATCAGCTTTCCACCTGC…
TF682	ZNF8	10463	ATGGACCCCGAGGACGAAGGGGTAGCGGGAGTGATGTCTGTGGGGCCGCCGGCGGCCCGGCTTCAGGAACCAGTGACCTTCCGGGATGTGGCTGTGGACTTTACCCAGGAGGAATGGGGGCAGCTGGACCCTACCCAGAGGATCCTCTACCGTGACGTGATGCTGGAGACCTTTGGTCACCTGCTCTCCATAGGTCCTGAGCTTCCGAAGCCTGAAGTCATCTCCCAGCTGGAGCAAGGGACCGAGCTATGGGTGGCTGAGAGAGGAACCACCCAGGGCTGCCATCCAGCCTGGGAGCCTCGATCTGAAAGCCAAGCATCACGCAAGGAAGAGGGCCTGCCTGAAGAGGAGCCATCCCATGTCACGGGAAGGGAAGGATTCCCGACAGATGCTCCTTAT…
TF682	ZNF800	53060	ATGCCTTTAAGGGACAAATACTGTCAGACTGACCACCATCATCACGGATGCTGTGAACCAGTTTATATCCTGGAACCTGGAGATCCTCCTTTGTTACAGCAACCACTACAGACATCCAAATCTGGTATTCAACAAATAATTGAGTGCTTTCGATCAGGAACTAAACAACTTAAGCATATTTTATTAAAAGATGTGGACACTATTTTTGAATGTAAGTTATGCCGCAGTCTCTTCAGAGGATTACCAAATTTAATTACCCATAAAAAATTCTACTGCCCACCAAGTCTCCAGATGGATGACAACCTTCCTGATGTAAATGATAAACAAAGCCAAGCCATAAATGATCTCCTAGAAGCCATATATCCAAGTGTGGACAAACGAGAATATATTATTAAGCTA…
TF682	ZNF804B	70293	ATGGCTTGTTACCTGGTCATCAGTTCGAGACATCTCAGCAATGGGCACTACCGGGGCATTAAAGGAGTCTTCAGGGGACCCCTGTGCAAGAACGGATCTCCCTCTCCGGATTTTGCAGAAAAGAAGTCCACAGCAAAGGCCCTGGAAGATGTAAAGGCAAACTTTTACTGTGAATTATGTGACAAGCAGTATCACAAACACCAGGAGTTTGACAATCATATTAATTCTTATGACCATGCTCATAAGCAGAGACTGAAAGAATTAAAGCAACGGGAATTTGCTCGAAATGTAGCTTCTAAGTCATGGAAAGATGAGAAAAAACAAGAAAAAGCACTTAAACGACTTCATCAGCTGGCTGAGTTAAGGCAGCAATCTGAATGTGTTTCTGGAAATGGACCA…
TF682	ZNF816	52906	ATGTTACGTGAGGAAGCCACCAAGAAGAGCAAAGAAAAGGAGCCAGGGATGGCTCTTCCTCAGGGACGCTTGACTTTCAGGGATGTGGCTATAGAGTTCTCTTTGGAGGAGTGGAAATGCCTGAACCCTGCACAGAGGGCTTTATACAGGGCTGTGATGTTGGAGAACTACAGGAACCTGGAGTTTGTGGATAGCTCTTTAAAATCCATGATGGAGTTCTCATCAACCAGGCACAGTATTACAGGAGAAGTGATCCACACAGGGACGTTGCAAAGACATAAAAGTCATCACATTGGAGATTTTTGCTTCCCAGAAATGAAGAAAGATATTCATCACTTTGAGTTTCAGTGGCAAGAAGTTGAAAGAAATGGCCATGAAGCACCCATGACAAAAATCAAA…
TF682	ZNF829	70100	ATGAATAAGGAGTATGGGAAGTCCTTTAGTCGTGGCTCACTCGTTACTCGACATCAGAGGATTCACACTGGTAAAAAACCCTATGAATGTAAGGAATGTGGCAAGGCTTTTAGTTGTAGTTCATATTTTTCTCAACATCAGAGGATTCACACTGGTGAGAAACCCTATGAATGTAAGGAATGTGGAAAAGCCTTTAAGTATTGCTCAAACCTTAATGATCATCAGAGAATTCACACTGGTGAGAAACCCTATGAATGTAAAGTATGTGGAAAAGCCTTTACTAAAAGTTCACAACTTTTTCTACATCTGAGAATTCATACTGGTGAGAAACCTTATGAATGTAAAGAATGTGGGAAAGCCTTTACTCAACACTCAAGGCTTATTCAGCATCAGAGAATG…
TF682	ZNF830	7196	ATGAAGGAGAAGCAGCGTCTGAGCACCAGTCGGAAACGGATAGAATCTCCATTCGCGAAGTACAACCGTTTGGGGCAGCTGAGTTGTGCCCTGTGTAACACTCCGGTTAAGAGCGAGCTCCTGTGGCAGACTCACGTCCTGGGAAAGCAGCACCGAGAGAAAGTGGCCGAGCTGAAAGGCGCGAAGGAAGCCAGCCAGGGTTCGTCCGCCAGTTCAGCGCCTCAGTCCGTCAAGAGGAAAGCGCCGGACGCAGACGACCAAGATGTCAAGAGAGCGAAGGCCACCTTGGTGCCTCAGGTACAGCCCTCCACATCTGCGTGGACCACCAACTTTGACAAAATAGGAAAGGAGTTCATTAGAGCGACTCCCAGTAAGCCTTCAGGACTCACTTTACTCCCC…
TF682	ZNF837	55254	ATGGAGGCTCCAGCCCAGAAGGCTGGGCAGGGAGGACTCCCCAAGGCCGATGCCCAGGGTGCCTCCGGGGCCCGGGAGAAGAGGCCCGAGGAGCCGAGGCCCCTCGAAGAGGACCGAGCTGGGAGCCGCCCCACTCAAAAGGGGGACCTGCGTGGAGCGGCGGGCGGTAGGACGACTCCCCCAGGCGGGGGCTCCCGGGGCTGCAGCCTCGGGGTGAGCCCCGGCCCGGGGACCCGGCACAGCGCCGGGACCAGACCCCTCGTGCGGGAGCCGTGCGGCCCCACCTCTTCTCAGAACCCTGAGCTGGTTATCCCCGAGGGGCTGCAAGCCCGGGAGGGCCCCTGTAGGAGCCCAGCGCGTGGCGGGGACTGCAGCAGGAACTCCTGCCTGGCGTGGCAT…
TF682	ZNF843	10117	ATGAGAAGCCTCCCCTTTGCCCTGACTGTGGAAAGCGTTTCAGCCAGAGCTCCTACCTGCTGCAGCACCGGCAGATTCACCCAGGGCCGTCAGCCCTGCAAGTGCAAGGCCTGCGGGAGGGGTTTTACTCAGAGCGCATCCCTCCTCCAGCACTGGCGGGTCCACAGCGACTGGCGAGAGACCTTGTCGCTGTCCCCAGTGCGGCAAGACCTGCTGTGGCCGCTCCAACCTCATCAAGCACCAGCGAGTCCACTCGGGAGAAGCCATTCGTCTGCGGGAGTGCGGCAAGGGTTTAGCGGCCAGCTCTGCTGCTGGCTCACCAAGGAGCACACACTGGCCGAAGCCCTGCGTCTGTCCCCAGTACCAGCAGGTTTTTGGGGACCGGTGGAAGCTGATCGG…
TF682	ZNF846	56247	ATGACTCACATGATAACTCACATTGGAGAGAAAACTTCTGAGGATAATCAGAGTGGAAAAGCCTTAAGAAAGAACTTTCCTCATAGTTTTTACAAGAAAAGTCATGCTGAGGGGAAAATGCCTAAGTGTGTTAAACATGAAAAAGCCTTCAACCAGTTTCCAAATCTTACTAGGCAGAATAAAACTCACACACAAGAGAAATTGTGTGAATGCAAAGACTGTTGGAGAACTTTTCTTAATCAGTCATCCCTTAAGTTACATATAAGATCTCACAATGGAGACAAACACTATGTATGTAAGGAATGTGGGAAAGCCTTCAGTAATTCCTCACACCTTATAGGACATGGAAGAATTCACAGTGGAGAGAAGCCCTATGTCTGTAAAGAATGTGGTAAAGCT…
TF682	ZNF85	55390	ATGAGCCTCAGCGCCCAGCCCTCTTCAAGTTTTTATAAACCAGTTTCAGAAGTTATGTGTTCTCATTTTGCCCAAGACCTTTGGCCGGAGCAGAATATAAAAGATTCTTTCCAAAAAGTGACACTGAAAAGATATGGAAAATGTAGACATGAAAATTTACCATTAAGAAAAGGCTGTGAAAGTATGGATGAGTGTAAGATGCACAAAGGAGGTTGTAATGGACTTAACCAATGTCTCACAGCTACCCAGAGCAAAATATTTCAATGTGATAAATATGTAAAAGTCGCTCATAAATTTTCAAATTCAAACAGACATGAGATAAGACATACTAAAAAGAAACCTTTCAAATGTACAAAATGTGGCAAATCATTTGGCATGATTTCATGCCTAACTGAACAT…
TF682	ZNF92	2298	ATGGTAGACAAAACCCCAGTTATGTGTTCTCATTTTGCCCAAGATGTTTGGCCAGAGCACAGCATAAAAGATTCTTTCCAAAAAGTGATACTGAGAACATATGGAAAATATGGACATGAGAATTTACAGCTAAGAAAAGACCATAAAAGTGTGGATGCATGTAAGGTGTACAAAGGAGGTTATAATGGACTTAACCAGTGTTTGACAACTACTGACAGCAAGATATTTCAGTGTGATAAATATGTGAAAGTCTTTCATAAATTTCCAAATGTAAATAGAAATAAGATAAGACATACTGGAAAGAAACCTTTCAAATGTAAAAACCGTGGCAAATCATTTTGCATGCTTTCACAATTAACTCAACATAAGAAAATTCATACTAGAGAGTATTCTTACAAA…
TF682	ZNF98	55850	ATGTTAGAGAACTACAGAAACCTGGTCTTCGTGGGTATTGCTGCCTCTAAGCCAGACCTGATCACCTGTCTGGAGCAAGGAAAAGAACCTTGGAATGTGAAGAGACATGAGATGGTAACTGAACCCCCAGTTGTATATTCTTATTTTGCCCAAGACCTTTGGCCAAAGCAGGGCAAAAAAAATTATTTCCAAAAAGTGATACTGAGAACATATAAAAAATGTGGACGTGAAAATTTACAGTTAAGAAAATACTGTAAAAGCATGGATGAGTGTAAGGTGCACAAAGAATGTTACAATGGACTTAACCAGTGTTTGACAACTACCCAGAACAAAATATTTCAATATGACAAATATGTGAAAGTCTTTCATAAATTTTCAAATTCAAACAGACATAAGATA…
TF682	ZNF99	8128	ATGAAGAATGTGGCAAACACTGTAACCATTTCTCACATCTTACCACACATTAAGATAATTCATACTGAAGAGAAACCCGACAAATGTGAAGAATGTAACAAAGTCTTTAACTGGTCTTCAACTCATACTAAATATAAGAGAATTCATACAGAAGATAAATTTTATAAATATGAAGAATGTGACAAAAGCTTTAAAAACATTTCAACCCTTATTACACATAAGATAATTTATGTTGTAGAGAAATTCTACAAATGTGAAGAATGTGGCAAAGTTTTTTTTTTTTTTTTGAAATGGAGTCTCACTCTGTCGCCCAAATTGGAGTGCAATGGTGCAATCTCAGTTCATTGCAACCTCCGCCTCCTGGGTTCAAGCGATTCTCTGGCCTCAACCTCCCAAGCA…
TF682	ZSCAN1	14172	ATGCTTCCACGGCCCAAAGCCCCTGCCTCCCCCAGACGCCCCCAGACCCCAACCCCGAGTGAGCAGGACGCAGACCCTGGGCCAGCAAGCCCCAGGGACACCGAAGCCCAGCGTCTGCGCTTCCGGCAGTTCCAGTACCACGTGGCGAGCGGGCCGCACCTGGCGCTGGGCCAGCTCTGGACGCTGTGCCGCCAGTGGCTGAGGCCAGAGGCGCGCTCCAAGGAGCAGATGCTGGAGCTGCTGGTGCTGGAGCAGTTCCTGGGCGCGCTGCCCAGCAAGATGCGGACCTGGGTGCAGTCACAGGGCCCCCGAAGCTGCAGGGAGGCCGCCAGCCTGGTGGAGGACCTCACACAGATGTGCCAGCAGGAAGGTGAGAGGCGCAGGCTTCGTGCCCCGGGC…
TF682	ZSCAN16	4224	ATGACCACAGCCCTGGAACCTGAGGACCAAAAAGGACTTCTGATAATTAAGGCAGAGGACCATTACTGGGGACAGGATTCCAGCTCACAAAAGTGCAGTCCTCACAGGAGGGAACTCTATAGACAACACTTCAGGAAGCTCTGCTATCAGGATGCACCTGGACCCCGTGAAGCTCTTACCCAGCTGTGGGAGCTCTGCCGTCAGTGGCTGAGGCCAGAATGCCACACCAAGGAGCAGATTTTAGACCTGCTGGTGCTAGAACAGTTCCTGAGCATTCTTCCTAAAGACCTGCAAGCATGGGTGCGTGCACACCATCCAGAGACTGGAGAGGAGGCAGTGACGGTACTGGAGGATCTGGAGAGAGAGCTTGATGAACCTGGAAAGCAGGTCCCAGGCAAT…
TF682	ZSCAN2	14760	ATGATGGCTGCAGACATCCCGAGAGTGACCACTCCGCTGAGCTCCTTGGTCCAGGTGCCTCAAGAGGAAGATAGACAGGAGGAGGAGGTCACCACCATGATCCTGGAGGATGACTCCTGGGTGCAAGAAGCTGTGCTGCAGGAGGATGGCCCTGAGTCTGAGCCCTTTCCCCAGAGTGCTGGCAAGGGCGGCCCCCAGGAGGAGGTGACCAGGGGACCACAGGGTGCACTCGGCCGCCTCCGAGAGCTCTGCCGGCGCTGGCTGAGACCAGAGGTACACACCAAGGAGCAGATGTTAACCATGCTGCCAAAGGAAATTCAGGCTTGGCTGCAAGAGCATCGGCCTGAAAGCAGTGAGGAGGCAGCGGCCCTGGTGGAAGACTTGACCCAGACCCTTCAG…
TF682	ZSCAN20	8817	ATGGCTATGGCCCTGGAATTGCAAGCCCAGGCATCTCCGCAGCCAGAGCCTGAAGAACTCCTGATTGTGAAACTGGAAGAGGACTCTTGGGGATCAGAATCCAAACTCTGGGAGAAGGACCGTGGCTCTGTCTCTGGCCCAGAGGCCTCCCGCCAGCGCTTCAGGCAATTCCAATACAGGGATGCAGCTGGACCCCACGAGGCCTTCAGCCAGCTCTGGGCTCTCTGCTGTCGTTGGCTGAGGCCGGAGATCCGTCTCAAAGAGCAGATCCTGGAGCTGCTCGTGCTGGAGCAGTTCCTGACTATCTTGCCTAGGGAGGTCCAGACCTGGGTGCAGGCACGCCACCCTGAGAGTGGTGAGGAGGCTGTGGCCTTGGTGGAGGATTGGCACCGAGAGACC…
TF682	ZSCAN21	11464	ATGATGACCAAGGTACTAGGCATGGCCCCAGTTCTGGGCCCTAGGCCTCCACAGGAGCAGGTGGGGCCTCTGATGGTAAAAGTCGAGGAGAAAGAAGAGAAAGGCAAGTACCTTCCTAGCCTGGAGATGTTCCGCCAGCGCTTCAGGCAGTTTGGGTACCATGATACCCCTGGACCCCGAGAGGCCCTGAGCCAACTCCGGGTGCTCTGCTGTGAGTGGCTGAGGCCCGAGATCCACACCAAGGAGCAGATCCTGGAGCTACTGGTGCTGGAGCAGTTCCTGACCATCCTGCCCCAGGAGCTCCAGGCCTGGGTGCAGGAGCATTGCCCGGAGAGCGCTGAAGAGGCTGTCACTCTCCTCGAAGATCTGGAGCGGGAACTGGATGAGCCAGGACACCAG…
TF682	ZSCAN22	53524	ATGGCCATCCCCAAGCACTCCCTGAGCCCAGTGCCGTGGGAAGAGGACAGCTTCCTTCAAGTGAAGGTGGAGGAGGAAGAGGAAGCCAGCCTCTCCCAGGGCGGAGAATCCAGCCATGACCACATTGCTCACTCTGAGGCTGCACGCCTGCGCTTCCGGCACTTCCGCTATGAGGAGGCATCTGGTCCACACGAGGCCCTGGCCCACCTCCGAGCGCTGTGCTGTCAGTGGCTGCAGCCCGAGGCGCACTCCAAGGAGCAGATACTGGAGCTGCTGGTGCTGGAGCAGTTCCTGGGTGCGCTGCCCCCAGAGATCCAAGCCTGGGTGGGAGCCCAGAGTCCCAAGAGCGGAGAGGAAGCCGCTGTGCTGGTGGAGGATCTGACTCAGGTGCTGGACAAG…
TF682	ZSCAN25	70127	ATGGCGGAAGCTCCTCAGCAGCAGTTGGGTATTCCTGTGGTGAAACTGGAGAAAGAGTTGCCATGGGGCAGAGGAAGGGAGGACCCTAGTCCAGAGACTTTTCGGCTGAGGTTTCGGCAGTTCCGCTACCAGGAGGCAGCTGGACCCCAGGAAGCTCTTAGGGAGCTCCAGGAGCTCTGTCGTCGGTGGCTGAGGCCCGAGTTGCACACCAAGGAGCAGATCCTGGAGCTGCTGGTGCTGGAGCAGTTCCTCACTATCCTGCCCCGCGAGTTCTACGCCTGGATCCGGGAGCATGGCCCAGAGAGTGGCAAGGCCCTGGCCGCCATGGTGGAGGACCTGACAGAAAGAGCACTGGAGGCCAAGGCGGTTCCATGCCACAGGCAGGGAGAGCAGGAGGAA…
TF682	ZSCAN26	12427	ATGGCCCCTCTGAAAGGAGTACAGGAACAGCAGGTTCGGCATGAGTGTGAAGTTACAAAGCCTGAGAAAGAGAAGGGTGAGGAGACAAGGATTGAGAATGGGAAGCTTATTGTAGTAACAGACTCTTGTGGAAGAGTAGAGTCATCTGGGAAAATATCTGAACCCATGGAGGCTCATAATGAGGGCTCTAACTTGGAAAGTCATCAGGCCAAGCCCAAAGAGAAGATTGAGTATAAATGCTCAGAACGTGAGCAGAGATTCATCCAGCACTTGGACCTGATTGAACATGCGAGTACACACACGGGAAAGAAACTCTGCGAGTCTGATGTGTGTCAGAGTTCCAGTCTTACAGGACATAAGAAAGTCCTCTCTAGAGAGAAAGGTCATCAGTGTCATGAG…
TF682	ZSCAN29	52974	ATGGCCAAATCAGCTCTAAGAGAGAATGGCACTAACTCTGAGACCTTCCGACAGCGTTTCAGGAGATTCCATTACCAGGAGGTGGCTGGGCCGCGGGAGGCTTTCAGCCAACTCTGGGAACTTTGCTGTCGGTGGCTAAGGCCGGAGGTGCGCACCAAGGAGCAGATTGTAGAACTGTTGGTGCTAGAGCAGTTCCTGACCGTCTTACCTGGGGAGATCCAGAATTGGGTACAGGAACAATGTCCAGAAAATGGAGAGGAGGCAGTGACTCTCGTGGAAGATTTAGAAAGAGAGCCTGGAAGACCTAGATCTTCGGTCACAGTCTCTGTGAAGGGGCAGGAAGTGCGCTTGGAGAAGATGACACCCCCGAAATCATCACAAGAGTTATTAAGTGTTCGG…
TF682	ZSCAN32	4197	ATGGCTGCAGTGAAGAGTACCGAGGCACACCCATCCTCAAACAAGGATCCCACACAGGGCCAGAAATCAGCCCTCCAGGGTAACAGCCCTGACTCCGAGGCCTCCCGTCAGCGCTTCAGGCAGTTTTGCTACCAGGAGGTAACTGGCCCACATGAAGCTTTTAGCAAACTCTGGGAACTCTGTTGTCAGTGGCTGAGGCCGAAGACCCACTCAAAAGAGGAAATCCTGGAGCTGCTGGTTTTGGAGCAGTTTCTGACTATCTTGCCAGAGGAGATCCAGACCTGGGTGAGGGAGCAGCATCCAGAAAACGGCGAGGAAGCTGTGGCTCTGGTTGAGGATGTACAGAGAGCTCCTGGACAACAGGTTCTAGATTCTGAGAAGGACTTGAAAGTACTCATG…
TF682	ZSCAN5A	4058	ATGGCTGCAAATTGCACATCCTCATGGAGTCTAGGAGAATCCTGCAACAGACCTGGGTTGGAGCTGCCACGGTCTATGGCATCCTCAGAAACTCAACTTGGAAATCACGACGTGGACCCTGAGATTTCTCACGTGAACTTCAGGATGTTCAGCTGCCCGAAGGAGTCGGACCCCATCCAGGCTCTGAGGAAACTCACTGAGCTGTGCCATCTGTGGCTGAGGCCCGACCTCCACACCAAAGAGCAGATCCTGGACATGCTGGTGATGGAGCAGTTCATGATCTCCATGCCCCAGGAGCTCCAGGTCTTAGTCATGATGAACGGTGTGCAGAGCTGCAAAGACCTGGAGGACCTGCTACGAAATAACAGAAGACCCAAGAAATGGTCTGTGGTCACCTTC…
TF682	ZSCAN9	6372	ATGAATACAAACTCAAAGGAGGTTTTATCCCTGGGTGTTCAAGTTCCCGAGGCATGGGAAGAACTTCTGACAATGAAAGTGGAAGCAAAAAGTCACCTTCAATGGCAGGAATCCAGACTGAAACGCAGTAATCCACTGGCAAGGGAAATCTTCCGAAGGCACTTTCGACAGCTGTGCTACCAAGAGACCCCTGGACCAAGGGAGGCTCTTACTCGACTCCAGGAACTTTGCTACCAGTGGTTGAGGCCACATGTGAGCACAAAGGAGCAGATTTTGGATCTGCTGGTGCTGGAGCAGTTTCTATCCATTCTGCCCAAGGAGCTCCAGGGCTGGGTGAGGGAACACTGTCCAGAGAGTGGAGAAGAGGCTGTGATTTTGCTGGAGGATCTGGAGAGAGAG…
TF682	ZUFSP	765	ATGCTTTCCTGTAATATTTGTGGTGAAACAGTAACCTCAGAACCAGACATGAAAGCTCACCTAATTGTTCACATGGAAAGTGAAATTATATGTCCATTTTGCAAGTTGTCAGGTGTGAATTATGATGAAATGTGTTTTCATATCGAAACAGCTCATTTTGAGCAGAATACACTTGAAAGAAACTTTGAGAGGATAAATACAGTACAATATGGAACTTCAGATAACAAGAAAGACAACACCCTACAGTGTGGAATGGAAGTTAATTCAAGTATTCTTTCAGGTTGTGCATCTAATCATCCAAAAAATTCAGCTCAAAACCTGACTAAAGATAGTACTTTAAAACATGAAGGCTTCTATTCAGAGAACTTAACTGAATCTAGAAAATTCCTGAAAAGTAGG…
TF682	ZXDC	4438	ATGAAGGCGCACATGGTCAGACAGCACAGCCGGCGCCAAGATCTCTTACCTCAGCTAGAAGCTCCGAGTTCTCTTACTCCCAGCAGTGAACTCAGCAGCCCAGGCCAAAGTGAGCTCACTAACATGGATCTTGCTGCACTCTTCTCTGACACACCTGCCAATGCTAGTGGTTCTGCAGGTGGGTCGGATGAGGCTCTGAACTCCGGAATCCTGACTATTGACGTCACTTCTGTGAGCTCCTCTCTGGGAGGGAACCTCCCTGCTAATAATAGCTCCCTAGGGCCGATGGAACCCCTGGTCCTGGTGGCCCACAGTGATATTCCCCCAAGCCTGGACAGCCCTCTGGTTCTCGGGACAGCAGCCACGGTTCTGCAGCAGGGCAGCTTCAGTGTGGATGAC…
