# Supplementary material for: ORF Capture-Seq as a versatile method for targeted identification of full-length isoforms
Source: Nat Commun. 2020 May 11;11:2326. doi: 10.1038/s41467-020-16174-z (PMC7214433; doi:10.1038/s41467-020-16174-z)
Supplement: Supplementary file 8 — Supplementary Data 5 [file 41467_2020_16174_MOESM8_ESM.xlsx]

## Sheet: Supplementary_Table_5
ORF Capture-Seq as a versatile method for targeted identification of full-length isoforms
Sheynkman et al., 2020
Supplementary Table 5
probe_set	gene	tpm
TF2	ARNTL	607231
TF2	STAT1	375620
TF12	ARNTL	555.301
TF12	BOLA2-SMG1P6	40488
TF12	HMGA1	103976
TF12	PRDM4	883.761
TF12	SATB2	21.6765
TF12	STAT1	485.619
TF12	STAT6	321.77
TF12	ZBTB48	1101.77
TF12	ZBTB49	727.043
TF12	ZNF254	13.653
TF12	ZNF3	208615
TF12	ZNF616	590966
TF88	ARHGAP35	111736
TF88	ARNT2	7.01427
TF88	BARX1	23067.2
TF88	BOLA2-SMG1P6	10760.9
TF88	CEBPG	14453
TF88	CLOCK	42.2774
TF88	CTCF	114.988
TF88	DMTF1	98.1698
TF88	E2F2	32751.1
TF88	EZH1	124.741
TF88	EZH2	130.685
TF88	FOSL2	26884
TF88	FOXM1	159.492
TF88	FOXP1	27725.2
TF88	HES2	23956.5
TF88	HIF1A	24.336
TF88	HMGA1	46400
TF88	ID2	15263.8
TF88	ID3	12110.5
TF88	IFI16	116.285
TF88	MAX	41742.2
TF88	MITF	44896.7
TF88	MXD4	39192.9
TF88	MZF1	0
TF88	NFATC1	23.2139
TF88	NFE2L1	131.917
TF88	NHLH1	2.843
TF88	NR1D2	760.774
TF88	NR3C1	70.1718
TF88	POU2F1	77.9759
TF88	PRDM4	104.605
TF88	RFX3	140.434
TF88	RFX6	40.5779
TF88	SATB1	73.7438
TF88	SATB2	3.25627
TF88	SP4	123.248
TF88	STAT1	78.2994
TF88	STAT3	147.277
TF88	STAT5A	152.645
TF88	STAT6	41.3879
TF88	TAL2	14141.6
TF88	TCF25	75.2003
TF88	TCF4	160.763
TF88	THAP12	70.9243
TF88	TRPS1	65.4179
TF88	TSC22D1	0
TF88	TSC22D3	28087.3
TF88	TSHZ3	42.547
TF88	ZBED1	49.5833
TF88	ZBED4	24.3207
TF88	ZBTB10	2.40363
TF88	ZBTB48	121.385
TF88	ZBTB49	122.819
TF88	ZC3H11A	80.9893
TF88	ZFHX3	65.4735
TF88	ZFP28	0.2715
TF88	ZKSCAN2	26.862
TF88	ZKSCAN5	69.5437
TF88	ZNF112	14.3778
TF88	ZNF180	127.755
TF88	ZNF184	112.922
TF88	ZNF217	6.33392
TF88	ZNF225	123.79
TF88	ZNF254	2.54103
TF88	ZNF263	62.4069
TF88	ZNF267	66.7448
TF88	ZNF268	66.8064
TF88	ZNF273	89238.5
TF88	ZNF287	52.2703
TF88	ZNF3	53471.8
TF88	ZNF33A	71.9752
TF88	ZNF341	51.422
TF88	ZNF366	104.938
TF88	ZNF41	84.3087
TF88	ZNF44	33935.8
TF88	ZNF451	23.0276
TF88	ZNF473	57.2108
TF88	ZNF484	54.0064
TF88	ZNF518A	15.4839
TF88	ZNF544	166.931
TF88	ZNF585A	15254.2
TF88	ZNF587	16545.4
TF88	ZNF593	16150
TF88	ZNF616	136912
TF88	ZNF624	101.026
TF88	ZNF706	36737.6
TF88	ZNF786	71.5106
TF88	ZNF85	67169.4
TF682	AC138696.1	2419.35
TF682	AEBP2	763.583
TF682	AFF4	744.31
TF682	AIRE	94.6363
TF682	ALX3	0
TF682	ARHGAP35	55727.2
TF682	ARNT	352.912
TF682	ARNT2	8.36085
TF682	ARNTL	184.273
TF682	ARNTL2	91.4855
TF682	ATF2	186.218
TF682	ATF4	468.322
TF682	ATF6B	569.734
TF682	ATOH1	389.448
TF682	BACH1	40.5732
TF682	BARX1	16815.7
TF682	BATF3	850.512
TF682	BBX	125.437
TF682	BCL6	46.693
TF682	BCL6B	78.1409
TF682	BHLHA15	0
TF682	BHLHE23	0
TF682	BOLA1	4764.71
TF682	BOLA2-SMG1P6	25343.9
TF682	CDX2	0
TF682	CDX4	1358.52
TF682	CEBPE	958.77
TF682	CEBPG	7656.3
TF682	CLOCK	20.9508
TF682	CPXCR1	902.813
TF682	CRAMP1	5.4666
TF682	CREB1	484.837
TF682	CREB3	596.418
TF682	CREB3L1	11.9245
TF682	CREB3L2	1651.61
TF682	CREB3L4	244.452
TF682	CREB5	795.329
TF682	CREBRF	47.3333
TF682	CRX	705.458
TF682	CTCF	41.1181
TF682	CTCFL	63.643
TF682	CXXC1	54.8224
TF682	DACH2	202.531
TF682	DLX1	2103.02
TF682	DLX3	861.95
TF682	DLX4	2466.78
TF682	DLX5	1163.1
TF682	DMRT1	0
TF682	DMRTC2	657.412
TF682	DMTF1	54.8638
TF682	DPF1	3225.81
TF682	DPF2	511.248
TF682	E2F2	17224.8
TF682	E2F6	1253.78
TF682	E2F8	291.689
TF682	E4F1	0
TF682	EBF1	154.759
TF682	EBF3	0
TF682	EGR1	11.3359
TF682	EGR2	162.03
TF682	EGR3	216.992
TF682	EHF	1087.83
TF682	ELF1	39.2137
TF682	ELF2	316.756
TF682	ELF4	72.7348
TF682	ELF5	1974.23
TF682	ELK1	400.895
TF682	ELK3	377.721
TF682	ELK4	443.205
TF682	ERF	44.882
TF682	ERG	143.598
TF682	ESR1	102.406
TF682	ESR2	828.196
TF682	ESRRG	143.083
TF682	ETS1	1331.83
TF682	ETV1	104.932
TF682	ETV4	3595.38
TF682	ETV5	133.775
TF682	ETV6	251.032
TF682	ETV7	446.05
TF682	EZH1	23.9559
TF682	EZH2	31.7572
TF682	FAM170A	423.662
TF682	FLI1	320.763
TF682	FOS	392.224
TF682	FOSL1	0
TF682	FOSL2	9495.39
TF682	FOXA3	93.9907
TF682	FOXD4	14.4206
TF682	FOXD4L6	76.5071
TF682	FOXI1	901.56
TF682	FOXJ1	0
TF682	FOXJ2	0
TF682	FOXM1	0.0748399
TF682	FOXN2	368.223
TF682	FOXN3	214.457
TF682	FOXN4	107.787
TF682	FOXO3	0
TF682	FOXP1	9669.48
TF682	FOXP2	97.3417
TF682	FOXP3	162.018
TF682	FOXP4	0
TF682	FOXR1	1137.09
TF682	FOXR2	1040.75
TF682	FOXS1	161.395
TF682	GABPB1	733.357
TF682	GATA1	752.847
TF682	GATA2	468.845
TF682	GBX2	0
TF682	GCM1	0
TF682	GCM2	110.427
TF682	GMEB1	195.984
TF682	GRHL1	68.7463
TF682	GRHL2	87.2992
TF682	GRHL3	154.88
TF682	GSC	0
TF682	HES2	11962.7
TF682	HES6	0
TF682	HEY1	89.1855
TF682	HEY2	609.781
TF682	HEYL	548.725
TF682	HIF1A	14.3304
TF682	HLF	902.416
TF682	HLX	0
TF682	HMBOX1	1027.15
TF682	HMGA1	30000.7
TF682	HMX2	0
TF682	HNF4A	351.932
TF682	HOXA1	0
TF682	HOXA10	15305.4
TF682	HOXA2	0
TF682	HOXA5	0
TF682	HOXA6	1970.5
TF682	HOXA9	0
TF682	HOXB1	2010.24
TF682	HOXB13	994.628
TF682	HOXB5	311.69
TF682	HOXC10	888.972
TF682	HOXC4	0
TF682	HOXC8	1696.2
TF682	HOXC9	0
TF682	HOXD10	817.402
TF682	HOXD12	0
TF682	HOXD3	0
TF682	HOXD4	0
TF682	HSF1	23.344
TF682	HSF2	2692.66
TF682	HSF5	39.5376
TF682	HSFY1	2454.62
TF682	ID2	7911.16
TF682	ID3	9422.35
TF682	IFI16	90.1906
TF682	IKZF1	196.747
TF682	IKZF2	211.408
TF682	IKZF3	146.259
TF682	IKZF5	303.5
TF682	IRF2	716.774
TF682	IRF3	264.978
TF682	IRF4	265.651
TF682	IRF5	124.921
TF682	IRF8	0
TF682	IRF9	409.844
TF682	IRX4	0
TF682	ISX	1405.61
TF682	JUNB	0
TF682	KCMF1	578.02
TF682	KLF12	351.259
TF682	KLF15	230.16
TF682	KLF3	478.107
TF682	KLF4	0
TF682	KLF6	3417.83
TF682	KLF7	2863.75
TF682	LCOR	426.153
TF682	LEF1	306.02
TF682	LHX4	413.534
TF682	LHX6	324
TF682	LHX8	534.214
TF682	LHX9	32.402
TF682	LMX1B	699.441
TF682	MAEL	160.729
TF682	MAFB	0
TF682	MAFF	0
TF682	MAFK	5208.03
TF682	MAX	28901.8
TF682	MAZ	0
TF682	MEF2A	411.735
TF682	MEF2D	166.224
TF682	MEIS2	925.821
TF682	MEOX1	1173.78
TF682	MEOX2	649.222
TF682	MESP2	0
TF682	MIER1	422.345
TF682	MIER2	121.882
TF682	MITF	19047.4
TF682	MKX	821.515
TF682	MLX	1854.71
TF682	MSX2	26.2213
TF682	MXD4	23157.1
TF682	MYB	75.6034
TF682	MYBL1	130.357
TF682	MYF6	1993.77
TF682	MYOD1	0
TF682	MYPOP	0
TF682	MYRF	0
TF682	MYT1	82.5383
TF682	MZF1	0
TF682	NANOGP8	1176.95
TF682	NEUROD1	755.268
TF682	NEUROD2	0
TF682	NEUROD4	1863.01
TF682	NEUROG1	0
TF682	NFATC1	16.7217
TF682	NFATC3	16.2387
TF682	NFE2	714.66
TF682	NFE2L1	8.04359
TF682	NFE2L2	70.3766
TF682	NFE2L3	0
TF682	NFIB	212.45
TF682	NFIL3	136.02
TF682	NFKB1	12.0838
TF682	NFYA	654.139
TF682	NFYC	911.341
TF682	NHLH1	0
TF682	NHLH2	69.7555
TF682	NKRF	43.5208
TF682	NKX2-3	0
TF682	NPAS1	0
TF682	NPAS2	0
TF682	NR0B1	93.3707
TF682	NR0B2	1596.64
TF682	NR1D2	690.516
TF682	NR1H3	1179.77
TF682	NR1H4	170.921
TF682	NR1I2	377.506
TF682	NR1I3	746.831
TF682	NR2C1	241.852
TF682	NR2C2	46.5893
TF682	NR2E1	33.5868
TF682	NR2E3	727.404
TF682	NR3C1	15.3054
TF682	NR4A1	71.2869
TF682	NR5A1	0
TF682	NR5A2	389.907
TF682	NRF1	165.867
TF682	OLIG3	0
TF682	ONECUT1	0
TF682	OSR2	854.918
TF682	OTX1	686.17
TF682	OTX2	894.902
TF682	OVOL1	1284.84
TF682	OVOL2	985.136
TF682	PATZ1	0
TF682	PAX4	1293.83
TF682	PAX7	155.355
TF682	PAX8	462.567
TF682	PBX3	1725.58
TF682	PBX4	0
TF682	PCGF6	0
TF682	PHB2	409.621
TF682	PHF20	34.6196
TF682	PITX1	0
TF682	PITX2	1134.51
TF682	PKNOX1	276.159
TF682	PLEK	563.944
TF682	POU2F1	24.0956
TF682	POU2F2	385.425
TF682	POU4F3	568.411
TF682	POU5F1	563.522
TF682	POU5F2	758.077
TF682	POU6F1	1128.52
TF682	PPARA	1670.88
TF682	PPARD	434.841
TF682	PPARG	209.863
TF682	PRDM14	75.0302
TF682	PRDM15	0
TF682	PRDM4	44.4353
TF682	PRDM5	45.3978
TF682	PREB	382.534
TF682	RARA	136.02
TF682	RARB	267.688
TF682	RARG	222.016
TF682	RBAK	0
TF682	RBPJ	205.942
TF682	RC3H2	208.584
TF682	RCOR2	0
TF682	RCOR3	145.347
TF682	REL	20.7903
TF682	RELA	1980.75
TF682	RELB	0
TF682	RFX3	292.788
TF682	RFX4	51.8883
TF682	RFX5	78.8482
TF682	RFX6	18.9788
TF682	RFXANK	3325.44
TF682	RORC	59.752
TF682	RUNX1	0
TF682	RUNX3	0
TF682	RXRG	312.077
TF682	SATB1	23.4132
TF682	SATB2	0
TF682	SETBP1	1487.89
TF682	SIM2	53.6974
TF682	SIX1	1237.22
TF682	SIX2	141.205
TF682	SMAD1	135.021
TF682	SMAD2	228.416
TF682	SMAD3	359.255
TF682	SMAD4	22.2597
TF682	SMAD5	216.033
TF682	SMAD9	413.515
TF682	SNAI1	1170.33
TF682	SNAI2	1043.89
TF682	SNAI3	1031.1
TF682	SOHLH1	711.31
TF682	SOX10	0
TF682	SOX12	0
TF682	SOX14	210.579
TF682	SOX15	1126
TF682	SOX2	0
TF682	SOX5	0
TF682	SOX8	0
TF682	SP100	651.174
TF682	SP2	2598.63
TF682	SP4	53.0531
TF682	SP6	86.3345
TF682	SPDEF	851.906
TF682	SPIC	2161.8
TF682	SREBF1	0
TF682	STAT1	218.709
TF682	STAT2	0
TF682	STAT3	16.414
TF682	STAT4	15.9475
TF682	STAT5A	23.3343
TF682	STAT5B	361.906
TF682	STAT6	41.8485
TF682	TADA2B	914.542
TF682	TAL2	9100.34
TF682	TBX15	125.49
TF682	TBX18	0
TF682	TBX20	894.902
TF682	TBX22	226.077
TF682	TCF12	33.9585
TF682	TCF19	745.848
TF682	TCF23	2664.12
TF682	TCF25	44.5048
TF682	TCF4	772.208
TF682	TCF7L1	0
TF682	TCF7L2	207.617
TF682	TEAD1	679.313
TF682	TEAD2	94.8613
TF682	TEAD4	398.604
TF682	TEF	850.704
TF682	TERF1	304.338
TF682	TFAP2A	206.205
TF682	TFAP4	392.008
TF682	TFCP2	210.458
TF682	TFDP2	669.695
TF682	TFDP3	554.605
TF682	TFEB	276.103
TF682	TGIF1	1459.89
TF682	TGIF2LX	1615.65
TF682	THAP10	1734.28
TF682	THAP11	537.827
TF682	THAP12	36.1041
TF682	THAP4	2168.42
TF682	THAP7	830.464
TF682	THAP8	1801.71
TF682	THRB	272.714
TF682	TLX3	0
TF682	TOX2	13.5352
TF682	TOX4	68.3808
TF682	TP53	295.088
TF682	TP63	141.501
TF682	TPRX1	299.029
TF682	TRPS1	27.6888
TF682	TSC22D1	0
TF682	TSC22D3	16491.5
TF682	TSC22D4	0
TF682	TSHZ3	32.7594
TF682	UNKL	876.066
TF682	VAX2	0
TF682	VDR	387.09
TF682	VENTX	1177.83
TF682	VSX1	0
TF682	VSX2	0
TF682	WT1	944.087
TF682	ZBED1	25.9486
TF682	ZBED2	103.193
TF682	ZBED4	9.89306
TF682	ZBTB10	0
TF682	ZBTB12	0
TF682	ZBTB14	337.27
TF682	ZBTB18	94.7811
TF682	ZBTB20	54.1048
TF682	ZBTB21	0
TF682	ZBTB24	77.4809
TF682	ZBTB25	204.024
TF682	ZBTB26	286.911
TF682	ZBTB32	1191.35
TF682	ZBTB37	543.551
TF682	ZBTB38	778.018
TF682	ZBTB39	58.8832
TF682	ZBTB4	0
TF682	ZBTB42	30.1838
TF682	ZBTB43	107.49
TF682	ZBTB44	1009.05
TF682	ZBTB47	0
TF682	ZBTB48	34.927
TF682	ZBTB49	2117.93
TF682	ZBTB6	240.155
TF682	ZBTB7B	102.869
TF682	ZBTB9	211.88
TF682	ZC3H11A	21.9522
TF682	ZFHX2	298.177
TF682	ZFHX3	33.2335
TF682	ZFP2	286.349
TF682	ZFP28	0
TF682	ZFP3	235.218
TF682	ZFP36L1	744.815
TF682	ZFP37	57.6918
TF682	ZFP57	126.516
TF682	ZFP69B	323.172
TF682	ZFP82	150.778
TF682	ZFYVE26	917.927
TF682	ZIC1	0
TF682	ZIC3	13.4362
TF682	ZIK1	690.633
TF682	ZIM2	140.66
TF682	ZIM3	384.958
TF682	ZKSCAN1	130.656
TF682	ZKSCAN2	18.1656
TF682	ZKSCAN4	158.052
TF682	ZKSCAN5	42.2765
TF682	ZKSCAN8	169.194
TF682	ZMAT1	139.886
TF682	ZMAT3	1091.89
TF682	ZNF10	53.3853
TF682	ZNF101	1020.68
TF682	ZNF112	25.9301
TF682	ZNF114	1166.95
TF682	ZNF131	170.259
TF682	ZNF132	59.4275
TF682	ZNF133	55.4661
TF682	ZNF134	461.53
TF682	ZNF136	239.532
TF682	ZNF140	371.843
TF682	ZNF146	1054.53
TF682	ZNF148	6308.49
TF682	ZNF155	246.276
TF682	ZNF16	71.9045
TF682	ZNF165	141.585
TF682	ZNF169	35198.8
TF682	ZNF174	2145.99
TF682	ZNF175	25.2742
TF682	ZNF18	111.977
TF682	ZNF180	69.5235
TF682	ZNF181	217.892
TF682	ZNF184	55.5751
TF682	ZNF189	119.124
TF682	ZNF19	219.802
TF682	ZNF195	80.284
TF682	ZNF2	770.719
TF682	ZNF200	342.233
TF682	ZNF202	102.548
TF682	ZNF211	169.846
TF682	ZNF212	226.398
TF682	ZNF213	0
TF682	ZNF214	120.426
TF682	ZNF215	1025.63
TF682	ZNF217	5.56036
TF682	ZNF219	0
TF682	ZNF221	127.9
TF682	ZNF223	116.66
TF682	ZNF224	59.3361
TF682	ZNF225	59.4275
TF682	ZNF227	66.8325
TF682	ZNF23	75.2164
TF682	ZNF230	244.374
TF682	ZNF232	367.234
TF682	ZNF24	1381.44
TF682	ZNF248	94.6944
TF682	ZNF25	424.9
TF682	ZNF250	267.55
TF682	ZNF253	361.217
TF682	ZNF254	18920.3
TF682	ZNF256	277.426
TF682	ZNF257	313.899
TF682	ZNF26	254.627
TF682	ZNF260	1784.43
TF682	ZNF263	70.4117
TF682	ZNF264	86.993
TF682	ZNF266	167.965
TF682	ZNF267	28.1115
TF682	ZNF268	136.207
TF682	ZNF273	58897.4
TF682	ZNF274	83.1992
TF682	ZNF276	704.12
TF682	ZNF277	897.022
TF682	ZNF280A	136.311
TF682	ZNF280C	56.719
TF682	ZNF281	0
TF682	ZNF285	106.671
TF682	ZNF286A	657.257
TF682	ZNF287	31.6206
TF682	ZNF296	0
TF682	ZNF3	24168.6
TF682	ZNF30	204.057
TF682	ZNF300	130.938
TF682	ZNF302	445.688
TF682	ZNF311	72.3766
TF682	ZNF317	71.6843
TF682	ZNF32	1606.1
TF682	ZNF320	195.012
TF682	ZNF322	239.495
TF682	ZNF324	408.808
TF682	ZNF329	147.975
TF682	ZNF331	352.782
TF682	ZNF333	1432.77
TF682	ZNF33A	29.2307
TF682	ZNF34	418.771
TF682	ZNF341	153.27
TF682	ZNF345	242.855
TF682	ZNF346	0
TF682	ZNF35	246.155
TF682	ZNF350	92.7865
TF682	ZNF354A	100.538
TF682	ZNF354C	321.785
TF682	ZNF366	40.1009
TF682	ZNF37A	142.105
TF682	ZNF394	207.693
TF682	ZNF396	678.478
TF682	ZNF397	1212.47
TF682	ZNF398	0
TF682	ZNF404	267.117
TF682	ZNF41	45.7889
TF682	ZNF410	265.12
TF682	ZNF414	0
TF682	ZNF415	22.7185
TF682	ZNF416	102.597
TF682	ZNF418	133.514
TF682	ZNF419	145.936
TF682	ZNF420	122.244
TF682	ZNF426	266.042
TF682	ZNF428	0
TF682	ZNF431	84.923
TF682	ZNF433	66.3806
TF682	ZNF436	560.224
TF682	ZNF438	28.5864
TF682	ZNF44	23164.3
TF682	ZNF449	113.081
TF682	ZNF451	18.8921
TF682	ZNF454	177.715
TF682	ZNF460	163.643
TF682	ZNF461	247.09
TF682	ZNF462	13.3255
TF682	ZNF467	0
TF682	ZNF473	27.0766
TF682	ZNF483	2149.11
TF682	ZNF484	13.8618
TF682	ZNF485	718.485
TF682	ZNF488	622.783
TF682	ZNF490	236.524
TF682	ZNF491	362.412
TF682	ZNF501	2175.46
TF682	ZNF502	192.315
TF682	ZNF511	0
TF682	ZNF512	241.734
TF682	ZNF513	68.2963
TF682	ZNF517	0
TF682	ZNF518A	12.2996
TF682	ZNF519	136.875
TF682	ZNF524	0
TF682	ZNF529	93.1786
TF682	ZNF530	223.631
TF682	ZNF532	10.5664
TF682	ZNF542P	2393.55
TF682	ZNF543	131.903
TF682	ZNF544	27.2792
TF682	ZNF546	35.3661
TF682	ZNF548	173.609
TF682	ZNF549	85.0538
TF682	ZNF550	866.502
TF682	ZNF554	183.259
TF682	ZNF555	106.139
TF682	ZNF556	332.188
TF682	ZNF558	431.091
TF682	ZNF559	137.444
TF682	ZNF561	451.905
TF682	ZNF562	395.102
TF682	ZNF563	236.66
TF682	ZNF571	151.403
TF682	ZNF572	408.52
TF682	ZNF574	13.135
TF682	ZNF582	179.645
TF682	ZNF583	161.407
TF682	ZNF585A	8120.51
TF682	ZNF586	2373.97
TF682	ZNF587	15740.7
TF682	ZNF593	12454.3
TF682	ZNF595	37.2901
TF682	ZNF596	387.256
TF682	ZNF597	330.214
TF682	ZNF599	156.133
TF682	ZNF610	228.254
TF682	ZNF616	62335
TF682	ZNF619	118.829
TF682	ZNF621	519.142
TF682	ZNF624	48.4738
TF682	ZNF625	1503.99
TF682	ZNF626	15673.9
TF682	ZNF641	1011.52
TF682	ZNF645	344.286
TF682	ZNF653	0
TF682	ZNF655	291.951
TF682	ZNF658	78.9895
TF682	ZNF660	924.636
TF682	ZNF662	511.248
TF682	ZNF667	493.28
TF682	ZNF669	175.958
TF682	ZNF670	507.135
TF682	ZNF672	0
TF682	ZNF677	94.0886
TF682	ZNF678	19177.1
TF682	ZNF680	174.71
TF682	ZNF689	186.536
TF682	ZNF692	83.4717
TF682	ZNF701	310.547
TF682	ZNF704	372.403
TF682	ZNF705D	1427.78
TF682	ZNF706	29508
TF682	ZNF707	423.698
TF682	ZNF71	76.5136
TF682	ZNF718	175.556
TF682	ZNF720	5797.13
TF682	ZNF726	10703.5
TF682	ZNF74	0
TF682	ZNF75A	1129.06
TF682	ZNF75D	72.9681
TF682	ZNF76	236.269
TF682	ZNF764	0
TF682	ZNF768	107.089
TF682	ZNF77	180.631
TF682	ZNF770	17.3809
TF682	ZNF774	155.182
TF682	ZNF776	354.989
TF682	ZNF777	71.7024
TF682	ZNF778	61.2192
TF682	ZNF781	1203.5
TF682	ZNF784	0
TF682	ZNF785	0
TF682	ZNF786	30.3997
TF682	ZNF79	124.921
TF682	ZNF790	0
TF682	ZNF791	53.0769
TF682	ZNF792	455.405
TF682	ZNF8	148.902
TF682	ZNF800	27.2306
TF682	ZNF804B	0
TF682	ZNF816	0
TF682	ZNF829	2289.53
TF682	ZNF830	359.618
TF682	ZNF837	0
TF682	ZNF843	0
TF682	ZNF846	539.728
TF682	ZNF85	42835.7
TF682	ZNF92	335.338
TF682	ZNF98	92.9821
TF682	ZNF99	1611.98
TF682	ZSCAN1	636.22
TF682	ZSCAN16	397.473
TF682	ZSCAN2	3415.89
TF682	ZSCAN20	249.06
TF682	ZSCAN21	198.638
TF682	ZSCAN22	228.484
TF682	ZSCAN25	418.564
TF682	ZSCAN26	863.121
TF682	ZSCAN29	244.837
TF682	ZSCAN32	1659.99
TF682	ZSCAN5A	213.333
TF682	ZSCAN9	686.496
TF682	ZUFSP	0
TF682	ZXDC	626.691
