# Supplementary material for: ORF Capture-Seq as a versatile method for targeted identification of full-length isoforms
Source: Nat Commun. 2020 May 11;11:2326. doi: 10.1038/s41467-020-16174-z (PMC7214433; doi:10.1038/s41467-020-16174-z)
Supplement: Supplementary file 9 — Supplementary Data 6 [file 41467_2020_16174_MOESM9_ESM.xlsx]

## Sheet: Supplementary_Table_6
ORF Capture-Seq as a versatile method for targeted identification of full-length isoforms
Sheynkman et al., 2020
Supplementary Table 6
probe_set	fraction_of_total	25th_percentile	75th_percentile	mean
TF2	98.2851	43.3523	54.9328	49.1425
TF12	98.8644	0.0485619	4.0488	7.60495
TF88	98.379	0.00520582	1.42195	1.11794
TF682	97.5673	0.0040219	0.0666624	0.143061
