# Supplementary material for: ORF Capture-Seq as a versatile method for targeted identification of full-length isoforms
Source: Nat Commun. 2020 May 11;11:2326. doi: 10.1038/s41467-020-16174-z (PMC7214433; doi:10.1038/s41467-020-16174-z)
Supplement: Supplementary file 10 — Supplementary Data 7 [file 41467_2020_16174_MOESM10_ESM.xlsx]

## Sheet: Supplementary_Table_7
ORF Capture-Seq as a versatile method for targeted identification of full-length isoforms
Sheynkman et al., 2020
Supplementary Table 7
gene	orfid	sequence
AC138696.1	71390	ATGGAGAAGCCTGCAGGCAGAAAAAAGAAGACGCCGACCCCAAGGGAGGAGGCAGACGTGCAGAAGAGCGCGCTCAGAGAGGAGAAGGTGTCCGGGGACAGAAAGCCACCTGAGAGGCCCACTGTGCCCAGGAAGCCCCGCACAGAGCCCTGCCTGAGTCCTGAAGACGAAGAGCACGTCTTTGATGCCTTCGACGCTTCATTTAAAGATGACTTTGAGGGGGTTCCCGTGTTCATTCCTTTTCAGAGGAAGAAACCCTATGAGTGCAGTGAGTGTGGGCGGATCTTTAAGCACAAGACAGACCACATTCGCCATCAGAGGGTCCACACTGGAGAGAAGCCCTTCAAGTGTGCGCAGTGCGGGAAGGCCTTCCGGCACAGCTCTGACGTCACCAAACAC…
AEBP2	2531	ATGTCGTCGGATGGGGAACCCCTGAGCCGCATGGACTCGGAGGACAGCATAAGCAGTACTATAATGGATGTAGACAGCACAATTTCCAGTGGGCGTTCAACTCCAGCAATGATGAATGGACAAGGAAGCACTACTTCTTCAAGCAAAAATATTGCCTATAATTGTTGTTGGGACCAGTGCCAGGCTTGCTTCAACTCTAGCCCAGATCTGGCAGATCACATCCGTTCCATACATGTAGATGGTCAGCGAGGAGGGGTATTTGTTTGCTTATGGAAAGGTTGTAAAGTATATAACACTCCATCTACCAGTCAAAGTTGGTTACAAAGGCATATGCTGACACACAGTGGAGACAAACCTTTCAAGTGTGTTGTTGGTGGCTGCAATGCCAGCTTTGCTTCT…
AFF4	12177	ATGAACCGTGAAGACCGGAATGTGCTGCGTATGAAAGAACGGGAAAGGCGGAATCAGGAAATTCAGCAGGGCGAAGACGCCTTCCCACCTAGCTCTCCTCTCTTTGCAGAGCCATACAAAGTTACTAGCAAAGAAGATAAGTTATCAAGTCGTATTCAGAGTATGCTTGGAAACTACGATGAAATGAAGGATTTCATAGGAGACAGATCTATACCAAAGCTTGTTGCAATTCCCAAGCCTACAGTACCACCATCAGCAGATGAAAAATCTAACCCAAATTTCTTTGAACAGAGACATGGAGGCTCTCATCAGAGTAGCAAATGGACTCCAGTAGGACCCGCACCCAGCACTTCTCAGTCTCAGAAACGGTCCTCAGGCTTACAGAGTGGACATAGTAGC…
AHRR	100064194	ATGCCGAGGACGATGATCCCGCCGGGGGAGTGCACGTACGCGGGCCGGAAGCGGAGGAGGCCCCTGCAGAAACAGAGGCCCGCCGTGGGGGCAGAGAAGTCCAACCCCTCCAAGCGACACCGGGACCGCCTCAACGCCGAGTTGGACCACCTGGCCAGCCTGCTGCCGTTCCCGCCTGACATCATCTCCAAGCTGGACAAGCTTTCTGTCCTGCGCCTCAGTGTCAGTTACCTCCGGGTGAAGAGCTTCTTCCAAGTCGTGCAGGAGCAGAGCTCACGGCAGCCTGCGGCCGGCGCCCCCTCGCCCGGAGACAGCTGTCCTCTTGCAGGGTCTGCCGTGCTGGAGGGAAGGCTGCTGTTGGAGTCTCTTAATGGCTTTGCTCTGGTCGTGAGTGCAGAA…
AIRE	70551	ATGTGGTTGGTGTACAGTTCCGGGGCCCCTGGAACGCAGCAGCCTGCAAGAAACCGGGTTTTCTTCCCAATAGGGATGGCCCCGGGGGGTGTCTGTTGGAGACCAGATGGATGGGGAACAGGTGGTCAGGGCAGAATTTCAGGCCCTGGCAGCATGGGAGCAGGGCAGAGACTGGGGAGTTCAGGTACCCAGAGATGCTGCTGGGGGAGCTGTTTTGGGAAGGAGGTGGCTCTCAGGAGGGTGCTGCACCCCAGCCCAGTCTGCATGGGCGTCTCTTGCCTGTGCCAGAAGAATGAGGACGAGTGTGCCGTGTGTCGGGACGGCGGGGAGCTCATCTGCTGTGACGGCTGCCCTCGGGCCTTCCACCTGGCCTGCCTGTCCCCTCCGCTCCGGGAGATC…
ALX3	53621	ATGGACCCCGAGCACTGCGCGCCTTTCCGCGTGGGGCCTGCACCCGGCCCCTATGTGGCCTCGGGGGACGAGCCTCCGGGCCCGCAGGGAACCCCCGCCGCTGCGCCTCACCTGCACCCCGCGCCGCCCCGCGGCCCGCGGCTGACCCGCTTTCCGGCCTGCGGGCCCCTGGAGCCCTACCTCCCAGAGCCGGCCAAGCCGCCCGCCAAGTACCTGCAGGACCTCGGGCCCGGCCCGGCCCTCAACGGCGGCCACTTCTACGAGGGCCCCGCGGAAGCTGAGGAGAAGACCTCCAAAGCTGCCAGCTTCCCCCAGCTGCCCTTGGACTGCCGAGGGGGCCCCAGAGACGGGCCCTCTAACTTGCAAGGCTCCCCAGGCCCCTGCCTGGCCAGCCTGCAT…
ARHGAP35	8891	ATGGAGGCCACCAGCAGGAGTGTTCATGGGGATGTGGGCGAGGTGGGGCACTTTGAAGGAATGGCGGTCTGCTGGTGCCCTCGAAGGGGCATCCTTCCTGGTCTTCGC
ARNT	10907	ATGGCGGCGACTACTGCCAACCCCGAAATGACATCAGATGTACCATCACTGGGTCCAGCCATTGCCTCTGGAAACTCTGGACCTGGAATTCAAGGTGGAGGAGCCATTGTCCAGAGGGCTATTAAGCGGCGACCAGGGCTGGATTTTGATGATGATGGAGAAGGGAACAGTAAATTTTTGAGGTGTGATGATGATCAGATGTCTAACGATAAGGAGCGGTTTGCCAGGTCGGATGATGAGCAGAGCTCTGCGGATAAAGAGAGACTTGCAAGGGAAAATCACAGTGAAATTGAACGGCGGCGACGGAACAAGATGACAGCCTACATCACAGAACTGTCAGATATGGTACCCACATGTAGTGCCCTGGCTCGAAAACCAGACAAGCTAACCATCTTACGC…
ARNT2	2179	ATGGCAACCCCGGCGGCGGTCAACCCTCCGGAAATGGCTTCAGACATACCTGGATCTGTGACGTTGCCCGTTGCCCCCATGGCGGCCACCGGACAGGTGAGGATGGCGGGGGCCATGCCTGCCCGTGGAGGAAAGCGGCGTTCCGGAATGGACTTCGATGATGAAGATGGTGAAGGCCCCAGTAAATTTTCAAGAGAGAATCATAGTGAAATCGAAAGGCGCAGACGGAACAAGATGACTCAGTACATCACGGAGCTCTCCGACATGGTCCCCACATGCAGCGCACTGGCTCGGAAGCCAGACAAGCTCACCATCCTCCGCATGGCCGTCTCGCACATGAAGTCCATGAGGGGTACAGGGAACAAGTCCACCGATGGCGCGTACAAGCCTTCCTTCCTC…
ARNTL	55340	ATGATTAATATAGAAAGCATGGACACAGACAAAGATGACCCTCATGGAAGGTTAGAATATACAGAACACCAAGGAAGGATAAAAAATGCAAGGGAAGCTCACAGTCAGATTGAAAAGCGGCGTCGGGATAAAATGAACAGTTTTATAGATGAATTGGCTTCTTTGGTACCAACATGCAACGCAATGTCCAGGAAATTAGATAAACTTACTGTGCTAAGGATGGCTGTTCAGCACATGAAAACATTAAGAGGTGCCACCAATCCATACACAGAAGCAAACTACAAACCAACTTTTCTATCAGACGATGAATTGAAACACCTCATTCTCAGGGCAGCAGATGGATTTTTGTTTGTCGTAGGATGTGACCGAGGGAAGATACTCTTTGTCTCAGAGTCTGTC…
ARNTL2	56620	ATGGCGGCGGAAGAGGAGGCTGCGGCGGGAGGTGAGGTTGCCGGTGGCGAGGCGACGGCCCCAGGTAAAGTGTTGAGAGAGGAGAACCAGTGCATTGCTCCTGTGGTTTCCAGCCGCGTGAGTCCAGGGACAAGACCAACAGCTATGGGGTCTTTCAGCTCACACATGACAGAGTTTCCACGAAAACGCAAAGGAAGTGATTCAGACCCATCCCAAGAAGCTCATAGCCAAACTGAAAAGCGGAGGAGAGATAAAATGAATAACCTGATTGAAGAACTGTCTGCAATGATCCCTCAGTGCAACCCCATGGCGCGTAAACTGGACAAACTTACAGTTTTAAGAATGGCTGTTCAACACTTGAGATCTTTAAAAGGCTTGACAAATTCTTATGTGGGAAGT…
ASCL4	56495	ATGGAGACGCGTAAACCGGCGGAACGGCTGGCCTTGCCATACTCGCTGCGCACCGCGCCCCTGGGCGTTCCGGGGACCCTGCCCGGACTCCCGCGGAGGGACCCCCTCAGGGTCGCCCTGCGTCTGGACGCCGCGTGCTGGGAGTGGGCGCGCAGCGGCTGCGCACGGGGATGGCAGTACTTGCCCGTGCCGCTGGACAGCGCCTTCGAGCCCGCCTTCCTCCGCAAGCGCAACGAGCGCGAGCGGCAGCGGGTGCGCTGCGTGAACGAGGGCTATGCGCGCCTCCGAGACCACCTGCCCCGGGAGCTGGCAGACAAGCGCCTCAGCAAAGTGGAGACGCTCCGCGCTGCCATCGACTACATCAAGCACCTGCAGGAGCTGCTGGAGCGCCAGGCCTGG…
ATF2	13172	ATGAAATTCAAGTTACATGTGAATTCTGCCAGGCAATACAAGGACCTGTGGAATATGAGTGATGACAAACCCTTTCTATGTACTGCGCCTGGATGTGGCCAGCGTTTTACCAACGAGGATCATTTGGCTGTCCATAAACATAAACATGAGATGACACTGAAATTTGGTCCAGCACGTAATGACAGTGTCATTGTGGCTGATCAGACCCCAACACCAACAAGATTCTTGAAAAACTGTGAAGAAGTGGGTTTGTTTAATGAGTTGGCGAGTCCATTTGAGAATGAATTCAAGAAAGCTTCAGAAGATGACATTAAAAAAATGCCTCTAGATTTATCCCCTCTTGCAACACCTATCATAAGAAGCAAAATTGAGGAGCCTTCTGTTGTAGAAACAACTCAC…
ATF4	684	ATGACCGAAATGAGCTTCCTGAGCAGCGAGGTGTTGGTGGGGGACTTGATGTCCCCCTTCGACCCGTCGGGTTTGGGGGCTGAAGAAAGCCTAGGTCTCTTAGATGATTACCTGGAGGTGGCCAAGCACTTCAAACCTCATGGGTTCTCCAGCGACAAGGCTAAGGCGGGCTCCTCCGAATGGCTGGCTGTGGATGGGTTGGTCAGTCCCTCCAACAACAGCAAGGAGGATGCCTTCTCCGGGACAGATTGGATGTTGGAGAAAATGGATTTGAAGGAGTTCGACTTGGATGCCCTGTTGGGTATAGATGACCTGGAAACCATGCCAGATGACCTTCTGACCACGTTGGATGACACTTGTGATCTCTTTGCCCCCCTAGTCCAGGAGACTAATAAGCAG…
ATF6	9170	ATGGGGGAGCCGGCTGGGGTTGCCGGCACCATGGAGTCACCTTTTAGCCCGGGACTCTTTCACAGGCTGGATGAAGATTGGGATTCTGCTCTCTTTGCTGAACTCGGTTATTTCACAGACACTGATGAGCTGCAATTGGAAGCAGCAAATGAGACGTATGAAAACAATTTTGATAATCTTGATTTTGATTTGGATTTGGTGCCTTGGGAGTCAGACATTTGGGACATCAACAACCAAATCTGTACAGTTAAAGATATTAAGGCAGAACCTCAGCCACTTTCTCCAGCCTCCTCAAGTTATTCAGTCTCGTCTCCTCGGTCAGTGGACTCTTATTCTTCAACTCAGCATGTTCCTGAGGAGTTGGATTTGTCTTCTAGTTCTCAGATGTCTCCCCTTTCC…
ATF6B	9023	ATGGCGGAGCTGATGCTGCTCAGCGAGATTGCTGACCCGACGCGTTTCTTCACCGACAACCTGCTTAGCCCGGAGGACTGGGGTCTGCAGAACAGCACCTTGTATTCTGGCCTAGATGAAGTGGCCGAGGAGCAGACGCAGCTCTTCCGTTGCCCGGAGCAGGATGTCCCGTTTGACGGCAGCTCCCTGGACGTGGGGATGGATGTCAGCCCCTCTGAGCCCCCATGGGAACTCCTGCCGATCTTCCCAGATCTTCAGGTGAAGTCTGAGCCATCTTCCCCCTGCTCTTCCTCCTCCCTCAGCTCCGAGTCATCGCGTCTCTCCACAGAGCCATCCAGCGAGGCTCTTGGGGTAGGGGAGGTGCTCCATGTGAAGACAGAGTCCTTGGCACCCCCACTG…
ATMIN	4098	ATGAAAATGCATGCTGAGAAGAAGCACAAATGTAGTAAGTGCAGCAATTCGTACGGTACAGAATGGGACCTGAAAAGACATGCAGAGGACTGTGGCAAGACCTTCCGGTGCACATGCGGCTGTCCCTACGCCAGTAGAACAGCACTGCAGTCTCACATCTACCGAACTGGGCACGAGATACCTGCAGAACACAGGGACCCACCTAGTAAGAAAAGGAAAATGGAAAACTGTGCACAAAACCAGAAGTTATCCAACAAGACCATTGAATCATTGAACAACCAACCAATCCCTAGACCAGACACTCAAGAACTAGAAGCTTCAGAAATAAAGCTAGAACCATCTTTTGAAGACTCTTGTGGCTCTAACACTGACAAGCAGACTCTTACAACACCACCGAGG…
ATOH1	13963	ATGTCCCGCCTGCTGCATGCAGAAGAGTGGGCTGAAGTGAAGGAGTTGGGAGACCACCATCGCCAGCCCCAGCCGCATCATCTCCCGCAACCGCCGCCGCCGCCGCAGCCACCTGCAACTTTGCAGGCGAGAGAGCATCCCGTCTACCCGCCTGAGCTGTCCCTCCTGGACAGCACCGACCCACGCGCCTGGCTGGCTCCCACTTTGCAGGGCATCTGCACGGCACGCGCCGCCCAGTATTTGCTACATTCCCCGGAGCTGGGTGCCTCAGAGGCCGCTGCGCCCCGGGACGAGGTGGACGGCCGGGGGGAGCTGGTAAGGAGGAGCAGCGGCGGTGCCAGCAGCAGCAAGAGCCCCGGGCCGGTGAAAGTGCGGGAACAGCTGTGCAAGCTGAAAGGC…
BACH1	10889	ATGTCTCTGAGTGAGAACTCGGTTTTTGCCTATGAATCTTCTGTGCATAGCACCAATGTTTTACTCAGCCTTAATGACCAGCGGAAGAAAGATGTGCTGTGCGATGTCACCATCTTTGTGGAGGGACAGCGGTTCCGCGCTCACCGGTCCGTGCTGGCGGCATGCAGCAGTTACTTCCACTCAAGAATCGTAGGCCAGGCTGATGGAGAGCTGAACATTACTCTTCCAGAAGAGGTGACAGTTAAAGGATTTGAACCTTTAATTCAGTTTGCCTACACTGCTAAACTGATTTTAAGTAAAGAGAATGTGGATGAAGTGTGCAAATGTGTGGAGTTTTTAAGTGTACATAATATTGAGGAATCCTGCTTTCAGTTTCTGAAATTTAAGTTTTTGGACTCC…
BARX1	9084	ATGGGCCTGGAGAAACGCTTCGAGAAGCAGAAGTACCTTTCCACGCCGGACAGAATAGATCTTGCTGAGTCCCTGGGCCTGAGCCAGTTGCAGGTGAAGACGTGGTACCAGAATCGGAGGATGAAGTGGAAGAAAATAGTGCTGCAGGGCGGCGGCCTGGAGTCTCCCACCAAGCCCAAGGGGCGGCCCAAGAAGAACTCAATTCCAACGAGCGAGCAGCTTACTGAGCAGGAGCGCGCCAAGGATGCAGAGAAACCGGCGGAGGTGCCGGGCGAGCCCAGCGACAGGAGCCGCGAGGAC
BATF3	54172	ATGTCGCAAGGGCTCCCGGCCGCCGGCAGCGTCCTGCAGAGGAGCGTCGCGGCGCCCGGGAACCAGCCGCAGCCGCAGCCGCAGCAGCAGAGCCCTGAGGATGATGACAGGAAGGTCCGAAGGAGAGAAAAAAACCGAGTTGCTGCTCAGAGAAGTCGGAAGAAGCAGACCCAGAAGGCTGACAAGCTCCATGAGGAATATGAGAGCCTGGAGCAAGAAAACACCATGCTGCGGAGAGAGATCGGGAAGCTGACAGAGGAGCTGAAGCACCTGACAGAGGCACTGAAGGAGCACGAGAAGATGTGCCCGCTGCTGCTCTGCCCTATGAACTTTGTGCCAGTGCCTCCCCGGCCGGACCCTGTGGCCGGCTGCTTGCCCCGA
BBX	56840	ATGAAAGGCAGTAATAGAAATAAGGATCATTCAGCAGAAGGAGAAGGGGTTGGAAAACGACCAAAACGAAAGTGTCTTCAGTGGCATCCATTGCTAGCAAAGAAACTTCTTGATTTTTCAGAAGAGGAAGAAGAGGAAGACGAAGAGGAGGATATTGATAAGGTTCAACTTCTTGGGGCCGATGGCCTAGAGCAAGATGTTGGTGAAACTGAAGATGATGAATCACCAGAGCAGCGAGCCCGGAGACCAATGAATGCATTTCTTTTATTTTGCAAACGCCATCGCTCTCTTGTACGTCAGGAACACCCCAGGCTTGATAACCGAGGTGCTACCAAGATACTAGCTGATTGGTGGGCTGTTCTTGATCCAAAGGAAAAGCAGAAATACACAGACATGGCC…
BCL6	53151	ATGGCCTCGCCGGCTGACAGCTGTATCCAGTTCACCCGCCATGCCAGTGATGTTCTTCTCAACCTTAATCGTCTCCGGAGTCGAGACATCTTGACTGATGTTGTCATTGTTGTGAGCCGTGAGCAGTTTAGAGCCCATAAAACGGTCCTCATGGCCTGCAGTGGCCTGTTCTATAGCATCTTTACAGACCAGTTGAAATGCAACCTTAGTGTGATCAATCTAGATCCTGAGATCAACCCTGAGGGATTCTGCATCCTCCTGGACTTCATGTACACATCTCGGCTCAATTTGCGGGAGGGCAACATCATGGCTGTGATGGCCACGGCTATGTACCTGCAGATGGAGCATGTTGTGGACACTTGCCGGAAGTTTATTAAGGCCAGTGAAGCAGAGATGGTT…
BCL6B	10857	ATGGGTTCCCCCGCCGCCCCGGAGGGAGCGCTGGGCTACGTCCGCGAGTTCACTCGCCACTCCTCCGACGTGCTGGGCAACCTCAACGAGCTGCGCCTGCGCGGGATCCTCACTGACGTCACGCTGCTGGTTGGCGGGCAACCCCTCAGAGCACACAAGGCAGTTCTCATCGCCTGCAGTGGCTTCTTCTATTCAATTTTCCGGGGCCGTGCGGGAGTCGGGGTGGACGTGCTCTCTCTGCCCGGGGGTCCCGAAGCGAGAGGCTTCGCCCCTCTATTGGACTTCATGTACACTTCGCGCCTGCGCCTCTCTCCAGCCACTGCACCAGCAGTCCTAGCGGCCGCCACCTATTTGCAGATGGAGCACGTGGTCCAGGCATGCCACCGCTTCATCCAGGCC…
BHLHA15	53666	ATGAAGACCAAGAACCGGCCCCCACGGCGCCGGGCCCCGGTGCAGGACACAGAGGCCACCCCCGGGGAGGGGACGCCCGACGGGTCCCTGCCGAACCCGGGGCCAGAGCCGGCCAAGGGTCTGCGGAGCCGGCCGGCCCGGGCCGCAGCAAGGGCTCCGGGCGAGGGCAGGCGCAGGCGGCCAGGACCCTCCGGGCCCGGTGGCCGTCGTGACAGCAGCATCCAGCGGCGGCTGGAGAGCAACGAGAGGGAGCGGCAGCGGATGCACAAGCTAAATAACGCCTTCCAGGCCCTGCGTGAAGTCATCCCCCACGTGCGCGCGGACAAGAAGCTCTCCAAGATCGAGACGCTCACGCTGGCCAAGAACTACATCAAATCGCTGACGGCCACCATCCTGACC…
BHLHE23	70843	ATGGCCGAGCTCAAGTCGCTGTCGGGGGACGCGTACCTGGCACTAAGCCACGGCTACGCGGCGGCGGCTGCGGGTCTCGCCTACGGGGCGGCGCGAGAACCCGAAGCGGCCCGCGGCTACGGCACTCCGGGCCCGGGCGGCGACCTCCCCGCGGCGCCTGCACCTCGCGCCCCAGCTCAGGCGGCGGAGAGCAGCGGCGAACAGAGCGGGGACGAGGACGACGCCTTCGAGCAGCGGCGGCGGCGGCGCGGGCCAGGGAGCGCGGCGGACGGGCGGCGGCGGCCGCGAGAGCAGCGGTCTCTGCGGCTCAGCATCAACGCGCGCGAGCGGCGGCGCATGCACGACCTAAACGACGCGCTGGACGGGCTGCGAGCCGTCATCCCCTACGCGCACAGCCCG…
BOLA1	12086	ATGCTGAGTGGGCGGCTGGTCCTGGGTCTGGTCTCCATGGCTGGCCGCGTTTGTTTGTGCCAGGGCAGCGCGGGATCCGGGGCCATCGGTCCGGTGGAGGCCGCCATTCGCACGAAGTTGGAGGAGGCCCTGAGCCCCGAGGTGCTAGAGCTTCGCAACGAGAGCGGTGGCCACGCGGTCCCGCCTGGCAGTGAGACTCACTTCCGCGTGGCTGTGGTGAGCTCTCGTTTCGAGGGACTGAGCCCCCTACAACGACACCGGCTGGTCCACGCAGCGCTGGCCGAGGAGCTGGGAGGTCCGGTCCATGCGCTGGCCATCCAGGCACGGACCCCCGCCCAGTGGAGAGAGAACTCTCAGCTGGACACTAGCCCCCCATGCCTGGGTGGGAACAAGAAAACT…
BOLA2-SMG1P6	14824	ATGGAACTCAGCGCCGAATACCTCCGCGAGAAGCTGCAGCGGGACCTGGAGGCGGAGCATGTGGAGGTGGAGGACACGACCCTCAACCGTTGCTCCTGTAGCTTCCGAGTCCTGGTGGTGTCGGCCAAGTTCGAGGGGAAACCGCTGCTTCAGAGACACAGGTTCTGTACAGAG
CAMTA2	9711	ATGTCCTGGCTGGCCAGCTACCTGGAGAATGTGGACCATTTCCCCAGCTCAACCCCTCCCAGCGAACTGCCCTTTGAGCGAGGTCGCCTGGCTGTCCCTTCAGCACCCTCCTGGGCAGAGTTTCTCTCTGCATCCACCAGTGGCAAGATGGAAAGTGATTTTGCCCTGCTGACACTATCAGATCACGAGCAGCGGGAACTGTATGAGGCTGCCCGAGTCATCCAGACGGCCTTCCGAAAGTACAAGGGCCGGCGGCTGAAGGAGCAGCAGGAGGTAGCAGCAGCTGTAATCCAGCGCTGTTACCGGAAGTACAAGCAGCTGACCTGGATTGCACTTAAGTTTGCACTCTATAAGAAGATGACCCAGGCGGCCATCCTGATCCAGAGCAAGTTCCGAAGC…
CARHSP1	36	ATGTCATCTGAGCCTCCCCCACCACCACAGCCCCCCACCCATCAAGCTTCAGTCGGGCTGCTGGACACCCCTCGGAGCCGTGAGCGCTCACCATCCCCTCTGCGCGGCAACGTGGTCCCAAGCCCACTGCCCACTCGCCGGACGAGGACCTTCTCGGCGACGGTGCGGGCTTCACAGGGCCCCGTCTACAAAGGAGTCTGCAAATGCTTCTGCCGGTCCAAGGGCCATGGCTTCATTACCCCAGCTGATGGCGGCCCCGACATCTTCCTGCACATCTCTGATGTGGAAGGGGAGTATGTCCCAGTGGAAGGCGACGAGGTCACCTATAAAATGTGCTCCATCCCACCCAAGAATGAGAAGCTGCAGGCCGTGGAGGTCGTCATCACTCACCTGGCACCA…
CBFB	2983	ATGCCGCGCGTCGTGCCCGACCAGAGAAGCAAGTTCGAGAACGAGGAGTTTTTTAGGAAGCTGAGCCGCGAGTGTGAGATTAAGTACACGGGCTTCAGGGACCGGCCCCACGAGGAACGCCAGGCACGCTTCCAGAACGCCTGCCGCGACGGCCGCTCGGAAATCGCTTTTGTGGCCACAGGAACCAATCTGTCTCTCCAGTTTTTTCCGGCCAGCTGGCAGGGAGAACAGCGACAAACACCTAGCCGAGAGTATGTCGACTTAGAAAGAGAAGCAGGCAAGGTATATTTGAAGGCTCCCATGATTCTGAATGGAGTCTGTGTTATCTGGAAAGGCTGGATTGATCTCCAAAGACTGGATGGTATGGGCTGTCTGGAGTTTGATGAGGAGCGAGCCCAG…
CDX1	55822	ATGTGCTGGACAAGGATTCGCCCGGGCACACCGTCCTCGCCCGGAGCGCAGAGGCGGACGCCCTACGAGTGGATGCGGCGCAGCGTGGCGGCCGGAGGCGGCGGTGGCAGCGGTAAGACTCGGACCAAGGACAAGTACCGCGTGGTCTACACCGACCACCAACGCCTGGAGCTGGAGAAGGAGTTTCATTACAGCCGTTACATCACAATCCGGCGGAAATCAGAGCTGGCTGCCAATCTGGGGCTCACTGAACGGCAGGTGAAGATCTGGTTCCAAAACCGGCGGGCAAAGGAGCGCAAAGTGAACAAGAAGAAACAGCAGCAGCAACAGCCCCCACAGCCGCCGATGGCCCACGACATCACGGCCACCCCAGCCGGGCCATCCCTGGGGGGCCTGTGT…
CDX2	7686	ATGTACGTGAGCTACCTCCTGGACAAGGACGTGAGCATGTACCCTAGCTCCGTGCGCCACTCTGGCGGCCTCAACCTGGCGCCGCAGAACTTCGTCAGCCCCCCGCAGTACCCGGACTACGGCGGTTACCACGTGGCGGCCGCAGCTGCAGCGGCAGCGAACTTGGACAGCGCGCAGTCCCCGGGGCCATCCTGGCCGGCAGCGTATGGCGCCCCACTCCGGGAGGACTGGAATGGCTACGCGCCCGGAGGCGCCGCGGCCGCCGCCAACGCCGTGGCTCACGGCCTCAACGGTGGCTCCCCGGCCGCAGCCATGGGCTACAGCAGCCCCGCAGACTACCATCCGCACCACCACCCGCATCACCACCCGCACCACCCGGCCGCCGCGCCTTCCTGCGCT…
CDX4	56501	ATGTACGGAAGCTGTCTTTTGGAGAAAGAAGCAGGCATGTACCCGGGCACTCTCATGAGCCCTGGGGGCGACGGCACAGCTGGGACAGGCGGCACAGGGGGCGGTGGGAGTCCGATGCCAGCCTCCAATTTCGCTGCGGCACCGGCTTTCTCGCACTATATGGGGTATCCTCATATGCCCAGCATGGATCCTCACTGGCCGTCTCTGGGAGTCTGGGGCTCACCCTACAGTCCCCCGCGAGAAGACTGGAGCGTGTATCCTGGGCCGTCTAGTACAATGGGCACAGTGCCGGTGAACGACGTGACCTCTAGCCCCGCCGCTTTCTGCTCGACCGACTACAGCAACTTGGGCCCTGTGGGCGGTGGAACTAGCGGCAGCAGCCTACCAGGCCAGGCTGGC…
CEBPE	11208	ATGTCCCACGGGACCTACTACGAGTGTGAGCCCCGGGGTGGCCAGCAGCCACTCGAGTTCTCAGGGGGCCGAGCTGGGCCCGGGGAGCTAGGGGACATGTGTGAGCATGAGGCCTCCATTGACCTCTCCGCCTACATCGAGTCTGGGGAAGAGCAGCTTCTCTCCGATCTCTTTGCCGTGAAGCCAGCGCCTGAGGCCAGAGGCCTCAAGGGCCCCGGAACCCCTGCCTTCCCCCACTACTTGCCGCCTGACCCTCGGCCCTTTGCCTACCCTCCACATACCTTCGGCCCAGACAGGAAGGCGCTGGGGCCTGGCATCTACAGCAGCCCAGGGAGCTACGACCCCAGGGCTGTGGCGGTGAAGGAGGAGCCCCGGGGGCCAGAGGGCAGCCGAGCTGCC…
CEBPG	2410	ATGAGCAAGATATCGCAGCAAAACAGCACTCCAGGGGTGAACGGAATTAGTGTTATCCATACCCAGGCACATGCCAGCGGCTTACAGCAGGTTCCTCAGCTGGTGCCTGCTGGCCCTGGGGGAGGAGGCAAAGCTGTGGCTCCCAGCAAGCAGAGCAAAAAGAGTTCGCCCATGGATCGAAACAGTGACGAGTATCGGCAACGCCGAGAGAGGAACAACATGGCTGTGAAAAAGAGCCGGTTGAAAAGCAAGCAGAAAGCACAAGACACACTGCAGAGAGTCAATCAGCTCAAAGAAGAGAATGAACGGTTGGAAGCAAAAATCAAATTGCTGACCAAGGAATTAAGTGTACTCAAAGATTTGTTTCTTGAGCATGCACACAACCTTGCAGACAACGTA…
CLOCK	54316	ATGTTGTTTACCGTAAGCTGTAGTAAAATGAGCTCGATTGTTGACAGAGATGACAGTAGTATTTTTGATGGGTTGGTGGAAGAAGATGACAAGGACAAAGCGAAAAGAGTATCTAGAAACAAATCTGAAAAGAAACGTAGAGATCAATTTAATGTTCTCATTAAAGAACTGGGATCCATGCTTCCTGGTAATGCTAGAAAGATGGACAAATCTACTGTTCTGCAGAAAAGCATTGATTTTTTACGAAAACATAAAGAAATCACTGCACAGTCAGATGCTAGTGAAATTCGACAGGACTGGAAACCTACATTCCTTAGTAATGAAGAGTTTACACAATTAATGTTAGAGGCTCTTGATGGTTTTTTTTTAGCAATCATGACAGATGGAAGCATAATATAT…
CPXCR1	1621	ATGAGTTCTCCTACTAAAGAAGGAAGTGATACAGCTGGAAATGCTCACAAAAATTCTGAAAATGAGCCTCCTAATGACTGTAGTACAGACATAGAGTCTCCATCTGCTGATCCCAATATGATCTATCAGGTAGAAACCAACCCAATAAACAGGGAGCCAGGCACAGCAACCTCCCAGGAAGATGTTGTTCCTCAAGCAGCAGAAAACAGCGAGCTCGAAACAGAGATCCAAAAAGATCAACGAGAAGAAGATCTAAAAGAAGAGCTTCTTCTACTTCAGACCCCCATTCCCAGAAAATTGGTCTCTCACAAGCCCTTAAATGATAGATCAAGATCCCACTCAGGGAAAGTTGAGATGAAAGCAAACAATTTCCCCATAAATCACAAAACTCGTTTTCGA…
CRAMP1	72222	ATGGTGAAGAACAAGGAGCAGGTCCGCCACTTCTACTACCGCACCTGGCACAAGATCACCAAGTACATCGACTTTGATCATGTGTTCTCTCGAGGCCTGAAGAAGTCATCCCAGGAACTGTATGACCTGATCTGCTATGGCGAGCTGCGCAAGAAGATTGGGGGCTGTATGGATGACAAGAATGCAACAAAGCTGAATGAACTCATTCAGGTTGGGGCCACCACTGTACGTTACAAAGGGCGGAACCTGCGGATCAAAGCGCCCATGTGCCGGGCCCTGAAGAAACTGTGCGATCCAGATGGCTTGAGTGATGAAGAGGACCAGAAGCCAGTGCGCCTGCCTCTGAAAGTCCCTATAGAGCTACAGCCGCGGAACAACCACGCCTGGGCCCGTGTGCAG…
CREB1	3038	ATGACCATGGAATCTGGAGCCGAGAACCAGCAGAGTGGAGATGCAGCTGTAACAGAAGCTGAAAACCAACAAATGACAGTTCAAGCCCAGCCACAGATTGCCACATTAGCCCAGGTATCTATGCCAGCAGCTCATGCAACATCATCTGCTCCCACCGTAACTCTAGTACAGCTGCCCAATGGGCAGACAGTTCAAGTCCATGGAGTCATTCAGGCGGCCCAGCCATCAGTTATTCAGTCTCCACAAGTCCAAACAGTTCAGTCTTCCTGTAAGGACTTAAAAAGACTTTTCTCCGGAACACAGATTTCAACTATTGCAGAAAGTGAAGATTCACAGGAGTCAGTGGATAGTGTAACTGATTCCCAAAAGCGAAGGGAAATTCTTTCAAGGAGGCCTTCC…
CREB3	6817	ATGGAGCTGGAATTGGATGCTGGTGACCAAGACCTGCTGGCCTTCCTGCTAGAGGAAAGTGGAGATTTGGGGACGGCACCCGATGAGGCCGTGAGGGCCCCACTGGACTGGGCGCTGCCGCTTTCTGAGGTACCGAGCGACTGGGAAGTAGATGATTTGCTGTGCTCCCTGCTGAGTCCCCCAGCGTCGTTGAACATTCTCAGCTCCTCCAACCCCTGCCTTGTCCACCATGACCACACCTACTCCCTCCCACGGGAAACTGTCTCTATGGATCTAGAGAGTGAGAGCTGTAGAAAAGAGGGGACCCAGATGACTCCACAGCATATGGAGGAGCTGGCAGAGCAGGAGATTGCTAGGCTAGTACTGACAGATGAGGAGAAGAGTCTATTGGAGAAGGAG…
CREB3L1	7617	ATGGACGCCGTCTTGGAACCCTTCCCGGCCGACAGGCTGTTCCCCGGATCCAGCTTCCTGGACTTGGGGGATCTGAACGAGTCGGACTTCCTCAACAATGCGCACTTTCCTGAGCACCTGGACCACTTTACGGAGAACATGGAGGACTTCTCCAATGACCTGTTCAGCAGCTTCTTTGATGACCCTGTGCTGGATGAGAAGAGCCCTCTATTGGACATGGAACTGGACTCCCCTACGCCAGGCATCCAGGCGGAGCACAGCTACTCCCTGAGCGGCGACTCAGCGCCCCAGAGCCCCCTTGTGCCCATCAAGATGGAGGACACCACCCAAGATGCAGAGCATGGAGCATGGGCGCTGGGACACAAACTGTGCTCCATCATGGTGAAGCAGGAGCAGAGC…
CREB3L2	12044	ATGGAGGTGCTGGAGAGCGGGGAGCAGGGCGTGCTGCAGTGGGACCGCAAGCTGAGCGAGCTGTCAGAGCCCGGGGACGGCGAGGCCCTCATGTACCACACGCACTTCTCAGAACTTCTGGATGAGTTTTCCCAGAACGTCTTGGGTCAGCTCCTGAATGATCCTTTCCTCTCAGAGAAGAGTGTGTCAATGGAGGTGGAACCTTCCCCGACGTCCCCGGCGCCTCTCATCCAGGCTGAGCACAGCTACTCCCTGTGCGAGGAGCCTCGGGCCCAGTCGCCCTTCACCCACATTACCAGTGACAGCTTCAATGACGATGAGGTGGAAAGTGAGAAATGGTACCTGTCTACAGACTTCCCTTCAACATCCATCAAGACAGAGCCAGTTACAGACGAACCA…
CREB3L4	10268	ATGGATCTCGGAATCCCTGACCTGCTGGACGCGTGGCTGGAGCCCCCAGAGGATATCTTCTCGACAGGATCCGTCCTGGAGCTGGGACTCCACTGCCCCCCTCCAGAGGTTCCGGTAACTAGGCTACAGGAACAGGGACTGCAAGGCTGGAAGTCCGGTGGGGACCGTGGCTGTGGCCTTCAAGAGAGTGAGCCTGAAGATTTCTTGAAGCTTTTCATTGATCCCAATGAGGTGTACTGCTCAGAAGCATCTCCTGGCAGTGACAGTGGCATCTCTGAGGACCCCTGCCATCCAGACAGTCCCCCTGCCCCCAGGGCAACCAGTTCTCCTATGCTCTATGAGGTTGTCTATGAGGCAGGGGCCCTGGAGAGGATGCAGGGGGAAACTGGGCCAAATGTA…
CREB5	10842	ATGCCAGCCTCCATGCCTGGGACCCTGCCCAACCCTACAATGCCAGGATCTTCCGCCGTCTTGATGCCAATGGAGCGACAAATGTCAGTGAACTCCAGCATCATGGGGATGCAAGGTCCAAATCTCAGCAACCCCTGTGCTTCTCCCCAGGTCCAGCCAATGCATTCAGAAGCCAAAATGAGGTTGAAGGCTGCATTGACTCACCACCCTGCTGCCATGTCAAATGGGAACATGAACACCATGGGACACATGATGGAGATGATGGGCTCCCGGCAGGACCAGACGCCACACCATCACATGCACTCGCACCCGCATCAGCACCAGACACTGCCACCCCATCACCCTTACCCACACCAGCACCAGCACCCAGCACACCATCCTCACCCTCAACCCCATCAC…
CREBRF	11288	ATGCCTCAGCCTAGTGTAAGCGGAATGGATCCGCCTTTCGGGGATGCCTTTCGAAGCCACACCTTTTCGGAACAAACTCTGATGAGCACAGATCTCTTAGCAAACAGTTCGGATCCAGATTTCATGTATGAACTGGATAGAGAGATGAACTACCAACAGAATCCTAGAGACAACTTTCTTTCTTTGGAGGACTGCAAAGACATTGAAAATCTGGAGTCTTTCACAGATGTCCTGGATAATGAGGGTGCTTTAACCTCAAACTGGGAACAGTGGGATACATACTGTGAAGACCTAACGAAATATACCAAACTAACCAGCTGTGACATCTGGGGAACAAAAGAAGTGGATTACTTGGGTCTTGATGACTTTTCTAGTCCTTACCAAGATGAAGAGGTTATA…
CRX	3015	ATGATGGCGTATATGAACCCGGGGCCCCACTATTCTGTCAACGCCTTGGCCCTAAGTGGCCCCAGTGTGGATCTGATGCACCAGGCTGTGCCCTACCCAAGCGCCCCCAGGAAGCAGCGGCGGGAGCGCACCACCTTCACCCGGAGCCAACTGGAGGAGCTGGAGGCACTGTTTGCCAAGACCCAGTACCCAGACGTCTATGCCCGTGAGGAGGTGGCTCTGAAGATCAATCTGCCTGAGTCCAGGGTTCAGGTTTGGTTCAAGAACCGGAGGGCTAAATGCAGGCAGCAGCGACAGCAGCAGAAACAGCAGCAGCAGCCCCCAGGGGGCCAGGCCAAGGCCCGGCCTGCCAAGAGGAAGGCGGGCACGTCCCCAAGACCCTCCACAGATGTGTGTCCA…
CTCF	6173	ATGGAAGGTGATGCAGTCGAAGCCATTGTGGAGGAGTCCGAAACTTTTATTAAAGGAAAGGAGAGAAAGACTTACCAGAGACGCCGGGAAGGGGGCCAGGAAGAAGATGCCTGCCACTTACCCCAGAACCAGACGGATGGGGGTGAGGTGGTCCAGGATGTCAACAGCAGTGTACAGATGGTGATGATGGAACAGCTGGACCCCACCCTTCTTCAGATGAAGACTGAAGTAATGGAGGGCACAGTGGCTCCAGAAGCAGAGGCTGCTGTGGACGATACCCAGATTATAACTTTACAGGTTGTAAATATGGAGGAACAGCCCATAAACATAGGAGAACTTCAGCTTGTTCAAGTACCTGTTCCTGTGACTGTACCTGTTGCTACCACTTCAGTAGAAGAA…
CTCFL	54781	ATGGCAGCCACTGAGATCTCTGTCCTTTCTGAGCAATTCACCAAGATCAAAGAACTCGAGTTGATGCCGGAAAAAGGCCTGAAGGAGGAGGAAAAAGACGGAGTGTGCAGAGAGAAAGACCATCGGAGCCCTAGTGAGTTGGAGGCCGAGCGTACCTCTGGGGCCTTCCAGGACAGCGTCCTGGAGGAAGAAGTGGAGCTGGTGCTGGCCCCCTCGGAGGAGAGCGAGAAGTACATCCTGACCCTGCAGACGGTGCACTTCACTTCTGAAGCTGTGGAGTTGCAGGATATGAGCTTGCTGAGCATACAGCAGCAAGAAGGGGTGCAGGTGGTGGTGCAACAGCCTGGCCCTGGGTTGCTGTGGCTTGAGGAAGGGCCCCGGCAGAGCCTGCAGCAGTGT…
CXXC1	302	ATGGAGGGAGATGGTTCAGACCCAGAGCCTCCAGATGCCGGGGAGGACAGCAAGTCCGAGAATGGGGAGAATGCGCCCATCTACTGCATCTGCCGCAAACCGGACATCAACTGCTTCATGATCGGGTGTGACAACTGCAATGAGTGGTTCCATGGGGACTGCATCCGGATCACTGAGAAGATGGCCAAGGCCATCCGGGAGTGGTACTGTCGGGAGTGCAGAGAGAAAGACCCCAAGCTAGAGATTCGCTATCGGCACAAGAAGTCACGGGAGCGGGATGGCAATGAGCGGGACAGCAGTGAGCCCCGGGATGAGGGTGGAGGGCGCAAGAGGCCTGTCCCTGATCCAGACCTGCAGCGCCGGGCAGGGTCAGGGACAGGGGTTGGGGCCATGCTTGCT…
DACH2	55838	ATGCCAGAGTTTCGCTCTGTTGCCCAGGCTGCAGTGCAGTGGTGTGATCTTGGCTCGCTGCAACTTCCGCCTCCCAGGTTCAAGGGATTCTTGTGCCTCAGCCTCCCGAGTAGCTGGAATTACAGTTCAAGACCCGGCAGGCCCCCTAAGCGTTCTTTGGGAGTGTTGCAGGAAAATGCCCGCCTTCTGACCCATGCAGTCCCAGGCCTCTTATCGCCAGGACTTATCACTCCGACAGGTATAACAGCTGCAGCGATGGCTGAGGCGATGAAACTTCAGAAGATGAAGCTTATGGCTATGAACACTCTTCAGGGAAATGGAAGCCAAAATGGGACCGAATCAGAGCCTGATGATCTTAATTCTAACACAGGTGGAAGTGAATCCTCCTGGGATAAAGAT…
DDIT3	3944	ATGGCAGCTGAGTCATTGCCTTTCTCCTTTGGGACACTGTCCAGCTGGGAGCTGGAAGCCTGGTATGAGGACCTGCAAGAGGTCCTGTCTTCAGATGAAAATGGGGGTACCTATGTTTCACCTCCTGGAAATGAAGAGGAAGAATCAAAAATCTTCACCACTCTTGACCCTGCTTCTCTGGCTTGGCTGACTGAGGAGGAGCCAGAACCAGCAGAGGTCACAAGCACCTCCCAGAGCCCTCACTCTCCAGATTCCAGTCAGAGCTCCCTGGCTCAGGAGGAAGAGGAGGAAGACCAAGGGAGAACCAGGAAACGGAAACAGAGTGGTCATTCCCCAGCCCGGGCTGGAAAGCAGCGCATGAAGGAGAAAGAACAGGAGAATGAAAGGAAAGTGGCACAG…
DLX1	2288	ATGGAGTTTGGGCCGCCCAACCAGCAAATGTCTCCTTCTCCCATGTCCCACGGGCACTACTCCATGCACTGTTTACACTCGGCGGGCCATTCGCAGCCCGACGGCGCCTACAGCTCAGCCTCGTCCTTCTCCCGACCGCTGGGCTACCCCTACGTCAACTCGGTCAGCAGCCACGCATCCAGCCCCTACATCAGTTCGGTGCAGTCCTACCCGGGCAGCGCCAGCCTCGCCCAGAGCCGCCTGGAGGACCCAGGGGCGGACTCGGAGAAGAGCACGGTGGTGGAAGGCGGTGAAGTGCGCTTCAATGGCAAGGGAAAAAAGATCCGTAAACCCAGGACGATTTATTGCAGTTTGCAGTTGCAGGCTTTGAACCGGAGGTTCCAGCAAACTCAGTACCTA…
DLX3	7245	ATGAGTGGCTCCTTCGATCGCAAGCTCAGCAGCATCCTCACCGACATCTCCAGCTCCCTTAGCTGCCATGCGGGCTCCAAGGACTCGCCTACCCTGCCCGAGTCTTCTGTCACTGACCTGGGCTACTACAGCGCTCCCCAGCACGATTACTACTCGGGCCAGCCCTATGGCCAGACGGTGAACCCCTACACCTACCACCACCAATTCAATCTCAATGGGCTTGCAGGCACGGGCGCTTACTCGCCCAAGTCGGAATATACCTACGGAGCCTCCTACCGGCAATACGGGGCGTATCGGGAGCAGCCGCTGCCAGCCCAGGACCCAGTGTCGGTGAAGGAGGAGCCGGAAGCAGAGGTGCGCATGGTGAATGGGAAGCCCAAGAAGGTCCGAAAGCCGCGT…
DLX4	174	ATGACCTCTTTGCCCTGCCCCCTCCCCGGCCGGGACGCCTCCAAAGCTGTCTTCCCAGACCTCGCCCCTGTCCCGTCGGTAGCGGCTGCCTACCCGCTTGGCTTGTCCCCTACAACCGCAGCCTCCCCCAATTTGTCCTACTCCAGGCCGTATGGCCACCTCCTGTCTTACCCCTACACCGAGCCAGCGAACCCCGGAGACTCCTACCTGTCCTGCCAGCAACCCGCGGCGCTCTCTCAGCCCCTCTGCGGACCTGCAGAGCACCCTCAGGAACTCGAGGCAGACTCGGAGAAGCCGCGGCTGTCCCCGGAACCCTCCGAGCGGCGCCCTCAGGCCCCCGCCAAAAAGCTCCGCAAGCCGAGGACCATCTACTCCAGCCTGCAGCTGCAGCACCTAAAC…
DLX5	4867	ATGACAGGAGTGTTTGACAGAAGGGTCCCCAGCATCCGATCCGGCGACTTCCAAGCTCCGTTCCAGACGTCCGCAGCTATGCACCATCCGTCTCAGGAATCGCCAACTTTGCCCGAGTCTTCAGCTACCGATTCTGACTACTACAGCCCTACGGGGGGAGCCCCGCACGGCTACTGCTCTCCTACCTCGGCTTCCTATGGCAAAGCTCTCAACCCCTACCAGTATCAGTATCACGGCGTGAACGGCTCCGCCGGGAGCTACCCAGCCAAAGCTTATGCCGACTATAGCTACGCTAGCTCCTACCACCAGTACGGCGGCGCCTACAACCGCGTCCCAAGCGCCACCAACCAGCCAGAGAAAGAAGTGACCGAGCCCGAGGTGAGAATGGTGAATGGCAAA…
DLX6	13786	ATGAGCCACTCGCAGCACAGCCCTTACCTCCAGTCCTACCACAACAGCAGCGCAGCCGCCCAGACGCGAGGGGACGACACAGATCAACAAAAAACTACAGTGATTGAAAACGGGGAAATCAGGTTCAATGGAAAAGGGAAAAAGATTCGGAAGCCTCGGACCATTTATTCCAGCCTGCAGCTCCAGGCTTTAAACCATCGCTTTCAGCAGACACAGTATCTGGCCCTTCCAGAGAGAGCCGAACTGGCAGCTTCCTTAGGACTGACACAAACACAGGTGAAGATATGGTTTCAGAACAAACGCTCTAAGTTTAAGAAACTGCTGAAGCAGGGCAGTAATCCTCATGAGAGCGACCCCCTCCAGGGCTCGGCGGCCCTGTCGCCACGCTCGCCAGCGCTG…
DMRT1	11358	ATGCCCAACGACGAGGCATTCAGCAAGCCCTCTACACCGTCGGAAGCCCCTCACGCCCCCGGGGTACCGCCGCAGGGCAGAGCCGGGGGCTTTGGCAAAGCGTCTGGGGCGCTAGTGGGGGCGGCCAGCGGCTCGAGCGCCGGGGGCAGCAGCAGAGGAGGCGGCTCCGGCTCCGGGGCGTCGGACCTGGGTGCCGGGAGCAAGAAGTCCCCGCGGCTGCCCAAGTGCGCACGCTGCAGGAACCACGGCTACGCCTCGCCGCTCAAGGGCCACAAGCGCTTCTGCATGTGGCGCGACTGCCAGTGCAAGAAGTGCAACCTGATCGCCGAGAGGCAGCGCGTGATGGCCGCGCAGGTGGCCCTGAGAAGGCAGCAGGCCCAGGAGGAGGAATTGGGTATC…
DMRTB1	2266	ATGCCCAGCCTTGCGGGACCCCCTTTTGGGGCGGAGGCCGCAGGCAGTGGCTACCCTGGCCCCCTAGACCTGCGCAGGCCGATGCGGACCGTGCCCGGCCCACTGTTCACCGACTTTGTGCGCCCTCTGAACATCAACCCGGACCGTGCACTGGGCCCTGAGTACCCTGGTGGCTCCAGCATGCACCCCTACTGCCCGTTCCCGCTGGGCTACCTGGACGCCCCTCCTGGCGTCCCCCTGCAGCAGGGCTTCCGGCATGTGTCCCGCAGCCAGTACCAAGGCGGAGGCTTGGTGTCAGAACCAGGAGGAGACTTCCAGCCAAGCTACTACCTGCCGCCGCCGCCGCCGCCACTGCCGCCCCTTCCACCGCTTCCACCGCAGCCCCAGTTCCTCCCGCCA…
DMRTC2	2115	ATGGAACCCAGTGACATGCCTGCTGGCTACCACTGCCCCTTAGACTCTGCCCCCTGGGATGAGACCAGAGACCCCCAGAGCACAGAGCTGATCCCCAGGAGAGCCATCAGCCGCTCTCCAACCTGCGCCCGCTGCCGCAACCATGGTGTCACCGCCCATCTCAAGGGCCACAAGCGCCTCTGCCTCTTCCAGGCTTGCGAGTGTCACAAATGTGTCCTCATCCTGGAGCGCCGCAGGGTCATGGCTGCCCAGGTGGCCTTGCGTAGGCAGCAGGAGGCGCAGCTAAAGAAGCACCTGATGAGGAGAGGGGAAGCCTCTCCCAAAGCTCCCAACCACTTCAGAAAGGGAACCACTCAGCCACAGGTCCCCTCTGGAAAGGAGAACATAGCACCCCAGCCT…
DMTF1	14399	ATGAGCACAGTGGAAGAGGATTCTGACACAGTAACAGTAGAAACTGTGAACTCTGTGACTTTGACTCAGGACACAGAAGGGAATCTCATTCTTCACTGCCCTCAGAATGAAGCGGATGAAATAGACTCAGAAGATAGTATTGAACCTCCACATAAAAGGCTTTGTTTGTCCTCTGAGGATGATCAGAGTATTGATGATTCTACTCCTTGCATATCAGTTGTTGCACTTCCACTTTCAGAAAATGATCAGAGCTTTGAAGTGACCATGACTGCAACCACAGAAGTAGCAGATGATGAGGTTACTGAGGGGACTGTGACACAGATACAGATTTTGCAGAATGAGCAACTAGATGAAATATCTCCCTTGGGTAACGAGGAAGTTTCAGCAGTTAGCCAAGCA…
DNAJC2	13343	ATGCTGCTTCTGCCAAGCGCCGCGGACGGCCGGGGCACCGCCATCACCCACGCTCTGACCTCTGCCTCTACACTCTGTCAAGTTGAACCTGTGGGAAGATGGTTTGAAGCTTTTGTTAAGAGGAGAAACAGAAATGCTTCTGCCTCTTTTCAGGAACTGGAGGATAAGAAAGAGTTATCCGAGGAATCAGAAGATGAAGAATTGCAGTTGGAAGAGTTTCCCATGCTGAAAACACTTGATCCCAAAGACTGGAAGAACCAAGATCATTATGCAGTTCTTGGACTTGGCCATGTGAGATACAAGGCTACACAGAGACAGATCAAAGCAGCTCATAAAGCAATGGTTTTAAAACATCACCCAGACAAACGGAAAGCAGCTGGTGAACCAATAAAAGAAGGA…
DPF1	56766	ATGGCCACGGTCATCCCTGGCCCCCTGAGCCTAGGCGAGGACTTCTACCGCGAGGCCATCGAGCACTGCCGCAGTTACAACGCGCGCCTGTGCGCCGAGCGCAGCCTGCGACTGCCCTTCCTCGACTCGCAGACCGGCGTGGCCCAGAACAACTGCTACATCTGGATGGAGAAGACCCACCGCGGGCCGGGTTTGGCCCCGGGACAGATTTACACGTACCCCGCCCGCTGTTGGAGGAAGAAACGGAGACTCAACATCCTGGAGGACCCCAGACTCAGGCCCTGCGAGTACAAGATCGACTGTGAAGCACCCCTGAAGAAGGAGGGTGGCCTCCCGGAAGGGCCGGTCCTCGAGGCTCTACTGTGTGCAGAGACGGGGGAGAAGAAGATTGAGCTGAAG…
DPF2	190	ATGGCGGCTGTGGTGGAGAATGTAGTGAAGCTCCTTGGGGAGCAGTACTACAAAGATGCCATGGAGCAGTGCCACAATTACAATGCTCGCCTCTGTGCTGAGCGCAGCGTGCGCCTGCCTTTCTTGGACTCACAGACCGGAGTAGCCCAGAGCAATTGTTACATCTGGATGGAAAAGCGACACCGGGGTCCAGGATTGGCCTCCGGACAGCTGTACTCCTACCCTGCCCGGCGCTGGCGGAAAAAGCGGCGAGCCCATCCCCCTGAGGATCCACGACTTTCCTTCCCATCTATTAAGCCAGACACAGACCAGACCCTGAAGAAGGAGGGGCTGATCTCTCAGGATGGCAGTAGTTTAGAGGCTCTGTTGCGCACTGACCCCCTGGAGAAGCGAGGTGCC…
DR1	4168	ATGGCTTCCTCGTCTGGCAACGATGATGATCTCACTATCCCCAGAGCTGCTATCAATAAAATGATCAAAGAGACTCTTCCTAATGTCCGGGTGGCCAACGATGCTCGAGAGCTGGTGGTGAACTGCTGCACTGAATTCATTCACCTTATATCTTCTGAAGCCAATGAGATTTGTAACAAATCGGAAAAGAAGACCATCTCACCAGAGCATGTCATACAAGCACTAGAAAGTTTGGGATTTGGCTCTTACATCAGTGAAGTAAAAGAAGTCTTGCAAGAGTGTAAAACAGTAGCATTAAAAAGAAGAAAGGCCAGTTCTCGTTTGGAAAACCTTGGCATTCCTGAAGAAGAGTTATTGAGACAGCAACAAGAATTATTTGCAAAAGCTAGACAGCAACAA…
E2F2	8971	ATGGAGTCTCGCTCTGTTGCCCAGGCTGGAGTGCAGTGGCCTGATCTCGGCTCACTGCAACCTCTGCCTCCCAGGTTCAAGCGATTCTTCTGCCTCAGCCTCCAGAGTAGCTGGGACTATAGACATGCACCACCACGCCCGGCTAATTTTGTATTTTTGGTCGAGACGGGGTTTTGCCATGTTAGTCAGGCTGGTCTTGAACTCCTGACCTCAAGTGATCCACCACCTCGGCCTCCCAAAGTGTTGAGA
E2F3	8623	ATGCAAAGTGGTGGTGGGGTCAAGACAGATGACACCAGCACTTTAAACTCTTTGTGTGGGTATGCGTGGGTGTATGTTTGGGAAGAAAAACAAAGGTGCAGACTATCTTCCTTTTTTTCTTCTTCAGCCTCCATCCCTGGCCTCCTCCCCTCACACACACTGGACTTGGTACAAAATGTCGGTGTGGTCCTAGATGAAGCATTGGGGTGGGGGAGGGAGAGGGAGCTTTGTGTTAAGTGCCTACTGGAAATGCACTGTGGGGTTTTTTCCTGTATGGGAAACCATTTATGCCAAGCTTTTCCCCATTTCCCATATTTATCTCATCTGGTTAGCTGCCTCTGCTTCCAGCTTTGTGTAATTCTCTTTGCCAGCTGCACAAAGCTGATTTTTTCCAAAGTC
E2F6	5323	ATGAGTCAGCAGCGGCCGGCGAGGAAGTTACCCAGTCTCCTCCTGGACCCGACGGAGGAGACGGTTCGCCGTCGGTGCCGAGACCCCATCAACGTGGAGGGCCTGCTGCCATCAAAAATAAGGATTAATTTAGAAGATAATGTACAATATGTGTCCATGAGAAAAGCTCTAAAAGTGAAGAGACCTCGTTTTGATGTATCGCTGGTTTATTTAACTCGAAAATTTATGGATCTTGTCAGATCTGCTCCCGGGGGTATTCTTGACTTAAACAAGGTTGCAACGAAACTGGGAGTCCGAAAGCGGAGAGTGTATGACATCACCAATGTCTTAGATGGAATCGACCTCGTTGAAAAGAAATCCAAGAACCATATTAGATGGATAGGATCTGATCTTAGCAAT…
E2F8	9563	ATGGCTCAGCTTGCAGCTATTTGTAAAATGCAGTTAGAAGAGCAATCAAGTGAATCCAGACAGAAAGTGAAAGTACAGCTGGCAAGATCTGGACCCTGCAAACCAGTAGCCCCTCTGGACCCCCCAGTGAATGCTGAGATGGAGCTGACAGCACCGTCCCTCATCCAGCCCCTGGGAATGGTTCCCCTGATCCCCAGCCCCTTGTCATCAGCAGTGCCCCTGATCCTACCTCAGGCCCCTTCAGGCCCATCCTATGCCATCTACCTGCAGCCCACTCAAGCCCACCAAAGTGTGACGCCACCCCAAGGCCTGAGCCCAACGGTGTGCACCACCCACTCTTCTAAAGCTACTGGCTCAAAAGACTCCACAGATGCCACCACTGAGAAGGCAGCCAATGAT…
E4F1	7043	ATGGAGGGCGCGATGGCAGTGCGGGTGACGGCCGCTCATACGGCAGAAGCCCAGGCCGAAGCCGGGCGGGAAGCGGGCGAGGGTGCAGTTGCGGCGGTGGCGGCGGCCTTGGCCCCCAGCGGCTTCCTCGGCCTCCCGGCGCCCTTCAGCGAGGAAGATGAGGACGATGTGCACAGATGCGGCCGCTGCCAGGCAGAGTTCACCGCCTTGGAGGATTTTGTTCAGCACAAGATTCAGAAGGCCTGCCAGCGGGCCCCTCCGGAGGCCCTGCCTGCCACCCCTGCCACCACAGCGTTGCTGGGCCAGGAGGTGGTGCCGGCAGCACCAGGCCCAGAGGAGCCCATCACTGTGGCCCACATCGTGGTGGAGGCGGCCTCTCTGGCAGCAGACATCAGCCAC…
EBF1	11153	ATGTTTGGGATTCAGGAAAGCATCCAACGGAGTGGAAGCAGCATGAAGGAAGAGCCGCTGGGCAGCGGCATGAACGCGGTGCGGACGTGGATGCAGGGCGCCGGGGTGCTGGACGCCAACACGGCGGCGCAGAGCGGGGTGGGTCTGGCCCGGGCTCACTTTGAGAAGCAGCCGCCTTCCAATCTGCGGAAATCCAACTTCTTCCACTTCGTCCTGGCCCTCTACGACAGACAGGGCCAGCCCGTGGAGATCGAGAGGACAGCGTTTGTGGGGTTCGTGGAGAAGGAAAAAGAAGCCAACAGCGAAAAGACCAATAACGGAATTCACTACCGGCTTCAGCTTCTCTACAGCAATGGGATAAGGACGGAGCAGGATTTCTACGTGCGCCTCATTGACTCC…
EBF3	54355	ATGTTTGGGATTCAGGAGAATATTCCGCGCGGGGGGACGACCATGAAGGAGGAGCCGCTGGGCAGCGGCATGAACCCGGTGCGCTCGTGGATGCACACGGCGGGCGTGGTGGACGCCAACACGGCCGCCCAGAGCGGCGTGGGGCTGGCGCGGGCGCACTTCGAGAAGCAGCCGCCTTCCAACCTCCGGAAATCCAATTTCTTCCACTTCGTGCTGGCGCTCTACGATAGGCAGGGGCAGCCGGTGGAGATTGAAAGGACCGCTTTTGTGGACTTTGTGGAGAAAGAGAAAGAGCCAAACAACGAGAAAACCAACAACGGCATCCACTATAAACTCCAGTTATTGTACAGCAACGGAGTCAGAACAGAGCAAGATCTGTATGTTCGCCTCATAGATTCA…
EGR1	14665	ATGGCCGCGGCCAAGGCCGAGATGCAGCTGATGTCCCCGCTGCAGATCTCTGACCCGTTCGGATCCTTTCCTCACTCGCCCACCATGGACAACTACCCTAAGCTGGAGGAGATGATGCTGCTGAGCAACGGGGCTCCCCAGTTCCTCGGCGCCGCCGGGGCCCCAGAGGGCAGCGGCAGCAACAGCAGCAGCAGCAGCAGCGGGGGCGGTGGAGGCGGCGGGGGCGGCAGCAACAGCAGCAGCAGCAGCAGCACCTTCAACCCTCAGGCGGACACGGGCGAGCAGCCCTACGAGCACCTGACCGCAGAGTCTTTTCCTGACATCTCTCTGAACAACGAGAAGGTGCTGGTGGAGACCAGTTACCCCAGCCAAACCACTCGACTGCCCCCCATCACCTAT…
EGR2	9919	ATGATGACCGCCAAGGCCGTAGACAAAATCCCAGTAACTCTCAGTGGTTTTGTGCACCAGCTGTCTGACAACATCTACCCGGTGGAGGACCTCGCCGCCACGTCGGTGACCATCTTTCCCAATGCCGAACTGGGAGGCCCCTTTGACCAGATGAACGGAGTGGCCGGAGATGGCATGATCAACATTGACATGACTGGAGAGAAGAGGTCGTTGGATCTCCCATATCCCAGCAGCTTTGCTCCCGTCTCTGCACCTAGAAACCAGACCTTCACTTACATGGGCAAGTTCTCCATTGACCCTCAGTACCCTGGTGCCAGCTGCTACCCAGAAGGCATAATCAATATTGTGAGTGCAGGCATCTTGCAAGGGGTCACTTCCCCAGCTTCAACCACAGCCTCA…
EGR3	53526	ATGACCGGCAAACTCGCCGAGAAGCTGCCGGTGACCATGAGCAGTTTGCTAAACCAACTGCCTGACAATCTGTACCCCGAGGAGATCCCCAGCGCGCTCAACCTCTTCTCCGGCAGCAGCGACTCGGTAGTCCATTACAATCAGATGGCTACAGAGAATGTAATGGACATCGGTCTGACCAACGAGAAGCCCAACCCGGAACTCTCTTACTCCGGCTCCTTCCAGCCAGCCCCCGGCAACAAGACCGTGACCTACTTGGGAAAGTTCGCCTTCGACTCCCCTTCCAACTGGTGCCAGGACAACATCATTAGCCTCATGAGCGCCGGCATCTTGGGGGTGCCCCCGGCTTCAGGGGCGCTCAGCACGCAGACGTCCACGGCCAGCATGGTGCAGCCACCG…
EHF	10257	ATGATTCTGGAAGGAGGTGGTGTAATGAATCTCAACCCCGGCAACAACCTCCTTCACCAGCCGCCAGCCTGGACAGACAGCTACTCCACGTGCAATGTTTCCAGTGGGTTTTTTGGAGGCCAGTGGCATGAAATTCATCCTCAGTACTGGACCAAGTACCAGGTGTGGGAGTGGCTCCAGCACCTCCTGGACACCAACCAGCTGGATGCCAATTGTATCCCTTTCCAAGAGTTCGACATCAACGGCGAGCACCTCTGCAGCATGAGTTTGCAGGAGTTCACCCGGGCGGCAGGGACGGCGGGGCAGCTCCTCTACAGCAACTTGCAGCATCTGAAGTGGAACGGCCAGTGCAGTAGTGACCTGTTCCAGTCCACACACAATGTCATTGTCAAGACTGAA…
ELF1	9607	ATGGCTGCTGTTGTCCAACAGAACGACCTAGTATTTGAATTTGCTAGTAACGTCATGGAGGATGAACGACAGCTTGGTGATCCAGCTATTTTTCCTGCCGTAATTGTGGAACATGTTCCTGGTGCTGATATTCTCAATAGTTATGCCGGTCTAGCCTGTGTGGAAGAGCCCAATGACATGATTACTGAGAGTTCACTGGATGTTGCTGAAGAAGAAATCATAGACGATGATGATGATGACATCACCCTTACAGTTGAAGCTTCTTGTCATGACGGGGATGAAACAATTGAAACTATTGAGGCTGCTGAGGCACTCCTCAATATGGATTCCCCTGGCCCTATGCTGGATGAAAAACGAATAAATAATAATATATTTAGTTCACCTGAAGATGACATGGTT…
ELF2	1368	ATGGCGACGTCTCTGCATGAGGGACCCACGAACCAGCTGGATCTGCTCATCCGGGCCGTGGAAGCATCAGTTCACAGCAGTAATGCACACTGTACAGATAAGACAATTGAAGCTGCTGAAGCCCTGCTTCATATGGAATCTCCTACCTGCTTGAGGGATTCAAGAAGTCCTGTGGAAGTGTTTGTTCCTCCTTGTGTATCAACTCCAGAATTCATCCATGCTGCTATGAGGCCAGATGTCATTACAGAAACTGTAGTGGAGGTGTCAACTGAAGAGTCTGAACCCATGGATACCTCTCCTATTCCAACATCACCAGATAGCCATGAACCAATGAAAAAGAAAAAAGTTGGCCGTAAACCAAAGACCCAGCAATCACCAATTTCCAATGGGTCTCCTGAG…
ELF4	5886	ATGGCTATTACCCTACAGCCCAGTGACCTGATCTTTGAGTTCGCAAGCAACGGGATGGATGATGATATCCACCAGCTGGAAGACCCCTCTGTGTTCCCAGCTGTGATCGTGGAGCAGGTACCCTACCCTGATTTACTGCATCTGTACTCGGGACTGGAGTTGGACGACGTTCACAATGGCATCATAACAGACGGGACCTTGTGCATGACGCAGGATCAGATCCTGGAAGGCAGTTTTTTGCTGACAGATGACAATGAGGCCACCTCGCACACCATGTCAACCGCGGAAGTCTTACTCAATATGGAGTCTCCCAGCGATATCCTGGATGAGAAGCAGATCTTCAGTACCTCCGAAATGCTTCCAGACTCGGACCCTGCACCAGCTGTCACTCTGCCCAAC…
ELF5	2605	ATGTTGGACTCGGTGACACACAGCACCTTCCTGCCTAATGCATCCTTCTGCGATCCCCTGATGTCGTGGACTGATCTGTTCAGCAATGAAGAGTACTACCCTGCCTTTGAGCATCAGACAGCCTGTGACTCATACTGGACATCAGTCCACCCTGAATACTGGACTAAGCGCCATGTGTGGGAGTGGCTCCAGTTCTGCTGCGACCAGTACAAGTTGGACACCAATTGCATCTCCTTCTGCAACTTCAACATCAGTGGCCTGCAGCTGTGCAGCATGACACAGGAGGAGTTCGTCGAGGCAGCTGGCCTCTGCGGCGAGTACCTGTACTTCATCCTCCAGAACATCCGCACACAAGGTTACTCCTTTTTTAATGACGCTGAAGAAAGCAAGGCCACCATC…
ELK1	11972	ATGGACCCATCTGTGACGCTGTGGCAGTTTCTGCTGCAGCTGCTGAGAGAGCAAGGCAATGGCCACATCATCTCCTGGACTTCACGGGATGGTGGTGAATTCAAGCTGGTGGATGCAGAGGAGGTGGCCCGGCTGTGGGGGCTACGCAAGAACAAGACCAACATGAATTACGACAAGCTCAGCCGGGCCTTGCGGTACTACTATGACAAGAACATCATCCGCAAGGTGAGCGGCCAGAAGTTCGTCTACAAGTTTGTGTCCTACCCTGAGGTCGCAGGGTGCTCCACTGAGGACTGCCCGCCCCAGCCAGAGGTGTCTGTTACCTCCACCATGCCAAATGTGGCCCCTGCTGCTATACATGCCGCCCCAGGGGACACTGTCTCTGGAAAGCCAGGCACA…
ELK3	6405	ATGGAGAGTGCAATCACGCTGTGGCAGTTCCTGTTGCAGTTGCTGCTGGATCAGAAACATGAGCATTTGATCTGCTGGACCTCGAACGATGGTGAATTCAAGCTCCTCAAAGCAGAAGAAGTGGCCAAGCTGTGGGGACTCCGAAAAAACAAAACAAATATGAACTATGATAAGCTGAGCAGAGCCCTGCGATACTATTATGACAAGAACATCATCAAGAAGGTGATCGGGCAGAAGTTTGTGTACAAGTTTGTCTCTTTCCCGGAGATCCTGAAGATGGATCCTCACGCGGTGGAGATCAGCCGGGAGAGCCTTCTGCTGCAGGACAGCGACTGCAAGGCGTCTCCGGAGGGCCGCGAGGCCCACAAACACGGCCTGGCCGCCCTCAGAAGCACGAGC…
ELK4	12067	ATGGACAGTGCTATCACCCTGTGGCAGTTCCTTCTTCAGCTCCTGCAGAAGCCTCAGAACAAGCACATGATCTGTTGGACCTCTAATGATGGGCAGTTTAAGCTTTTGCAGGCAGAAGAGGTGGCTCGTCTCTGGGGGATTCGCAAGAACAAGCCTAACATGAATTATGACAAACTCAGCCGAGCCCTCAGATACTATTATGTAAAGAATATCATCAAAAAAGTGAATGGTCAGAAGTTTGTGTACAAGTTTGTCTCTTATCCAGAGATTTTGAACATGGATCCAATGACAGTGGGCAGGATTGAGGGTGACTGTGAAAGTTTAAACTTCAGTGAAGTCAGCAGCAGTTCCAAAGATGTGGAGAATGGAGGGAAAGATAAACCACCTCAGCCTGGTGCC…
EN1	40080843	ATGGAAGAACAGCAGCCGGAACCTAAAAGTCAGCGCGACTCGGCCCTCGGCGCGGCGGCGGCGGCGACTCCGGGCGGCCTCAGCCTGAGCCTCAGTCCGGGCGCCAGCGGCAGCAGCGGCAGCGGCAGCGATGGAGACAGCGTGCCGGTGTCCCCGCAGCCTGCGCCCCCCTCGCCGCCCGCGGCGCCTTGCCTGCCGCCCCTGGCCCACCACCCGCACCTCCCCCCACACCCCCCGCCCCCGCCGCCTCAGCATCTCGCGGCGCCTGCTCACCAGCCGCAGCCAGCGGCCCAGCTGCACCGCACCACCAACTTTTTCATCGACAACATCCTGAGGCCGGACTTCGGCTGCAAAAAGGAGCAGCCGCCACCGCAGCTTCTGGTGGCTGCGGCGGCCAGA…
ERF	2592	ATGAAGACCCCGGCGGACACAGGGTTTGCCTTCCCGGATTGGGCCTACAAGCCAGAGTCGTCCCCTGGCTCAAGGCAGATCCAGCTGTGGCACTTTATCCTGGAGCTGCTGCGGAAGGAGGAGTACCAGGGCGTCATTGCCTGGCAGGGGGACTACGGGGAATTCGTCATCAAAGACCCTGATGAGGTGGCCCGGCTGTGGGGCGTTCGCAAGTGCAAGCCCCAGATGAATTACGACAAGCTGAGCCGGGCCCTGCGCTATTACTATAACAAGCGCATTCTGCACAAGACCAAGGGGAAACGGTTCACCTACAAGTTCAATTTCAACAAACTGGTGCTGGTCAATTACCCATTCATTGATGTGGGGTTGGCTGGGGGTGCAGTGCCCCAGAGTGCCCCG…
ERG	11267	ATGGCCAGCACTATTAAGGAAGCCTTATCAGTTGTGAGTGAGGACCAGTCGTTGTTTGAGTGTGCCTACGGAACGCCACACCTGGCTAAGACAGAGATGACCGCGTCCTCCTCCAGCGACTATGGACAGACTTCCAAGATGAGCCCACGCGTCCCTCAGCAGGATTGGCTGTCTCAACCCCCAGCCAGGGTCACCATCAAAATGGAATGTAACCCTAGCCAGGTGAATGGCTCAAGGAACTCTCCTGATGAATGCAGTGTGGCCAAAGGCGGGAAGATGGTGGGCAGCCCAGACACCGTTGGGATGAACTACGGCAGCTACATGGAGGAGAAGCACATGCCACCCCCAAACATGACCACGAACGAGCGCAGAGTTATCGTGCCAGCAGATCCTACGCTA…
ESR1	56919	ATGACCATGACCCTCCACACCAAAGCATCTGGGATGGCCCTACTGCATCAGATCCAAGGGAACGAGCTGGAGCCCCTGAACCGTCCGCAGCTCAAGATCCCCCTGGAGCGGCCCCTGGGCGAGGTGTACCTGGACAGCAGCAAGCCCGCCGTGTACAACTACCCCGAGGGCGCCGCCTACGAGTTCAACGCCGCGGCCGCCGCCAACGCGCAGGTCTACGGTCAGACCGGCCTCCCCTACGGCCCCGGGTCTGAGGCTGCGGCGTTCGGCTCCAACGGCCTGGGGGGTTTCCCCCCACTCAACAGCGTGTCTCCGAGCCCGCTGATGCTACTGCACCCGCCGCCGCAGCTGTCGCCTTTCCTGCAGCCCCACGGCCAGCAGGTGCCCTACTACCTGGAG…
ESR2	1485	ATGGATATAAAAAACTCACCATCTAGCCTTAATTCTCCTTCCTCCTACAACTGCAGTCAATCCATCTTACCCCTGGAGCACGGCTCCATATACATACCTTCCTCCTATGTAGACAGCCACCATGAATATCCAGCCATGACATTCTATAGCCCTGCTGTGATGAATTACAGCATTCCCAGCAATGTCACTAACTTGGAAGGTGGGCCTGGTCGGCAGACCACAAGCCCAAATGTGTTGTGGCCAACACCTGGGCACCTTTCTCCTTTAGTGGTCCATCGCCAGTTATCACATCTGTATGCGGAACCTCAAAAGAGTCCCTGGTGTGAAGCAAGATCGCTAGAACACACCTTACCTGTAAACAGAGAGACACTGAAAAGGAAGGTTAGTGGGAACCGTTGC…
ESRRB	100015441	ATGTCCTCGGACGACAGGCACCTGGGCTCCAGCTGCGGCTCCTTCATCAAGACTGAGCCGTCCAGCCCGTCCTCGGGCATTGATGCCCTCAGCCACCACAGCCCCAGTGGCTCGTCCGACGCCAGCGGCGGCTTTGGCCTGGCCCTGGGCACCCACGCCAACGGTCTGGACTCGCCACCCATGTTTGCAGGCGCCGGGCTGGGAGGCACCCCATGCCGCAAGAGCTACGAGGACTGTGCCAGCGGCATCATGGAGGACTCGGCCATCAAGTGCGAGTACATGCTCAACGCCATCCCCAAGCGCCTGTGCCTCGTGTGCGGGGACATTGCCTCTGGCTACCACTACGGCGTGGCCTCCTGCGAGGCTTGCAAGGCCTTCTTCAAGAGGACTATCCAAGGG…
ESRRG	10820	ATGTCAAACAAAGATCGACACATTGATTCCAGCTGTTCGTCCTTCATCAAGACGGAACCTTCCAGCCCAGCCTCCCTGACGGACAGCGTCAACCACCACAGCCCTGGTGGCTCTTCAGACGCCAGTGGGAGCTACAGTTCAACCATGAATGGCCATCAGAACGGACTTGACTCGCCACCTCTCTACCCTTCTGCTCCTATCCTGGGAGGTAGTGGGCCTGTCAGGAAACTGTATGATGACTGCTCCAGCACCATTGTTGAAGATCCCCAGACCAAGTGTGAATACATGCTCAACTCGATGCCCAAGAGACTGTGTTTAGTGTGTGGTGACATCGCTTCTGGGTACCACTATGGGGTAGCATCATGTGAAGCCTGCAAGGCATTCTTCAAGAGGACAATT…
ETS1	7776	ATGAAGGCGGCCGTCGATCTCAAGCCGACTCTCACCATCATCAAGACGGAAAAAGTCGATCTGGAGCTTTTCCCCTCCCCGGATATGGAATGTGCAGATGTCCCACTATTAACTCCAAGCAGCAAAGAAATGATGTCTCAAGCATTAAAAGCTACTTTCAGTGGTTTCACTAAAGAACAGCAACGACTGGGGATCCCAAAAGACCCCCGGCAGTGGACAGAAACCCATGTTCGGGACTGGGTGATGTGGGCTGTGAATGAATTCAGCCTGAAAGGTGTAGACTTCCAGAAGTTCTGTATGAATGGAGCAGCCCTCTGCGCCCTGGGTAAAGACTGCTTTCTCGAGCTGGCCCCAGACTTTGTTGGGGACATCTTATGGGAACATCTAGAGATCCTGCAG…
ETV1	52931	ATGGATGGATTTTATGACCAGCAAGTGCCTTACATGGTCACCAATAGTCAGCGTGGGAGAAATTGTAACGAGAAACCAACAAATGTCAGGAAAAGAAAATTCATTAACAGAGATCTGGCTCATGATTCAGAAGAACTCTTTCAAGATCTAAGTCAATTACAGGAAACATGGCTTGCAGAAGCTCAGGTACCTGACAATGATGAGCAGTTTGTACCAGACTATCAGGCTGAAAGTTTGGCTTTTCATGGCCTGCCACTGAAAATCAAGAAAGAACCCCACAGTCCATGTTCAGAAATCAGCTCTGCCTGCAGTCAAGAACAGCCCTTTAAATTCAGCTATGGAGAAAAGTGCCTGTACAATGTCAGTGCCTATGATCAGAAGCCACAAGTGGGAATGAGG…
ETV4	8963	ATGTACCTCCACACAGAGGGCTTCTCTGGGCCCTCTCCAGGTGACGGGGCCATGGGCTATGGCTATGAGAAACCTCTGCGACCATTCCCAGATGATGTCTGCGTTGTCCCTGAGAAATTTGAAGGAGACATCAAGCAGGAAGGGGTCGGTGCATTTCGAGAGGGGCCGCCCTACCAGCGCCGGGGTGCCCTGCAGCTGTGGCAATTTCTGGTGGCCTTGCTGGATGACCCAACAAATGCCCATTTCATTGCCTGGACGGGCCGGGGAATGGAGTTCAAGCTCATTGAGCCTGAGGAGGTCGCCAGGCTCTGGGGCATCCAGAAGAACCGGCCAGCCATGAATTACGACAAGCTGAGCCGCTCGCTCCGATACTATTATGAGAAAGGCATCATGCAGAAG…
ETV5	4522	ATGGACGGGTTTTATGATCAGCAAGTCCCTTTTATGGTCCCAGGGAAATCTCGATCTGAGGAATGCAGAGGGCGGCCTGTGATTGACAGAAAGAGGAAGTTTTTGGACACAGATCTGGCTCACGATTCTGAAGAGCTATTTCAGGATCTCAGTCAACTTCAAGAGGCTTGGTTAGCTGAAGCACAAGTTCCTGATGATGAACAGTTTGTCCCAGATTTTCAGTCTGATAACCTGGTGCTTCATGCCCCACCTCCAACCAAGATCAAACGGGAGCTGCACAGCCCCTCCTCTGAGCTGTCGTCTTGTAGCCATGAGCAGGCTCTTGGTGCTAACTATGGAGAAAAGTGCCTCTACAACTATTGTGCCTATGATAGGAAGCCTCCCTCTGGGTTCAAGCCA…
ETV6	11407	ATGTCTGAGACTCCTGCTCAGTGTAGCATTAAGCAGGAACGAATTTCATATACACCTCCAGAGAGCCCAGTGCCGAGTTACGCTTCCTCGACGCCACTTCATGTTCCAGTGCCTCGAGCGCTCAGGATGGAGGAAGACTCGATCCGCCTGCCTGCGCACCTGCGCTTGCAGCCAATTTACTGGAGCAGGGATGACGTAGCCCAGTGGCTCAAGTGGGCTGAAAATGAGTTTTCTTTAAGGCCAATTGACAGCAACACGTTTGAAATGAATGGCAAAGCTCTCCTGCTGCTGACCAAAGAGGACTTTCGCTATCGATCTCCTCATTCAGGTGATGTGCTCTATGAACTCCTTCAGCATATTCTGAAGCAGAGGAAACCTCGGATTCTTTTTTCACCATTC…
ETV7	10161	ATGCAGGAGGGAGAATTGGCTATTTCTCCTATAAGCCCTGTGGCAGCCATGCCTCCCCTAGGCACCCACGTGCAAGCCAGATGTGAAGCTCAAATTAACCTGCTGGGTGAAGGGGGGATCTGCAAGCTGCCAGGAAGACTCCGCATCCAGCCCGCACTGTGGAGCAGGGAGGACGTGCTGCACTGGCTGCGCTGGGCAGAGCAGGAGTACTCTCTGCCATGCACCGCGGAGCACGGGTTCGAGATGAACGGACGCGCCCTCTGCATCCTCACCAAGGACGACTTCCGGCACCGTGCGCCCAGCTCAGGTGACGTCCTGTATGAGCTGCTCCAGTACATCAAGACCCAGCGGCGAGCCCTGGTGTGTGGACCCTTTTTTGGAGGGATCTTCAGGCTGAAG…
EZH1	194	ATGGAAATACCAAATCCCCCTACCTCCAAATGTATCACTTACTGGAAAAGAAAAGTGAAATCTGAATACATGCGACTTCGACAACTTAAACGGCTTCAGGCAAATATGGGTGCAAAGGCTTTGTATGTGGCAAATTTTGCAAAGGTTCAAGAAAAAACCCAGATCCTCAATGAAGAATGGAAGAAGCTTCGTGTCCAACCTGTTCAGTCAATGAAGCCTGTGAGTGGACACCCTTTTCTCAAAAAGTGTACCATAGAGAGCATTTTCCCGGGATTTGCAAGCCAACATATGTTAATGAGGTCACTGAACACAGTTGCATTGGTTCCCATCATGTATTCCTGGTCCCCTCTCCAACAGAACTTTATGGTAGAAGATGAGACGGTTTTGTGCAATATTCCC…
EZH2	143	ATGGGCCAGACTGGGAAGAAATCTGAGAAGGGACCAGTTTGTTGGCGGAAGCGTGTAAAATCAGAGTACATGCGACTGAGACAGCTCAAGAGGTTCAGACGAGCTGATGAAGTAAAGAGTATGTTTAGTTCCAATCGTCAGAAAATTTTGGAAAGAACGGAAATCTTAAACCAAGAATGGAAACAGCGAAGGATACAGCCTGTGCACATCCTGACTTCTGTGAGCTCATTGCGCGGGACTAGGGAGTGTTCGGTGACCAGTGACTTGGATTTTCCAACACAAGTCATCCCATTAAAGACTCTGAATGCAGTTGCTTCAGTACCCATAATGTATTCTTGGTCTCCCCTACAGCAGAATTTTATGGTGGAAGATGAAACTGTTTTACATAACATTCCTTAT…
FAM170A	56503	ATGAAACGACGACAAAAGAGGAAACATTTGGAAAATGAAGAGTCCCAGGAAACCGCTGAGAAGGGAGGAGGAATGTCAAAGTCCCAAGAGGATGCCCTGCAGCCTGGATCCACTAGAGTGGCCAAAGGCTGGAGCCAAGGGGTGGGAGAAGTTACTTCTACCTCCGAATACTGCTCCTGCGTTTCTTCTTCACGCAAGCTCATCCACAGTGGAATCCAGAGAATACATCGAGACAGCCCCCAGCCTCAATCACCCCTGGCCCAGGTTCAGGAACGAGGAGAGACTCCTCCCCGCTCACAACATGTCTCCTTGTCGTCCTATTCATCCTATAAGACTTGTGTGTCCTCTCTGTGTGTAAACAAAGAGGAAAGGGGCATGAAAATATACTACATGCAGGTA…
FERD3L	55940	ATGGCGGCCTATCCGGAGAGCTGCGTGGACACTACGGTGCTGGACTTCGTCGCAGACCTGTCCCTGGCCTCCCCGAGACGCCCTCTCCTCTGCGACTTCGCACCCGGGGTCTCCTTGGGGGACCCAGCCCTTGCGCTCCGAGAGGGAAGACCCAGGAGGATGGCGCGGTTTGAAGAGGGGGACCCAGAAGAAGAGGAGTGCGAAGTGGACCAGGGGGACGGAGAAGAGGAGGAGGAAGAAGAGGAGCGCGGAAGAGGTGTCTCCCTATTAGGCCGCCCCAAGAGGAAAAGGGTGATCACCTACGCCCAGCGCCAGGCCGCCAACATCCGCGAAAGGAAGCGGATGTTCAACCTCAACGAGGCCTTTGACCAGCTGCGGAGGAAGGTGCCCACGTTTGCT…
FLI1	6734	ATGGACGGGACTATTAAGGAGGCTCTGTCGGTGGTGAGCGACGACCAGTCCCTCTTTGACTCAGCGTACGGAGCGGCAGCCCATCTCCCCAAGGCCGACATGACTGCCTCGGGGAGTCCTGACTACGGGCAGCCCCACAAGATCAACCCCCTCCCACCACAGCAGGAGTGGATCAATCAGCCAGTGAGGGTCAACGTCAAGCGGGAGTATGACCACATGAATGGATCCAGGGAGTCTCCGGTGGACTGCAGCGTTAGCAAATGCAGCAAGCTGGTGGGCGGAGGCGAGTCCAACCCCATGAACTACAACAGCTATATGGACGAGAAGAATGGCCCCCCTCCTCCCAACATGACCACCAACGAGAGGAGAGTCATCGTCCCCGCAGACCCCACACTGTGG…
FOS	4345	ATGATGTTCTCGGGCTTCAACGCAGACTACGAGGCGTCATCCTCCCGCTGCAGCAGCGCGTCCCCGGCCGGGGATAGCCTCTCTTACTACCACTCACCCGCAGACTCCTTCTCCAGCATGGGCTCGCCTGTCAACGCGCAGGACTTCTGCACGGACCTGGCCGTCTCCAGTGCCAACTTCATTCCCACGGTCACTGCCATCTCGACCAGTCCGGACCTGCAGTGGCTGGTGCAGCCCGCCCTCGTCTCCTCTGTGGCCCCATCGCAGACCAGAGCCCCTCACCCTTTCGGAGTCCCCGCCCCCTCCGCTGGGGCTTACTCCAGGGCTGGCGTTGTGAAGACCATGACAGGAGGCCGAGCGCAGAGCATTGGCAGGAGGGGCAAGGTGGAACAGTTATCT…
FOSL1	857	ATGTTCCGAGACTTCGGGGAACCCGGCCCGAGCTCCGGGAACGGCGGCGGGTACGGCGGCCCCGCGCAGCCCCCGGCCGCAGCGCAGGCAGCCCAGCAGAAGTTCCACCTGGTGCCAAGCATCAACACCATGAGTGGCAGTCAGGAGCTGCAGTGGATGGTACAGCCTCATTTCCTGGGGCCCAGCAGTTACCCCAGGCCTCTGACCTACCCTCAGTACAGCCCCCCACAACCCCGGCCAGGAGTCATCCGGGCCCTGGGGCCGCCTCCAGGGGTACGTCGAAGGCCTTGTGAACAGATCAGCCCGGAGGAAGAGGAGCGCCGCCGAGTAAGGCGCGAGCGGAACAAGCTGGCTGCGGCCAAGTGCAGGAACCGGAGGAAGGAACTGACCGACTTCCTG…
FOSL2	5414	ATGAGCGTGGGCCTGGACCTTCCCCAGATGCTGCCAGGCAGCCCCTCCCCAAGCCTCAAAGAAGCATTTGCTGAGGATGGAGAGGCAGGGGAGGGAGGCGGGAGGCCGTCACTGGAGTGGCGTCTGCAGCAGCTGCTGCCCCAGCACCCGCTCAGCCTGTCCTGGCTGCTCACCTCCCCGCAGGGCACCGGGCCTTTCCTGCCCTCTGTGGTCATCTGCCACCTGCTGGATCAAGTGCTTTCTCTTTTACACTCCCCTGTCCCCACCCCAGTGCACTCTTCTGGCCCAGGCAGCAAGCAAGCTGTGAACAGCTGGCCTGAGCTGTCGCTGTGGCTTGTGGCTCATGCGCCATTCCTGGTTGTCTGT
FOXA3	187	ATGCTGGGCTCAGTGAAGATGGAGGCCCATGACCTGGCCGAGTGGAGCTACTACCCGGAGGCGGGCGAGGTCTACTCGCCGGTGACCCCAGTGCCCACCATGGCCCCCCTCAACTCCTACATGACCCTGAATCCTCTAAGCTCTCCCTATCCCCCTGGGGGGCTCCCTGCCTCCCCACTGCCCTCAGGACCCCTGGCACCCCCAGCACCTGCAGCCCCCCTGGGGCCCACTTTCCCAGGCCTGGGTGTCAGCGGTGGCAGCAGCAGCTCCGGGTACGGGGCCCCGGGTCCTGGGCTGGTGCACGGGAAGGAGATGCCGAAGGGGTATCGGCGGCCCCTGGCACACGCCAAGCCACCGTATTCCTATATCTCACTCATCACCATGGCCATCCAGCAGGCG…
FOXD3	100068960	ATGACCCTCTCCGGCGGCGGCAGCGCCAGCGACATGTCCGGCCAGACGGTGCTGACGGCCGAGGACGTGGACATCGATGTGGTGGGCGAGGGCGACGACGGGCTGGAAGAGAAGGACAGCGACGCAGGTTGCGATAGCCCCGCGGGGCCGCCGGAGCTGCGCCTGGACGAGGCGGACGAGGTGCCCCCGGCGGCACCCCATCACGGACAGCCTCAGCCGCCCCACCAGCAGCCCCTGACATTGCCCAAGGAGGCGGCCGGAGCCGGGGCCGGACCGGGGGGCGACGTGGGCGCGCCGGAGGCGGACGGCTGCAAGGGCGGTGTTGGCGGCGAGGAGGGCGGCGCGAGCGGCGGCGGGCCTGGCGCGGGCAGCGGTTCGGCGGGAGGCCTGGCCCCGAGC…
FOXD4	70457	ATGAACTTGCCAAGAGCTGAGCGCCTTCGCTCCACACCGCAGCGCAGCCTCCGGGACTCCGATGGGGAAGACGGTAAAATCGATGTCCTGGGAGAGGAGGAAGATGAAGACGAGGAGGAGGCGGCGAGCCAGCAGTTCCTAGAGCAGTCGCTCCAGCCGGGGCTGCAGGTGGCCCGGTGGGGCGGGGTTGCGCTTCCCCGAGAGCACATCGAGGGCGGCGGCGGCCCGAGCGACCCCTCAGAGTTTGGCACCGAGTTCAGGGCACCGCCAAGGTCTGCGGCGGCCTCTGAAGATGCCCGGCAGCCGGCAAAGCCCCCCTCCTCGTACATCGCGCTCATCACCATGGCCATCCTGCAAAGCCCGCACAAGCGCCTCACGCTCAGCGGCATCTGCGCCTTC…
FOXD4L4	100069034	ATGAACCTGCCAAGAGCTGAGCGCCCTCGCTCCACACCGCAGCGCAGCCTCCGGGACTCCGATGGGGAAGACGGTAAAATCGATGTCCTGGGAGAGGAGGAAGATGAAGACGAGGTGGAAGACGAGGAGGAGGAGGCGAGACAGCAGTTCCTAGAGCAGTCGCTCCAGCCGGGGCTGCAGGTGGCCCGGTGGGGCGGGGTTGCGCTTCCCCGAGAGCACATCGAGGGCGGCGGCGGCCCGAGTGACCCTTCAGAGTTTGGCACCAAGTTCAGGGCACCGCCAAGGTCTGCGGCGGCCTCTGAAGATGCCCGGCAGCCGGCAAAGCCCCCCTACTCGTACATCGCGCTCATCACCATGGCCATCCTGCAAAACCCGCACAAGCGCCTCACGCTCAGCGGC…
FOXD4L6	52817	ATGAACCTGCCAAGAGCTGAGCGCCTTCGCTCCACACCGCAGCGCAGCCTCCGGGACTCCGATGGGGAAGACGGTAAAATCGATGTCCTGGGAGAGGAGGAAGATGAAGACGAGGTGGAAGACGAGGAGGAGGCGGCGAGCCAGCAGTTCCTAGAGCAGTCGCTCCAGCCGGGGCTGCAGGTGGCCCGGTGGGGCGGGGTTGCGCTTCCCCGAGAGCACATCGAGGGCGGCGGCGGCCCGAGCGACCCCTCAGAGTTTGGCACCAAGTTCAGGGCACCGCCAAGGTCTGCGGCGGCCTCTGAAGATGCCCGGCAGCCGGCAAAGCCCCCCTACTCGTACATCGCGCTCATCACCATGGCCATCCTGCAAAACCCGCACAAGCGCCTCACGCTCAGCGGC…
FOXI1	71075	ATGAGCTCCTTCGACCTGCCGGCGCCCTCCCCACCTCGCTGCAGCCCCCAGTTCCCCAGCATCGGCCAGGAGCCCCCCGAGATGAACCTCTACTATGAGAACTTCTTCCACCCACAGGGCGTGCCCAGCCCTCAGCGGCCCTCCTTCGAGGGGGGCGGCGAGTATGGGGCCACCCCCAACCCCTACCTCTGGTTCAACGGGCCCACCATGACCCCGCCACCCTACCTGCCCGGCCCCAACGCCAGCCCCTTCCTGCCCCAGGCCTATGGAGTGCAGAGGCCGCTGCTGCCCAGCGTGTCGGGGCTTGGGGGGAGCGACCTGGGCTGGCTGCCCATCCCCTCGCAGGAGGAGCTGATGAAGCTGGTGCGGCCACCCTATTCCTACTCGGCTCTCATCGCC…
FOXJ1	11107	ATGGCGGAGAGCTGGCTGCGCCTCTCGGGAGCCGGGCCGGCGGAGGAGGCCGGGCCGGAGGGCGGCCTGGAGGAGCCCGACGCCCTGGATGACAGCCTGACCAGCCTGCAGTGGCTGCAGGAATTCTCCATTCTCAACGCCAAGGCCCCCGCCCTGCCCCCGGGGGGCACCGACCCCCACGGCTACCACCAGGTGCCAGGTTCAGCGGCGCCCGGGTCCCCCCTGGCGGCCGACCCCGCCTGCCTGGGGCAGCCACACACGCCGGGCAAGCCCACGTCGTCGTGCACGTCGCGGAGCGCGCCCCCGGGGCTGCAGGCCCCACCCCCCGACGACGTGGACTACGCCACCAATCCGCACGTGAAGCCTCCCTACTCGTATGCCACGCTCATCTGCATGGCC…
FOXJ2	54471	ATGGCTTCTGACCTAGAGAGTAGCCTCACCTCCATAGACTGGCTCCCCCAGCTGACCCTCCGAGCTACCATTGAGAAGCTTGGAAGTGCCTCCCAGGCTGGGCCTCCCGGGAGCAGCCGCAAGTGTTCACCAGGGTCACCCACAGATCCTAATGCCACCCTGAGCAAAGACGAGGCAGCAGTGCACCAGGACGGCAAGCCACGATACAGCTATGCCACTCTCATCACCTATGCCATCAACTCCTCTCCAGCCAAGAAGATGACCCTCAGCGAGATTTACCGCTGGATCTGTGATAACTTCCCCTATTACAAGAATGCTGGCATTGGTTGGAAGAATTCAATACGGCACAACCTTTCTCTCAACAAGTGTTTCCGGAAGGTGCCCAGACCTCGGGATGAC…
FOXM1	667	ATGAAAACTAGCCCCCGTCGGCCACTGATTCTCAAAAGACGGAGGCTGCCCCTTCCTGTTCAAAATGCCCCAAGTGAAACATCAGAGGAGGAACCTAAGAGATCCCCTGCCCAACAGGAGTCTAATCAAGCAGAGGCCTCCAAGGAAGTGGCAGAGTCCAACTCTTGCAAGTTTCCAGCTGGGATCAAGATTATTAACCACCCCACCATGCCCAACACGCAAGTAGTGGCCATCCCCAACAATGCTAATATTCACAGCATCATCACAGCACTGACTGCCAAGGGAAAAGAGAGTGGCAGTAGTGGGCCCAACAAATTCATCCTCATCAGCTGTGGGGGAGCCCCAACTCAGCCTCCAGGACTCCGGCCTCAAACCCAAACCAGCTATGATGCCAAAAGG…
FOXN2	10879	ATGGGTCCAGTAATTGGAATGACTCCAGATAAGAGAGCTGAAACCCCAGGAGCTGAAAAGATTGCAGGATTAAGCCAGATTTACAAAATGGGAAGCTTGCCTGAAGCTGTTGATGCTGCCAGGCCGAAGGCCACTCTAGTGGACAGTGAGTCAGCAGATGATGAACTCACAAACTTGAACTGGCTTCATGAAAGCACTAATCTTCTAACAAACTTCAGCCTCGGAAGTGAGGGTCTTCCAATTGTTAGTCCATTGTATGACATAGAGGGAGATGATGTGCCATCCTTTGGACCAGCTTGCTACCAGAACCCAGAAAAAAAATCAGCGACTTCAAAGCCCCCATACTCCTTTAGTCTTCTCATTTATATGGCCATTGAGCACTCTCCAAATAAATGTTTG…
FOXN3	2926	ATGAGGATTTACACATGGCATTCAGTGTTCTGTATAGATCTGCCTACCTTTGTGAATTCATCTGTTAACCCCTCTTCCTTTGAGAGAGCACCGGCGATGGTGGTTAACTCCTTGTGTTTTCTCTCTCTCCTACTGGTTATTCTTGAATTAAGCACAGACTCGTCAGCTCGGTTGCTTTATCATGAA
FOXN4	72204	ATGATAGAAAGTGACACCTCATCCATAATGTCAGGAATTATTCGAAACTCAGGGCAAAATCACCACCCCTCTCGACAGGAATACAGGCTTCTAGCCACCACCAGCGATGATGACCTTCCCGGGGACCTGCAGTCGCTGTCGTGGCTCACGGCGGTGGATGTGCCTCGGCTGCAGCAGATGGCAAGTGGCCGCGTGGACCTGGGTGGCCCCTGCGTGCCACATCCACACCCAGGTGCCTTGGCTGGGGTGGCCGACCTGCATGTGGGAGCCACTCCAAGTCCCCTTCTCCATGGCCCAGCAGGCATGGCCCCCCGAGGCATGCCAGGTCTGGGCCCCATAACTGGCCACAGAGACAGCATGAGCCAGTTCCCCGTGGGGGGCCAGCCCTCATCTGGGCTG…
FOXO3	6223	ATGGCAGAGGCACCGGCTTCCCCGGCCCCGCTCTCTCCGCTCGAAGTGGAGCTGGACCCGGAGTTCGAGCCCCAGAGCCGTCCGCGATCCTGTACGTGGCCCCTGCAAAGGCCGGAGCTCCAAGCGAGCCCTGCCAAGCCCTCGGGGGAGACGGCCGCCGACTCCATGATCCCCGAGGAGGAGGACGATGAAGACGACGAGGACGGCGGGGGACGGGCCGGCTCGGCCATGGCGATCGGCGGCGGCGGCGGGAGCGGCACGCTGGGCTCCGGGCTGCTCCTTGAGGACTCGGCCCGGGTGCTGGCACCCGGAGGGCAAGACCCCGGGTCTGGGCCAGCCACCGCGGCGGGCGGGCTGAGCGGGGGTACACAGGCGCTGCTGCAGCCTCAGCAACCGCTG…
FOXP1	8945	ATGATGCAAGAATCTGGGACTGAGACAAAAAGTAACGGTTCAGCCATCCAGAATGGGTCGGGCGGCAGCAACCACTTACTAGAGTGCGGCGGTCTTCGGGAGGGGCGGTCCAACGGAGAGACGCCGGCCGTGGACATCGGGGCAGCTGACCTCGCCCACGCCCAGCAGCAGCAGCAACAGTGGCATCTCATAAACCATCAGCCCTCTAGGAGTCCCAGCAGTTGGCTTAAGAGACTAATTTCAAGCCCTTGGGAGTTGGAAGTCCTGCAGGTCCCCTTGTGGGGAGCAGTTGCTGAGACGAAGATGAGTGGACCTGTGTGTCAGCCTAACCCTTCCCCATTT
FOXP2	12845	ATGATGCAGGAATCTGCGACAGAGACAATAAGCAACAGTTCAATGAATCAAAATGGAATGAGCACTCTAAGCAGCCAATTAGATGCTGGCAGCAGAGATGGAAGATCAAGTGGTGACACCAGCTCTGAAGTAAGCACAGTAGAACTGCTGCATCTGCAACAACAGCAGGAGGATGTTGTCTCTTACACCCAGGTTATTTGT
FOXP3	53657	ATGCCCAACCCCAGGCCTGGCAAGCCCTCGGCCCCTTCCTTGGCCCTTGGCCCATCCCCAGGAGCCTCGCCCAGCTGGAGGGCTGCACCCAAAGCCTCAGACCTGCTGGGGGCCCGGGGCCCAGGGGGAACCTTCCAGGGCCGAGATCTTCGAGGCGGGGCCCATGCCTCCTCTTCTTCCTTGAACCCCATGCCACCATCGCAGCTGCAGCTGCCCACACTGCCCCTAGTCATGGTGGCACCCTCCGGGGCACGGCTGGGCCCCTTGCCCCACTTACAGGCACTCCTCCAGGACAGGCCACATTTCATGCACCAGCTCTCAACGGTGGATGCCCACGCCCGGACCCCTGTGCTGCAGGTGCACCCCCTGGAGAGCCCAGCCATGATCAGCCTCACACCA…
FOXP4	13647	ATGATGGTGGAATCTGCCTCGGAGACAATCAGGTCGGCTCCATCTGGTCAGAATGGCGTGGGCAGCCTCTCTGGGCAAGCAGATGGCAGCAGCGGCGGGGCCACAGGGACAACTGCAAGTGGCACGGGCAGGGAAGTGACCACGGGTGCAGACAGCAATGGTGAGATGAGTCCCGCAGAGCTGCTGCACTTCCAGCAGCAACAGGCTCTCCAAGTGGCCCGGCAGTTCCTGCTGCAGCAGGCCTCAGGCCTGAGCTCCCCAGGGAACAATGACAGCAAACAGTCTGCCTCTGCTGTGCAGGTGCCTGTGTCGGTGGCCATGATGTCGCCGCAGATGCTTACCCCGCAACAGATGCAGCAGATCCTGTCGCCCCCGCAGCTGCAGGCCTTGCTCCAGCAG…
FOXR1	12073	ATGGATGTCTCAGTTGCCAGGTATAAACTCCGAATTGTTAAGCCACCAAAATTACCCCTAGAGAAAAAACCCAACCCTGATAAGGATGGTCCAGATTATGAGCCCAACCTCTGGATGTGGGTAAATCCCAACATTGTGTATCCCCCTGGAAAGCTGGAGGTCTCAGGACGTAGGAAGAGGGAGGACCTGACAAGCACACTCCCCTCCTCTCAGCCACCCCAGAAGGAGGAAGATGCCAGCTGCTCAGAGGCCGCAGGGGTGGAATCACTGTCCCAGTCCTCCAGCAAGCGGTCTCCCCCTCGGAAGCGGTTTGCCTTTTCCCCCAGCACCTGGGAGAAAGCACTTCCCCTTTTTCCGGACGGCCCCGGAAGGCTGGAAGAATACTGTCCGTCACAATCT…
FOXR2	11079	ATGGACTTAAAACTAAAAGACTGTGAATTTTGGTATAGTCTCCATGGCCAGGTCCCAGGGCTGCTGGACTGGGACATGAGGAATGAGTTATTTCTGCCTTGTACCACAGACCAGTGCTCTTTAGCTGAGCAAATCCTTGCCAAATACAGAGTCGGAGTAATGAAGCCCCCAGAAATGCCTCAGAAGAGGAGACCCAGTCCTGATGGAGATGGTCCTCCCTGTGAACCCAATCTGTGGATGTGGGTGGACCCCAATATCCTGTGCCCCCTTGGCAGCCAGGAGGCCCCAAAGCCCAGTGGAAAAGAGGATCTGACAAACATTTCTCCTTTCCCTCAGCCCCCACAAAAAGACGAAGGGTCTAACTGCTCAGAGGACAAAGTGGTAGAGTCTCTGCCATCT…
FOXS1	6025	ATGCAGCAGCAGCCTCTGCCCGGGCCTGGCGCCCCCACAACTGAGCCAACCAAGCCTCCCTACAGCTACATCGCCCTTATTGCTATGGCCATCCAGAGCTCACCGGGGCAGCGGGCCACCCTCAGTGGCATCTACCGCTACATCATGGGCCGATTCGCCTTCTACCGCCACAACCGGCCCGGCTGGCAGAACAGCATCCGCCACAACCTGTCACTCAACGAGTGCTTTGTCAAGGTGCCCCGCGATGACCGCAAGCCAGGCAAGGGCAGCTACTGGACGCTGGACCCTGACTGCCACGACATGTTTGAGCACGGCAGCTTCCTACGCCGCCGCCGCCGCTTCACCCGGCAGACAGGTGCTGAGGGCACCCGGGGCCCCGCCAAGGCACGCCGTGGACCC…
GABPB1	11751	ATGTCCCTGGTAGATTTGGGAAAGAAGCTTTTAGAAGCGGCACGAGCAGGTCAAGATGATGAAGTTCGTATTTTGATGGCAAATGGAGCTCCCTTTACTACAGACTGGCTGGGAACTTCTCCACTTCATCTAGCAGCACAGTATGGTCATTATTCCACCACAGAGGTACTGCTGCGAGCTGGTGTGAGCAGAGATGCCAGAACCAAAGTGGACCGAACACCATTACATATGGCAGCTTCTGAGGGCCATGCCAGCATAGTAGAGGTTTTACTTAAGCATGGTGCTGATGTCAATGCAAAGGACATGTTAAAGATGACAGCTCTCCATTGGGCCACAGAACACAATCATCAAGAGGTGGTGGAACTTTTAATCAAATATGGTGCTGATGTACACACGCAA…
GATA1	6313	ATGGAGTTCCCTGGCCTGGGGTCCCTGGGGACCTCAGAGCCCCTCCCCCAGTTTGTGGATCCTGCTCTGGTGTCCTCCACACCAGAATCAGGGGTTTTCTTCCCCTCTGGGCCTGAGGGCTTGGATGCAGCAGCTTCCTCCACTGCCCCGAGCACAGCCACCGCTGCAGCTGCGGCACTGGCCTACTACAGGGACGCTGAGGCCTACAGACACTCCCCAGTCTTTCAGGTGTACCCATTGCTCAACTGTATGGAGGGGATCCCAGGGGGCTCACCATATGCCGGCTGGGCCTACGGCAAGACGGGGCTCTACCCTGCCTCAACTGTGTGTCCCACCCGCGAGGACTCTCCTCCCCAGGCCGTGGAAGATCTGGATGGAAAAGGCAGCACCAGCTTCCTG…
GATA2	7593	ATGGAGGTGGCGCCGGAGCAGCCGCGCTGGATGGCGCACCCGGCCGTGCTGAATGCGCAGCACCCCGACTCACACCACCCGGGCCTGGCGCACAACTACATGGAACCCGCGCAGCTGCTGCCTCCAGACGAGGTGGACGTCTTCTTCAATCACCTCGACTCGCAGGGCAACCCCTACTATGCCAACCCCGCTCACGCGCGGGCGCGCGTCTCCTACAGCCCCGCGCACGCCCGCCTGACCGGAGGCCAGATGTGCCGCCCACACTTGTTGCACAGCCCGGGTTTGCCCTGGCTGGACGGGGGCAAAGCAGCCCTCTCTGCCGCTGCGGCCCACCACCACAACCCCTGGACCGTGAGCCCCTTCTCCAAGACGCCACTGCACCCCTCAGCTGCTGGAGGC…
GATA3	3455	ATGGAGGTGACGGCGGACCAGCCGCGCTGGGTGAGCCACCACCACCCCGCCGTGCTCAACGGGCAGCACCCGGACACGCACCACCCGGGCCTCAGCCACTCCTACATGGACGCGGCGCAGTACCCGCTGCCGGAGGAGGTGGATGTGCTTTTTAACATCGACGGTCAAGGCAACCACGTCCCGCCCTACTACGGAAACTCGGTCAGGGCCACGGTGCAGAGGTACCCTCCGACCCACCACGGGAGCCAGGTGTGCCGCCCGCCTCTGCTTCATGGATCCCTACCCTGGCTGGACGGCGGCAAAGCCCTGGGCAGCCACCACACCGCCTCCCCCTGGAATCTCAGCCCCTTCTCCAAGACGTCCATCCACCACGGCTCCCCGGGGCCCCTCTCCGTCTAC…
GBX2	70735	ATGAGCGCAGCGTTCCCGCCGTCGCTGATGATGATGCAGCGCCCGCTGGGGAGTAGCACCGCCTTCAGCATAGACTCGCTGATCGGCAGCCCGCCGCAGCCCAGCCCCGGCCATTTCGTCTACACCGGCTACCCCATGTTCATGCCCTACCGGCCGGTAGTGCTGCCGCCGCCGCCGCCGCCGCCGCCCGCGCTGCCCCAGGCCGCGCTGCAGCCAGCGCTGCCGCCCGCACACCCTCACCACCAGATCCCCAGCCTGCCCACAGGCTTCTGCTCCAGCCTGGCGCAGGGCATGGCGCTCACCTCTACGCTCATGGCCACGCTCCCCGGCGGCTTCTCCGCGTCGCCCCAGCACCAGGAGGCGGCAGCGGCCCGCAAGTTCGCGCCGCAGCCGCTGCCC…
GCM1	55852	ATGGAACCTGACGACTTTGATTCTGAAGACAAAGAGATATTAAGCTGGGATATTAATGATGTGAAACTGCCACAGAACGTGAAAAAAACCGACTGGTTCCAGGAGTGGCCAGATTCCTATGCCAAACACATCTACAGCTCGGAGGACAAGAATGCGCAGCGGCACCTGAGCAGCTGGGCCATGCGCAATACCAACAACCACAACTCCCGCATCCTCAAGAAGTCCTGCCTGGGTGTGGTGGTGTGCGGCCGCGACTGTCTCGCAGAGGAGGGGCGCAAGATCTACCTGAGACCTGCCATCTGTGACAAGGCCCGGCAGAAGCAGCAGCGGAAACGCTGTCCCAACTGTGACGGGCCTCTGAAGCTCATCCCTTGCCGAGGTCATGGGGGCTTCCCGGTC…
GCM2	13943	ATGCCGGCGGCCGCGGTGCAGGAAGCGGTCGGCGTGTGCTCCTACGGGATGCAGCTCAGCTGGGACATCAACGATCCGCAGATGCCTCAGGAGCTGGCCCTCTTTGACCAATTCCGAGAGTGGCCTGACGGCTATGTGCGCTTCATCTACAGCAGCGATGAGAAGAAGGCACAGCGTCACCTGAGCGGCTGGGCCATGCGCAACACCAACAACCACAATGGCCACATCCTCAAGAAGTCGTGCCTGGGTGTGGTGGTGTGTACACAGGCCTGCACCCTGCCCGACGGTTCCCGCCTGCAGCTGAGGCCGGCCATCTGCGACAAGGCACGGCTGAAACAGCAGAAGAAGGCATGCCCTAACTGTCATTCTGCTTTGGAGTTGATTCCTTGTCGAGGGCAC…
GMEB1	7444	ATGGCTAATGCAGAAGTGAGTGTCCCAGTGGGGGATGTGGTTGTGGTACCTACTGAAGGAAATGAAGGGGAGAATCCTGAAGACACTAAAACCCAAGTGATTTTGCAGTTACAGCCTGTGCAACAAGGGATTTATGAAGCTGGGTCGGAGAACAACACGGCAGTTGTAGCAGTAGAAACTCACACGATACACAAAATTGAAGAAGGGATTGATACAGGCACTATAGAAGCAAATGAGGATATGGAAATTGCTTACCCCATAACTTGTGGGGAGAGCAAAGCCATCCTCCTCTGGAAGAAGTTTGTATGTCCAGGAATAAACGTGAAGTGTGTCAAGTTCAATGATCAGTTGATCAGCCCCAAGCACTTTGTTCATCTGGCTGGCAAGTCCACTCTGAAG…
GRHL1	71277	ATGACACAGGAGTACGACAACAAACGGCCAGTGTTGGTTCTTCAGAATGAAGCACTTTATCCACAGCGGCGGTCCTACACTAGTGAGGATGAGGCCTGGAAATCCTTCCTGGAAAACCCTCTCACTGCAGCGACCAAAGCGATGATGAGCATCAATGGAGATGAAGACAGCGCCGCTGCGCTGGGCCTGCTCTATGACTACTACAAGGTTCCAAGAGAGAGAAGGTCATCAACAGCAAAGCCAGAGGTGGAGCACCCTGAGCCAGATCACAGCAAAAGAAACAGCATACCAATTGTGACAGAGCAGCCCCTCATCTCTGCTGGAGAAAACAGAGTGCAAGTACTGAAAAATGTGCCATTTAACATTGTCCTTCCCCATGGCAACCAGCTGGGCATTGAT…
GRHL2	13972	ATGTCACAAGAGTCGGACAATAATAAAAGACTAGTGGCCTTAGTGCCCATGCCCAGTGACCCTCCATTCAATACCCGAAGAGCCTACACCAGTGAGGATGAAGCCTGGAAGTCATACTTGGAGAATCCCCTGACAGCAGCCACCAAGGCCATGATGAGCATTAATGGTGATGAGGACAGTGCTGCTGCCCTCGGCCTGCTCTATGACTACTACAAGGTTCCTCGAGACAAGAGGCTGCTGTCTGTAAGCAAAGCAAGTGACAGCCAAGAAGACCAGGAGAAAAGAAACTGCCTTGGCACCAGTGAAGCCCAGAGTAATTTGAGTGGAGGAGAAAACCGAGTGCAAGTCCTAAAGACTGTTCCAGTGAACCTTTCCCTAAATCAAGATCACCTGGAGAAT…
GRHL3	11183	ATGAGAGTCAATGGAGATGATGACAGTGTTGCGGCCTTGAGCTTCCTCTATGATTACTACATGGGTCCCAAGGAGAAGCGGATATTGTCCTCCAGCACTGGGGGCAGGAATGACCAAGGAAAGAGGTACTACCATGGCATGGAATATGAGACGGACCTCACTCCCCTTGAAAGCCCCACACACCTCATGAAATTCCTGACAGAGAACGTGTCTGGAACCCCAGAGTACCCAGATTTGCTCAAGAAGAATAACCTGATGAGCTTGGAGGGGGCCTTGCCCACCCCTGGCAAGGCAGCTCCCCTCCCTGCAGGCCCCAGCAAGCTGGAGGCCGGCTCTGTGGACAGCTACCTGTTACCCACCACTGATATGTATGATAATGGCTCCCTCAACTCCTTGTTT…
GSC	12082	ATGCCCGCCAGCATGTTCAGCATCGACAACATCCTAGCCGCCCGGCCGCGCTGCAAGGACTCGGTGTTGCCGGTGGCGCACAGCGCGGCGGCTCCCGTCGTCTTCCCGGCCCTGCACGGGGACTCGCTCTACGGCGCCAGCGGCGGCGCCTCCTCGGACTATGGCGCCTTCTACCCGCGCCCCGTGGCCCCCGGCGGCGCGGGCCTCCCGGCCGCGGTCAGCGGCTCCCGCCTCGGCTACAACAACTACTTCTACGGGCAGCTGCACGTGCAGGCGGCGCCCGTGGGCCCGGCCTGCTGCGGGGCCGTGCCGCCGCTGGGCGCCCAGCAGTGCTCCTGCGTCCCGACGCCCCCAGGCTACGAGGGCCCCGGTTCGGTGCTGGTGTCCCCGGTACCGCAC…
HAND2	52891	ATGAGTCTGGTAGGTGGTTTTCCCCACCACCCGGTGGTGCACCACGAGGGCTACCCGTTTGCCGCCGCCGCCGCCGCCAGCCGCTGCAGCCATGAGGAGAACCCCTACTTCCATGGCTGGCTCATCGGCCACCCCGAGATGTCGCCCCCCGACTACAGCATGGCCCTGTCCTACAGCCCCGAGTATGCCAGCGGCACCGCCAACCGCAAGGAGCGGCGCAGGACTCAGAGCATCAACAGCGCCTTCGCCGAACTGCGCGAGTGCATCCCCAACGTACCCGCCGACACCAAACTCTCCAAAATCAAGACCCTGCGCCTGGCCACCAGCTACATCGCCTACCTCATGGACCTGCTGGCCAAGGACGACCAGAATGGCGAGGCGGAGGCCTTCAAGGCAGAG…
HES2	7170	ATGGGGCTGCCTCGCCGGGCAGGGGACGCGGCGGAGCTGCGCAAGAGCCTGAAGCCGCTGCTGGAGAAGCGCCGGCGCGCGCGCATCAACCAGAGCCTGAGCCAGCTTAAGGGGCTCATCCTGCCGCTGCTGGGCCGGGAGGATGCTTCTGGCTGGCACACCTGGCTTCCCCTCCATGCTCAGAACTGCTTCCTACTCTACATCCAGGCTCCTGAGCAGCCCCCAGCT
HES6	5163	ATGGCGCCACCCGCGGCGCCTGGCCGGGACCGTGTGGGCCGTGAGGATGAGGACGGCTGGGAGACGCGAGGGGACCGCAAGGCCCGGAAGCCCCTGGTGGAGAAGAAGCGGCGCGCGCGGATCAACGAGAGCCTGCAGGAGCTGCGGCTGCTGCTGGCGGGCGCCGAGGTGCAGGCCAAGCTGGAGAACGCCGAAGTGCTGGAGCTGACGGTGCGGCGGGTCCAGGGTGTGCTGCGGGGCCGGGCGCGCGAGCGCGAGCAGCTGCAGGCGGAAGCGAGCGAGCGCTTCGCTGCCGGCTACATCCAGTGCATGCACGAGGTGCACACGTTCGTGTCCACGTGCCAGGCCATCGACGCTACCGTCGCTGCCGAGCTCCTGAACCATCTGCTCGAGTCCATG…
HESX1	13803	ATGTCTCCCAGCCTTCAGGAAGGCGCTCAGCTCGGGGAAAACAAACCCTCAACTTGCTCCTTTTCAATTGAGAGAATCTTAGGACTGGACCAGAAGAAAGACTGTGTTCCATTAATGAAACCCCACAGGCCCTGGGCAGACACCTGCAGCTCATCAGGGAAAGATGGTAACTTATGTCTACATGTCCCAAATCCTCCCAGTGGGATTTCATTCCCTAGCGTGGTGGATCACCCAATGCCAGAAGAAAGAGCTTCGAAATATGAAAATTACTTTTCAGCCTCAGAAAGACTGTCTTTGAAAAGAGAGTTGAGTTGGTATAGAGGCCGAAGACCAAGAACTGCTTTTACTCAAAACCAGATTGAAGTGTTAGAAAATGTCTTTAGAGTAAACTGCTATCCT…
HEY1	3639	ATGAAGCGAGCTCACCCCGAGTACAGCTCCTCGGACAGCGAGCTGGACGAGACCATCGAGGTGGAGAAGGAGAGTGCGGACGAGAATGGAAACTTGAGTTCGGCTCTAGGTTCCATGTCCCCAACTACATCTTCCCAGATTTTGGCCAGAAAAAGACGGAGAGGAATAATTGAGAAGCGCCGACGAGACCGGATCAATAACAGTTTGTCTGAGCTGAGAAGGCTGGTACCCAGTGCTTTTGAGAAGCAGGGATCTGCTAAGCTAGAAAAAGCCGAGATCCTGCAGATGACCGTGGATCACCTGAAAATGCTGCATACGGCAGGAGGGAAAGGTTACTTTGACGCGCACGCCCTTGCTATGGACTATCGGAGTTTGGGATTTCGGGAATGCCTGGCAGAA…
HEY2	4884	ATGAAGCGCCCCTGCGAGGAGACGACCTCCGAGAGCGACATGGACGAGACCATCGACGTGGGGAGCGAGAACAATTACTCGGGGCAAAGTACTAGCTCTGTGATTAGATTGAATTCTCCAACAACAACATCTCAGATTATGGCAAGAAAGAAAAGGAGAGGGATTATAGAGAAAAGGCGTCGGGATCGGATAAATAACAGTTTATCTGAGTTGAGAAGACTTGTGCCAACTGCTTTTGAAAAACAAGGATCTGCAAAGTTAGAAAAAGCTGAAATATTGCAAATGACAGTGGATCATTTGAAGATGCTTCAGGCAACAGGGGGTAAAGGCTACTTTGACGCACACGCTCTTGCCATGGACTTCATGAGCATAGGATTCCGAGAGTGCCTAACAGAAGTT…
HEYL	5019	ATGAAGCGACCCAAGGAGCCGAGCGGCTCCGACGGGGAGTCCGACGGACCCATCGACGTGGGCCAAGAGGGCCAGCTGAGCCAGATGGCCAGGCCGCTGTCCACCCCCAGCTCTTCGCAGATGCAAGCCAGGAAGAAACGCAGAGGGATCATAGAGAAACGGCGTCGAGACCGCATCAACAGTAGCCTTTCTGAATTGCGACGCTTGGTCCCCACTGCCTTTGAGAAACAGGGCTCTTCCAAGCTGGAGAAAGCCGAGGTCTTGCAGATGACGGTGGATCACTTGAAAATGCTCCATGCCACTGGTGGGACAGGATTCTTTGATGCCCGAGCCCTGGCAGTTGACTTCCGGAGCATTGGTTTTCGGGAGTGCCTCACTGAGGTCATCAGGTACCTGGGG…
HIF1A	6151	ATGGAGGGCGCCGGCGGCGCGAACGACAAGAAAAAGATAAGTTCTGAACGTCGAAAAGAAAAGTCTCGAGATGCAGCCAGATCTCGGCGAAGTAAAGAATCTGAAGTTTTTTATGAGCTTGCTCATCAGTTGCCACTTCCACATAATGTGAGTTCGCATCTTGATAAGGCCTCTGTGATGAGGCTTACCATCAGCTATTTGCGTGTGAGGAAACTTCTGGATGCTGGTGATTTGGATATTGAAGATGACATGAAAGCACAGATGAATTGCTTTTATTTGAAAGCCTTGGATGGTTTTGTTATGGTTCTCACAGATGATGGTGACATGATTTACATTTCTGATAATGTGAACAAATACATGGGATTAACTCAGTTTGAACTAACTGGACACAGTGTGTTT…
HLF	2127	ATGGAGAAAATGTCCCGACCGCTCCCCCTGAATCCCACCTTTATCCCGCCTCCCTACGGCGTGCTCAGGTCCCTGCTGGAGAACCCGCTGAAGCTCCCCCTTCACCACGAAGACGCATTTAGTAAAGATAAAGACAAGGAAAAGAAGCTGGATGATGAGAGTAACAGCCCGACGGTCCCCCAGTCGGCATTCCTGGGGCCTACCTTATGGGACAAAACCCTTCCCTATGACGGAGATACTTTCCAGTTGGAATACATGGACCTGGAGGAGTTTTTGTCAGAAAATGGCATTCCCCCCAGCCCATCTCAGCATGACCACAGCCCTCACCCTCCTGGGCTGCAGCCAGCTTCCTCGGCTGCCCCCTCGGTCATGGACCTCAGCAGCCGGGCCTCTGCACCC…
HLX	5274	ATGTTCGCAGCCGGGCTGGCTCCCTTCTACGCCTCCAACTTCAGCCTCTGGTCGGCCGCTTACTGCTCCTCGGCCGGCCCAGGCGGCTGCTCCTTCCCCTTGGACCCCGCCGCCGTCAAAAAGCCCTCCTTCTGCATCGCAGACATTCTGCACGCCGGCGTGGGGGATCTGGGGGCGGCCCCGGAGGGCCTGGCAGGGGCCTCGGCCGCCGCCCTCACCGCGCACTTGGGCTCGGTTCACCCGCACGCCTCTTTCCAAGCGGCGGCCAGATCCCCGCTTCGACCCACCCCAGTGGTGGCGCCCTCCGAAGTCCCGGCTGGCTTCCCGCAGCGGCTGTCTCCGCTCTCAGCCGCCTACCACCACCATCACCCGCAACAACAACAGCAGCAGCAACAGCCG…
HMBOX1	6648	ATGTCCCCGTCACCTAGCAACAGTTATGATACTTCCCCACAGCCTTGCACTACCAATCAAAATGGGAGGGAGAATAATGAGCGATTATCTACATCCAATGGAAAGATGTCACCAACTCGCTACCATGCAAACAGCATGGGTCAGAGGTCATACAGTTTTGAAGCCTCAGAAGAGGACCTAGATGTAGATGATAAAGTGGAAGAATTAATGAGGAGGGACAGCAGTGTGATAAAAGAGGAAATCAAAGCCTTTCTTGCCAATCGGAGGATTTCCCAAGCAGTTGTTGCACAGGTAACAGGTATCAGTCAGAGCCGGATCTCTCATTGGCTGTTGCAGCAGGGATCAGACCTGAGTGAACAGAAGAAAAGAGCATTTTACCGATGGTATCAACTTGAGAAG…
HMGA1	4041	ATGAGTGAGTCGAGCTCGAAGTCCAGCCAGCCCTTGGCCTCCAAGCAGGAAAAGGACGGCACTGAGAAGCGGGGCCGGGGCAGGCCGCGCAAGCAGCCTCCGAAGGAGCCCAGCGAAGTGCCAACACCTAAGAGACCTCGGGGCCGACCAAAGGGAAGCAAAAACAAGGGTGCTGCCAAGACCCGGAAAACCACCACAACTCCAGGAAGGAAACCAAGGGGCAGACCCAAAAAACTGGAGAAGGAGGAAGAGGAGGGCATCTCGCAGGAGTCCTCGGAGGAGGAGCAG
HMX2	54980	ATGGGCAGCAAAGAAGATGCGGGCAAGGGGTGTCCGGCGGCCGGTGGCGTCTCCAGCTTCACCATCCAGTCCATCCTGGGCGGGGGCCCCTCGGAGGCACCGCGGGAGCCCGTCGGCTGGCCAGCCAGGAAGCGCAGCCTGTCCGTGTCCTCGGAGGAGGAGGAGCCGGACGACGGCTGGAAGGCGCCCGCCTGCTTCTGCCCAGACCAGCACGGCCCTAAGGAGCAGGGCCCCAAGCACCATCCCCCCATCCCTTTTCCTTGCCTGGGTACCCCCAAGGGCAGCGGAGGCTCGGGCCCGGGCGGCTTGGAGCGCACGCCTTTCCTCTCTCCTTCGCACTCGGACTTTAAAGAAGAGAAAGAGAGGCTCCTGCCCGCGGGCTCGCCCTCGCCGGGGTCC…
HNF4A	70844	ATGCGACTCTCCAAAACCCTCGTCGACATGGACATGGCCGACTACAGTGCTGCACTGGACCCAGCCTACACCACCCTGGAATTTGAGAATGTGCAGGTGTTGACGATGGGCAATGACACGTCCCCATCAGAAGGCACCAACCTCAACGCGCCCAACAGCCTGGGTGTCAGCGCCCTGTGTGCCATCTGCGGGGACCGGGCCACGGGCAAACACTACGGTGCCTCGAGCTGTGACGGCTGCAAGGGCTTCTTCCGGAGGAGCGTGCGGAAGAACCACATGTACTCCTGCAGATTTAGCCGGCAGTGCGTGGTGGACAAAGACAAGAGGAACCAGTGCCGCTACTGCAGGCTCAAGAAATGCTTCCGGGCTGGCATGAAGAAGGAAGCCGTCCAGAATGAG…
HOPX	7290	ATGTCGGCGGAGACCGCGAGCGGCCCCACAGAGGACCAGGTGGAAATCCTGGAGTACAACTTCAACAAGGTCGACAAGCACCCGGATTCCACCACGCTGTGCCTCATCGCGGCCGAGGCAGGCCTTTCCGAGGAGGAGACCCAGAAATGGTTTAAGCAGCGCCTGGCAAAGTGGCGGCGCTCAGAAGGCCTGCCCTCAGAGTGCAGATCCGTCATAGAC
HOXA1	10057	ATGGACAATGCAAGAATGAACTCCTTCCTGGAATACCCCATACTTAGCAGTGGCGACTCGGGGACCTGCTCAGCCCGAGCCTACCCCTCGGACCATAGGATTACAACTTTCCAGTCGTGCGCGGTCAGCGCCAACAGTTGCGGCGGCGACGACCGCTTCCTAGTGGGCAGGGGGGTGCAGATCGGTTCGCCCCACCACCACCACCACCACCACCATCACCACCCCCAGCCGGCTACCTACCAGACTTCCGGGAACCTGGGGGTGTCCTACTCCCACTCAAGTTGTGGTCCAAGCTATGGCTCACAGAACTTCAGTGCGCCTTACAGCCCCTACGCGTTAAATCAGGAAGCAGACGTAAGTGGTGGGTACCCCCAGTGCGCTCCCGCTGTTTACTCTGGA…
HOXA10	14955	ATGTGTCAAGGCAATTCCAAAGGTGAAAACGCAGCCAACTGGCTCACGGCAAAGAGTGGTCGGAAGAAGCGCTGCCCCTACACGAAGCACCAGACACTGGAGCTGGAGAAGGAGTTTCTGTTCAATATGTACCTTACTCGAGAGCGGCGCCTAGAGATTAGCCGCAGCGTCCACCTCACGGACAGACAAGTGAAAATCTGGTTTCAGAACCGCAGGATGAAACTGAAGAAAATGAATCGAGAAAACCGGATCCGGGAGCTCACAGCCAACTTTAATTTTTCC
HOXA2	54903	ATGAATTACGAATTTGAGCGAGAGATTGGTTTTATCAATAGCCAGCCGTCGCTCGCTGAGTGCCTGACATCTTTTCCCCCTGTCGCTGATACATTTCAAAGTTCATCAATCAAGACCTCGACGCTTTCACACTCGACACTGATTCCTCCTCCTTTTGAGCAGACCATTCCCAGCCTGAACCCCGGCAGTCACCCTCGCCACGGCGCTGGCGGCCGCCCCAAGCCGAGCCCCGCGGGCAGCCGCGGCAGCCCGGTGCCCGCCGGCGCCCTGCAGCCGCCCGAGTACCCCTGGATGAAGGAGAAGAAGGCGGCCAAGAAAACCGCACTTCTGCCGGCCGCCGCCGCCGCCGCCACCGCCGCAGCCACCGGCCCTGCTTGCCTCAGCCACAAAGAATCCCTG…
HOXA5	615	ATGAGCTCTTATTTTGTAAACTCATTTTGCGGTCGCTATCCAAATGGCCCGGACTACCAGTTGCATAATTATGGAGATCATAGTTCCGTGAGCGAGCAATTCAGGGACTCGGCGAGCATGCACTCCGGCAGGTACGGCTACGGCTACAATGGCATGGATCTCAGCGTCGGCCGCTCGGGCTCCGGCCACTTTGGCTCCGGAGAGCGCGCCCGCAGCTACGCTGCCAGCGCCAGCGCGGCGCCCGCCGAGCCCAGGTACAGCCAGCCGGCCACGTCCACGCACTCTCCTCAGCCCGATCCGCTGCCCTGCTCCGCCGTGGCCCCCTCGCCCGGCAGCGACAGCCACCACGGCGGGAAAAACTCCCTAAGCAACTCCAGCGGCGCCTCGGCCGACGCCGGC…
HOXA6	13894	ATGAGTTCCTATTTTGTGAATCCCACTTTCCCCGGGAGCCTTCCCAGCGGCCAGGACTCCTTCTTGGGCCAGCTGCCCCTCTACCAGGCTGGCTATGACGCGCTGAGGCCCTTCCCGGCCTCGTACGGGGCGTCGAGTCTCCCGGACAAGACGTACACCTCACCTTGTTTCTACCAACAGTCCAACTCGGTCCTGGCCTGCAACCGGGCGTCCTACGAGTACGGGGCCTCGTGTTTCTATTCTGATAAGGACCTCAGTGGCGCCTCGCCCTCGGGCAGTGGCAAGCAGAGGGGCCCCGGGGACTACCTGCACTTTTCTCCCGAGCAGCAGTACAAACCCGACAGCAGCAGCGGGCAGGGCAAAGCACTCCATGACGAAGGCGCCGACCGGAAGTACACG…
HOXA9	5870	ATGGCCACCACTGGGGCCCTGGGCAACTACTACGTGGACTCGTTCCTGCTGGGCGCCGACGCCGCGGATGAGCTGAGCGTTGGCCGCTATGCGCCGGGGACCCTGGGCCAGCCTCCCCGGCAGGCGGCGACGCTGGCCGAGCACCCCGACTTCAGCCCGTGCAGCTTCCAGTCCAAGGCGACGGTGTTTGGCGCCTCGTGGAACCCAGTGCACGCGGCGGGCGCCAACGCTGTACCCGCTGCGGTGTACCACCACCATCACCACCACCCCTACGTGCACCCCCAGGCGCCCGTGGCGGCGGCGGCGCCGGACGGCAGGTACATGCGCTCCTGGCTGGAGCCCACGCCCGGTGCGCTCTCCTTCGCGGGCTTGCCCTCCAGCCGGCCTTATGGCATTAAA…
HOXB1	55783	ATGGACTATAATAGGATGAACTCCTTCTTAGAGTACCCACTCTGTAACCGGGGACCCAGCGCCTACAGCGCCCACAGCGCCCACAGCGCCCCAACCTCCTTTCCCCCAAGCTCGGCTCAGGCGGTTGACAGCTATGCAAGCGAGGGCCGCTACGGTGGGGGGCTGTCCAGCCCTGCGTTTCAGCAGAACTCCGGCTATCCCGCCCAGCAGCCGCCTTCGACCCTGGGGGTGCCCTTCCCCAGCTCTGCGCCCTCGGGGTATGCTCCTGCCGCCTGCAGCCCCAGCTACGGGCCTTCTCAGTACTACCCTCTGGGTCATTCAGAAGGAGACGGAGGCTATTTTCATCCCTCGAGCTACGGGGCCCAGCTAGGGGGCTTGTCCGATGGCTACGGAGCAGGT…
HOXB13	5787	ATGGAGCCCGGCAATTATGCCACCTTGGATGGAGCCAAGGATATCGAAGGCTTGCTGGGAGCGGGAGGGGGGCGGAATCTGGTCGCCCACTCCCCTCTGACCAGCCACCCAGCGGCGCCTACGCTGATGCCTGCTGTCAACTATGCCCCCTTGGATCTGCCAGGCTCGGCGGAGCCGCCAAAGCAATGCCACCCATGCCCTGGGGTGCCCCAGGGGACGTCCCCAGCTCCCGTGCCTTATGGTTACTTTGGAGGCGGGTACTACTCCTGCCGAGTGTCCCGGAGCTCGCTGAAACCCTGTGCCCAGGCAGCCACCCTGGCCGCGTACCCCGCGGAGACTCCCACGGCCGGGGAAGAGTACCCCAGCCGCCCCACTGAGTTTGCCTTCTATCCGGGATAT…
HOXB5	54030	ATGAGCTCGTACTTTGTAAACTCCTTCTCGGGGCGTTATCCAAATGGCCCGGACTATCAGTTGCTAAATTATGGCAGTGGCAGCTCTCTGAGCGGCTCTTACAGGGATCCCGCTGCCATGCACACCGGCTCTTACGGCTACAATTACAATGGGATGGACCTCAGCGTCAACCGCTCCTCGGCCTCCTCCAGCCACTTTGGGGCGGTGGGCGAGAGCTCGCGCGCCTTCCCCGCGCCCGCCCAGGAGCCCCGCTTCAGGCAAGCGGCTTCGAGCTGCTCCCTGTCCTCGCCCGAGTCCCTGCCCTGCACCAACGGCGACAGCCACGGCGCCAAGCCCTCTGCTTCGTCCCCCTCCGACCAGGCGACCTCAGCCAGCTCCAGCGCCAATTTCACCGAAATA…
HOXB6	7162	ATGAGTTCCTATTTCGTGAACTCCACCTTCCCCGTCACTCTGGCCAGCGGGCAGGAGTCCTTCCTGGGCCAGCTACCGCTCTATTCGTCGGGCTATGCGGACCCGCTGAGACATTACCCCGCGCCCTACGGGCCAGGGCCGGGCCAGGACAAGGGCTTTGCCACTTCCTCCTATTACCCGCCGGCGGGCGGTGGCTACGGCCGAGCGGCGCCCTGCGACTACGGGCCGGCGCCGGCCTTCTACCGCGAGAAAGAGTCGGCCTGCGCACTCTCCGGCGCCGACGAGCAGCCCCCGTTCCACCCCGAGCCGCGGAAGTCGGACTGCGCGCAGGACAAGAGCGTGTTCGGCGAGACAGAAGAGCAGAAGTGCTCCACTCCGGTCTACCCGTGGATGCAGCGG…
HOXB7	1029	ATGAGTTCATTGTATTATGCGAATGCTTTATTTTCTAAATATCCAGCCTCAAGTTCGGTTTTCGCTACCGGAGCCTTCCCAGAACAAACTTCTTGTGCGTTTGCTTCCAACCCCCAGCGCCCGGGCTATGGAGCGGGTTCGGGCGCTTCCTTCGCCGCCTCGATGCAGGGCTTGTACCCCGGCGGGGGGGGCATGGCGGGCCAGAGCGCGGCCGGCGTCTACGCGGCCGGCTATGGGCTCGAGCCGAGTTCCTTCAACATGCACTGCGCGCCCTTTGAGCAGAACCTCTCCGGGGTGTGTCCCGGCGACTCCGCCAAGGCGGCGGGCGCCAAGGAGCAGAGGGACTCGGACTTGGCGGCCGAGAGTAACTTCCGGATCTACCCCTGGATGCGAAGCTCA…
HOXC10	1844	ATGACATGCCCTCGCAATGTAACTCCGAACTCGTACGCGGAGCCCTTGGCTGCGCCCGGCGGAGGAGAGCGCTATAGCCGGAGCGCAGGCATGTATATGCAGTCTGGGAGTGACTTCAATTGCGGGGTGATGAGGGGCTGCGGGCTCGCGCCCTCGCTCTCCAAGAGGGACGAGGGCAGCAGCCCCAGCCTCGCCCTCAACACCTATCCGTCCTACCTCTCGCAGCTGGACTCCTGGGGCGACCCCAAAGCCGCCTATCGCCTGGAACAACCTGTTGGCAGGCCGCTGTCCTCCTGCTCCTACCCACCTAGTGTCAAGGAGGAGAATGTCTGCTGCATGTACAGCGCAGAGAAGCGGGCGAAAAGTGGCCCCGAGGCAGCTCTCTACTCCCACCCCTTG…
HOXC4	11579	ATGATCATGAGCTCGTATTTGATGGACTCTAACTACATCGATCCGAAATTTCCTCCATGCGAAGAATATTCGCAAAATAGCTACATCCCTGAACACAGTCCGGAATATTACGGCCGGACCAGGGAATCGGGATTCCAGCATCACCACCAGGAGCTGTACCCACCACCGCCTCCGCGCCCTAGCTACCCTGAGCGCCAGTATAGCTGCACCAGTCTCCAGGGGCCCGGCAATTCGCGAGGCCACGGGCCGGCCCAGGCGGGCCACCACCACCCCGAGAAATCACAGTCGCTCTGCGAGCCGGCGCCTCTCTCAGGCGCCTCCGCCTCCCCGTCCCCAGCCCCGCCAGCCTGCAGCCAGCCAGCCCCCGACCATCCCTCCAGCGCCGCCAGCAAGCAACCC…
HOXC8	11924	ATGAGCTCCTACTTCGTCAACCCCCTGTTCTCCAAATACAAAGCCGGCGAGTCCCTGGAACCGGCCTATTACGACTGCCGGTTCCCTCAGAGCGTGGGCAGGAGCCATGCGCTGGTGTACGGGCCCGGCGGCTCGGCGCCCGGCTTCCAGCACGCTTCGCACCACGTTCAAGACTTCTTCCACCACGGCACCTCCGGCATCTCCAACTCAGGCTACCAGCAGAACCCGTGCTCGCTTAGCTGCCACGGAGACGCCTCCAAATTCTATGGCTACGAGGCGCTCCCCAGACAGTCCCTTTATGGGGCTCAGCAAGAGGCGAGCGTGGTGCAATATCCCGACTGTAAATCCTCCGCCAACACTAACAGTAGCGAAGGACAAGGCCACTTAAATCAAAACTCG…
HOXC9	11938	ATGTCGGCGACGGGGCCCATCAGTAACTATTACGTGGACTCGCTCATCTCTCACGACAATGAAGACCTCCTAGCGTCCAGGTTTCCGGCCACCGGGGCTCATCCCGCCGCCGCCAGACCCAGCGGTTTGGTGCCGGACTGTAGCGATTTTCCGTCCTGTAGCTTCGCGCCCAAGCCGGCAGTGTTCAGCACGTCGTGGGCGCCCGTGCCCTCTCAGTCGTCCGTGGTATATCACCCGTACGGCCCCCAGCCCCACCTCGGCGCCGACACGCGCTACATGCGGACTTGGCTCGAGCCGCTGTCCGGCGCCGTCTCCTTCCCCAGCTTCCCGGCCGGGGGCCGTCACTACGCCCTCAAGCCGGACGCCTACCCCGGGCGCCGCGCGGACTGCGGCCCAGGG…
HOXD10	13989	ATGTCCTTTCCCAACAGCTCTCCTGCTGCTAATACTTTTTTAGTAGATTCCTTGATCAGTGCCTGCAGGAGTGACAGTTTTTATTCCAGCAGCGCCAGCATGTACATGCCACCACCTAGCGCAGACATGGGGACCTATGGAATGCAAACCTGTGGACTGCTCCCGTCTCTGGCCAAAAGAGAAGTGAACCACCAAAATATGGGTATGAATGTGCATCCTTATATACCTCAAGTAGACAGTTGGACAGATCCGAACAGATCTTGTCGAATAGAGCAACCTGTTACACAGCAAGTCCCCACTTGCTCCTTCACCACCAACATTAAGGAAGAATCCAATTGCTGCATGTATTCTGATAAGCGCAACAAACTCATTTCGGCCGAGGTCCCTTCGTACCAGAGG…
HOXD11	100064167	ATGAACGACTTTGACGAGTGCGGCCAGAGCGCAGCCAGCATGTACCTGCCGGGCTGCGCCTACTATGTGGCCCCGTCTGACTTCGCTAGCAAGCCTTCGTTCCTTTCCCAACCGTCGTCCTGCCAGATGACTTTCCCCTACTCTTCCAACCTGGCTCCGCACGTCCAGCCCGTGCGCGAAGTGGCCTTCCGCGACTACGGCCTGGAGCGCGCCAAGTGGCCGTACCGCGGCGGCGGCGGCGGCGGCAGCGCGGGGGGCGGCAGCAGCGGGGGCGGCCCCGGCGGGGGCGGCGGCGGCGCGGGGGGCTACGCTCCCTACTACGCGGCGGCGGCGGCGGCGGCTGCGGCGGCCGCGGCGGCCGAGGAGGCGGCCATGCAACGCGAGCTTCTCCCGCCCGCG…
HOXD12	56751	ATGTGTGAGCGCAGTCTCTACAGAGCGGGCTATGTGGGCTCGCTTCTGAATCTGCAGTCGCCAGACTCTTTCTACTTCTCCAACCTGAGGCCGAATGGCGGCCAGTTGGCCGCGCTTCCCCCTATCTCCTACCCGCGCGGCGCGCTGCCCTGGGCCGCCACGCCCGCCTCCTGCGCCCCCGCGCAGCCTGCGGGCGCCACTGCCTTCGGCGGCTTCTCGCAGCCCTACCTGGCTGGCTCCGGGCCTCTCGGCCTGCAGCCCCCAACAGCCAAAGACGGACCCGAAGAGCAGGCTAAGTTCTATGCGCCCGAAGCGGCCGCTGGGCCAGAGGAGCGCGGTCGTACCCGGCCGTCCTTCGCCCCCGAGTCTAGCCTGGCTCCTGCAGTGGCTGCTCTCAAA…
HOXD13	100015990	ATGAGCCGCGCCGGGAGCTGGGACATGGACGGGCTGCGGGCAGACGGCGGGGGCGCCGGTGGCGCCCCGGCCTCTTCCTCCTCCTCATCGGTGGCGGCGGCGGCGGCGTCAGGCCAGTGCCGCGGCTTTCTCTCCGCGCCTGTGTTCGCCGGGACGCATTCGGGGCGGGCGGCGGCGGCGGCAGCGGCGGCTGCGGCGGCGGCGGCGGCAGCCTCCGGCTTTGCGTACCCCGGGACCTCTGAGCGCACGGGCTCTTCCTCGTCGTCGTCCTCTTCTGCCGTTGTAGCGGCGCGCCCGGAGGCTCCCCCAGCCAAAGAGTGCCCAGCACCCACGCCTGCAGCGGCCGCTGCAGCGCCCCCGAGCGCTCCAGCGCTGGGCTACGGCTACCACTTCGGCAAC…
HOXD3	4373	ATGTTATTTGAGCAGGGTCAGCAGGCCCTGGAGCTTCCTGAGTGCACAATGCAGAAGGCTGCTTACTATGAAAACCCAGGACTGTTTGGAGGCTATGGCTACAGCAAAACTACGGACACTTACGGCTACAGCACCCCCCACCAGCCCTACCCACCCCCTGCTGCTGCCAGCTCCCTGGACACTGACTATCCAGGTTCTGCCTGCTCCATCCAGAGCTCTGCCCCTCTGAGAGCCCCAGCCCACAAAGGAGCTGAACTCAATGGCAGCTGCATGCGGCCGGGCACTGGGAACAGCCAGGGTGGGGGTGGTGGCAGCCAGCCTCCTGGTCTGAACTCAGAGCAGCAGCCACCACAACCCCCTCCTCCACCACCGACCCTGCCCCCATCTTCACCCACCAAT…
HOXD4	7562	ATGGTCATGAGTTCGTATATGGTGAACTCCAAGTATGTGGACCCCAAGTTCCCTCCGTGCGAGGAGTATTTGCAGGGCGGCTACCTAGGCGAGCAGGGCGCCGACTACTACGGCGGCGGCGCGCAGGGCGCAGACTTCCAGCCCCCGGGGCTCTACCCACGGCCCGACTTCGGTGAGCAGCCTTTCGGAGGCAGCGGCCCCGGGCCTGGCTCGGCGCTGCCTGCGCGGGGTCACGGACAAGAGCCAGGCGGCCCCGGCGGTCACTACGCCGCTCCAGGAGAGCCTTGCCCAGCTCCCCCGGCGCCTCCGCCGGCGCCCCTGCCTGGCGCCCGGGCCTACAGTCAGTCCGACCCCAAGCAGCCGCCCTCCGGGACGGCACTCAAGCAGCCGGCCGTGGTC…
HSF1	5981	ATGGATCTGCCCGTGGGCCCCGGCGCGGCGGGGCCCAGCAACGTCCCGGCCTTCCTGACCAAGCTGTGGACCCTCGTGAGCGACCCGGACACCGACGCGCTCATCTGCTGGAGCCCGAGCGGGAACAGCTTCCACGTGTTCGACCAGGGCCAGTTTGCCAAGGAGGTGCTGCCCAAGTACTTCAAGCACAACAACATGGCCAGCTTCGTGCGGCAGCTCAACATGTATGGCTTCCGGAAAGTGGTCCACATCGAGCAGGGCGGCCTGGTCAAGCCAGAGAGAGACGACACGGAGTTCCAGCACCCATGCTTCCTGCGTGGCCAGGAGCAGCTCCTTGAGAACATCAAGAGGAAAGTGACCAGTGTGTCCACCCTGAAGAGTGAAGACATAAAGATCCGC…
HSF2	56653	ATGAAGCAGAGTTCGAACGTGCCGGCTTTCCTCAGCAAGCTGTGGACGCTTGTGGAGGAAACCCACACTAACGAGTTCATCACCTGGAGCCAGAATGGCCAAAGTTTTCTGGTCTTGGATGAGCAACGATTTGCAAAAGAAATTCTTCCCAAATATTTCAAGCACAATAATATGGCAAGCTTTGTGAGGCAACTGAATATGTATGGTTTCCGTAAAGTAGTACATATCGACTCTGGAATTGTAAAGCAAGAAAGAGATGGTCCTGTAGAATTTCAGCATCCTTACTTCAAACAAGGACAGGATGACTTGTTGGAGAACATTAAAAGGAAGGTTTCATCTTCAAAACCAGAAGAAAATAAAATTCGTCAGGAAGATTTAACAAAAATTATAAGTAGTGCT…
HSF5	56235	ATGGAGGCGCTGCTCTCCACCCCCATCAACCCCAACAACTTCCCCGCCAAGCTGTGGCGCCTGGTGAACAGCCCGCGCTACCGCTCCATCCGCTGGGACGGCCGCGGCGAGGGGCTGCTTATCGATCAGCCGCTCTTCGAGGCCGAGCTGCTCAGCCCGCCCGCGGGGCCCCGGCCCGAGCCGCACGGACCAGTGGCTGTAGGACAATTTCACCGGTCATTTCGTCGAGATAGTTTGTCTCCTTACTCCTGTGTATCAACTCCATCCCACGACCACAGTACTTACCCTCTGAAAGGTTTAGATCGGACCCCAGTTCCTCATAGAATATGGCAGAACTCCCTTGGAATGCATCCTGGACAAGTGGAGACATCTCCCACATTTTCAGATAAAGGGGTTCCG…
HSFY1	10543	ATGGCACATGTTTCTTCAGAAACTCAAGATGTTTCCCCCAAAGATGAATTAACTGCTTCAGAAGCCTCCACTAGGTCTCCATTGTGTGAACACACCTTCCCTGGGGACTCAGACTTACGGTCAATGATTGAAGAACATGCTTTTCAGGTTTTGTCACAAGGATCCTTGTTAGAAAGTCCAAGTTACACAGTTTGTGTCTCTGAGCCAGATAAAGATGATGATTTTCTTTCTCTGAACTTTCCCAGGAAACTTTGGAAAATAGTGGAAAGTGACCAATTCAAGTCTATTTCATGGGATGAGAATGGAACTTGCATAGTGATTAATGAAGAACTCTTCAAGAAAGAAATTTTGGAAACAAAGGCTCCTTACAGAATATTTCAAACTGATGCTATCAAAAGT…
ID2	1362	ATGAAAGCCTTCAGTCCCGTGAGGTCCGTTAGGAAAAACAGCCTGTCGGACCACAGCCTGGGCATCTCCCGGAGCAAAACCCCTGTGGACGACCCGATGAGCCTGCTATACAACATGAACGACTGCTACTCCAAGCTCAAGGAGCTGGTGCCCAGCATCCCCCAGAACAAGAAGGTGAGCAAGATGGAAATCCTGCAGCACGTCATCGACTACATCTTGGACCTGCAGATCGCCCTGGACTCGCATCCCACTATTGTCAGCCTGCATCACCAGAGACCCGGGCAGAACCAGGCGTCCAGGACGCCGCTGACCACCCTCAACACGGATATCAGCATCCTGTCCTTGCAGGCTTCTGAATTCCCTTCTGAGTTAATGTCAAATGACAGCAAAGCACTGTGT…
ID3	3761	ATGAAGGCGCTGAGCCCGGTGCGCGGCTGCTACGAGGCGGTGTGCTGCCTGTCGGAACGCAGTCTGGCCATCGCCCGGGGCCGAGGGAAGGGCCCGGCAGCTGAGGAGCCGCTGAGCTTGCTGGACGACATGAACCACTGCTACTCCCGCCTGCGGGAACTGGTACCCGGAGTCCCGAGAGGCACTCAGCTTAGCCAGGTGGAAATCCTACAGCGCGTCATCGACTACATTCTCGACCTGCAGGTAGTCCTGGCCGAGCCAGCCCCTGGACCCCCTGATGGCCCCCACCTTCCCATCCAGACAGCCGAGCTCGCTCCGGAACTTGTCATCTCCAACGACAAAAGGAGCTTTTGCCAC
IFI16	803	ATGGGAAAAAAATACAAGAACATTGTTCTACTAAAAGGATTAGAGGTCATCAATGATTATCATTTTAGAATGGTTAAGTCCTTACTGAGCAACGATTTAAAACTTAATTTAAAAATGAGAGAAGAGTATGACAAAATTCAGATTGCTGACTTGATGGAAGAAAAGTTCCGAGGTGATGCTGGTTTGGGCAAACTAATAAAAATTTTCGAAGATATACCAACGCTTGAAGACCTGGCTGAAACTCTTAAAAAAGAAAAGTTAAAAGTAAAAGGACCAGCCCTATCAAGAAAGAGGAAGAAGGAAGTGGATGCTACTTCACCTGCACCCTCCACAAGCAGCACTGTCAAAACTGAAGGAGCAGAGGCAACTCCTGGAGCTCAGAAAAGAAAAAAATCAACC…
IKZF1	2940	ATGGATGCTGATGAGGGTCAAGACATGTCCCAAGTTTCAGGGAAGGAAAGCCCCCCTGTAAGCGATACTCCAGATGAGGGCGATGAGCCCATGCCGATCCCCGAGGACCTCTCCACCACCTCGGGAGGACAGCAAAGCTCCAAGAGTGACAGAGTCGTGGCCAGTAATGTTAAAGTAGAGACTCAGAGTGATGAAGAGAATGGGCGTGCCTGTGAAATGAATGGGGAAGAATGTGCGGAGGATTTACGAATGCTTGATGCCTCGGGAGAGAAAATGAATGGCTCCCACAGGGACCAAGGCAGCTCGGCTTTGTCGGGAGTTGGAGGCATTCGACTTCCTAACGGAAAACTAAAGTGTGATATCTGTGGGATCATTTGCATCGGGCCCAATGTGCTCATG…
IKZF2	9413	ATGGAAACAGAGGCTATTGATGGCTATATAACGTGTGACAATGAGCTTTCACCCGAAAGGGAGCACTCCAATATGGCAATTGACCTCACCTCAAGCACACCCAATGGACAGCATGCCTCACCAAGTCACATGACAAGCACAAATTCAGTAAAGCTAGAAATGCAGAGTGATGAAGAGTGTGACAGGAAACCCCTGAGCCGTGAAGATGAGATCAGGGGCCATGATGAGGGTAGCAGCCTAGAAGAACCCCTAATTGAGAGCAGCGAGGTGGCTGACAACAGGAAAGTCCAGGAGCTTCAAGGCGAGGGAGGAATCCGGCTTCCGAATGGTGAACGCCCCTTCCACTGTAACCAGTGTGGAGCTTCTTTTACTCAGAAGGGCAACCTTCTGAGACACATA…
IKZF3	10016	ATGGAAGATATACAAACAAATGCGGAACTGAAAAGCACTCAGGAGCAGTCTGTGCCCGCAGAAAGTGCAGCGGTTTTGAATGACTACAGTTTAACCAAATCTCATGAAATGGAAAATGTGGACAGTGGAGAAGGCCCAGCCAATGAAGATGAAGACATAGGAGATGATTCAATGAAAGTGAAAGATGAATACAGTGAAAGAGATGAGAATGTTTTAAAGTCAGAACCCATGGGAAATGCAGAAGAGCCTGAAATCCCTTACAGCTATTCAAGAGAATATAATGAATATGAAAACATTAAGTTGGAGAGACATGTTGTCTCATTCGATAGTAGCAGGCCAACCAGTGGAAAGATGAACTGCGATGTGTGTGGATTATCCTGCATCAGCTTCAATGTCTTA…
IKZF5	1154	ATGGGTGAAAAAAAACCAGAGCCTTTGGACTTCGTGAAAGATTTTCAGGAATACCTGACTCAGCAGACCCATCACGTGAACATGATTTCTGGATCAGTTAGTGGGGACAAAGAAGCAGAGGCTCTTCAGGGAGCTGGAACAGATGGTGATCAAAATGGACTTGATCACCCATCTGTTGAAGTTTCCTTGGATGAAAACTCAGGAATGTTAGTAGACGGGTTTGAAAGGACCTTTGATGGGAAGCTTAAGTGTCGGTACTGCAACTATGCCAGCAAAGGAACAGCCCGGCTTATTGAACACATCAGAATCCACACAGGTGAAAAACCTCATCGATGTCATCTTTGTCCATTTGCATCTGCTTATGAGCGTCATCTGGAAGCCCATATGCGTTCTCATACT…
IRF2	285	ATGCCGGTGGAAAGGATGCGCATGCGCCCGTGGCTGGAGGAGCAGATAAACTCCAACACGATCCCGGGGCTCAAGTGGCTTAACAAGGAAAAGAAGATTTTTCAGATCCCCTGGATGCATGCGGCTAGACATGGGTGGGATGTGGAAAAAGATGCACCACTCTTTAGAAACTGGGCAATCCATACAGGAAAGCATCAACCAGGAGTAGATAAACCTGATCCCAAAACATGGAAGGCGAATTTCAGATGCGCCATGAATTCCTTGCCTGATATTGAAGAAGTCAAGGATAAAAGCATAAAGAAAGGAAATAATGCCTTCAGGGTCTACCGAATGCTGCCCCTATCAGAACGGCCTTCTAAGAAAGGAAAGAAACCAAAGACAGAAAAAGAAGACAAAGTT…
IRF3	6832	ATGGGAACCCCAAAGCCACGGATCCTGCCCTGGCTGGTGTCGCAGCTGGACCTGGGGCAACTGGAGGGCGTGGCCTGGGTGAACAAGAGCCGCACGCGCTTCCGCATCCCTTGGAAGCACGGCCTACGGCAGGATGCACAGCAGGAGGATTTCGGAATCTTCCAGGCCTGGGCCGAGGCCACTGGTGCATATGTTCCCGGGAGGGATAAGCCAGACCTGCCAACCTGGAAGAGGAATTTCCGCTCTGCCCTCAACCGCAAAGAAGGGTTGCGTTTAGCAGAGGACCGGAGCAAGGACCCTCACGACCCACATAAAATCTACGAGTTTGTGAACTCAGGAGTTGGGGACTTTTCCCAGCCAGACACCTCTCCGGACACCAATGGTGGAGGCAGTACTTCT…
IRF4	7597	ATGAACCTGGAGGGCGGCGGCCGAGGCGGAGAGTTCGGCATGAGCGCGGTGAGCTGCGGCAACGGGAAGCTCCGCCAGTGGCTGATCGACCAGATCGACAGCGGCAAGTACCCCGGGCTGGTGTGGGAGAACGAGGAGAAGAGCATCTTCCGCATCCCCTGGAAGCACGCGGGCAAGCAGGACTACAACCGCGAGGAGGACGCCGCGCTCTTCAAGGCTTGGGCACTGTTTAAAGGAAAGTTCCGAGAAGGCATCGACAAGCCGGACCCTCCCACCTGGAAGACGCGCCTGCGGTGCGCTTTGAACAAGAGCAATGACTTTGAGGAACTGGTTGAGCGGAGCCAGCTGGACATCTCAGACCCGTACAAAGTGTACAGGATTGTTCCTGAGGGAGCCAAA…
IRF5	4740	ATGAACCAGTCCATCCCAGTGGCTCCCACCCCACCCCGCCGCGTGCGGCTGAAGCCCTGGCTGGTGGCCCAGGTGAACAGCTGCCAGTACCCAGGGCTTCAATGGGTCAACGGGGAAAAGAAATTATTCTGCATCCCCTGGAGGCATGCCACAAGGCATGGTCCCAGCCAGGACGGAGATAACACCATCTTCAAGGCCTGGGCCAAGGAGACAGGGAAATACACCGAAGGCGTGGATGAAGCCGATCCGGCCAAGTGGAAGGCCAACCTGCGCTGTGCCCTTAACAAGAGCCGGGACTTCCGCCTCATCTACGACGGGCCCCGGGACATGCCACCTCAGCCCTACAAGATCTACGAGGTCTGCTCCAATGGCCCTGCTCCCACAGACTCCCAGCCCCCT…
IRF8	54446	ATGTGTGACCGGAATGGTGGTCGGCGGCTTCGACAGTGGCTGATCGAGCAGATTGACAGTAGCATGTATCCAGGACTGATTTGGGAGAATGAGGAGAAGAGCATGTTCCGGATCCCTTGGAAACACGCTGGCAAGCAAGATTATAATCAGGAAGTGGATGCCTCCATTTTTAAGGCCTGGGCAGTTTTTAAAGGGAAGTTTAAAGAAGGGGACAAAGCTGAACCAGCCACTTGGAAGACGAGGTTACGCTGTGCTTTGAATAAGAGCCCAGATTTTGAGGAAGTGACGGACCGGTCCCAACTGGACATTTCCGAGCCATACAAAGTTTACCGAATTGTTCCTGAGGAAGAGCAAAAATGCAAACTAGGCGTGGCAACTGCTGGCTGCGTGAATGAAGTT…
IRF9	11201	ATGGCATCAGGCAGGGCACGCTGCACCCGAAAACTCCGGAACTGGGTGGTGGAGCAAGTGGAGAGTGGGCAGTTTCCCGGAGTGTGCTGGGATGATACAGCTAAGACCATGTTCCGGATTCCCTGGAAACATGCAGGCAAGCAGGACTTCCGGGAGGACCAGGATGCTGCCTTCTTCAAGGCCTGGGCAATATTTAAGGGAAAGTATAAGGAGGGGGACACAGGAGGTCCAGCTGTCTGGAAGACTCGCCTGCGCTGTGCACTCAACAAGAGTTCTGAATTTAAGGAGGTTCCTGAGAGGGGCCGCATGGATGTTGCTGAGCCCTACAAGGTGTATCAGTTGCTGCCACCAGGAATCGTCTCTGGCCAGCCAGGGACTCAGAAAGTACCATCAAAGCGA…
IRX4	71494	ATGTCCTACCCGCAGTTTGGATACCCCTACTCCTCGGCTCCCCAGTTCTTGATGGCCACCAACTCCCTGAGCACGTGCTGCGAGTCCGGAGGCCGCACGCTGGCGGACTCCGGGCCCGCCGCCTCGGCCCAGGCGCCGGTCTACTGCCCGGTCTACGAGAGCCGGCTGCTGGCCACCGCGCGCCACGAGCTCAACTCGGCCGCGGCGCTGGGCGTCTATGGGGGTCCCTATGGCGGATCGCAGGGCTATGGCAACTACGTGACCTACGGCTCGGAGGCGTCCGCCTTCTACTCGCTGAACAGCTTTGATTCCAAGGATGGTTCGGGATCTGCGCATGGGGGCCTGGCACCAGCCACTGCCGCCTACTACCCTTACGAGCCAGCTCTGGGCCAGTACCCC…
ISX	53835	ATGTGTGCTGAGGTGGGCCCTGCTCTCTGCAGGGGTATGGAGAGAAATAGCTTGGGGTGCTGTGAGGCCCCGAAGAAGCTGGGCCTGTCCTTCTCCATCGAGGCGATCCTAAAGAGGCCTGCCAGGAGGAGTGATATGGACAGACCAGAAGGGCCAGGTGAAGAGGGCTCCGGAGAAGCTGCGGCCTCAGGCTCTGGGCTAGAAAAGCCTCCAAAGGACCAGCCCCAGGAAGGAAGGAAGAGCAAGCGGAGGGTTCGTACCACCTTCACCACTGAGCAGCTGCATGAGCTGGAGAAGATCTTCCACTTTACCCACTACCCAGACGTTCACATCCGCAGCCAGCTGGCAGCCAGGATCAACCTCCCAGAAGCTCGGGTGCAGATCTGGTTCCAGAATCAG…
JUNB	4265	ATGTGCACTAAAATGGAACAGCCCTTCTACCACGACGACTCATACACAGCTACGGGATACGGCCGGGCCCCTGGTGGCCTCTCTCTACACGACTACAAACTCCTGAAACCGAGCCTGGCGGTCAACCTGGCCGACCCCTACCGGAGTCTCAAAGCGCCTGGGGCTCGCGGACCCGGCCCAGAGGGCGGCGGTGGCGGCAGCTACTTTTCTGGTCAGGGCTCGGACACCGGCGCGTCTCTCAAGCTCGCCTCTTCGGAGCTGGAACGCCTGATTGTCCCCAACAGCAACGGCGTGATCACGACGACGCCTACACCCCCGGGACAGTACTTTTACCCCCGCGGGGGTGGCAGCGGTGGAGGTGCAGGGGGCGCAGGGGGCGGCGTCACCGAGGAGCAGGAG…
KCMF1	81	ATGTCCCGACATGAAGGTGTCAGCTGTGATGCATGTTTAAAAGGAAATTTTCGAGGTCGCAGATATAAGTGTTTAATTTGCTACGATTACGATCTTTGTGCATCTTGTTATGAAAGTGGTGCAACAACAACAAGGCATACAACTGACCACCCAATGCAGTGCATATTAACAAGGGTAGATTTTGATTTATACTATGGTGGGGAAGCTTTCTCTGTAGAGCAGCCACAGTCTTTTACTTGTCCCTATTGTGGAAAAATGGGCTATACGGAGACATCTCTTCAAGAACATGTTACTTCTGAACATGCAGAAACATCAACAGAAGTGATTTGTCCAATATGTGCAGCGTTACCTGGAGGCGATCCTAATCATGTCACGGATGACTTTGCAGCTCATCTTACA…
KLF12	8135	ATGAATATCCATATGAAGAGAAAAACAATAAAGAATATCAACACCTTTGAGAACAGAATGTTAATGCTTGATGGGATGCCGGCAGTCAGAGTCAAAACAGAGCTTTTGGAATCTGAACAAGGGTCTCCAAACGTCCACAACTATCCCGATATGGAAGCCGTTCCCCTGTTGCTAAATAATGTGAAAGGGGAGCCCCCGGAGGACTCGTTATCTGTAGATCACTTCCAAACACAAACTGAGCCAGTGGACTTGTCAATAAACAAAGCCAGGACGTCCCCTACTGCCGTTTCATCCTCCCCAGTTTCCATGACAGCATCTGCCTCCTCACCTTCTTCAACTTCAACCTCTTCATCGTCTTCTAGTCGTCTAGCCTCATCCCCAACTGTTATCACATCAGTA…
KLF15	9989	ATGGTGGACCACTTACTTCCAGTGGACGAGAACTTCTCGTCGCCAAAATGCCCAGTTGGGTATCTGGGTGATAGGCTGGTTGGCCGGCGGGCATATCACATGCTGCCCTCACCCGTCTCTGAAGATGACAGCGATGCCTCCAGCCCCTGCTCCTGTTCCAGTCCCGACTCTCAAGCCCTCTGCTCCTGCTATGGTGGAGGCCTGGGCACCGAGAGCCAGGACAGCATCTTGGACTTCCTATTGTCCCAGGCCACGCTGGGCAGTGGCGGGGGCAGCGGCAGTAGCATTGGGGCCAGCAGTGGCCCCGTGGCCTGGGGGCCCTGGCGAAGGGCAGCGGCCCCTGTGAAGGGGGAGCATTTCTGCTTGCCCGAGTTTCCTTTGGGTGATCCTGATGACGTC…
KLF3	15026	ATGCTCATGTTTGACCCAGTTCCTGTCAAGCAAGAGGCCATGGACCCTGTCTCAGTGTCATACCCATCTAATTACATGGAATCCATGAAGCCTAACAAGTATGGGGTCATCTACTCCACACCATTGCCTGAGAAGTTCTTTCAGACCCCAGAAGGTCTGTCGCACGGAATACAGATGGAGCCAGTGGACCTCACGGTGAACAAGCGGAGTTCACCCCCTTCGGCTGGGAATTCGCCCTCCTCTCTGAAGTTCCCGTCCTCACACCGGAGAGCCTCGCCTGGGTTGAGCATGCCTTCTTCCAGCCCACCGATAAAAAAATACTCACCCCCTTCTCCAGGCGTGCAGCCCTTCGGCGTGCCGCTGTCCATGCCACCAGTGATGGCAGCTGCCCTCTCGCGG…
KLF4	9445	ATGGCTGTCAGCGACGCGCTGCTCCCATCTTTCTCCACGTTCGCGTCTGGCCCGGCGGGAAGGGAGAAGACACTGCGTCAAGCAGGTGCCCCGAATAACCGCTGGCGGGAGGAGCTCTCCCACATGAAGCGACTTCCCCCAGTGCTTCCCGGCCGCCCCTATGACCTGGCGGCGGCGACCGTGGCCACAGACCTGGAGAGCGGCGGAGCCGGTGCGGCTTGCGGCGGTAGCAACCTGGCGCCCCTACCTCGGAGAGAGACCGAGGAGTTCAACGATCTCCTGGACCTGGACTTTATTCTCTCCAATTCGCTGACCCATCCTCCGGAGTCAGTGGCCGCCACCGTGTCCTCGTCAGCGTCAGCCTCCTCTTCGTCGTCGCCGTCGAGCAGCGGCCCTGCC…
KLF6	4274	ATGGACGTGCTCCCCATGTGCAGCATCTTCCAGGAGCTCCAGATCGTGCACGAGACCGGCTACTTCTCGGCGCTGCCGTCTCTGGAGGAGTACTGGCAACAGACCTGCCTAGAGCTGGAACGTTACCTCCAGAGCGAGCCCTGCTATGTTTCAGCCTCAGAAATCAAATTTGACAGCCAGGAAGATCTGTGGACCAAAATCATTCTGGCTCGGGAGAAAAAGGAGGAATCCGAACTGAAGATATCTTCCAGTCCTCCAGAGGACACTCTCATCAGCCCGAGCTTTTGTTACAACTTAGAGACCAACAGCCTGAACTCAGATGTCAGCAGCGAATCCTCTGACAGCTCCGAGGAACTTTCTCCCACGGCCAAGTTTACCTCCGACCCCATTGGCGAAGTT…
KLF7	2657	ATGGACGTGTTGGCTAGTTATAGTATATTCCAGGAGCTACAACTTGTCCACGACACCGGCTACTTCTCAGCTTTACCATCCCTGGAGGAGACCTGGCAGCAGACATGCCTTGAATTGGAACGCTACCTACAGACGGAGCCCCGGAGGATCTCAGAGACCTTTGGTGAGGACTTGGACTGTTTCCTCCACGCTTCCCCTCCCCCGTGCATTGAGGAAAGCTTCCGTCGCTTAGACCCCCTGCTGCTCCCCGTGGAAGCGGCCATCTGTGAGAAGAGCTCGGCAGTGGACATCTTGCTCTCTCGGGACAAGTTGCTATCTGAGACCTGCCTCAGCCTCCAGCCGGCCAGCTCTTCTCTAGACAGCTACACAGCCGTCAACCAGGCCCAGCTCAACGCAGTG…
LCOR	2547	ATGCAGAGTTCAGCTTTAGTAGAAAGTCTAATTACAGTAAAAATGGCAGCTGAGAATAGTGAGGAAGGCAATACCTGTATTATTCCTCAAAGAAATTTGTTCAAAGCTTTATCAGAAGAGGCTTGGAACTCAGGGTTTATGGGGAACTCATCTAGAACTGCTGACAAAGAGAATACTTTACAGTGTCCAAAAACACCTTTGCGCCAGGATTTAGAGGCAAATGAACAAGATGCAAGGCCAAAGCAAGAGAACCATCTTCACTCTCTGGGAAGAAATAAGGTGGGTTACCATTTACATCCCAGTGATAAGGGCCAGTTTGATCATTCCAAAGATGGTTGGTTAGGCCCCGGCCCTATGCCAGCTGTACACAAAGCGGCAAATGGACACTCAAGAACCAAG…
LEF1	11725	ATGCCCCAACTCTCCGGAGGAGGTGGCGGCGGCGGGGGGGACCCGGAACTCTGCGCCACGGACGAGATGATCCCCTTCAAGGACGAGGGCGATCCTCAGAAGGAAAAGATCTTCGCCGAGATCAGTCATCCCGAAGAGGAAGGCGATTTAGCTGACATCAAGTCTTCCTTGGTGAACGAGTCTGAAATCATCCCGGCCAGCAACGGACACGAGGTGGCCAGACAAGCACAAACCTCTCAGGAGCCCTACCACGACAAGGCCAGAGAACACCCCGATGACGGAAAGCATCCAGATGGAGGCCTCTACAACAAGGGACCCTCCTACTCGAGTTATTCCGGGTACATAATGATGCCAAATATGAATAACGACCCATACATGTCAAATGGATCTCTTTCTCCA…
LHX4	6869	ATGATGCAGAGTGCGACTGTCCCCGCGGAAGGGGCTGTCAAGGGGCTCCCGGAGATGCTAGGTGTGCCGATGCAACAGATTCCCCAGTGCGCTGGCTGCAACCAGCACATCCTGGACAAGTTCATCCTGAAGGTCCTGGACAGACACTGGCACAGCTCCTGCCTCAAGTGTGCAGACTGCCAGATGCAGCTGGCGGACAGGTGCTTCTCCAGGGCTGGGAGCGTCTACTGCAAGGAGGACTTCTTCAAGCGCTTCGGCACAAAATGCACGGCCTGCCAGCAGGGTATCCCCCCAACCCAGGTGGTCCGCAAGGCCCAGGACTTTGTCTACCACCTGCACTGCTTTGCTTGCATCATCTGCAACCGGCAGCTGGCCACGGGGGACGAATTCTACCTCATG…
LHX6	52814	ATGGCCCAGCCAGGGTCCGGCTGCAAAGCGACCACCCGCTGTCTTGAAGGGACCGCGCCGCCCGCCATGGCTCAGTCTGACGCCGAGGCCCTGGCAGGAGCTCTGGACAAGGACGAGGGTCAGGCCTCCCCATGTACGCCCAGCACGCCATCTGTCTGCTCACCGCCCTCTGCCGCCTCCTCCGTGCCGTCTGCAGGCAAGAACATCTGCTCCAGCTGCGGCCTCGAGATCCTGGACCGATATCTGCTCAAGGTCAACAACCTCATCTGGCACGTGCGGTGCCTCGAGTGCTCCGTGTGTCGCACGTCGCTGAGGCAGCAGAACAGCTGCTACATCAAGAACAAGGAGATCTTCTGCAAGATGGACTACTTCAGCCGATTCGGGACCAAGTGTGCCCGG…
LHX8	14087	ATGCAGATTCTGAGCAGGTGTCAGGGGCTCATGTCAGAGGAGTGCGGGCGGACTACAGCCCTGGCGGCCGGGAGGACTCGCAAAGGCGCCGGGGAAGAGGGACTGGTGAGCCCCGAGGGAGCGGGGGACGAGGACTCGTGCTCCTCCTCGGCCCCGCTGTCCCCGTCGTCCTCGCCCCGGTCCATGGCCTCGGGCTCCGGCTGCCCTCCTGGCAAGTGTGTGTGCAACAGTTGCGGCCTGGAGATCGTGGACAAATACCTTCTCAAGGTGAATGACCTATGCTGGCATGTCCGGTGTCTCTCCTGCAGTGTTTGCAGAACCTCCCTAGGAAGGCACACCAGCTGTTATATTAAAGACAAAGACATTTTCTGCAAACTTGATTATTTCAGAAGGTATGGA…
LHX9	56631	ATGGAAATAGTGGGGTGCCGAGCAGAAGACAACTCGTGTCCTTTCCGCCCCCCAGCCATGCTCTTTCACGGGATCTCCGGAGGCCACATCCAAGGCATCATGGAGGAGATGGAGCGCAGATCCAAGACTGAGGCCCGTCTGGCCAAAGGCGCCCAGCTCAACGGCCGCGACGCGGGCATGCCCCCGCTCAGCCCGGAGAAGCCCGCCCTGTGCGCCGGCTGCGGGGGCAAGATCTCGGACAGGTACTATCTGCTGGCTGTGGACAAACAGTGGCATCTGAGATGCCTGAAGTGCTGTGAATGTAAGCTGGCCCTCGAGTCCGAGCTCACCTGCTTTGCCAAGGACGGTAGCATTTACTGCAAGGAGGATTACTACAGAAGGTTCTCTGTGCAGAGATGT…
LMX1A	11027	ATGGAAGGAATCATGAACCCCTACACGGCTCTGCCCACCCCACAGCAGCTCCTGGCCATCGAGCAGAGTGTCTACAGCTCAGATCCCTTCCGACAGGGTCTCACCCCACCCCAGATGCCTGGAGACCACATGCACCCTTATGGTGCCGAGCCCCTTTTCCATGACCTGGATAGCGACGACACCTCCCTCAGTAACCTGGGTGACTGTTTCCTAGCAACCTCAGAAGCTGGGCCTCTGCAGTCCAGAGTGGGAAACCCCATTGACCATCTGTACTCCATGCAGAATTCTTACTTCACATCT
LMX1B	53775	ATGTTGGACGGCATCAAGATGGAGGAGCACGCCCTGCGCCCCGGGCCCGCCACTCTGGGGGTGCTGCTGGGCTCCGACTGCCCGCATCCCGCCGTCTGCGAGGGCTGCCAGCGGCCCATCTCCGACCGCTTCCTGATGCGAGTCAACGAGTCGTCCTGGCACGAGGAGTGTTTGCAGTGCGCGGCGTGTCAGCAAGCCCTCACCACCAGCTGCTACTTCCGGGATCGGAAACTGTACTGCAAACAAGACTACCAACAGCTCTTCGCGGCCAAGTGCAGCGGCTGCATGGAGAAGATCGCCCCCACCGAGTTCGTGATGCGGGCGCTGGAGTGCGTGTACCACCTGGGCTGCTTCTGCTGCTGCGTGTGTGAACGGCAGCTACGCAAGGGCGACGAATTC…
MAEL	2049	ATGCCGAACCGTAAGGCCAGCCGGAATGCTTACTATTTCTTCGTGCAGGAGAAGATCCCCGAACTACGGCGACGAGGCCTGCCTGTGGCTCGCGTTGCTGATGCCATCCCTTACTGCTCCTCAGACTGGGCGCTTCTGAGGGAGGAAGAAAAGGAGAAATACGCAGAAATGGCTCGAGAATGGAGGGCCGCTCAGGGAAAGGACCCTGGGCCCTCAGAGAAGCAGAAACCTGTTTTCACACCACTGAGGAGGCCAGGCATGCTTGTACCAAAGCAGAATGTTTCACCTCCAGATATGTCAGCTTTGTCTTTAAAAGGTGATCAAGCTCTCCTTGGAGGCATTTTTTATTTTTTGAACATTTTTAGCCATGGCGAGCTACCTCCTCATTGTGAACAGCGC…
MAFB	2353	ATGGCCGCGGAGCTGAGCATGGGGCCAGAGCTGCCCACCAGCCCGCTGGCCATGGAGTATGTCAACGACTTCGACCTGCTCAAGTTCGACGTGAAGAAGGAGCCACTGGGGCGCGCGGAGCGTCCGGGCAGGCCCTGCACACGCCTGCAGCCAGCCGGCTCGGTGTCCTCCACACCGCTCAGCACTCCGTGTAGCTCCGTGCCCTCGTCGCCCAGCTTCAGCCCGACCGAACAGAAGACACACCTCGAGGATCTGTACTGGATGGCGAGCAACTACCAGCAGATGAACCCCGAGGCGCTCAACCTGACGCCCGAGGACGCGGTGGAAGCGCTCATCGGCTCGCACCCAGTGCCACAGCCGCTGCAAAGCTTCGACAGCTTTCGCGGCGCTCACCACCAC…
MAFF	304	ATGTCTGTGGATCCCCTATCCAGCAAAGCTCTAAAGATCAAGCGAGAGCTGAGCGAGAACACGCCGCACCTGTCGGACGAGGCGCTGATGGGGCTGTCGGTGCGCGAGCTGAACCGGCATCTGCGCGGGCTCTCCGCCGAGGAGGTGACACGGCTCAAGCAGCGGCGCCGCACACTCAAAAACCGTGGCTACGCCGCCAGCTGCCGCGTGAAGCGCGTGTGCCAGAAGGAGGAGCTGCAGAAGCAGAAGTCGGAGCTGGAGCGCGAGGTGGACAAGCTGGCGCGCGAGAACGCCGCCATGCGCCTGGAGCTCGACGCGCTGCGCGGCAAGTGCGAGGCGCTGCAGGGCTTCGCGCGCTCCGTGGCCGCCGCCCGCGGGCCCGCCACGCTCGTGGCGCCG…
MAFG	7214	ATGACGACCCCCAATAAAGGAAACAAGGCCTTGAAGGTGAAGCGGGAGCCGGGTGAGAATGGCACCAGCCTGACGGATGAGGAGCTGGTGACCATGTCGGTGCGGGAGCTGAACCAGCACCTGCGGGGCCTGTCCAAGGAGGAGATCGTCCAGCTGAAGCAGCGCCGGCGCACGCTCAAGAACCGCGGCTACGCTGCCAGCTGCCGCGTGAAGCGGGTGACGCAGAAGGAGGAGCTGGAGAAGCAGAAGGCGGAGCTGCAGCAGGAGGTGGAGAAGCTGGCCTCAGAGAACGCCAGCATGAAGCTGGAGCTCGACGCGCTGCGCTCCAAGTACGAGGCGCTGCAGACCTTCGCCCGGACGGTGGCCCGCAGCCCCGTGGCGCCAGCCCGGGGCCCCCTT…
MAFK	71051	ATGACGACTAATCCCAAACCGAATAAGGCATTAAAGGTCAAGAAGGAGGCGGGCGAGAACGCCCCGGTGCTCAGCGATGATGAGCTGGTGTCCATGTCGGTGCGGGAGCTGAACCAGCACCTGCGGGGTCTCACCAAGGAGGAGGTGACCCGCCTGAAGCAGCGTCGGCGCACACTCAAGAACCGCGGCTACGCGGCCAGCTGCCGCATCAAGCGGGTGACGCAGAAGGAGGAGCTGGAGCGGCAGCGCGTGGAGCTGCAGCAGGAGGTGGAGAAGCTGGCGCGTGAGAACAGCAGCATGCGGCTGGAGCTGGACGCCCTGCGCTCCAAGTACGAGGCGCTGCAGACCTTCGCGCGCACCGTGGCCCGGGGACCTGTGGCGCCCTCCAAGGTGGCCACC…
MAX	8371	ATGAGCGATAACGATGACATCGAGGTGGAGAGCGACGCTGACAAACGGGCTCATCATAATGCACTGGAACGAAAACGTAGGGACCACATCAAAGACAGCTTTCACAGTTTGCGGGACTCAGTCCCATCACTCCAAGGAGAGAAGGCATCCCGGGCCCAAATCCTAGACAAAGCCACAGAATATATCCAGTATATGCGAAGGAAAAACCACACACACCAGCAAGATATTGACGACCTCAAGCGGCAGAATGCTCTTCTGGAGCAGCAAGTCCGTGCACTGGAGAAGGCGAGGTCAAGTGCCCAACTGCAGACCAACTACCCCTCCTCAGACAACAGCCTCTACACCAACGCCAAGGGCAGCACCATCTCTGCCTTCGATGGGTGCTCGGACTCCAGCTCG…
MAZ	13564	ATGGTGCCCCTGAGCCTCCTGAGCGTGCCCCAGCTGAGCGGAGCCGGCGGGGGAGGGGGAGAGGCGGGTGCCGGCGGCGGCGCTGCCGCAGTGGCCGCCGGTGGCGTGGTGACCACGACCGCCTCGGGGAAGCGCATCCGGAAGAACCATGCCTGCGAGATGTGTGGCAAGGCCTTCCGCGACGTCTACCACCTGAACCGACACAAGCTGTCGCACTCGGACGAGAAGCCCTACCAGTGCCCGGTGTGCCAGCAGCGCTTCAAGCGCAAGGACCGCATGAGCTACCACGTGCGCTCACATGACGGCGCTGTGCACAAGCCCTACAACTGCTCCCACTGTGGCAAGAGCTTCTCCCGGCCGGATCACCTCAACAGTCACGTCAGACAAGTGCACTCAACA…
MECOM	13861	ATGAGATCCAAAGGCAGGGCAAGGAAACTGGCCACAAATAATGAGTGTGTATATGGCAACTACCCTGAAATACCTTTGGAAGAAATGCCAGATGCAGATGGAGTAGCCAGCACTCCCTCCCTCAATATTCAAGAGCCATGCTCTCCTGCCACATCCAGTGAAGCATTCACTCCAAAGGAGGGTTCTCCTTACAAAGCCCCCATCTACATCCCTGATGATATCCCCATTCCTGCTGAGTTTGAACTTCGAGAGTCAAATATGCCTGGGGCAGGACTAGGAATATGGACCAAAAGGAAGATCGAAGTAGGTGAAAAGTTTGGGCCTTATGTGGGAGAGCAGAGGTCAAACCTGAAAGACCCCAGTTATGGATGGGAGGTACATCTTCCAAGGTCTCGGAGG…
MEF2A	98	ATGGGGCGGAAGAAAATACAAATCACACGCATAATGGATGAAAGGAACCGACAGGTCACTTTTACAAAGAGAAAGTTTGGATTAATGAAGAAAGCCTATGAACTTAGTGTGCTCTGTGACTGTGAAATAGCACTCATCATTTTCAACAGCTCTAACAAACTGTTTCAATATGCTAGCACTGATATGGACAAAGTTCTTCTCAAGTATACAGAATATAATGAACCTCATGAAAGCAGAACCAACTCGGATATTGTTGAGGCTCTGAACAAGAAGGAACACAGAGGGTGCGACAGCCCAGACCCTGATACTTCATATGTGCTAACTCCACATACAGAAGAAAAATATAAAAAAATTAATGAGGAATTTGATAATATGATGCGGAATCATAAAATCGCACCT…
MEF2D	11825	ATGGGGAGGAAAAAGATTCAGATCCAGCGAATCACCGACGAGCGGAACCGACAGGTGACTTTCACCAAGCGGAAGTTTGGCCTGATGAAGAAGGCGTATGAGCTGAGCGTGCTATGTGACTGCGAGATCGCACTCATCATCTTCAACCACTCCAACAAGCTGTTCCAGTACGCCAGCACCGACATGGACAAGGTGCTGCTCAAGTACACGGAGTACAATGAGCCACACGAGAGCCGCACCAACGCCGACATCATCGAGACCCTGAGGAAGAAGGGCTTCAATGGCTGCGACAGCCCCGAGCCCGACGGGGAGGACTCGCTGGAACAGAGCCCCCTGCTGGAGGACAAGTACCGACGCGCCAGCGAGGAGCTCGACGGGCTCTTCCGGCGCTATGGGTCA…
MEIS2	11603	ATGGCGCAAAGGTACGATGAGCTGCCCCATTACGGCGGGATGGACGGAGTAGGGGTTCCCGCTTCCATGTACGGAGACCCTCACGCGCCGCGGCCGATCCCCCCGGTTCACCACCTGAACCACGGGCCGCCGCTCCACGCCACACAGCACTACGGCGCGCACGCCCCGCACCCCAATGTCATGCCGGCCAGTATGGGATCCGCTGTCAACGACGCCTTGAAGCGGGACAAGGACGCGATCTATGGGCACCCGTTGTTTCCTCTGTTAGCTCTGGTCTTTGAGAAGTGCGAGCTGGCGACCTGCACTCCCCGGGAACCTGGAGTGGCTGGCGGAGACGTCTGCTCCTCCGACTCCTTCAACGAGGACATCGCGGTCTTCGCCAAGCAGGTTCGCGCCGAA…
MEOX1	13795	ATGGATCCCGCGGCCAGCAGCTGCATGAGGAGCCTCCAGCCCCCAGCCCCTGTCTGGGGCTGCCTTCGAAACCCCCACTCGGAAGGCAATGGGGCCTCAGGGCTACCCCACTACCCGCCCACCCCGTTCTCCTTCCACCAGAAACCAGACTTCCTGGCGACAGCGACGGCAGCGTACCCTGACTTCTCAGCCTCCTGCCTGGCAGCCACCCCACACAGCCTGCCCCAGGAGGAGCACATCTTCACTGAGCAGCACCCCGCTTTCCCACAGTCCCCCAACTGGCACTTCCCTGTCTCAGACGCCCGGCGCAGGCCCAACTCAGGCCCGGCAGGGGGTTCCAAGGAAATGGGGACCAGCAGCCTGGGCCTGGTGGACACCACAGGAGGCCCAGGCGATGAC…
MEOX2	824	ATGGAACACCCGCTCTTTGGCTGCCTGCGCAGCCCTCACGCCACGGCGCAAGGCTTGCACCCGTTCTCCCAATCCTCTCTCGCCCTCCATGGAAGATCTGACCATATGTCTTACCCCGAGCTCTCTACTTCTTCCTCATCTTGCATAATCGCGGGATACCCCAACGAAGAGGGCATGTTTGCCAGCCAGCATCACAGGGGGCACCACCACCACCACCACCACCACCATCACCACCATCAGCAGCAGCAGCACCAGGCTCTGCAAACCAACTGGCACCTCCCGCAGATGTCTTCCCCACCGAGTGCGGCTCGGCACAGCCTCTGCCTCCAGCCCGACTCTGGAGGGCCCCCAGAGTTGGGGAGCAGCCCGCCCGTCCTGTGCTCCAACTCTTCCAGCTTG…
MESP2	55789	ATGGCCCAGTCGCCTCCTCCGCAGAGCCTCCTCGGCCACGACCACTGGATCTTCGCCCAGGGCTGGGGCTGGGCCGGCCACTGGGACTCCACGTCCCCGGCCTCCTCCTCCGATTCGTCGGGTTCGTGCCCCTGCGACGGCGCCCGCGGACTCCCGCAGCCACAGCCTCCGAGCTGCAGCTCCCGAGCCGCAGAGGCAGCCGCGACGACGCCCAGACGAGCGCGCACCGGACCAGCGGGCGGACAGCGGCAGAGCGCCAGCGAGCGGGAGAAACTGCGCATGCGCACGCTGGCCCGCGCCCTGCACGAGTTGCGCCGCTTTCTGCCTCCCTCCTTGGCGCCGGCCGGCCAGAGCCTGACCAAGATCGAGACGCTGCGCCTGGCCATCCGCTACATCGGC…
MIER1	56849	ATGCCAATTCATGAACTTCTCAGCCTTTATGGTTATGGTAGTACTGTTCGACTACCTGAAGAAGATGAGGAAGAGGAAGAAGAGGAAGAAGAAGGTGAAGATGATGAAGATGCTGATAATGATGACAACAGTGGCTGTAGTGGGGAAAATAAAGAGGAGAATATAAAGGATTCATCAGGTCAGGAGGATGAAACTCAGTCTTCCAATGATGATCCATCACAATCTGTTGCTTCTCAAGATGCCCAGGAAATAATCCGCCCACGTCGATGTAAATATTTTGATACAAATAGTGAAGTAGAAGAAGAATCTGAAGAAGATGAAGATTATATTCCATCAGAAGACTGGAAAAAGGAGATTATGGTGGGCTCCATGTTTCAAGCAGAAATTCCAGTTGGCATT…
MIER2	9505	ATGGGCTCTGGAGACCATCAGTTCAACCTCGCAGAGATCCTGTCACAGAACTACAGTGTTAGGGGGGAGTGCGAGGAGGCCTCGAGGTGCCCAGACAAGCCCAAGGAGGAGCTGGAGAAGGACTTCATCTCCCAGAGCAACGACATGCCCTTTGATGAGCTGCTTGCGCTCTATGGCTACGAGGCGTCAGACCCCATTTCAGACCGGGAGAGTGAGGGTGGTGACGTGGCCCCGAACCTCCCAGACATGACCCTGGACAAAGAACAAATAGCGAAGGATTTGCTTTCAGGGGAAGAAGAGGAAGAGACGCAATCATCTGCTGACGACCTCACCCCGTCCGTGACCTCCCACGAGGCCTCCGACCTCTTCCCTAACCGGAGTGGATCTCGTTTCCTGGCT…
MITF	8735	ATGCTGGAAATGCTAGAATATAATCACTATCAGGTGCAGACCCACCTCGAAAACCCCACCAAGTACCACATACAGCAAGCCCAACGGCAGCAGGTAAAGCAGTACCTTTCTACCACTTTAGCAAATAAACATGCCAACCAAGTCCTGAGCTTGCCATGTCCAAACCAGCCTGGCGATCATGTCATGCCACCGGTGCCGGGGAGCAGCGCACCCAACAGCCCCATGGCTATGCTTACGCTTAACTCCAACTGTGAAAAAGAGTTTATGAAGCAG
MKX	2253	ATGAACACCATCGTCTTCAACAAGCTCAGCTCTGCGGTGCTGTTTGAGGACGGAGGCGCCTCGGAGCGGGAGCGGGGTGGCCGGCCCTACAGCGGTGTCCTGGACAGTCCTCACGCCCGCCCCGAGGTGGGCATTCCCGACGGCCCGCCCCTCAAGGACAACCTCGGCCTGAGACACCGGAGGACCGGCGCCCGGCAGAATGGCGGGAAGGTGAGGCACAAGCGGCAGGCCCTGCAAGACATGGCGCGACCCCTCAAGCAGTGGCTTTACAAGCACCGTGACAACCCGTACCCCACCAAGACCGAGAAGATACTCTTGGCCCTCGGCTCGCAGATGACGCTAGTGCAGGTGTCAAATTGGTTTGCTAATGCAAGACGTCGGCTTAAGAATACCGTTCGA…
MLX	3023	ATGACGGAGCCGGGCGCCTCTCCCGAGGACCCTTGGGTCAAGGTGGAGTATGCCTACAGCGACAACAGCCTGGACCCCGGGCTTTTTGTAGAAAGCACCCGCAAGGGGAGTGTAGTGTCCAGAGCTAATAGCATCGGTTCCACCAGTGCCTCTTCTGTCCCCAACACAGATGATGAGGACAGTGATTACCACCAGGAGGCCTACAAGGAGTCCTACAAAGACCGGCGGCGGCGCGCACACACTCAGGCTGAGCAGAAGAGGAGGGACGCCATCAAGAGAGGCTATGATGACCTTCAGACCATCGTCCCCACTTGCCAGCAGCAGGACTTCTCCATTGGCTCCCAAAAGCTCAGCAAAGCCATCGTTCTACAAAAGACCATTGACTACATTCAGTTTTTG…
MLXIP	10239	ATGGATGGGCAGGGCTGTGAACACACCTCCCGGACTGAGGACCCGTTTATCCAGCCCACGGACTTCGGTCCCTCAGAGCCGCCACTGAGTGTCCCGCCGCCCATCTCCCCCGTGTTACCATTAGTTCCTCCTCCTGCCACTGCCCTGAACCCCCCGGCTCCACCCACCTTCCATCAGCCACAGAAGTTTGCTGGAGTCAACAAAGCGCCGTCTGTCATCACCCACACGGCCTCTGCCACCCTCACCCACGATGCCCCCGCCACCACCTTTAGCCAGAGTCAGGGCCTTGTGATCACCACCCATCACCCTGCCCCGTCAGCGGCCCCTTGTGGGCTGGCACTGTCTCCTGTCACCCGGCCTCCCCAGCCACGGTTAACTTTTGTGCACCCCAAACCTGTA…
MSC	4929	ATGTCCACGGGCTCGGTGAGTGATCCGGAGGAGATGGAGCTTCGGGGGCTGCAGCGGGAGTACCCGGTCCCCGCCTCCAAGAGGCCGCCCCTCCGCGGCGTAGAGCGCAGCTACGCCTCGCCCAGTGACAACTCGTCGGCAGAGGAGGAGGACCCCGACGGCGAGGAGGAGCGCTGCGCTCTGGGCACAGCCGGCAGCGCGGAAGGCTGCAAGAGGAAGCGGCCCCGTGTGGCTGGGGGCGGCGGCGCAGGTGGTAGCGCGGGCGGTGGTGGCAAGAAGCCCCTCCCGGCCAAGGGCTCAGCCGCAGAGTGCAAGCAGTCGCAGCGGAACGCGGCCAACGCCCGTGAGCGTGCCCGGATGCGCGTGCTGAGCAAAGCCTTCTCCAGGCTCAAGACCAGC…
MSX2	740	ATGGCTTCTCCGTCCAAAGGCAATGACTTGTTTTCGCCCGACGAGGAGGGCCCAGCAGTGGTGGCCGGACCAGGCCCGGGGCCTGGGGGCGCCGAGGGGGCCGCGGAGGAGCGCCGCGTCAAGGTCTCCAGCCTGCCCTTCAGCGTGGAGGCGCTCATGTCCGACAAGAAGCCGCCCAAGGAGGCGTCCCCGCTGCCGGCCGAAAGCGCCTCGGCCGGGGCCACCCTGCGGCCACTGCTGCTGTCGGGGCACGGCGCTCGGGAAGCGCACAGCCCCGGGCCGCTGGTGAAGCCCTTCGAGACCGCCTCGGTCAAGTCGGAAAATTCAGAAGATGGAGCGGCGTGGATGCAGGAACCCGGCCGATATTCGCCGCCGCCAAGACATACGAGCCCTACCACC…
MXD1	13888	ATGGCGGCGGCGGTTCGGATGAACATCCAGATGCTGCTGGAGGCGGCCGACTATCTGGAGCGGCGGGAGAGAGAAGCTGAACATGGTTATGCCTCCATGTTACCATACAATAACAAGGACAGAGATGCCTTAAAACGGAGGAACAAATCCAAAAAGAATAACAGCAGTAGCAGATCAACTCACAATGAAATGGAGAAGAATAGACGGGCTCATCTTCGCTTGTGCCTGGAGAAGTTGAAGGGGCTGGTGCCACTGGGACCCGAATCAAGTCGACACACTACGTTGAGTTTATTAACAAAAGCCAAATTGCACATAAAGAAACTTGAAGATTGTGACAGAAAAGCCGTTCACCAAATCGACCAGCTTCAGCGAGAGCAGCGACACCTGAAGAGGCAGCTG…
MXD3	5363	ATGGAACCCTTGGCCAGCAACATCCAGGTCCTGCTGCAGGCGGCCGAGTTCCTGGAGCGCCGTGAGAGAGAGGCCGAGCATGGTTATGCGTCCCTGTGCCCGCATCGCAGTCCAGGCCCCATCCACAGGAGGAAGAAGCGACCCCCCCAGGCTCCTGGCGCGCAGGACAGCGGGCGGTCAGTGCACAATGAACTGGAGAAGCGCAGGAGGGCCCAGTTGAAGCGGTGCCTGGAGCGGCTGAAGCAGCAGATGCCCCTGGGGGCCGACTGTGCCCGGTACACCACGCTGAGCCTGCTGCGCCGTGCCAGGATGCACATCCAGAAGCTGGAGGATCAGGAGCAGCGGGCCCGACAGCTCAAGGAGAGGCTGCGCAGCAAGCAGCAGAGCCTGCAGCGGCAG…
MXD4	8884	ATGGAGCTGAACTCCCTGCTGATCCTGCTGGAGGCGGCCGAGTACCTGGAGCGCAGGGATCGAGAGGCCGAGCACGGCTACGCCTCGGTGCTGCCCTTCGACGGCGACTTCGCCAGGGAGAAAACAAAGGCGGCCGGCCTGGTGCGCAAGGCCCCGAACAACAGGCCTCCTCAG
MXI1	685	ATGCCGAGCCCCCGACTGCAGCATTCAAAGCCCCCACGGAGGTTGAGCCGGGCACAGAAACACAGCAGCGGGAGCAGCAACACCAGCACTGCCAACAGACGAGCTCATCTGCGCCTTTGTTTAGAACGCTTAAAAGTTCTGATTCCACTAGGACCAGACTGCACCCGGCACACAACACTTGGTTTGCTCAACAAAGCCAAAGCACACATCAAGAAACTTGAAGAAGCTGAAAGAAAAAGCCAGCACCAGCTCGAGAATTTGGAACGAGAACAGAGATTTTTAAAGTGGCGACTGGAACAGCTGCAGGGTCCTCAGGAGATGGAACGAATACGAATGGACAGCATTGGATCAACTATTTCTTCAGATCGTTCTGATTCAGAGCGAGAGGAGATTGAAGTG…
MYB	12304	ATGGCCCGAAGACCCCGGCACAGCATATATAGCAGTGACGAGGATGATGAGGACTTTGAGATGTGTGACCATGACTATGATGGGCTGCTTCCCAAGTCTGGAAAGCGTCACTTGGGGAAAACAAGGTGGACCCGGGAAGAGGATGAAAAACTGAAGAAGCTGGTGGAACAGAATGGAACAGATGACTGGAAAGTTATTGCCAATTATCTCCCGAATCGAACAGATGTGCAGTGCCAGCACCGATGGCAGAAAGTACTAAACCCTGAGCTCATCAAGGGTCCTTGGACCAAAGAAGAAGATCAGAGAGTGATAGAGCTTGTACAGAAATACGGTCCGAAACGTTGGTCTGTTATTGCCAAGCACTTAAAGGGGAGAATTGGAAAACAATGTAGGGAGAGG…
MYBL1	70071	ATGGCGAAGAGGTCGCGCAGTGAGGATGAGGATGATGACCTTCAGTATGCCGATCATGATTATGAAGTACCACAACAAAAAGGACTGAAGAAACTCTGGAACAGAGTAAAATGGACAAGGGACGAGGATGATAAATTAAAGAAGTTGGTTGAACAACATGGAACTGATGATTGGACTCTAATTGCTAGTCATCTTCAAAATCGCTCTGATTTTCAGTGCCAGCATCGATGGCAGAAAGTTTTAAATCCTGAATTGATAAAGGGTCCTTGGACTAAAGAAGAAGATCAGAGGGTTATTGAATTAGTTCAGAAATATGGGCCAAAAAGATGGTCTTTAATTGCAAAACATTTAAAAGGAAGAATAGGCAAGCAGTGTAGAGAAAGATGGCATAATCATCTG…
MYCL	7111	ATGGACTACGACTCGTACCAGCACTATTTCTACGACTATGACTGCGGGGAGGATTTCTACCGCTCCACGGCGCCCAGCGAGGACATCTGGAAGAAATTCGAGCTGGTGCCATCGCCCCCCACGTCGCCGCCCTGGGGCTTGGGTCCCGGCGCAGGGGACCCGGCCCCCGGGATTGGTCCCCCGGAGCCGTGGCCCGGAGGGTGCACCGGAGACGAAGCGGAATCCCGGGGCCACTCGAAAGGCTGGGGCAGGAACTACGCCTCCATCATACGCCGTGACTGCATGTGGAGCGGCTTCTCGGCCCGGGAACGGCTGGAGAGAGCTGTGAGCGACCGGCTCGCTCCTGGCGCGCCCCGGGGGAACCCGCCCAAGGCGTCCGCCGCCCCGGACTGCACTCCC…
MYF6	12884	ATGATGATGGACCTTTTTGAAACTGGCTCCTATTTCTTCTACTTGGATGGGGAAAATGTTACTCTGCAGCCATTAGAAGTGGCAGAAGGCTCTCCTTTGTATCCAGGGAGTGATGGTACCTTGTCCCCCTGCCAGGACCAAATGCCCCCGGAAGCGGGGAGCGACAGCAGCGGAGAGGAACATGTCCTGGCGCCCCCGGGCCTGCAGCCTCCACACTGCCCCGGCCAGTGTCTGATCTGGGCTTGCAAGACCTGCAAGAGAAAATCTGCCCCCACTGACCGGCGAAAAGCCGCCACCCTGCGCGAAAGGAGGAGGCTAAAGAAAATCAACGAGGCCTTCGAGGCACTGAAGCGGCGAACTGTGGCCAACCCCAACCAGAGGCTGCCCAAGGTGGAGATT…
MYOD1	13775	ATGGAGCTACTGTCGCCACCGCTCCGCGACGTAGACCTGACGGCCCCCGACGGCTCTCTCTGCTCCTTTGCCACAACGGACGACTTCTATGACGACCCGTGTTTCGACTCCCCGGACCTGCGCTTCTTCGAAGACCTGGACCCGCGCCTGATGCACGTGGGCGCGCTCCTGAAACCCGAAGAGCACTCGCACTTCCCCGCGGCGGTGCACCCGGCCCCGGGCGCACGTGAGGACGAGCATGTGCGCGCGCCCAGCGGGCACCACCAGGCGGGCCGCTGCCTACTGTGGGCCTGCAAGGCGTGCAAGCGCAAGACCACCAACGCCGACCGCCGCAAGGCCGCCACCATGCGCGAGCGGCGCCGCCTGAGCAAAGTAAATGAGGCCTTTGAGACACTCAAG…
MYOG	11922	ATGGAGCTGTATGAGACATCCCCCTACTTCTACCAGGAACCCCGCTTCTATGATGGGGAAAACTACCTGCCTGTCCACCTCCAGGGCTTCGAACCACCAGGCTACGAGCGGACGGAGCTCACCCTGAGCCCCGAGGCCCCAGGGCCCCTTGAGGACAAGGGGCTGGGGACCCCCGAGCACTGTCCAGGCCAGTGCCTGCCGTGGGCGTGTAAGGTGTGTAAGAGGAAGTCGGTGTCCGTGGACCGGCGGCGGGCGGCCACACTGAGGGAGAAGCGCAGGCTCAAGAAGGTGAATGAGGCCTTCGAGGCCCTGAAGAGAAGCACCCTGCTCAACCCCAACCAGCGGCTGCCCAAGGTGGAGATCCTGCGCAGTGCCATCCAGTACATCGAGCGCCTCCAG…
MYPOP	72064	ATGGCCTCGGCGGCGGCGGGCGAAGCGGAGGAAACCACCCGGTTGCGCAAGCCGCGCTTCTCATTCGAAGAGAACCAGATCCTGATCCGCGAGGTGCGCGCCCACTACCCGCAGCTCTACGGCGCGCAGAGCCGTCGGGTGAGCGTGGCAGAGCGGCGGCGCGTGTGGGACGGCATCGCCGCCAAGATCAACGGTATCACCAGCTGGAAGCGCACGGGCCAGGAGGTGCAGAAGCGCTGGAACGACTTCAAGCGCCGCACCAAGGAGAAGCTCGCTCGCGTGCCGCACTCCACGCAGGGCGCCGGGCCCGCCGCGGAGGACGCTTTCTCCGCGGAAGAGGAGACCATTTTTGCCATCCTGGGGCCAGGTGTGGCGGCGCCGGGGGCAGGTGCTGGGGCG…
MYRF	8894	ATGGTATTGCAGCTTCACTGCCTGCGTTCCTGGGAGCGTCTGGAGCTCACAGTGATCAGTGACCACATCATTCTCTCTGAGCAGAGGAGCAGGAATCCCTCAAGCAGCAGCCTGGTCTTGGCTGGTGGGCAGATGCAAATAGCTTTTGCTGTTATTAATGAAGTAATTACTAAATGCACT
MYT1	14792	ATGAGCTTAGAAAATGAAGACAAGCGAGCTCGCACCCGATCCAAGGCCCTGCGAGGACCCCCAGAGACCACAGCTGCAGACCTCAGCTGCCCCACCCCAGGATGCACAGGCTCAGGGCACGTCCGGGGCAAGTACTCCAGGCACCGAAGTTTACAGAGCTGCCCCCTGGCCAAGAAGAGGAAGCTGGAGGGCGCTGAGGCTGAGCACCTGGTGTCCAAGAGGAAGTCACACCCCCTGAAGCTGGCTCTGGACGAGGGCTATGGTGTGGACAGCGACGGCAGTGAGGACACTGAGGTGAAGGACGCCTCTGTTTCGGATGAATCGGAAGGAACTCTGGAGGGGGCCGAGGCTGAGACGTCAGGACAGGACGAGATTCATCGCCCCGAGACAGCTGAAGAT…
MZF1	14770	ATGAGGCCTGCGGTGCTGGGCTCCCCAGACCGAGCACCCCCAGAAGATGAGGGGCCTGTCATGGTGAAGCTAGAGGACTCTGAGGAGGAGGGTGAGGCTGCCTTATGGGACCCAGGCCCTGAAGCTGCACGCCTGCGTTTCCGGTGCTTCCACTATGAGGAGGCCACAGGGCCCCAAGAGGCCCTGGCCCAGCTCCGAGAGCTGTGTCGCCAGTGGCTGCGTCCAGAGGTACGCTCCAAGGAGCAGATGCTGGAGCTGTTGGTGCTGGAGCAGTTCCTGGGCGCACTGCCCCCTGAGATCCAGGCCCGTGTGCAGGGGCAGCGGCCAGGCAGCCCCGAGGAGGCTGCTGCCCTAGTAGATGGGCTGCGCCGGGAGCCGGGCGGACCCCGGAGATGGGTC…
NANOGP8	52670	ATGAGTGTGGATCCAGCTTGTCCCCAAAGCTTGCCTTGCTTTGAAGCATCCGACTGTAAAGAATCTTCACCTATGCCTGTGATTTGTGGGCCTGAAGAAAACTATCCATCCTTGCAAATGTCTTCTGCTGAGATGCCTCACACAGAGACTGTCTCTCCTCTTCCTTCCTCCATGGATCTGCTTATTCAGGACAGCCCTGATTCTTCCACCAGTCCCAAAGGCAAACAACCCACTTCTGCAGAGAATAGTGTCGCAAAAAAGGAAGACAAGGTCCCGGTCAAGAAACAGAAGACCAGAACTGTGTTCTCTTCCACCCAGCTGTGTGTACTCAATGATAGATTTCAGAGACAGAAATACCTCAGCCTCCAGCAGATGCAAGAACTCTCCAACATCCTGAAC…
NCOA3	56354	ATGAGTGGATTAGGAGAAAACTTGGATCCACTGGCCAGTGATTCACGAAAACGCAAATTGCCATGTGATACTCCAGGACAAGGTCTTACCTGCAGTGGTGAAAAACGGAGACGGGAGCAGGAAAGTAAATATATTGAAGAATTGGCTGAGCTGATATCTGCCAATCTTAGTGATATTGACAATTTCAATGTCAAACCAGATAAATGTGCGATTTTAAAGGAAACAGTAAGACAGATACGTCAAATAAAAGAGCAAGGAAAAACTATTTCCAATGATGATGATGTTCAAAAAGCCGATGTATCTTCTACAGGGCAGGGAGTTATTGATAAAGACTCCTTAGGACCGCTTTTACTTCAGGCATTGGATGGTTTCCTATTTGTGGTGAATCGAGACGGAAAC…
NEUROD1	2866	ATGACCAAATCGTACAGCGAGAGTGGGCTGATGGGCGAGCCTCAGCCCCAAGGTCCTCCAAGCTGGACAGACGAGTGTCTCAGTTCTCAGGACGAGGAGCACGAGGCAGACAAGAAGGAGGACGACCTCGAAGCCATGAACGCAGAGGAGGACTCACTGAGGAACGGGGGAGAGGAGGAGGACGAAGATGAGGACCTGGAAGAGGAGGAAGAAGAGGAAGAGGAGGATGACGATCAAAAGCCCAAGAGACGCGGCCCCAAAAAGAAGAAGATGACTAAGGCTCGCCTGGAGCGTTTTAAATTGAGACGCATGAAGGCTAACGCCCGGGAGCGGAACCGCATGCACGGACTGAACGCGGCGCTAGACAACCTGCGCAAGGTGGTGCCTTGCTATTCTAAG…
NEUROD2	14712	ATGCTGACCCGCCTGTTCAGCGAGCCCGGCCTTCTCTCGGACGTGCCCAAGTTCGCCAGCTGGGGCGACGGCGAAGACGACGAGCCGAGGAGCGACAAGGGCGACGCGCCGCCACCGCCACCGCCTGCGCCCGGGCCAGGGGCTCCGGGGCCAGCCCGGGCGGCCAAGCCAGTCCCTCTCCGTGGAGAAGAGGGGACGGAGGCCACGTTGGCCGAGGTCAAGGAGGAAGGCGAGCTGGGGGGAGAGGAGGAGGAGGAAGAGGAGGAGGAAGAAGGACTGGACGAGGCGGAGGGCGAGCGGCCCAAGAAGGGCGGGCCCAAGAAGCGCAAGATGACCAAGGCGCGCTTGGAGCGCTCCAAGCTTCGGCGGCAGAAGGCGAACGCGCGGGAGCGCAACCGC…
NEUROD4	71145	ATGACCAAAGCTCGCCTTGAGAGATTCAGGGCTCGAAGAGTCAAGGCTAATGCCAGAGAACGGACCCGGATGCATGGCCTGAATGACGCCCTGGATAACCTGAGGCGAGTCATGCCATGCTACTCTAAAACCCAAAAACTTTCCAAGATAGAGACTCTTAGACTGGCCAGGAACTATATTTGGGCTTTATCTGAAGTCCTGGAGACTGGCCAGACACCTGAAGGGAAAGGCTTTGTGGAGATGCTGTGTAAAGGGCTCTCTCAGCCCACAAGCAACCTGGTGGCTGGATGTCTCCAACTGGGCCCTCAGTCTGTCCTCCTGGAGAAGCACGAGGATAAATCTCCTATTTGTGACTCTGCCATCTCTGTCCACAACTTCAACTATCAGTCTCCGGGGCTT…
NEUROG1	2872	ATGCCAGCCCGCCTTGAGACCTGCATCTCCGACCTCGACTGCGCCAGCAGCAGCGGCAGTGACCTATCCGGCTTCCTCACCGACGAGGAAGACTGTGCCAGACTCCAACAGGCAGCCTCCGCTTCGGGGCCGCCCGCGCCGGCCCGCAGGGGCGCGCCCAATATCTCCCGGGCGTCTGAGGTTCCAGGGGCACAGGACGACGAGCAGGAGAGGCGGCGGCGCCGCGGCCGGACGCGGGTCCGCTCCGAGGCGCTGCTGCACTCGCTGCGCAGGAGCCGGCGCGTCAAGGCCAACGATCGCGAGCGCAACCGCATGCACAACTTGAACGCGGCCCTGGACGCACTGCGCAGCGTGCTGCCCTCGTTCCCCGACGACACCAAGCTCACCAAAATCGAGACG…
NEUROG3	54175	ATGACGCCTCAACCCTCGGGTGCGCCCACTGTCCAAGTGACCCGTGAGACGGAGCGGTCCTTCCCCAGAGCCTCGGAAGACGAAGTGACCTGCCCCACGTCCGCCCCGCCCAGCCCCACTCGCACACGGGGGAACTGCGCAGAGGCGGAAGAGGGAGGCTGCCGAGGGGCCCCGAGGAAGCTCCGGGCACGGCGCGGGGGACGCAGCCGGCCTAAGAGCGAGTTGGCACTGAGCAAGCAGCGACGGAGTCGGCGAAAGAAGGCCAACGACCGCGAGCGCAATCGAATGCACAACCTCAACTCGGCACTGGACGCCCTGCGCGGTGTCCTGCCCACCTTCCCAGACGACGCGAAGCTCACCAAGATCGAGACGCTGCGCTTCGCCCACAACTACATCTGG…
NFATC1	71852	ATGCCAAGCACCAGCTTTCCAGTCCCTTCCAAGTTTCCACTTGGCCCTGCGGCTGCGGTCTTCGGGAGAGGAGAAACTTTGGGGCCCGCGCCGCGCGCCGGCGGCACCATGAAGTCAGCGGAGGAAGAACACTATGGCTATGCATCCTCCAACGTCAGCCCCGCCCTGCCGCTCCCCACGGCGCACTCCACCCTGCCGGCCCCGTGCCACAACCTTCAGACCTCCACACCGGGCATCATCCCGCCGGCGGATCACCCCTCGGGGTACGGGGCAGCTTTGGACGGTGGGCCCGCGGGCTACTTCCTCTCCTCCGGCCACACCAGGCCTGATGGGGCCCCTGCCCTGGAGAGTCCTCGCATCGAGATAACCTCGTGCTTGGGCCTGTACCACAACAATAAC…
NFATC3	3538	ATGACTACTGCAAACTGTGGCGCCCACGACGAGCTCGACTTCAAACTCGTCTTTGGCGAGGACGGGGCGCCGGCGCCGCCGCCCCCGGGCTCGCGGCCTGCAGATCTTGAGCCAGATGATTGTGCATCCATTTACATCTTTAATGTAGATCCACCTCCATCTACTTTAACCACACCACTTTGCTTACCACATCATGGATTACCGTCTCACTCTTCTGTTTTGTCACCATCGTTTCAGCTCCAAAGTCACAAAAACTATGAAGGAACTTGTGAGATTCCTGAATCTAAATATAGCCCATTAGGTGGTCCCAAACCCTTTGAGTGCCCAAGTATTCAAATTACATCTATCTCTCCTAACTGTCATCAAGAATTAGATGCACATGAAGATGACCTACAGATA…
NFE2	5115	ATGTCCCCGTGTCCTCCCCAGCAGAGCAGGAACAGGGTGATACAGCTGTCCACTTCAGAGCTAGGAGAGATGGAACTGACTTGGCAGGAGATCATGTCCATCACCGAGCTGCAGGGTCTGAATGCTCCAAGTGAGCCATCATTTGAGCCCCAAGCCCCAGCTCCATACCTTGGACCTCCACCACCCACAACTTACTGCCCCTGCTCAATCCACCCAGATTCTGGCTTCCCACTTCCTCCACCACCTTATGAGCTCCCAGCATCCACATCCCATGTCCCAGATCCCCCATACTCCTATGGCAACATGGCCATACCAGTCTCCAAGCCACTGAGCCTCTCAGGCCTGCTCAGTGAGCCGCTCCAAGACCCCTTAGCCCTCCTGGACATTGGGCTGCCAGCA…
NFE2L1	3011	ATGCTTTCTCTGAAGAAATACTTAACGGAAGGACTTCTCCAGTTCACCATTCTGCTGAGTTTGATTGGGGTACGGGTGGACGTGGATACTTACCTGACCTCACAGCTTCCCCCACTCCGGGAGATCATCCTGGGGCCCAGTTCTGCCTATACTCAGACCCAGTTCCACAACCTGAGGAATACCTTGGATGGCTATGGTATCCACCCCAAGAGCATAGACCTGGACAATTACTTCACTGCCCGGCGGCTCCTCAGTCAGGTGAGGGCCCTGGACAGGTTCCAGGTGCCAACCACTGAGGTAAATGCCTGGCTGGTTCACCGAGACCCAGAGGGGTCTGTCTCTGGCAGTCAGCCCAACTCAGGCCTCGCCCTCGAGAGTTCCAGTGGCCTCCAAGATGTG…
NFE2L2	7150	ATGATGGACTTGGAGCTGCCGCCGCCGGGACTCCCGTCCCAGCAGGACATGGATTTGATTGACATACTTTGGAGGCAAGATATAGATCTTGGAGTAAGTCGAGAAGTATTTGACTTCAGTCAGCGACGGAAAGAGTATGAGCTGGAAAAACAGAAAAAACTTGAAAAGGAAAGACAAGAACAACTCCAAAAGGAGCAAGAGAAAGCCTTTTTCGCTCAGTTACAACTAGATGAAGAGACAGGTGAATTTCTCCCAATTCAGCCAGCCCAGCACATCCAGTCAGAAACCAGTGGATCTGCCAACTACTCCCAGGTTGCCCACATTCCCAAATCAGATGCTTTGTACTTTGATGACTGCATGCAGCTTTTGGCGCAGACATTCCCGTTTGTAGATGACAAT…
NFE2L3	71300	ATGAAGCACCTGAAGCGGTGGTGGTCGGCCGGCGGCGGCCTCCTGCACCTCACCCTCCTGCTGAGCTTGGCGGGGCTCCGCGTAGACCTAGATCTTTACCTGCTGCTGCCGCCGCCCACCCTGCTGCAGGACGAGCTGCTGTTCCTGGGCGGCCCGGCCAGCTCCGCCTACGCGCTCAGCCCCTTCTCGGCCTCGGGAGGGTGGGGGCGCGCGGGCCACTTGCACCCCAAGGGCCGGGAGCTGGACCCTGCCGCGCCGCCCGAGGGCCAGCTGCTCCGGGAGGTGCGCGCGCTCGGGGTCCCCTTCGTCCCTCGCACCAGCGTGGATGCATGGCTGGTGCACAGCGTGGCTGCCGGGAGCGCGGACGAGGCCCACGGGCTGCTCGGCGCCGCCGCCGCC…
NFIB	2723	ATGATGTATTCTCCCATCTGTCTCACTCAGGATGAATTTCACCCATTCATCGAGGCACTTCTTCCACATGTCCGTGCAATTGCCTATACTTGGTTCAACCTGCAGGCTCGAAAACGCAAGTACTTTAAAAAGCATGAGAAGCGAATGTCAAAGGATGAAGAAAGAGCAGTCAAAGATGAGCTTCTCAGTGAAAAGCCTGAAATCAAACAGAAGTGGGCATCCAGGCTCCTTGCCAAACTGCGCAAAGATATTCGCCAGGAGTATCGAGAGGACTTTGTGCTCACCGTGACTGGCAAGAAGCACCCGTGCTGTGTCTTATCCAATCCCGACCAGAAGGGTAAGATTAGGAGAATCGACTGCCTGCGACAGGCAGACAAAGTCTGGCGTCTGGATCTAGTC…
NFIL3	2712	ATGCAGCTGAGAAAAATGCAGACCGTCAAAAAGGAGCAGGCGTCTCTTGATGCCAGTAGCAATGTGGACAAGATGATGGTCCTTAATTCTGCTTTAACGGAAGTGTCAGAAGACTCCACAACAGGTGAGGAGCTGCTTCTCAGTGAAGGAAGTGTGGGGAAGAACAAATCTTCTGCATGTCGGAGGAAACGGGAATTCATTCCTGATGAAAAGAAAGATGCTATGTATTGGGAAAAAAGGCGGAAAAATAATGAAGCTGCCAAAAGATCTCGTGAGAAGCGTCGACTGAATGACCTGGTTTTAGAGAACAAACTAATTGCACTGGGAGAAGAAAACGCCACTTTAAAAGCTGAGCTGCTTTCACTAAAATTAAAGTTTGGTTTAATTAGCTCCACAGCA…
NFKB1	11574	ATGGCAGAAGATGATCCATATTTGGGAAGGCCTGAACAAATGTTTCATTTGGATCCTTCTTTGACTCATACAATATTTAATCCAGAAGTATTTCAACCACAGATGGCACTGCCAACAGCAGATGGCCCATACCTTCAAATATTAGAGCAACCTAAACAGAGAGGATTTCGTTTCCGTTATGTATGTGAAGGCCCATCCCATGGTGGACTACCTGGTGCCTCTAGTGAAAAGAACAAGAAGTCTTACCCTCAGGTCAAAATCTGCAACTATGTGGGACCAGCAAAGGTTATTGTTCAGTTGGTCACAAATGGAAAAAATATCCACCTGCATGCCCACAGCCTGGTGGGAAAACACTGTGAGGATGGGATCTGCACTGTAACTGCTGGACCCAAGGACATG…
NFYA	2092	ATGGAGCAGTATACAGCAAACAGCAATAGTTCGACAGAGCAGATTGTTGTCCAGGCAGGACAGATTCAGCAGCAGGTCCAAGGGCAGCCATTAATGGTGCAGGTCAGTGGAGGCCAGCTAATCACATCAACTGGCCAACCCATCATGGTCCAGGCTGTCCCTGGTGGGCAAGGTCAAACCATCATGCAAGTACCTGTTTCTGGAACACAGGGTTTGCAGCAAATACAGTTGGTCCCACCTGGACAGATCCAGATCCAGGGTGGACAGGCTGTGCAGGTGCAGGGCCAGCAGGGCCAGACCCAGCAGATCATCATCCAGCAGCCCCAGACGGCTGTCACTGCTGGCCAGACTCAGACACAGCAGCAGATTGCTGTCCAGGGACAGCAAGTGGCACAGACT…
NFYC	3427	ATGTCCACAGAAGGAGGATTTGGTGGTACTAGCAGCAGTGATGCCCAGCAAAGCCTACAGTCGTTCTGGCCTCGGGTCATGGAAGAAATCCGGAATTTAACAGTGAAAGACTTCCGAGTGCAGGAACTCCCACTGGCTCGTATTAAGAAGATTATGAAACTGGATGAAGATGTGAAGATGATCAGTGCAGAAGCGCCTGTACTCTTTGCCAAGGCAGCCCAGATTTTTATCACAGAGTTGACTCTTCGAGCCTGGATTCACACAGAAGATAACAAGCGCCGGACTCTACAGAGAAATGATATCGCCATGGCAATTACAAAATTTGATCAGTTTGATTTTCTCATCGATATTGTTCCAAGAGATGAACTGAAACCTCCAAAGCGTCAGGAGGAGGTGCGC…
NHLH1	2985	ATGATGCTCAACTCAGACACCATGGAGCTGGACCTGCCGCCCACCCACTCAGAGACTGAGTCGGGCTTCAGTGACTGTGGGGGCGGGGCGGGCCCTGATGGTGCCGGGCCTGGGGGTCCGGGAGGGGGCCAGGCCCGAGGCCCAGAGCCGGGAGAGCCTGGCCGGAAAGACCTGCAGCATCTGAGCCGCGAGGAGCGCCGGCGCCGGCGCCGCGCCACAGCCAAGTACCGCACGGCCCACGCCACGCGAGAACGCATCCGCGTGGAAGCCTTCAACCTGGCCTTCGCCGAGCTGCGCAAGCTGCTGCCTACGCTGCCCCCCGACAAGAAGCTCTCCAAGATTGAGATTCTGCGCCTGGCCATCTGCTATATCTCCTACCTGAACCACGTGCTGGACGTC
NHLH2	52659	ATGATGCTGAGTCCGGACCAAGCAGCAGATTCGGACCATCCCAGCTCGGCGCACTCGGATCCGGAGTCCCTGGGCGGCACGGACACCAAGGTGCTCGGCAGCGTGTCGGACCTGGAGCCGGTGGAGGAGGCCGAGGGCGACGGCAAGGGCGGCAGCCGAGCCGCGCTCTACCCGCACCCGCAGCAGCTGAGCCGCGAGGAGAAGCGCCGCCGCCGGCGCGCCACGGCCAAGTACCGCTCGGCCCACGCCACCCGCGAGCGCATCCGCGTGGAAGCCTTCAACTTGGCCTTCGCCGAGCTCCGCAAATTGCTGCCCACGCTGCCCCCGGACAAGAAGCTCTCCAAGATCGAGATCCTGCGCCTGGCCATCTGCTACATCTCCTATCTCAACCACGTCCTG…
NKRF	71241	ATGGAAAAAATTCTCCAAATGGCTGAAGGTATTGATATTGGGGAGATGCCTTCATATGATCTGGTGCTGTCCAAACCTTCCAAAGGTCAAAAACGCCACCTCTCAACATGTGATGGTCAAAATCCTCCTAAAAAGCAAGCCGGTTCCAAATTCCATGCGAGACCTCGTTTTGAGCCTGTACATTTTGTAGCTAGTAGTTCAAAAGATGAAAGACAGGAAGATCCTTATGGCCCTCAAACAAAAGAGGTAAATGAACAAACACATTTTGCCAGCATGCCAAGAGACATCTACCAAGATTATACTCAAGACTCTTTCAGTATACAAGATGGGAATTCTCAGTATTGTGATTCATCAGGATTCATTCTCACAAAAGACCAGCCTGTAACAGCCAACATGTAT…
NKX2-3	8373	ATGATGTTACCAAGCCCGGTCACCTCCACCCCTTTCTCAGTCAAAGACATTTTGAATCTGGAGCAGCAGCACCAGCACTTCCATGGTGCGCACTTGCAGGCGGACTTGGAGCACCACTTCCACTCTGCGCCCTGCATGCTGGCCGCCGCTGAGGGGACGCAATTTTCTGACGGAGGGGAGGAGGACGAGGAAGACGAGGGCGAGAAATTGTCCTATTTGAACTCACTAGCCGCAGCAGACGGCCACGGGGATTCAGGGCTGTGTCCCCAGGGCTATGTCCACACGGTCCTGCGAGACTCGTGCAGCGAGCCCAAGGAACATGAAGAGGAGCCCGAGGTCGTGAGGGACCGGAGCCAAAAAAGCTGCCAGCTGAAGAAGTCTCTAGAGACGGCCGGAGAC…
NKX2-5	8362	ATGTTCCCCAGCCCTGCTCTCACGCCCACGCCCTTCTCAGTCAAAGACATCCTAAACCTGGAACAGCAGCAGCGCAGCCTGGCTGCCGCCGGAGAGCTCTCTGCCCGCCTGGAGGCGACCCTGGCGCCCTCCTCCTGCATGCTGGCCGCCTTCAAGCCAGAGGCCTACGCTGGGCCCGAGGCGGCTGCGCCGGGCCTCCCAGAGCTGCGCGCAGAGCTGGGCCGCGCGCCTTCACCGGCCAAGTGTGCGTCTGCCTTTCCCGCCGCCCCCGCCTTCTATCCACGTGCCTACAGCGACCCCGACCCAGCCAAGGACCCTAGAGCCGAAAAGAAAGAGCTGTGCGCGCTGCAGAAGGCGGTGGAGCTGGAGAAGACAGAGGCGGACAACGCGGAGCGGCCC…
NPAS1	10304	ATGGCGGCCCCCTATCCCGGCAGTGGCGGCGGAAGCGAGGTCAAATGCGTGGGAGGCCGCGGCGCCAGCGTCCCCTGGGACTTTCTACCCGGGCTGATGGTCAAGGCGCCGTCCGGACCGTGCCTGCAGGCGCAGCGCAAGGAGAAGTCCCGGAACGCGGCGCGCTCGCGGCGCGGGAAGGAGAACCTGGAGTTCTTCGAGCTGGCCAAGCTTCTCCCGCTGCCCGGCGCCATCTCCAGCCAGCTGGACAAGGCTTCCATCGTGCGCCTCAGCGTCACCTACCTCCGCCTGCGCCGGTTCGCCGCTCTGGGGGCGCCGCCCTGGGGGCTGAGAGCCGCGGGGCCGCCAGCTGGCCTCGCCCCAGGCCGCCGCGGCCCCGCAGCGCTGGTCTCCGAAGTC…
NPAS2	70947	ATGGATGAAGATGAGAAAGACAGAGCCAAGAGAGCTTCTCGAAACAAGTCTGAGAAGAAGCGTCGGGACCAGTTCAATGTTCTCATCAAAGAGCTCAGTTCCATGCTCCCTGGCAACACGCGGAAAATGGACAAAACCACCGTGTTGGAAAAGGTCATCGGATTTTTGCAGAAACACAATGAAGTCTCAGCGCAAACGGAAATCTGTGACATTCAGCAAGACTGGAAGCCTTCATTCCTCAGTAATGAAGAATTCACCCAGCTGATGTTGGAGGCATTAGATGGCTTCATTATCGCAGTGACAACAGACGGCAGCATCATCTATGTCTCTGACAGTATCACGCCTCTCCTTGGGCATTTACCGTCGGATGTCATGGATCAGAATTTGTTAAATTTCCTC…
NPAS3	100015245	ATGGCGCCCACCAAGCCCAGCTTTCAGCAGGATCCTTCCAGGCGAGAACGTTTACAAGCATTGAGAAAGGAGAAATCCCGAGATGCTGCTCGCTCCCGCCGGGGAAAAGAAAACTTTGAGTTCTATGAATTGGCCAAGTTGTTGCCTCTTCCTGCAGCCATTACCAGCCAGCTCGACAAGGCATCCATCATTCGACTTACAATTAGCTATCTGAAAATGAGGGACTTTGCTAACCAGGGGGACCCTCCGTGGAACTTGCGAATGGAAGGCCCTCCACCTAACACATCAGTAAAAGGGATACAAATGTGGAAATCTGAACTCTGCATGAGAAAGACACCATGTGAAGTTATAGGTGCACAGCGAAGGAGAAGCCCCAGTGCACTAGCCATTGAAGTATTT…
NR0B1	7215	ATGGCGGGCGAGAACCACCAGTGGCAGGGCAGCATCCTCTACAACATGCTTATGAGCGCGAAGCAAACGCGCGCGGCTCCTGAGGCTCCAGAGACGCGGCTGGTGGATCAGTGCTGGGGCTGTTCGTGCGGCGATGAGCCCGGGGTGGGCAGAGAGGGGCTGCTGGGCGGGCGGAACGTGGCGCTCCTGTACCGCTGCTGCTTTTGCGGTAAAGACCACCCACGGCAGGGCAGCATCCTCTACAGCATGCTGACGAGCGCAAAGCAAACGTACGCGGCACCGAAGGCGCCCGAGGCGACGCTGGGTCCGTGCTGGGGCTGTTCGTGCGGCTCTGATCCCGGGGTGGGCAGAGCGGGGCTTCCGGGTGGGCGGCCCGTGGCACTCCTGTACCGCTGCTGC…
NR0B2	8321	ATGAGCACCAGCCAACCAGGGGCCTGCCCATGCCAGGGAGCTGCAAGCCGCCCCGCCATTCTCTACGCACTTCTGAGCTCCAGCCTCAAGGCTGTCCCCCGACCCCGTAGCCGCTGCCTATGTAGGCAGCACCGGCCCGTCCAGCTATGTGCACCTCATCGCACCTGCCGGGAGGCCTTGGATGTTCTGGCCAAGACAGTGGCCTTCCTCAGGAACCTGCCATCCTTCTGGCAGCTGCCTCCCCAGGACCAGCGGCGGCTGCTGCAGGGTTGCTGGGGCCCCCTCTTCCTGCTTGGGTTGGCCCAAGATGCTGTGACCTTTGAGGTGGCTGAGGCCCCGGTGCCCAGCATACTCAAGAAGATTCTGCTGGAGGAGCCCAGCAGCAGTGGAGGCAGTGGC…
NR1D2	14407	ATGGAGGTGAATGCAGGAGGTGTGATTGCCTATATCAGTTCTTCCAGCTCAGCCTCAAGCCCTGCCTCTTGTCACAGTGAGGGTTCTGAGAATAGTTTCCAGTCCTCCTCCTCTTCTGTTCCATCTTCTCCAAATAGCTCTAATTCTGATACCAATGGTAATCCCAAGAATGGTGATCTCGCCAATATTGAAGGCATCTTGAAGAATGATCGAATAGATTGTTCTATGAAAACAAGCAAATCGAGTGCACCTGGGATGACAAAAAGTCATAGTGGTGTGACAAAATTTAGTGGCATGGTTCTACTGTGTAAAGTCTGTGGGGATGTGGCGTCAGGATTCCACTATGGAGTTCATGCTTGCGAAGGCTGTAAGGGTTTCTTTCGGAGAAGTATTCAACAA…
NR1H3	4857	ATGTCCTTGTGGCTGGGGGCCCCTGTGCCTGACATTCCTCCTGACTCTGCGGTGGAGCTGTGGAAGCCAGGCGCACAGGATGCAAGCAGCCAGGCCCAGGGAGGCAGCAGCTGCATCCTCAGAGAGGAAGCCAGGATGCCCCACTCTGCTGGGGGTACTGCAGGGGTGGGGCTGGAGGCTGCAGAGCCCACAGCCCTGCTCACCAGGGCAGAGCCCCCTTCAGAACCCACAGAGATCCGTCCACAAAAGCGGAAAAAGGGGCCAGCCCCCAAAATGCTGGGGAACGAGCTATGCAGCGTGTGTGGGGACAAGGCCTCGGGCTTCCACTACAATGTTCTGAGCTGCGAGGGCTGCAAGGGATTCTTCCGCCGCAGCGTCATCAAGGGAGCGCACTACATC…
NR1H4	54905	ATGGGATCAAAAATGAATCTCATTGAACATTCCCATTTACCTACCACAGATGAATTTTCTTTTTCTGAAAATTTATTTGGTGTTTTAACAGAACAAGTGGCAGGTCCTCTGGGACAGAACCTGGAAGTGGAACCATACTCGCAATACAGCAATGTTCAGTTTCCCCAAGTTCAACCACAGATTTCCTCGTCATCCTATTATTCCAACCTGGGTTTCTACCCCCAGCAGCCTGAAGAGTGGTACTCTCCTGGAATATATGAACTCAGGCGTATGCCAGCTGAGACTCTCTACCAGGGAGAAACTGAGGTAGCAGAGATGCCTGTAACAAAGAAGCCCCGCATGGGCGCGTCAGCAGGGAGGATCAAAGGGGATGAGCTGTGTGTTGTTTGTGGAGACAGA…
NR1I2	7814	ATGACATGTGAAGGATGCAAGGGCTTTTTCAGGAGGGCCATGAAACGCAACGCCCGGCTGAGGTGCCCCTTCCGGAAGGGCGCCTGCGAGATCACCCGGAAGACCCGGCGACAGTGCCAGGCCTGCCGCCTGCGCAAGTGCCTGGAGAGCGGCATGAAGAAGGAGATGATCATGTCCGACGAGGCCGTGGAGGAGAGGCGGGCCTTGATCAAGCGGAAGAAAAGTGAACGGACAGGGACTCAGCCACTGGGAGTGCAGGGGCTGACAGAGGAGCAGCGGATGATGATCAGGGAGCTGATGGACGCTCAGATGAAAACCTTTGACACTACCTTCTCCCATTTCAAGAATTTCCGGCCAGGGGTGCTTAGCAGTGGCTGCGAGTTGCCAGAGTCTCTGCAG…
NR1I3	13990	ATGGCCAGTAGGGAAGATGAGCTGAGGAACTGTGTGGTATGTGGGGACCAAGCCACAGGCTACCACTTTAATGCGCTGACTTGTGAGGGCTGCAAGGGTTTCTTCAGGAGAACAGTCAGCAAAAGCATTGGTCCCACCTGCCCCTTTGCTGGAAGCTGTGAAGTCAGCAAGACTCAGAGGCGCCACTGCCCAGCCTGCAGGTTGCAGAAGTGCTTAGATGCTGGCATGAGGAAAGACATGATACTGTCGGCAGAAGCCCTGGCATTGCGGCGAGCAAAGCAGGCCCAGCGGCGGGCACAGCAAACACCTGTGCAACTGAGTAAGGAGCAAGAAGAGCTGATCCGGACACTCCTGGGGGCCCACACCCGCCACATGGGCACCATGTTTGAACAGTTTGTG…
NR2C1	10314	ATGGCAACCATAGAAGAAATTGCACATCAAATTATTGAACAACAGATGGGAGAGATTGTTACAGAGCAGCAAACTGGGCAGAAAATCCAGATTGTGACAGCACTTGATCATAATACCCAAGGCAAGCAGTTCATTCTGACAAATCACGACGGCTCTACTCCAAGCAAAGTCATTCTGGCCAGGCAAGATTCCACTCCGGGAAAAGTTTTCCTTACAACTCCAGATGCAGCAGGTGTCAACCAGTTATTTTTTACCACTCCTGATCTGTCTGCACAACACCTGCAGCTCCTAACAGATAATTCTCCAGACCAAGGACCAAATAAGGTTTTTGATCTTTGCGTAGTATGTGGAGACAAAGCATCAGGACGTCATTATGGAGCAGTAACTTGTGAAGGCTGC…
NR2C2	14143	ATGACCAGCCCCTCCCCACGCATCCAGATAATCTCCACCGACTCTGCTGTAGCCTCACCTCAGCGCATTCAGGGCTCTGAACCTGCCTCTGGCCCATTGAGTGTTTTCACATCTTTGAACAAAGAGAAGATTGTCACAGACCAGCAGACAGGACAGAAAATCCAGATAGTCACCGCAGTGGACGCCTCCGGATCCCCCAAACAGCAGTTCACCCTGACCAGCCCAGATGGAGCTGGAACTGGGAAGGTGATCCTGGCTTCCCCAGAGACATCCAGCGCCAAGCAACTCATATTCACCACCTCAGACAACCTCGTCCCTGGCAGGATCCAGATTGTCACGGATTCTGCCTCTGTGGAGCGTTTACTGGGGAAGACGGACGTCCAGCGGCCCCAGGTGGTA…
NR2E1	9566	ATGAGCAAGCCAGCCGGATCAACAAGCCGCATTTTAGATATCCCCTGCAAAGTGTGTGGCGACCGCAGCTCGGGGAAGCACTACGGGGTCTACGCCTGCGACGGCTGCTCAGGTTTTTTCAAACGGAGCATCCGAAGGAATAGGACCTATGTCTGCAAATCTGGAAACCAGGGAGGCTGTCCGGTGGACAAGACGCACAGAAACCAGTGCAGGGCGTGTCGGCTGAAGAAGTGTTTGGAAGTCAACATGAACAAAGACGCCGTGCAGCACGAGCGGGGGCCTCGGACGTCCACCATCCGCAAGCAAGTGGCCCTCTACTTCCGTGGACACAAGGAGGAGAACGGGGCCGCCGCGCACTTTCCCTCGGCGGCGCTCCCTGCGCCGGCCTTCTTCACCGCG…
NR2E3	11340	ATGTGCCCCGTGGACAAGGCCCACCGCAACCAGTGCCAGGCCTGCCGGCTGAAGAAGTGCCTGCAGGCGGGGATGAACCAGGACGCCGTGCAGAACGAGCGCCAGCCGCGAAGCACAGCCCAGGTCCACCTGGACAGCATGGAGTCCAACACTGAGTCCCGGCCGGAGTCCCTGGTGGCTCCCCCGGCCCCGGCAGGGCGCAGCCCACGGGGCCCCACACCCATGTCTGCAGCCAGAGCCCTGGGCCACCACTTCATGGCCAGCCTTATAACAGCTGAAACCTGTGCTAAGCTGGAGCCAGAGGATGCTGATGAGAATATTGATGTCACCAGCAATGACCCTGAGTTCCCCTCCTCTCCATACTCCTCTTCCTCCCCCTGCGGCCTGGACAGCATCCAT…
NR3C1	7587	ATGGACTCCAAAGAATCATTAACTCCTGGTAGAGAAGAAAACCCCAGCAGTGTGCTTGCTCAGGAGAGGGGAGATGTGATGGACTTCTATAAAACCCTAAGAGGAGGAGCTACTGTGAAGGTTTCTGCGTCTTCACCCTCACTGGCTGTCGCTTCTCAATCAGACTCCAAGCAGCGAAGACTTTTGGTTGATTTTCCAAAAGGCTCAGTAAGCAATGCGCAGCAGCCAGATCTGTCCAAAGCAGTTTCACTCTCAATGGGACTGTATATGGGAGAGACAGAAACAAAAGTGATGGGAAATGACCTGGGATTCCCACAGCAGGGCCAAATCAGCCTTTCCTCGGGGGAAACAGACTTAAAGCTTTTGGAAGAAAGCATTGCAAACCTCAATAGGTCGACC…
NR4A1	292	ATGCCCTGTATCCAAGCCCAATATGGGACACCAGCACCGAGTCCGGGACCCCGTGACCACCTGGCAAGCGACCCCCTGACCCCTGAGTTCATCAAGCCCACCATGGACCTGGCCAGCCCCGAGGCAGCCCCCGCTGCCCCCACTGCCCTGCCCAGCTTCAGCACCTTCATGGACGGCTACACAGGAGAGTTTGACACCTTCCTCTACCAGCTGCCAGGAACAGTCCAGCCATGCTCCTCAGCCTCCTCCTCGGCCTCCTCCACATCCTCGTCCTCAGCCACCTCCCCTGCCTCTGCCTCCTTCAAGTTCGAGGACTTCCAGGTGTACGGCTGCTACCCCGGCCCCCTGAGCGGCCCAGTGGATGAGGCCCTGTCCTCCAGTGGCTCTGACTACTATGGC…
NR5A1	9939	ATGGACTATTCGTACGACGAGGACCTGGACGAGCTGTGCCCCGTGTGCGGGGACAAGGTGTCCGGCTACCACTACGGACTGCTCACGTGTGAGAGCTGCAAGGGCTTCTTCAAGCGCACGGTGCAGAACAACAAGCACTACACGTGCACCGAGAGCCAGAGCTGCAAGATCGACAAGACGCAGCGCAAGCGCTGTCCCTTCTGCCGCTTCCAGAAATGCCTGACGGTGGGGATGCGCCTGGAAGCCGTGCGCGCTGACCGTATGAGGGGTGGCCGGAACAAGTTTGGGCCGATGTACAAGCGGGACCGGGCCCTGAAACAGCAGAAGAAGGCACAGATTCGGGCCAATGGCTTCAAGCTGGAGACAGGGCCCCCGATGGGGGTGCCCCCGCCGCCCCCT…
NR5A2	56204	ATGTCTTCTAATTCAGATACTGGGGATTTACAAGAGTCTTTAAAGCACGGACTTACACCTATTGTGTCTCAATTTAAAATGGTGAATTACTCCTATGATGAAGATCTGGAAGAGCTTTGTCCCGTGTGTGGAGATAAAGTGTCTGGGTACCATTATGGGCTCCTCACCTGTGAAAGCTGCAAGGGATTTTTTAAGCGAACAGTCCAAAATAATAAAAGGTACACATGTATAGAAAACCAGAACTGCCAAATTGACAAAACACAGAGAAAGCGTTGTCCTTACTGTCGTTTTCAAAAATGTCTAAGTGTTGGAATGAAGCTAGAAGCTGTAAGGGCCGACCGAATGCGTGGAGGAAGGAATAAGTTTGGGCCAATGTACAAGAGAGACAGGGCCCTGAAG…
NRF1	1011	ATGGAGGAACACGGAGTGACCCAAACCGAACATATGGCTACCATAGAAGCACATGCAGTGGCCCAGCAAGTGCAGCAGGTCCATGTGGCTACTTACACCGAGCATAGTATGCTGAGTGCTGATGAAGACTCGCCTTCTTCTCCCGAGGACACCTCTTACGATGACTCAGATATACTCAACTCCACAGCAGCTGATGAGGTGACAGCTCATCTGGCAGCTGCAGGTCCTGTGGGAATGGCCGCTGCTGCTGCTGTGGCAACAGGAAAGAAACGGAAACGGCCTCATGTATTTGAGTCTAATCCATCTATCCGGAAGAGGCAACAAACACGTTTGCTTCGGAAACTTCGAGCCACGTTAGATGAATATACTACTCGTGTGGGACAGCAAGCTATTGTCCTC…
OLIG3	13703	ATGAATTCTGATTCGAGCTCTGTCTCCAGCAGAGCTTCATCTCCGGACATGGATGAGATGTACCTGAGGGACCACCACCACCGCCACCACCACCACCAGGAGAGCCGTCTCAACTCGGTCTCGTCCACGCAGGGCGATATGATGCAGAAGATGCCCGGGGAAAGCCTCTCGCGGGCTGGCGCCAAGGCCGCGGGAGAGAGCAGCAAGTACAAAATCAAGAAGCAGCTGTCGGAGCAGGACCTACAGCAGTTGAGGCTGAAGATCAACGGACGCGAACGCAAGCGGATGCACGACCTGAACCTAGCCATGGACGGGCTGCGCGAAGTCATGCCCTACGCGCATGGGCCGTCGGTGCGCAAGCTCTCCAAGATCGCCACACTCCTGCTCGCCAGAAACTAC…
ONECUT1	70793	ATGAACGCGCAGCTGACCATGGAAGCGATCGGCGAGCTGCACGGGGTGAGCCATGAGCCGGTGCCCGCCCCTGCCGACCTGCTGGGCGGCAGCCCCCACGCGCGCAGCTCCGTGGCGCACCGCGGCAGCCACCTGCCCCCCGCGCACCCGCGCTCCATGGGCATGGCGTCCCTGCTGGACGGCGGCAGCGGCGGCGGAGATTACCACCACCACCACCGGGCCCCTGAGCACAGCCTGGCCGGCCCCCTGCATCCCACCATGACCATGGCCTGCGAGACTCCCCCAGGTATGAGCATGCCCACCACCTACACCACCTTGACCCCTCTGCAGCCGCTGCCTCCCATCTCCACAGTCTCGGACAAGTTCCCCCACCATCACCACCACCACCATCACCACCAC…
OSR2	1059	ATGGGGAGCAAGGCTCTGCCAGCGCCCATCCCGCTCCACCCGTCGCTGCAGCTCACCAATTACTCCTTCCTGCAGGCCGTGAACACCTTCCCGGCCACGGTGGACCACCTGCAGGGCCTGTACGGTCTCAGCGCGGTACAGACCATGCACATGAACCACTGGACGCTGGGGTATCCCAATGTGCACGAGATCACCCGCTCCACCATCACGGAGATGGCGGCGGCGCAGGGCCTCGTGGACGCGCGCTTCCCCTTCCCGGCCCTGCCTTTTACCACCCACCTATTCCACCCCAAGCAGGGGGCCATTGCCCACGTCCTCCCAGCCCTGCACAAGGACCGGCCCCGTTTTGACTTTGCCAATTTGGCGGTGGCTGCCACGCAAGAGGATCCGCCTAAGATG…
OTX1	5285	ATGATGTCTTACCTCAAACAACCCCCATACGGCATGAACGGGCTGGGCCTGGCCGGGCCCGCCATGGACCTCCTGCACCCATCCGTGGGCTATCCGGCCACTCCGCGGAAGCAGCGGCGGGAGCGCACCACCTTCACGCGTTCACAGCTGGACGTGCTCGAGGCGCTCTTCGCCAAGACTCGCTACCCTGACATCTTCATGCGGGAGGAGGTGGCGCTCAAGATCAACCTGCCGGAGTCTAGAGTCCAGGTCTGGTTCAAGAACCGCCGCGCCAAATGCCGCCAGCAGCAGCAGAGCGGGAGCGGAACCAAGAGCCGCCCAGCCAAGAAGAAGTCCTCTCCAGTGCGGGAGAGCTCGGGCTCCGAAAGCAGTGGCCAATTCACGCCGCCAGCTGTGTCC…
OTX2	9958	ATGATGTCTTATCTTAAGCAACCGCCTTACGCAGTCAATGGGCTGAGTCTGACCACTTCGGGTATGGACTTGCTGCACCCCTCCGTGGGCTACCCGGGGCCCTGGGCTTCTTGTCCCGCAGCCACCCCCCGGAAACAGCGCCGGGAGAGGACGACGTTCACTCGGGCGCAGCTAGATGTGCTGGAAGCACTGTTTGCCAAGACCCGGTACCCAGACATCTTCATGCGAGAGGAGGTGGCACTGAAAATCAACTTGCCCGAGTCGAGGGTGCAGGTATGGTTTAAGAATCGAAGAGCTAAGTGCCGCCAACAACAGCAACAACAGCAGAATGGAGGTCAAAACAAAGTGAGACCTGCCAAAAAGAAGACATCTCCAGCTCGGGAAGTGAGTTCAGAGAGT…
OVOL1	10848	ATGCCCCGCGCGTTCCTGGTGAAGAAGCCGTGCGTCTCCACGTGCAAGAGGAACTGGAGCGAGCTCCCCGACGAGGAGCGCGGCGAGATCTACGTGCCAGTCAGCCTGGGCTTCTGCCCACCACAGCCCTACCGGGAGCCGGAACCCTCTGTGGCCGAACCCCCTTCCTGCCCGCTGGCTTTGAACATGAGCCTTCGAGACTCTAGCTACAGCATGGCCCCCGGGCCCTGTGTGGTGGCCCAGCTGCCCTCTGAAGACATGGGCCACTTGACAGACCCCCAGAGCAGAGACCATGGCTTCCTGCGCACCAAGATGAAGGTGACCCTTGGGGACAGTCCCAGTGGAGACCTGTTCACCTGCCGTGTCTGCCAGAAGGCCTTCACCTACCAGCGCATGCTG…
OVOL2	5098	ATGCCCAAAGTCTTCCTGGTGAAGAGGAGGAGCCTGGGGGTCTCGGTCCGCAGCTGGGATGAGCTCCCGGATGAGAAAAGGGCAGACACCTACATCCCAGTGGGCCTAGGCCGCCTGCTCCACGACCCCCCCGAGGACTGCCGCAGCGACGGCGGCAGCAGCAGCGGCAGCGGCAGCAGCAGCGCGGGGGAGCCTGGAGGAGCAGAGAGCAGCTCGTCCCCGCACGCCCCCGAGAGCGAAACCCCCGAGCCCGGCGACGCCGAGGGCCCCGATGGACACCTGGCGACCAAGCAGCGCCCGGTCGCCAGATCGAAAATCAAGTTCACCACAGGCACGTGCAGCGACTCGGTGGTTCACAGCTGTGACCTGTGTGGCAAGGGCTTCCGTCTGCAGCGCATG…
PATZ1	12624	ATGGAGCGGGTGAACGACGCTTCGTGCGGCCCGTCTGGCTGCTACACATACCAGGTGAGCAGACACAGCACGGAGATGCTGCACAACCTGAACCAGCAGCGCAAAAACGGCGGGCGCTTCTGCGACGTGCTCTTGCGGGTAGGCGACGAGAGCTTCCCAGCGCACCGCGCCGTGCTGGCCGCCTGCAGCGAGTACTTTGAGTCGGTGTTCAGCGCCCAGTTGGGCGACGGCGGAGCTGCGGACGGGGGTCCGGCTGATGTAGGGGGCGCGACGGCAGCACCAGGCGGCGGGGCCGGGGGCAGCCGGGAGCTGGAGATGCACACTATCAGCTCCAAGGTATTTGGGGACATTCTGGACTTCGCCTACACTTCCCGCATCGTGGTGCGCTTGGAGAGCTTT…
PAX4	53028	ATGGCCTGGTCCAGTAAGTCTTGGCTTTGTCTTATAGCCTCCTCCTGTCCCAGGGACACTCTCCTTCCTTCTGCCCATCATGCCTCACCTGTCCCTGCTTCTCACCTGACTCAGGTATCTAATGGCTGTGTGAGCAAGATCCTAGGGCGTTACTACCGCACAGGTGTCTTGGAGCCAAAGGGCATTGGGGGAAGCAAGCCACGGCTGGCTACACCCCCTGTGGTGGCTCGAATTGCCCAGCTGAAGGGTGAGTGTCCAGCCCTCTTTGCCTGGGAAATCCAACGCCAGCTTTGTGCTGAAGGGCTTTGCACCCAGGACAAGACTCCCAGTGTCTCCTCCATCAACCGAGTCCTGCGGGCATTACAGGAGGACCAGGGACTACCGTGCACACGGCTCAGG…
PAX7	56793	ATGGCGGCCCTTCCCGGCACGGTACCGAGAATGATGCGGCCGGCTCCGGGGCAGAACTACCCCCGCACGGGATTCCCTTTGGAAGTGTCCACCCCGCTTGGCCAAGGCCGGGTCAATCAGCTGGGAGGGGTCTTCATCAATGGGCGACCCCTGCCTAACCACATCCGCCACAAGATAGTGGAGATGGCCCACCATGGCATCCGGCCCTGTGTCATCTCCCGACAGCTGCGTGTCTCCCACGGCTGCGTCTCCAAGATTCTTTGCCGCTACCAGGAGACCGGGTCCATCCGGCCTGGGGCCATCGGCGGCAGCAAGCCCAGACAGGTGGCGACTCCGGATGTAGAGAAAAAGATTGAGGAGTACAAGAGGGAAAACCCAGGCATGTTCAGCTGGGAGATC…
PAX8	6077	ATGCCTCACAACTCCATCAGATCTGGCCATGGAGGGCTGAACCAGCTGGGAGGGGCCTTTGTGAATGGCAGACCTCTGCCGGAAGTGGTCCGCCAGCGCATCGTAGACCTGGCCCACCAGGGTGTAAGGCCCTGCGACATCTCTCGCCAGCTCCGCGTCAGCCATGGCTGCGTCAGCAAGATCCTTGGCAGGTACTACGAGACTGGCAGCATCCGGCCTGGAGTGATAGGGGGCTCCAAGCCCAAGGTGGCCACCCCCAAGGTGGTGGAGAAGATTGGGGACTACAAACGCCAGAACCCTACCATGTTTGCCTGGGAGATCCGAGACCGGCTCCTGGCTGAGGGCGTCTGTGACAATGACACTGTGCCCAGTGTCAGCTCCATTAATAGAATCATCCGG…
PBX3	1078	ATGAACCTTCTCCGAGAACAGAGTAGAACACGTCCCATTTCTCCAAAAGAGATTGAAAGAATGGTGGGCATCATCCATCGAAAATTTAGTTCCATTCAGATGCAGCTCAAACAAAGCACTTGTGAAGCAGTTATGATTTTAAGATCAAGGTTCCTTGATGCCAGACGGAAAAGGCGTAACTTCAGTAAACAGGCCACAGAAATCTTGAATGAATATTTTTACTCACACCTCAGCAACCCCTACCCCAGTGAAGAAGCCAAAGAGGAGCTGGCCAAGAAATGCAGCATCACAGTGTCACAGAGTCTTGTAAAGGATCCAAAAGAAAGAGGGAGCAAAGGTTCTGACATCCAGCCAACTAGCGTGGTATCCAATTGGTTTGGCAACAAACGAATCAGGTAC…
PBX4	53279	ATGGCCGCCCCGCCGCGCCCCGCGCCATCGCCCCCCGCCCCGCGGCGCCTCGACACGAGCGACGTCCTGCAGCAGATCATGGCCATCACCGACCAGAGCCTGGACGAGGCACAGGCCAGAAAGCATGCTCTGAATTGCCATCGGATGAAGCCTGCTCTGTTCAGCGTGCTCTGTGAGATCAAGGAAAAGACAGTGGTAAGCATCCGTGGCATTCAAGACGAAGATCCCCCTGACGCCCAGCTCCTGAGGCTGGATAACATGCTGCTGGCTGAGGGCGTGTGCAGGCCCGAGAAGAGAGGAAGAGGAGGAGCGGTGGCCAGGGCCGGCACAGCAACACCAGGTGGCTGTCCAAATGACAATAGCATTGAGCACTCTGACTACAGGGCCAAGCTGTCCCAG…
PCGF6	323	ATGGAGGGGGTCGCGGTGGTGACGGCGGGCAGCGTAGGCGCTGCCAAAACCGAGGGAGCTGCAGCCTTGCCGCCTCCGCCTCCGCCTCCTGTCTCCCCGCCCGCCCTCACCCCTGCACCCGCAGCGGGTGAGGAGGGACCGGCGCCTCTGTCTGAGACGGGGGCTCCCGGCTGCTCCGGCTCCCGGCCCCCTGAGCTGGAGCCGGAGCGCAGCCTGGGCCGCTTCAGAGGCCGCTTCGAGGACGAGGACGAGGAGTTGGAAGAAGAAGAGGAGCTGGAGGAGGAAGAAGAGGAGGAGGAGGAGGACATGAGTCACTTCTCGTTGAGGCTGGAGGGAGGCCGGCAGGACTCGGAGGACGAGGAGGAGCGCCTGATTAATCTCTCTGAGCTGACCCCATAC…
PGR	100016179	ATGACTGAGCTGAAGGCAAAGGGTCCCCGGGCTCCCCACGTGGCGGGCGGCCCGCCCTCCCCCGAGGTCGGATCCCCACTGCTGTGTCGCCCAGCCGCAGGTCCGTTCCCGGGGAGCCAGACCTCGGACACCTTGCCTGAAGTTTCGGCCATACCTATCTCCCTGGACGGGCTACTCTTCCCTCGGCCCTGCCAGGGACAGGACCCCTCCGACGAAAAGACGCAGGACCAGCAGTCGCTGTCGGACGTGGAGGGCGCATATTCCAGAGCTGAAGCTACAAGGGGTGCTGGAGGCAGCAGTTCTAGTCCCCCAGAAAAGGACAGCGGACTGCTGGACAGTGTCTTGGACACTCTGTTGGCGCCCTCAGGTCCCGGGCAGAGCCAACCCAGCCCTCCCGCC…
PHB2	394	ATGGCCCAGAACTTGAAGGACTTGGCGGGACGGCTGCCCGCCGGGCCCCGGGGCATGGGCACGGCCCTGAAGCTGTTGCTGGGGGCCGGCGCCGTGGCCTACGGTGTGCGCGAATCTGTGTTCACCGTGGAAGGCGGGCACAGAGCCATCTTCTTCAATCGGATCGGTGGAGTGCAGCAGGACACTATCCTGGCCGAGGGCCTTCACTTCAGGATCCCTTGGTTCCAGTACCCCATTATCTATGACATTCGGGCCAGACCTCGAAAAATCTCCTCCCCTACAGGCTCCAAAGACCTACAGATGGTGAATATCTCCCTGCGAGTGTTGTCTCGACCCAATGCTCAGGAGCTTCCTAGCATGTACCAGCGCCTAGGGCTGGACTACGAGGAACGAGTGTTG…
PHF20	72024	ATGACAAAGCATCCACCTAACAGACGAGGAATCAGCTTTGAAGTGGGAGCCCAGTTGGAAGCCCGGGACCGTTTAAAAAACTGGTATCCAGCTCACATAGAAGACATTGACTACGAGGAAGGAAAAGTACTCATCCATTTCAAGCGTTGGAACCATCGTTATGATGAGTGGTTCTGCTGGGACAGTCCTTATTTACGCCCTTTAGAGAAAATACAGCTGAGGAAAGAGGGCTTGCATGAAGAGGATGGATCTTCTGAATTTCAAATAAATGAGCAGGTCCTTGCTTGCTGGTCTGATTGTCGTTTTTACCCGGCCAAAGTCACTGCTGTTAACAAGGATGGTACTTACACTGTGAAATTTTATGATGGAGTAGTTCAGACTGTCAAACATATTCATGTC…
PITX1	6137	ATGGACGCCTTCAAGGGGGGCATGAGCCTGGAGCGGCTGCCGGAGGGGCTCCGGCCGCCGCCGCCGCCACCCCATGACATGGGGCCCGCCTTCCACCTGGCCCGGCCCGCCGACCCCCGCGAGCCGCTCGAGAACTCCGCCAGCGAGTCGTCTGACACGGAGCTGCCAGAGAAGGAGCGCGGCGGGGAACCCAAGGGGCCCGAGGACAGTGGTGCGGGAGGCACGGGCTGCGGCGGCGCAGACGACCCAGCCAAGAAGAAGAAGCAGCGGCGGCAACGTACGCACTTCACAAGCCAGCAGTTGCAAGAGCTAGAGGCCACGTTCCAGAGGAACCGCTACCCCGACATGAGCATGAGGGAGGAGATCGCCGTGTGGACCAACCTCACCGAGCCGCGCGTG…
PITX2	6983	ATGAACTGCATGAAAGGCCCGCTTCACTTGGAGCACCGAGCAGCGGGGACCAAGCTGTCGGCCGTCTCCTCATCTTCCTGTCACCATCCCCAGCCGTTAGCCATGGCTTCGGTTCTGGCTCCCGGTCAGCCCCGGTCGCTGGACTCCTCCAAGCACAGGCTGGAGGTGCACACCATCTCCGACACCTCCAGCCCGGAGGCCGCAGAGAAAGATAAAAGCCAGCAGGGGAAGAATGAGGACGTGGGCGCCGAGGACCCGTCTAAGAAGAAGCGGCAAAGGCGGCAGCGGACTCACTTTACCAGCCAGCAGCTCCAGGAGCTGGAGGCCACTTTCCAGAGGAACCGCTACCCGGACATGTCCACACGCGAAGAAATCGCTGTGTGGACCAACCTTACGGAA…
PKNOX1	4897	ATGATGGCTACACAGACATTAAGTATAGACAGCTATCAAGATGGGCAACAGATGCAAGTAGTAACAGAGTTAAAGACAGAACAAGATCCAAACTGCTCTGAACCCGATGCAGAAGGAGTGAGCCCTCCCCCTGTGGAGTCTCAGACCCCGATGGATGTGGACAAGCAGGCCATTTATAGGCATCCACTATTTCCATTATTAGCTTTGTTGTTTGAAAAATGTGAACAATCTACACAGGGCTCTGAAGGCACAACTTCTGCCAGTTTTGATGTAGACATCGAAAATTTTGTAAGAAAGCAAGAGAAGGAAGGGAAACCTTTCTTTTGTGAAGATCCAGAAACCGATAATTTAATGGTAAAAGCAATCCAGGTTTTGCGCATTCATCTTCTTGAGCTGGAA…
PLEK	963	ATGGAACCAAAGCGGATCAGAGAGGGCTACCTTGTGAAGAAGGGGAGCGTGTTCAATACGTGGAAACCCATGTGGGTTGTATTGTTAGAAGATGGAATTGAATTCTATAAGAAGAAAAGTGACAACAGCCCCAAAGGAATGATCCCGCTGAAAGGGAGCACTCTGACTAGCCCTTGTCAAGACTTTGGCAAAAGGATGTTTGTGTTTAAGATCACTACGACCAAACAGCAGGACCACTTCTTCCAGGCAGCCTTCCTGGAGGAGAGAGATGCCTGGGTTCGGGATATCAAGAAGGCCATTAAATGCATTGAAGGAGGCCAGAAATTTGCCAGGAAATCTACCAGGAGGTCCATTCGACTGCCAGAAACCATTGACTTAGGTGCCTTATATTTGTCCATG…
POU2F1	3767	ATGAACAATCCGTCAGAAACCAGTAAACCATCTATGGAGAGTGGAGATGGCAACACAGGCACACAAACCAATGGTCTGGACTTTCAGAAGCAGCCTGTGCCTGTAGGAGGAGCAATCTCAACAGCCCAGGCGCAGGCTTTCCTTGGACATCTCCATCAGGTCCAACTCGCTGGAACAAGTTTACAGGCTGCTGCTCAGTCTTTAAATGTACAGTCTAAATCTAATGAAGAATCGGGGGATTCGCAGCAGCCAAGCCAGCCTTCCCAGCAGCCTTCAGTGCAGGCAGCCATTCCCCAGACCCAGCTTATGCTAGCTGGAGGACAGATAACTGGGCTTACTTTGACGCCTGCCCAGCAACAGTTACTACTCCAGCAGGCACAGGCACAGGCACAGCTGCTG…
POU2F2	5068	ATGGTTCACTCCAGCATGGGGGCTCCAGAAATAAGAATGTCTAAGCCCCTGGAGGCCGAGAAGCAAGGTCTGGACTCCCCATCAGAGCACACAGACACCGAAAGAAATGGACCAGACACTAATCATCAGAACCCCCAAAATAAGACCTCCCCATTCTCCGTGTCCCCAACTGGCCCCAGTACAAAGATCAAGGCTGAAGACCCCAGTGGCGATTCAGCCCCAGCAGCACCCCTGCCCCCTCAGCCGGCCCAGCCTCATCTGCCCCAGGCCCAACTCATGTTGACGGGCAGCCAGCTAGCTGGGGACATACAGCAGCTCCTCCAGCTCCAGCAGCTGGTGCTTGTGCCAGGCCACCACCTCCAGCCACCTGCTCAGTTCCTGCTACCGCAGGCCCAGCAG…
POU4F3	53479	ATGATGGCCATGAACTCCAAGCAGCCTTTCGGCATGCACCCGGTGCTGCAAGAACCCAAATTCTCCAGTCTGCACTCTGGCTCCGAGGCTATGCGCCGAGTCTGTCTCCCAGCCCCGCAGCTGCAGGGTAATATATTTGGAAGCTTTGATGAGAGCCTGCTGGCACGCGCCGAAGCTCTGGCGGCGGTGGATATCGTCTCCCACGGCAAGAACCATCCGTTCAAGCCCGACGCCACCTACCATACCATGAGCAGCGTGCCCTGCACGTCCACTTCGTCCACCGTGCCCATCTCCCACCCAGCTGCGCTCACCTCACACCCTCACCACGCCGTGCACCAGGGCCTCGAAGGCGACCTGCTGGAGCACATCTCGCCCACGCTGAGTGTGAGCGGCCTGGGC…
POU5F1	54220	ATGGCGGGACACCTGGCTTCGGATTTCGCCTTCTCGCCCCCTCCAGGTGGTGGAGGTGATGGGCCAGGGGGGCCGGAGCCGGGCTGGGTTGATCCTCGGACCTGGCTAAGCTTCCAAGGCCCTCCTGGAGGGCCAGGAATCGGGCCGGGGGTTGGGCCAGGCTCTGAGGTGTGGGGGATTCCCCCATGCCCCCCGCCGTATGAGTTCTGTGGGGGGATGGCGTACTGTGGGCCCCAGGTTGGAGTGGGGCTAGTGCCCCAAGGCGGCTTGGAGACCTCTCAGCCTGAGGGCGAAGCAGGAGTCGGGGTGGAGAGCAACTCCGATGGGGCCTCCCCGGAGCCCTGCACCGTCACCCCTGGTGCCGTGAAGCTGGAGAAGGAGAAGCTGGAGCAAAACCCG…
POU5F2	2187	ATGCCCCTGCGGGTTGACACTCTGACCTGGTTGAGCACCCAGGCGGCCCCTGGCAGGGTGATGGTCTGGCCGGCAGTCAGGCCAGGGATCTGCCCAGGCCCTGACGTGTGGAGGATTCCCCTGGGTCCCCTGCCACACGAATTCCGGGGCTGGATAGCACCCTGCAGGCCCCGTCTTGGAGCTAGTGAGGCAGGGGACTGGTTGCGACGCCCCTCCGAAGGCGCCCTCCCGGGGCCCTACATTGCCCTGCGGAGCATTCCGAAGTTGCCGCCGCCAGAGGACATCTCGGGCATACTGAAAGAGTTGCAGCAATTGGCCAAGGAGTTGAGGCAGAAGAGGTTGAGCCTAGGGTACTCGCAGGCCGATGTGGGGATCGCTGTGGGAGCTCTGTTTGGGAAG…
POU6F1	55283	ATGCCAGGGATCAGCAGTCAGATCCTCACCAATGCTCAGGGACAGGTTATTGGAACCCTTCCATGGGTAGTGAACTCAGCTAGTGTGGCGGCCCCAGCACCAGCCCAAAGCCTGCAGGTCCAGGCCGTGACCCCCCAGCTGTTGTTGAACGCCCAGGGCCAGGTGATTGCGACCCTGGCTAGCAGCCCCCTGCCTCCACCTGTGGCTGTCCGGAAGCCAAGCACACCTGAGTCCCCTGCTAAGAGTGAGGTGCAGCCCATCCAGCCCACACCAACCGTGCCCCAGCCTGCTGTGGTCATTGCCAGCCCAGCTCCAGCCGCCAAGCCATCTGCCTCTGCTCCTATCCCAATTACCTGCTCAGAGACCCCCACCGTCAGCCAGTTGGTGTCCAAGCCACAT…
PPARA	3513	ATGGTGGACACGGAAAGCCCACTCTGCCCCCTCTCCCCACTCGAGGCCGGCGATCTAGAGAGCCCGTTATCTGAAGAGTTCCTGCAAGAAATGGGAAACATCCAAGAGATTTCGCAATCCATCGGCGAGGATAGTTCTGGAAGCTTTGGCTTTACGGAATACCAGTATTTAGGAAGCTGTCCTGGCTCAGATGGCTCGGTCATCACGGACACGCTTTCACCAGCTTCGAGCCCCTCCTCGGTGACTTATCCTGTGGTCCCCGGCAGCGTGGACGAGTCTCCCAGTGGAGCATTGAACATCGAATGTAGAATCTGCGGGGACAAGGCCTCAGGCTATCATTACGGAGTCCACGCGTGTGAAGGCTGCAAGGGCTTCTTTCGGCGAACGATTCGACTCAAG…
PPARD	4144	ATGGAGCAGCCACAGGAGGAAGCCCCTGAGGTCCGGGAAGAGGAGGAGAAAGAGGAAGTGGCAGAGGCAGAAGGAGCCCCAGAGCTCAATGGGGGACCACAGCATGCACTTCCTTCCAGCAGCTACACAGACCTCTCCCGGAGCTCCTCGCCACCCTCACTGCTGGACCAACTGCAGATGGGCTGTGACGGGGCCTCATGCGGCAGCCTCAACATGGAGTGCCGGGTGTGCGGGGACAAGGCATCGGGCTTCCACTACGGTGTTCATGCATGTGAGGGGTGCAAGGGCTTCTTCCGTCGTACGATCCGCATGAAGCTGGAGTACGAGAAGTGTGAGCGCAGCTGCAAGATTCAGAAGAAGAACCGCAACAAGTGCCAGTACTGCCGCTTCCAGAAGTGC…
PPARG	2704	ATGACCATGGTTGACACAGAGATGCCATTCTGGCCCACCAACTTTGGGATCAGCTCCGTGGATCTCTCCGTAATGGAAGACCACTCCCACTCCTTTGATATCAAGCCCTTCACTACTGTTGACTTCTCCAGCATTTCTACTCCACATTACGAAGACATTCCATTCACAAGAACAGATCCAGTGGTTGCAGATTACAAGTATGACCTGAAACTTCAAGAGTACCAAAGTGCAATCAAAGTGGAGCCTGCATCTCCACCTTATTATTCTGAGAAGACTCAGCTCTACAATAAGCCTCATGAAGAGCCTTCCAACTCCCTCATGGCAATTGAATGTCGTGTCTGTGGAGATAAAGCTTCTGGATTTCACTATGGAGTTCATGCTTGTGAAGGATGCAAGGGT…
PRDM1	52831	ATGGAAAAGATCTATTCCAGAGGGGAGCTTCACCACTTCATTGACGGCTTTAATGAAGAGAAAAGCAACTGGATGCGCTATGTGAATCCAGCACACTCTCCCCGGGAGCAAAACCTGGCTGCGTGTCAGAACGGGATGAACATCTACTTCTACACCATTAAGCCCATCCCTGCCAACCAGGAACTTCTTGTGTGGTATTGTCGGGACTTTGCAGAAAGGCTTCACTACCCTTATCCCGGAGAGCTGACAATGATGAATCTCACACAAACACAGAGCAGTCTAAAGCAACCGAGCACTGAGAAAAATGAACTCTGCCCAAAGAATGTCCCAAAGAGAGAGTACAGCGTGAAAGAAATCCTAAAATTGGACTCCAACCCCTCCAAAGGAAAGGACCTCTAC…
PRDM14	13721	ATGGCTCTACCCCGGCCAAGTGAGGCCGTGCCTCAGGACAAGGTGTGCTACCCGCCGGAGAGCAGCCCGCAGAACCTGGCCGCGTACTACACGCCTTTCCCGTCCTATGGACACTACAGAAACAGCCTGGCCACCGTGGAGGAAGACTTCCAACCTTTCCGGCAGCTGGAGGCCGCAGCGTCTGCTGCCCCCGCCATGCCCCCCTTCCCCTTCCGGATGGCGCCTCCCTTGCTGAGCCCGGGTCTGGGCCTACAGAGGGAGCCTCTCTACGATCTGCCCTGGTACAGCAAGCTGCCACCGTGGTACCCAATTCCCCACGTCCCCAGGGAAGTGCCGCCCTTCCTGAGCAGCAGCCACGAGTACGCGGGTGCCAGCAGTGAAGATCTGGGCCACCAAATC…
PRDM15	13749	ATGGCTGAAGATGGGAGCGAAGAGATCATGTTCATCTGGTGTGAAGACTGCAGCCAGTACCACGACTCCGAATGTCCCGAGCTGGGCCCAGTGGTCATGGTCAAAGACTCCTTTGTGTTAAGCAGGGCAAGGTCATCCCTTCCTCCCAACTTGGAGATCAGACGACTGGAAGATGGAGCCGAGGGGGTGTTCGCCATCACTCAGCTCGTCAAGCGGACACAGTTCGGTCCCTTTGAGTCCAGGAGGGTCGCCAAATGGGAAAAGGAGTCTGCATTTCCCCTGAAGGTGTTCCAGAAGGACGGGCACCCCGTGTGCTTCGACACCTCCAACGAGGATGACTGCAACTGGATGATGCTGGTGCGGCCAGCGGCGGAGGCCGAGCACCAGAACCTGACGGCC…
PRDM4	10103	ATGCATCACAGGATGAATGAAATGAACCTGAGTCCAGTGGGGATGGAGCAGCTGACTTCATCCTCTGTGAGCAATGCCTTGCCAGTCTCAGGAAGTCACCTGGGATTGGCTGCCTCACCCACTCACAGTGCCATCCCTGCCCCAGGCCTCCCAGTGGCAATTCCAAACCTGGGTCCCTCCCTGAGCTCTCTGCCTTCTGCTCTGTCTTTAATGCTACCAATGGGTATTGGGGATCGAGGGGTGATGTGTGGGTTACCTGAAAGAAACTACACCCTACCTCCACCACCTTACCCTCACCTGGAGAGCAGTTATTTCAGAACCATTCTACCTGGCATTTTATCTTATTTAGCTGACAGACCACCTCCACAGTACATCCACCCTAACTCTATAAATGTTGAT…
PRDM5	56646	ATGCTGGGCATGTACGTGCCGGACAGGTTCTCCCTGAAGTCCTCCCGGGTTCAGGACGGCATGGGGCTCTACACGGCCCGCAGAGTGCGAAAGGGTGAAAAGTTCGGACCCTTTGCTGGAGAGAAGAGAATGCCTGAAGACTTGGATGAAAATATGGATTACAGGTTGATGTGGGAGGTTCGTGGGAGTAAGGGAGAAGTTTTGTACATTTTGGATGCTACCAACCCACGGCACTCCAACTGGCTTCGCTTCGTTCATGAGGCACCATCTCAGGAGCAGAAGAACTTGGCTGCCATTCAAGAAGGAGAAAACATTTTCTATTTGGCAGTTGAAGATATAGAAACAGACACGGAGCTTCTGATTGGCTACCTGGATAGTGACATGGAGGCTGAGGAGGAA…
PRDM7	55710	ATGTGTCAGAACTTCTTCATTGACAGCTGTGCTGCTCATGGGCCCCCTACATTTGTAAAGGACAGTGCAGTGGACAAGGGGCATCCCAACCGTTCAGCCCTCAGTCTGCCCCCGGGGCTGAGAATTGGGCCATCAGGCATCCCTCAGGCTGGGCTTGGAGTATGGAACGAGGCATCTGATCTGCCACTGGGTCTGCACTTTGGCCCCTATGAGGGCCGAATTACAGAAGACGAAGAGGCAGCCAACAGTGGATATTCCTGGCTAATCACCAAGGGGAGAAACTGCTATGAGTATGTGGATGGAAAAGATAAATCCTCGGCCAACTGGATGAGAACCAAAGCCAGAGATCCATCCATGTCCCTCATGCTGTCTGGCCTTTTCAAGTCAAAAATTTCTCAG…
PREB	2887	ATGGGCCGGCGCCGGGCGCCAGAGCTGTACCGGGCTCCGTTCCCGTTGTACGCGCTTCAGGTCGACCCCAGCACTGGGCTGCTCATCGCTGCGGGCGGAGGAGGCGCCGCCAAGACAGGCATAAAGAATGGCGTGCACTTTCTGCAGCTAGAGCTGATTAATGGGCGCTTGAGTGCCTCCTTGCTGCACTCCCATGACACAGAGACACGGGCCACCATGAACTTGGCACTGGCTGGTGACATCCTTGCTGCAGGGCAGGATGCCCACTGTCAGCTCCTGCGCTTCCAGGCACATCAACAGCAGGGCAACAAGGCAGAGAAGGCCGGTTCCAAGGAGCAGGGGCCTCGACAAAGGAAGGGAGCAGCCCCAGCAGAGAAGAAATGTGGAGCGGAAACCCAG…
RARA	14383	ATGTACGAGAGTGTAGAAGTGGGGGGTCCCACCCCTAATCCCTTCCTAGTGGTGGATTTTTATAACCAGAACCGGGCCTGTTTGCTCCCAGAGAAGGGGCTCCCCGCCCCGGGTCCGTACTCCACCCCGCTCCGGACTCCGCTTTGGAATGGCTCAAACCACTCCATTGAGACCCAGAGCAGCAGTTCTGAAGAGATAGTGCCCAGCCCTCCCTCGCCACCCCCTCTACCCCGCATCTACAAGCCTTGCTTTGTCTGTCAGGACAAGTCCTCAGGCTACCACTATGGGGTCAGCGCCTGTGAGGGCTGCAAGGGCTTCTTCCGCCGCAGCATCCAGAAGAACATGGTGTACACGTGTCACCGGGACAAGAACTGCATCATCAACAAGGTGACCCGGAAC…
RARB	10851	ATGTTTGACTGTATGGATGTTCTGTCAGTGAGTCCTGGGCAAATCCTGGATTTCTACACTGCGAGTCCGTCTTCCTGCATGCTCCAGGAGAAAGCTCTCAAAGCATGCTTCAGTGGATTGACCCAAACCGAATGGCAGCATCGGCACACTGCTCAATCAATTGAAACACAGAGCACCAGCTCTGAGGAACTCGTCCCAAGCCCCCCATCTCCACTTCCTCCCCCTCGAGTGTACAAACCCTGCTTCGTCTGCCAGGACAAATCATCAGGGTACCACTATGGGGTCAGCGCCTGTGAGGGATGTAAGGGCTTTTTCCGCAGAAGTATTCAGAAGAATATGATTTACACTTGTCACCGAGATAAGAACTGTGTTATTAATAAAGTCACCAGGAATCGATGC…
RARG	71679	ATGGCCACCAATAAGGAGCGACTCTTTGCGGCTGGTGCCCTGGGGCCTGGATCTGGCTACCCAGGGGCAGGTTTCCCCTTCGCCTTCCCAGGGGCACTCAGGGGGTCTCCGCCTTTCGAGATGCTGAGCCCTAGCTTCCGGGGCCTGGGCCAGCCTGACCTCCCCAAGGAGATGGCCTCTCTGTCGGTGGAGACACAGAGCACCAGCTCAGAGGAGATGGTGCCCAGCTCGCCCTCGCCCCCTCCGCCTCCTCGGGTCTACAAGCCATGCTTCGTGTGCAATGACAAGTCCTCTGGCTACCACTATGGGGTCAGCTCTTGTGAAGGCTGCAAGGGCTTCTTTCGCCGAAGCATCCAGAAGAACATGGTGTACACGTGTCACCGCGACAAAAACTGTATC…
RBAK	70682	ATGAACACATTGCAGGGGCCAGTGTCATTCAAAGATGTGGCTGTGGATTTCACCCAGGAGGAGTGGCAGCAGCTGGACCCTGATGAGAAGATAACTTACAGGGATGTGATGTTGGAGAACTATAGCCATCTAGTTTCTGTGGGATATGATACCACCAAGCCAAACGTCATCATTAAGTTGGAGCAGGGAGAGGAGCCGTGGATAATGGGAGGTGAATTTCCATGTCAACATAGTCCAGAAGCCTGGAGAGTTGATGACCTGATAGAGAGAATCCAAGAAAACGAAGACAAACATTCAAGGCAAGCTGCTTGTATCAATAGCAAAACCCTGACTGAAGAGAAAGAGAATACATTTAGTCAAATTTACATGGAAACAAGCCTTGTTCCTTCAAGCATAATA…
RBPJ	14737	ATGGGGGGCTGCAGGAAATTTGGTGAGCGGCCTCCACCTAAACGACTTACTAGGGAAGCTATGCGAAATTATTTAAAAGAGCGAGGGGATCAAACAGTACTTATTCTTCATGCAAAAGTTGCACAGAAGTCATATGGAAATGAAAAAAGGTTTTTTTGCCCACCTCCTTGTGTATATCTTATGGGCAGCGGATGGAAGAAAAAAAAAGAACAAATGGAACGCGATGGTTGTTCTGAACAAGAGTCTCAACCGTGTGCATTTATTGGGATAGGAAATAGTGACCAAGAAATGCAGCAGCTAAACTTGGAAGGAAAGAACTATTGCACAGCCAAAACATTGTATATATCTGACTCAGACAAGCGAAAGCACTTCATGTTGTCTGTAAAGATGTTCTATGGC…
RC3H2	13608	ATGCCTGTGCAGGCAGCTCAATGGACAGAATTTCTGTCCTGTCCAATCTGCTATAATGAATTTGATGAGAATGTGCACAAACCCATCAGTTTAGGTTGTTCACACACTGTTTGCAAGACCTGCTTGAATAAACTTCATCGAAAAGCTTGTCCTTTTGACCAGACTGCCATCAACACAGATATTGATGTACTTCCTGTCAACTTCGCACTTCTCCAGTTAGTTGGAGCCCAGGTACCAGATCATCAGTCAATTAAGTTAAGTAATCTAGGTGAGAATAAACACTATGAGGTTGCAAAGAAATGCGTTGAGGATTTGGCACTCTACTTAAAACCACTAAGTGGAGGTAAAGGTGTAGCTAGCTTGAACCAGAGTGCACTGAGCCGTCCAATGCAAAGGAAA…
RCOR2	12522	ATGCCCTCAGTGATGGAGAAGCCGAGCGCGGGCTCTGGGATCCTGTCCCGTAGCCGGGCCAAGACGGTGCCCAACGGCGGACAGCCCCACTCGGAGGATGACAGCAGCGAGGAGGAGCACTCGCACGACAGCATGATCCGCGTTGGAACCAATTACCAGGCCGTAATTCCGGAGTGCAAGCCTGAGAGCCCCGCACGCTACAGCAACAAGGAGCTGAAGGGGATGCTGGTGTGGTCACCCAACCACTGTGTGTCAGATGCCAAGCTTGACAAGTACATTGCGATGGCCAAGGAGAAGCATGGCTACAACATTGAGCAGGCGCTGGGCATGCTTCTGTGGCATAAGCACGATGTGGAGAAGTCGCTGGCCGACCTGGCCAACTTCACCCCATTCCCTGAC…
RCOR3	9304	ATGCCCGGCATGATGGAGAAAGGGCCCGAGTTACTGGGGAAGAACCGATCGGCCAACGGCAGCGCCAAGAGCCCGGCAGGCGGCGGCGGCAGCGGCGCCTCGTCCACCAACGGCGGGCTGCACTACTCAGAGCCCGAGAGCGGCTGCAGCAGCGACGACGAGCACGATGTTGGGATGAGAGTCGGAGCCGAATACCAAGCTCGGATCCCTGAATTTGATCCAGGTGCTACAAAGTACACAGATAAAGACAATGGAGGGATGCTTGTATGGTCTCCATATCACAGTATCCCAGATGCCAGATTGGATGAATACATTGCAATTGCAAAGGAAAAGCATGGCTACAATGTGGAACAGGCACTTGGCATGTTGTTCTGGCATAAACATAACATTGAGAAGTCC…
REL	53942	ATGGCCTCCGGTGCGTATAACCCGTATATAGAGATAATTGAACAACCCAGGCAGAGGGGAATGCGTTTTAGATACAAATGTGAAGGGCGATCAGCAGGCAGCATTCCAGGGGAGCACAGCACAGACAACAACCGAACATACCCTTCTATCCAGATTATGAACTATTATGGAAAAGGAAAAGTGAGAATTACATTAGTAACAAAGAATGACCCATATAAACCTCATCCTCATGATTTAGTTGGAAAAGACTGCAGAGACGGCTACTATGAAGCAGAATTTGGACAAGAACGCAGACCTTTGTTTTTCCAAAATTTGGGTATTCGATGTGTGAAGAAAAAAGAAGTAAAAGAAGCTATTATTACAAGAATAAAGGCAGGAATCAATCCATTCAATGTCCCT…
RELA	9116	ATGGACGAACTGTTCCCCCTCATCTTCCCGGCAGAGCCAGCCCAGGCCTCTGGCCCCTATGTGGAGATCATTGAGCAGCCCAAGCAGCGGGGCATGCGCTTCCGCTACAAGTGCGAGGGGCGCTCCGCGGGCAGCATCCCAGGCGAGAGGAGCACAGATACCACCAAGACCCACCCCACCATCAAGATCAATGGCTACACAGGACCAGGGACAGTGCGCATCTCCCTGGTCACCAAGGACCCTCCTCACCGGCCTCACCCCCACGAGCTTGTAGGAAAGGACTGCCGGGATGGCTTCTATGAGGCTGAGCTCTGCCCGGACCGCTGCATCCACAGTTTCCAGAACCTGGGAATCCAGTGTGTGAAGAAGCGGGACCTGGAGCAGGCTATCAGTCAGCGC…
RELB	9455	ATGCTTCGGTCTGGGCCAGCCTCTGGGCCGTCCGTCCCCACTGGCCGGGCCATGCCGAGTCGCCGCGTCGCCAGACCGCCGGCTGCGCCGGAGCTGGGGGCCTTAGGGTCCCCCGACCTCTCCTCACTCTCGCTCGCCGTTTCCAGGAGCACAGATGAATTGGAGATCATCGACGAGTACATCAAGGAGAACGGCTTCGGCCTGGACGGGGGACAGCCGGGCCCGGGCGAGGGGCTGCCACGCCTGGTGTCTCGCGGGGCTGCGTCCCTGAGCACGGTCACCCTGGGCCCTGTGGCGCCCCCAGCCACGCCGCCGCCTTGGGGCTGCCCCCTGGGCCGACTAGTGTCCCCAGCGCCGGGCCCGGGCCCGCAGCCGCACCTGGTCATCACGGAGCAGCCC…
REPIN1	4712	ATGCTGGAACGTCGTTGCAGGGGCCCCCTGGCCATGGGCCTGGCCCAGCCCCGACTCCTTTCTGGGCCCTCCCAGGAGTCACCCCAGACCCTGGGGAAGGAGTCCCGCGGGCTGAGGCAACAAGGCACGTCAGTGGCCCAGTCTGGTGCCCAAGCCCCAGGCAGGGCCCATCGCTGTGCCCACTGTCGAAGGCACTTCCCTGGCTGGGTGGCTCTGTGGCTTCACACCCGCCGGTGCCAGGCCCGGCTGCCCTTGCCCTGCCCTGAGTGTGGCCGTCGCTTTCGCCATGCCCCCTTCTTAGCACTGCACCGCCAGGTCCATGCTGCTGCCACCCCAGACCTGGGCTTTGCCTGCCACCTCTGTGGGCAGAGCTTCCGAGGCTGGGTGGCCCTGGTTCTG…
RERE	100068247	ATGACAGCGGACAAAGACAAAGACAAAGACAAAGAGAAGGACCGGGACCGAGACCGGGACCGAGAGAGAGAGAAAAGAGACAAAGCAAGAGAGAGTGAGAATTCAAGGCCACGCCGGAGCTGTACCTTGGAAGGAGGAGCCAAAAATTATGCTGAGAGTGATCACAGTGAAGACGAGGACAATGACAACAATAGTGCCACCGCAGAGGAGTCCACGAAGAAGAATAAGAAGAAACCACCGAAAAAAAAGTCTCGTTATGAAAGGACAGATACCGGTGAGATAACATCCTACATCACTGAAGATGATGTGGTCTACAGACCAGGAGACTGTGTGTATATCGAGAGTCGGAGGCCAAACACACCGTATTTCATCTGTAGCATTCAAGACTTCAAACTGGTC…
RFX3	14549	ATGCAGACATCAGAGACTGGGTCGGACACAGGCTCGACAGTGACCTTACAAACATCTGTGGCTAGTCAAGCAGCAGTGCCTACGCAGGTGGTACAGCAAGTACCAGTACAACAACAGGTACAGCAGGTACAGACTGTGCAGCAGGTACAACATGTCTATCCCGCTCAGGTGCAGTATGTGGAAGGAAGCGATACTGTCTATACCAATGGAGCAATCCGAACAACAACGTATCCTTACACAGAGACACAGATGTACAGCCAAAATACTGGAGGGAATTACTTTGATACTCAAGGGAGTTCCGCCCAGGTGACTACCGTGGTCTCATCCCACAGTATGGTGGGCACTGGTGGGATTCAGATGGGCGTCACAGGAGGACAACTCATCAGCAGCTCTGGAGGA…
RFX4	1544	ATGAACTGGGCTGCCTTCGGAGGGTCTGAATTCTTCATCCCAGAAGGCATTCAGATAGATTCGAGATGCCCACTAAGCAGAAATATCACGGAATGGTACCATTACTATGGCATTGCAGTGAAAGAAAGCTCCCAATATTATGATGTGATGTATTCCAAGAAAGGAGCTGCCTGGGTGAGTGAGACGGGCAAGAAAGAAGTGAGCAAACAGACAGTGGCATATTCACCCCGGTCCAAACTCGGAACACTGCTGCCAGAATTTCCCAATGTCAAAGATCTAAATCTGCCAGCCAGCCTGCCTGAGGAGAAGGTTTCTACCTTTATTATGATGTACAGAACACACTGTCAGAGAATACTGGACACTGTAATAAGAGCCAACTTTGATGAGGTTCAAAGTTTC…
RFX5	212	ATGGCAGAAGATGAGCCTGATGCTAAGAGCCCCAAGACTGGGGGAAGGGCCCCCCCAGGTGGTGCTGAGGCTGGGGAACCTACCACCCTTCTTCAGAGGCTCCGAGGTACCATTTCCAAGGCCGTGCAGAACAAAGTAGAGGGGATCCTGCAAGATGTACAGAAATTTTCTGACAATGACAAGCTGTATCTCTACCTTCAGCTCCCCTCAGGACCCACCACTGGAGACAAAAGCTCAGAGCCAAGTACACTGAGCAATGAGGAGTACATGTATGCCTATAGGTGGATCCGCAACCACCTGGAAGAGCACACTGACACCTGTCTGCCAAAGCAAAGTGTTTATGATGCCTATCGGAAGTACTGTGAGAGTCTTGCCTGTTGCCGCCCACTCAGCACAGCC…
RFX6	2099	ATGGCCAAGGTCCCGAAGCTGGAAGACACCTTCCTGCAGGCGCAGCCTGCGCCCCAACTGTCCCCGGGGATCCAGGAAGACTGCTGTGTGCAGCTCCTGGGCAAGGGCTTGCTAGTCTATCCGGAAGAAACAGTGTACCTGGCGGCCGAAGGGCAGCCCGGGGGCGAGCAGGGCGGCGGGGAGAAAGGCGAAGACCCGGAGCTGCCGGGGGCAGTGAAATCAGAAATGCACTTAAACAATGGTAACTTTTCCTCTGAAGAAGAGGACGCCGACAACCACGACAGCAAAACCAAAGCAGCGGATCAATACCTGTCTCAGAAGAAAACCATCACGCAGATTGTGAAGGATAAAAAGAAGCAGACACAGCTCACGCTGCAGTGGCTTGAAGAGAATTACATT…
RFXANK	56131	ATGGAGCTTACCCAGCCTGCAGAAGACCTCATCCAGACCCAGCAGACCCCTGCCTCAGAACTTGGGGACCCTGAAGACCCCGGAGAGGAGGCTGCAGATGGCTCAGACACTGTGGTCCTCAGTCTCTTTCCCTGCACCCCTGAGCCTGTGAATCCTGAACCGGATGCCAGTGTTTCCTCTCCACAGGCAGGCAGCTCCCTGAAGCACTCCACCACTCTCACCAACCGGCAGCGAGGGAACGAGGTGTCAGCTCTGCCGGCCACCCTAGACTCCCTGTCCATCCACCAGCTCGCAGCACAGGGGGAGCTGGACCAGCTGAAGGAGCATTTGCGGAAAGGTGACAACCTCGTCAACAAGCCAGACGAGCGCGGCTTCACCCCCCTCATCTGGGCCTCCGCC…
RORC	8508	ATGGACAGGGCCCCACAGAGACAGCACCGAGCCTCACGGGAGCTGCTGGCTGCAAAGAAGACCCACACCTCACAAATTGAAGTGATCCCTTGCAAAATCTGTGGGGACAAGTCGTCTGGGATCCACTACGGGGTTATCACCTGTGAGGGGTGCAAGGGCTTCTTCCGCCGGAGCCAGCGCTGTAACGCGGCCTACTCCTGCACCCGTCAGCAGAACTGCCCCATCGACCGCACCAGCCGAAACCGATGCCAGCACTGCCGCCTGCAGAAATGCCTGGCGCTGGGCATGTCCCGAGATGCTGTCAAGTTCGGCCGCATGTCCAAGAAGCAGAGGGACAGCCTGCATGCAGAAGTGCAGAAACAGCTGCAGCAGCGGCAACAGCAGCAACAGGAACCAGTG…
RREB1	100069126	ATGACGTCAAGTTCGCCCGCTGGCTTGGAAGGTTCAGACCTATCTTCCATCAACACCATGATGTCGGCGGTCATGAGTGTAGGGAAGGTCACAGAGAATGGCGGGAGCCCCCAGGGGATCAAGTCCCCCTCGAAGCCTCCAGGACCAAATCGGATTGGCAGAAGGAACCAGGAAACGAAAGAGGAGAAGTCTTCCTATAACTGCCCCCTGTGTGAGAAGATTTGCACTACCCAGCACCAGCTGACCATGCACATTCGCCAGCACAACACAGACACTGGAGGAGCCGACCACTCATGCAGCATCTGCGGAAAGTCACTGAGCTCGGCCAGCTCCCTCGATCGCCACATGCTGGTGCACTCTGGCGAGAGGCCTTACAAGTGCACTGTGTGTGGCCAGTCA…
RUNX1	70610	ATGGCTTCAGACAGCATATTTGAGTCATTTCCTTCGTACCCACAGTGCTTCATGAGAGAATGCATACTTGGAATGAATCCTTCTAGAGACGTCCACGATGCCAGCACGAGCCGCCGCTTCACGCCGCCTTCCACCGCGCTGAGCCCAGGCAAGATGAGCGAGGCGTTGCCGCTGGGCGCCCCGGACGCCGGCGCTGCCCTGGCCGGCAAGCTGAGGAGCGGCGACCGCAGCATGGTGGAGGTGCTGGCCGACCACCCGGGCGAGCTGGTGCGCACCGACAGCCCCAACTTCCTCTGCTCCGTGCTGCCTACGCACTGGCGCTGCAACAAGACCCTGCCCATCGCTTTCAAGGTGGTGGCCCTAGGGGATGTTCCAGATGGCACTCTGGTCACTGTGATG…
RUNX3	6560	ATGGCATCGAACAGCATCTTCGACTCCTTCCCGACCTACTCGCCGACCTTCATCCGCGACCCAAGCACCAGCCGCCGCTTCACACCTCCCTCCCCGGCCTTCCCCTGCGGCGGCGGCGGCGGCAAGATGGGCGAGAACAGCGGCGCGCTGAGCGCGCAGGCGGCCGTGGGGCCCGGAGGGCGCGCCCGGCCCGAGGTGCGCTCGATGGTGGACGTGCTGGCGGACCACGCAGGCGAGCTCGTGCGCACCGACAGCCCCAACTTCCTCTGCTCCGTGCTGCCCTCGCACTGGCGCTGCAACAAGACGCTGCCCGTCGCCTTCAAGGTGGTGGCATTGGGGGACGTGCCGGATGGTACGGTGGTGACTGTGATGGCAGGCAATGACGAGAACTACTCCGCT…
RXRG	7198	ATGTATGGAAATTATTCTCACTTCATGAAGTTTCCCGCAGGCTATGGAGGCTCCCCTGGCCACACTGGCTCTACATCCATGAGCCCATCAGCAGCCTTGTCCACAGGGAAGCCAATGGACAGCCACCCCAGCTACACAGATACCCCAGTGAGTGCCCCACGGACTCTGAGTGCAGTGGGGACCCCCCTCAATGCCCTGGGCTCTCCATATCGAGTCATCACCTCTGCCATGGGCCCACCCTCAGGAGCACTTGCAGCGCCTCCAGGAATCAACTTGGTTGCCCCACCCAGCTCTCAGCTAAATGTGGTCAACAGTGTCAGCAGTTCAGAGGACATCAAGCCCTTACCAGGGCTTCCCGGGATTGGAAACATGAACTACCCATCCACCAGCCCCGGATCT…
SALL2	1683	ATGGCGCACGAATCCGAGAGGAGCTCTCGTCTCGGGGTGCCCTGCGGGGAGCCGGCAGAGCTCGGAGGTGATGCTAGCGAGGAGGATCACCCCCAAGTCTGTGCCAAGTGCTGCGCACAATTCACTGACCCAACTGAATTCCTCGCCCACCAGAACGCATGTTCTACTGACCCTCCTGTAATGGTGATAATTGGGGGCCAGGAGAACCCCAACAACTCTTCGGCCTCCTCTGAACCCCGGCCTGAGGGTCACAATAATCCTCAGGTCATGGACACAGAGCATAGCAACCCCCCAGATTCTGGGTCCTCCGTGCCCACGGATCCCACCTGGGGCCCAGAGAGGAGAGGAGAGGAGTCTCCAGGGCATTTCCTGGTCGCTGCCACAGAACCAGTATGTGGC…
SALL4	53119	ATGTCGAGGCGCAAGCAGGCGAAACCCCAGCACATCAACTCGGAGGAGGACCAGGGCGAGCAGCAGCCGCAGCAGCAGACCCCGGAGTTTGCAGATGCGGCCCCAGCGGCGCCCGCGGCGGGGGAGCTGGGTGCTCCAGTGAACCACCCAGGGAATGACGAGGTGGCGAGTGAGGATGAAGCCACAGTAAAGCGGCTTCGTCGGGAGGAGACGCACGTCTGTGAGAAATGCTGTGCGGAGTTCTTCAGCATCTCTGAGTTCCTGGAACATAAGAAAAATTGCACTAAAAATCCACCTGTCCTCATCATGAATGACAGCGAGGGGCCTGTGCCTTCAGAAGACTTCTCCGGAGCTGTACTGAGCCACCAGCCCACCAGTCCCGGCAGTAAGGACTGTCAC…
SATB1	3648	ATGGATCATTTGAACGAGGCAACTCAGGGGAAAGAACATTCAGAAATGTCTAACAATGTGAGTGATCCGAAGGGTCCACCAGCCAAGATTGCCCGCCTGGAGCAGAACGGGAGCCCGCTAGGAAGAGGAAGGCTTGGGAGTACAGGTGCAAAAATGCAGGGAGTGCCTTTAAAACACTCGGGCCATCTGATGAAAACCAACCTTAGGAAAGGAACCATGCTGCCAGTTTTCTGTGTGGTGGAACATTATGAAAACGCCATTGAATATGATTGCAAGGAGGAGCATGCAGAATTTGTGCTGGTGAGAAAGGATATGCTTTTCAACCAGCTGATCGAAATGGCATTGCTGTCTCTAGGTTATTCACATAGCTCTGCTGCCCAGGCCAAAGGGCTAATCCAG…
SATB2	52671	ATGGAGCGGCGGAGCGAGAGCCCGTGTCTGCGGGACAGCCCCGACCGGCGGAGCGGCAGCCCGGACGTCAAGGGGCCTCCCCCAGTGAAGGTGGCCCGGCTGGAGCAGAACGGCAGCCCCATGGGAGCCCGCGGGAGGCCCAACGGCGCCGTGGCCAAGGCCGTGGGAGGTTTGATGATTCCTGTCTTTTGTGTCGTGGAGCAGTTGGACGGCTCTCTTGAATATGACAACAGAGAAGAACACGCCGAGTTTGTCCTGGTGCGGAAAGATGTGCTTTTTAGCCAGCTGGTGGAGACTGCGCTCCTGGCCCTGGGGTATTCTCACAGCTCTGCGGCCCAGGCCCAAGGAATAATCAAGCTGGGAAGGTGGAACCCTCTCCCCCTCAGTTATGTGACAGAT…
SETBP1	13743	ATGGAGTCCAGGGAAACCTTAAGCAGCTCCCGGCAAAGAGGGGGCGAGTCAGACTTCCTGCCGGTCTCCTCAGCCAAGCCCCCAGCTGCTCCTGGCTGTGCAGGAGAACCTTTGCTCTCCACTCCAGGACCTGGGAAGGGGATCCCGGTGGGCGGAGAGCGCATGGAGCCAGAGGAGGAGGATGAACTAGGCTCAGGGCGGGATGTGGATTCCAACTCCAACGCGGACAGTGAGAAATGGGTGGCAGGAGATGGTTTGGAAGAGCAGGAATTTTCTATCAAGGAGGCAAACTTCACAGAGGGAAGTCTGAAGCTAAAGATTCAGACCACAAAGCGGGCTAAGAAACCCCCAAAGAATTTGGAGAACTATATATGTCCACCTGAGATCAAGATCACCATC…
SIM2	52877	ATGAAGGAGAAGTCCAAGAATGCGGCCAAGACCAGGAGGGAGAAGGAAAATGGCGAGTTTTACGAGCTTGCCAAGCTGCTCCCGCTGCCGTCGGCCATCACTTCGCAGCTGGACAAAGCGTCCATCATCCGCCTCACCACGAGCTACCTGAAGATGCGCGCCGTCTTCCCCGAAGGTTTAGGAGACGCGTGGGGACAGCCGAGCCGCGCCGGGCCCCTGGACGGCGTCGCCAAGGAGCTGGGATCGCACTTGCTGCAGACTTTGGATGGATTTGTTTTTGTGGTAGCATCTGATGGCAAAATCATGTATATATCCGAGACCGCTTCTGTCCATTTAGGCTTATCCCAGGTGGAGCTCACGGGCAACAGTATTTATGAATACATCCATCCTTCTGACCAC…
SIX1	5442	ATGTCGATGCTGCCGTCGTTTGGCTTTACGCAGGAGCAAGTGGCGTGCGTGTGCGAGGTTCTGCAGCAAGGCGGAAACCTGGAGCGCCTGGGCAGGTTCCTGTGGTCACTGCCCGCCTGCGACCACCTGCACAAGAACGAGAGCGTACTCAAGGCCAAGGCGGTGGTCGCCTTCCACCGCGGCAACTTCCGTGAGCTCTACAAGATCCTGGAGAGCCACCAGTTCTCGCCTCACAACCACCCCAAACTGCAGCAACTGTGGCTGAAGGCGCATTACGTGGAGGCCGAGAAGCTGTGCGGCCGACCCCTGGGCGCCGTGGGCAAATATCGGGTGCGCCGAAAATTTCCACTGCCGCGCACCATCTGGGACGGCGAGGAGACCAGCTACTGCTTCAAGGAG…
SIX2	12432	ATGTCCATGCTGCCCACCTTCGGCTTCACGCAGGAGCAAGTGGCGTGCGTGTGCGAGGTGCTGCAGCAGGGCGGCAACATCGAGCGGCTGGGCCGCTTCCTGTGGTCGCTGCCCGCCTGCGAGCACCTTCACAAGAATGAAAGCGTGCTCAAGGCCAAGGCCGTGGTGGCCTTCCACCGCGGCAACTTCCGCGAGCTCTACAAGATCCTGGAGAGCCACCAGTTCTCGCCGCACAACCACGCCAAGCTGCAGCAGCTGTGGCTCAAGGCACACTACATCGAGGCGGAGAAGCTGCGCGGCCGACCCCTGGGCGCCGTGGGCAAATACCGCGTGCGCCGCAAATTCCCGCTGCCGCGCTCCATCTGGGACGGCGAGGAGACCAGCTACTGCTTCAAGGAA…
SLC30A9	515	ATGTTACCGGGCTTGGCCGCCGCCGCGGCCCACAGATGTAGCTGGTCCTCCCTGTGCCGGCTCCGTCTGCGATGCAGGGCGGCGGCCTGTAATCCCAGCGACCGCCAGGAGTGGCAGAATTTAGTGACATTTGGAAGCTTTTCAAACGTGGTTCCCTGTAGTCATCCATATATTGGTACCCTGAGTCAAGTAAAGTTGTACTCCACAAATGTTCAGAAAGAAGGACAGGGATCACAAACACTCAGAGTGGAAAAAGTACCATCATTTGAAACAGCAGAAGGTATAGGCGCAGAACTCAAAGCTCCACTTAAGCAAGAACCTCTCCAAGTAAGAGTTAAAGCAGTCCTTAAGAAAAGGGAGTATGGATCAAAGTACACTCAGAATAATTTCATCACTGGA…
SMAD1	3782	ATGAATGTGACAAGTTTATTTTCCTTTACAAGTCCAGCTGTGAAGAGACTTCTTGGGTGGAAACAGGGCGATGAAGAAGAAAAATGGGCAGAGAAAGCTGTTGATGCTTTGGTGAAAAAACTGAAGAAAAAGAAAGGTGCCATGGAGGAACTGGAAAAGGCCTTGAGCTGCCCAGGGCAACCGAGTAACTGTGTCACCATTCCCCGCTCTCTGGATGGCAGGCTGCAAGTCTCCCACCGGAAGGGACTGCCTCATGTCATTTACTGCCGTGTGTGGCGCTGGCCCGATCTTCAGAGCCACCATGAACTAAAACCACTGGAATGCTGTGAGTTTCCTTTTGGTTCCAAGCAGAAGGAGGTCTGCATCAATCCCTACCACTATAAGAGAGTAGAAAGCCCT…
SMAD2	1081	ATGTCGTCCATCTTGCCATTCACGCCGCCAGTTGTGAAGAGACTGCTGGGATGGAAGAAGTCAGCTGGTGGGTCTGGAGGAGCAGGCGGAGGAGAGCAGAATGGGCAGGAAGAAAAGTGGTGTGAGAAAGCAGTGAAAAGTCTGGTGAAGAAGCTAAAGAAAACAGGACGATTAGATGAGCTTGAGAAAGCCATCACCACTCAAAACTGTAATACTAAATGTGTTACCATACCAAGCACTTGCTCTGAAATTTGGGGACTGAGTACACCAAATACGATAGATCAGTGGGATACAACAGGCCTTTACAGCTTCTCTGAACAAACCAGGTCTCTTGATGGTCGTCTCCAGGTATCCCATCGAAAAGGATTGCCACATGTTATATATTGCCGATTATGGCGC…
SMAD3	4690	ATGGCATGCACGTATGTAAGTAATCTGGGGAAGAAGCAAAGATCTGTTTCATTCTTAGCCTCAGGCCTCATGAGGGTCTCCACAGGGCCGGAGCTCAGGTTACACCACTCCTTCGTCCTTACAGGAGATGTAGGGAGAAGAATCTGCAGGCTGCTTGTAGGACTGTTCACCAAGGGGGATACCAGCAGCAAGAGAGTGCACCCGTTTAGCCCTGGACCCTGTTTCTTACTGTGTGACTTGGCTAGAGTTGGGAGTTCCCCCAAAATAAACGTGTCCCCATTTTACCAGAACCAAACCTCAACACAGCGAAGCTGTACTGTCTTTGTGTGGCAAAGATGTTCCCTTGTAGGCCCCTTTCAGGTAACCGTCTTCACAATGTATTTTCATCACAGTTTAAGG…
SMAD4	4687	ATGGACAATATGTCTATTACGAATACACCAACAAGTAATGATGCCTGTCTGAGCATTGTGCATAGTTTGATGTGCCATAGACAAGGTGGAGAGAGTGAAACATTTGCAAAAAGAGCAATTGAAAGTTTGGTAAAGAAGCTGAAGGAGAAAAAAGATGAATTGGATTCTTTAATAACAGCTATAACTACAAATGGAGCTCATCCTAGTAAATGTGTTACCATACAGAGAACATTGGATGGGAGGCTTCAGGTGGCTGGTCGGAAAGGATTTCCTCATGTGATCTATGCCCGTCTCTGGAGGTGGCCTGATCTTCACAAAAATGAACTAAAACATGTTAAATATTGTCAGTATGCGTTTGACTTAAAATGTGATAGTGTCTGTGTGAATCCATATCACTAC…
SMAD5	163	ATGACGTCAATGGCCAGCTTGTTTTCTTTTACTAGTCCAGCAGTAAAGCGATTGTTGGGCTGGAAACAAGGTGATGAGGAGGAGAAATGGGCAGAAAAGGCAGTTGATGCTTTGGTGAAGAAACTAAAAAAGAAAAAGGGTGCCATGGAGGAACTGGAGAAAGCCTTGAGCAGTCCAGGACAGCCGAGTAAATGTGTCACTATTCCCAGATCTTTAGATGGACGCCTGCAGGTTTCTCACAGAAAAGGCTTACCCCATGTTATATATTGTCGTGTTTGGCGCTGGCCGGATTTGCAGAGTCATCATGAGCTAAAGCCGTTGGATATTTGTGAATTTCCTTTTGGATCTAAGCAAAAAGAAGTTTGTATCAACCCATACCACTATAAGAGAGTGGAGAGT…
SMAD9	7123	ATGCACTCCACCACCCCCATCAGCTCCCTCTTCTCCTTCACCAGCCCCGCAGTGAAGAGACTGCTAGGCTGGAAGCAAGGAGATGAAGAGGAAAAGTGGGCAGAGAAGGCAGTGGACTCTCTAGTGAAGAAGTTAAAGAAGAAGAAGGGAGCCATGGACGAGCTGGAGAGGGCTCTCAGCTGCCCGGGGCAGCCCAGCAAATGCGTCACGATTCCCCGCTCCCTGGACGGGCGGCTGCAGGTGTCCCACCGCAAGGGCCTGCCCCATGTGATTTACTGTCGCGTGTGGCGCTGGCCGGATCTGCAGTCCCACCACGAGCTGAAGCCGCTGGAGTGCTGTGAGTTCCCATTTGGCTCCAAGCAGAAAGAAGTGTGCATTAACCCTTACCACTACCGCCGG…
SNAI1	2620	ATGCCGCGCTCTTTCCTCGTCAGGAAGCCCTCCGACCCCAATCGGAAGCCTAACTACAGCGAGCTGCAGGACTCTAATCCAGAGTTTACCTTCCAGCAGCCCTACGACCAGGCCCACCTGCTGGCAGCCATCCCACCTCCGGAGATCCTCAACCCCACCGCCTCGCTGCCAATGCTCATCTGGGACTCTGTCCTGGCGCCCCAAGCCCAGCCAATTGCCTGGGCCTCCCTTCGGCTCCAGGAGAGTCCCAGGGTGGCAGAGCTGACCTCCCTGTCAGATGAGGACAGTGGGAAAGGCTCCCAGCCCCCCAGCCCACCCTCACCGGCTCCTTCGTCCTTCTCCTCTACTTCAGTCTCTTCCTTGGAGGCCGAGGCCTATGCTGCCTTCCCAGGCTTGGGC…
SNAI2	191	ATGCCGCGCTCCTTCCTGGTCAAGAAGCATTTCAACGCCTCCAAAAAGCCAAACTACAGCGAACTGGACACACATACAGTGATTATTTCCCCGTATCTCTATGAGAGTTACTCCATGCCTGTCATACCACAACCAGAGATCCTCAGCTCAGGAGCATACAGCCCCATCACTGTGTGGACTACCGCTGCTCCATTCCACGCCCAGCTACCCAATGGCCTCTCTCCTCTTTCCGGATACTCCTCATCTTTGGGGCGAGTGAGTCCCCCTCCTCCATCTGACACCTCCTCCAAGGACCACAGTGGCTCAGAAAGCCCCATTAGTGATGAAGAGGAAAGACTACAGTCCAAGCTTTCAGACCCCCATGCCATTGAAGCTGAAAAGTTTCAGTGCAATTTATGC…
SNAI3	52878	ATGCCGCGCTCCTTCCTGGTGAAAACGCACTCCAGCCACAGGGTCCCCAACTACCGGCGGCTGGAGACGCAGAGAGAAATCAATGGTGCCTGCTCTGCCTGTGGGGGGCTGGTGGTGCCCCTCCTCCCCCGAGACAAGGAGGCCCCTTCTGTGCCCGGTGACCTTCCCCAGCCCTGGGACCGCTCCTCGGCCGTCGCCTGCATCTCCCTGCCCCTCCTGCCACGGATCGAGGAAGCTCTGGGGGCCTCTGGGCTGGACGCCTTGGAAGTCAGCGAGGTCGACCCTCGGGCCAGCCGGGCCGCCATTGTACCCCTCAAAGACAGCCTGAACCACCTCAACCTGCCCCCACTGCTGGTGCTGCCCACACGGTGGTCCCCGACCTTGGGCCCAGACCGGCAC…
SOHLH1	71393	ATGGCGTCCCGGTGCTCCGAGCCCTACCCGGAGGTCTCCAGAATCCCCACCGTCAGGGGATGCAACGGCTCCCTGTCTGGTGCCCTCTCCTGCTGCGAGGACTCGGCCCAGGGCTCGGGCCCGCCCAAGGCCCCTACGGTGGCCGAGGGTCCCAGCTCCTGCCTTCGGCGGAACGTGATCAGCGAGAGGGAGCGCAGGAAGCGGATGTCGTTGAGCTGTGAGCGTCTGCGGGCCCTGCTGCCCCAGTTCGATGGCCGGCGGGAGGACATGGCCTCGGTCCTGGAGATGTCTGTGCAGTTCCTGCGGCTTGCCAGCGCCCTGGGGCCCAGTCAGGAGCAGCACGCTATTCTTGCTTCCTCCAAGGAAATGTGGCACTCGTTGCAGGAGGATGTTTTACAG…
SOHLH2	1607	ATGGCTTCCTCAATTATCTGCCAGGAGCACTGCCAGATCTCGGGCCAGGCAAAAATAGACATCTTATTAGTTGGAGATGTCACTGTGGGCTACCTGGCTGATACTGTACAGAAACTATTTGCAAACATAGCAGAAGTCACCATCACCATCAGTGACACGAAGGAGGCAGCAGCGCTTTTGGATGATTGCATATTCAACATGGTTCTCTTGAAGGTGCCTTCTTCACTAAGTGCCGAGGAGCTGGAAGCCATCAAGTTAATTAGATTTGGCAAAAAGAAAAATACACATTCACTGTTTGTTTTTATAATCCCTGAAAATTTTAAAGGTTGTATTTCAGGGCATGGAATGGATATTGCTTTAACTGAACCACTGACAATGGAAAAAATGAGTAATGTGGTA…
SOX10	4177	ATGGCGGAGGAGCAGGACCTATCGGAGGTGGAGCTGAGCCCCGTGGGCTCGGAGGAGCCCCGCTGCCTGTCCCCGGGGAGCGCGCCCTCGCTAGGGCCCGACGGCGGCGGCGGCGGATCGGGCCTGCGAGCCAGCCCGGGGCCAGGCGAGCTGGGCAAGGTCAAGAAGGAGCAGCAGGACGGCGAGGCGGACGATGACAAGTTCCCCGTGTGCATCCGCGAGGCCGTCAGCCAGGTGCTCAGCGGCTACGACTGGACGCTGGTGCCCATGCCCGTGCGCGTCAACGGCGCCAGCAAAAGCAAGCCGCACGTCAAGCGGCCCATGAACGCCTTCATGGTGTGGGCTCAGGCAGCGCGCAGGAAGCTCGCGGACCAGTACCCGCACCTGCACAACGCTGAG…
SOX12	71040	ATGGTGCAGCAGCGGGGCGCGAGGGCCAAGCGGGACGGCGGGCCGCCGCCCCCGGGACCCGGGCCGGCCGAGGAGGGGGCGCGCGAGCCCGGCTGGTGCAAGACCCCGAGCGGCCACATCAAGAGGCCGATGAACGCATTCATGGTGTGGTCGCAGCACGAACGGCGGAAGATCATGGACCAGTGGCCCGACATGCACAACGCCGAGATCTCCAAGCGCCTGGGCCGCCGCTGGCAGCTGCTGCAGGACTCGGAGAAGATCCCGTTCGTGCGGGAGGCGGAGCGGCTGCGGCTCAAGCACATGGCGGATTACCCGGACTACAAGTACCGGCCGCGCAAAAAGAGCAAGGGGGCGCCCGCCAAGGCGCGGCCCCGCCCCCCCGGTGGTAGCGGTGGCGGC…
SOX14	70079	ATGTCCAAACCTTCAGACCACATCAAGCGGCCCATGAACGCCTTCATGGTATGGTCCCGGGGCCAGCGGCGCAAGATGGCCCAGGAAAACCCCAAGATGCACAACTCGGAGATCAGCAAACGCCTAGGTGCCGAATGGAAGCTTCTGTCCGAGGCAGAGAAGCGGCCATACATCGATGAAGCCAAGCGGCTACGCGCCCAGCACATGAAGGAGCACCCTGACTACAAGTACCGACCTCGGCGCAAGCCCAAGAACCTGCTCAAGAAGGACAGGTATGTCTTCCCCTTGCCCTACCTGGGCGACACGGACCCGCTCAAGGCGGCTGGCCTGCCCGTGGGGGCCTCCGACGGCCTCCTGAGCGCGCCCGAGAAAGCCCGGGCCTTCTTGCCGCCGGCCTCG…
SOX15	914	ATGGCGCTACCAGGCTCCTCACAGGACCAGGCCTGGAGCCTGGAGCCTCCGGCTGCCACGGCTGCTGCCTCCTCATCTTCGGGACCCCAGGAGCGGGAGGGCGCTGGGAGCCCCGCGGCCCCCGGGACGCTGCCCCTGGAGAAGGTGAAGCGGCCGATGAACGCGTTCATGGTGTGGAGCTCCGCTCAGCGCCGCCAGATGGCGCAGCAGAACCCCAAGATGCACAACTCCGAGATCTCCAAGCGCCTGGGCGCGCAGTGGAAGCTGCTGGACGAGGACGAGAAGCGGCCCTTCGTGGAGGAGGCCAAGCGGCTCCGCGCCCGACACCTGCGCGACTACCCCGACTACAAGTACCGGCCTCGGCGCAAGGCCAAGAGCTCGGGCGCCGGACCTTCCCGC…
SOX2	5818	ATGTACAACATGATGGAGACGGAGCTGAAGCCGCCGGGCCCGCAGCAAACTTCGGGGGGCGGCGGCGGCAACTCCACCGCGGCGGCGGCCGGCGGCAACCAGAAAAACAGCCCGGACCGCGTCAAGCGGCCCATGAATGCCTTCATGGTGTGGTCCCGCGGGCAGCGGCGCAAGATGGCCCAGGAGAACCCCAAGATGCACAACTCGGAGATCAGCAAGCGCCTGGGCGCCGAGTGGAAACTTTTGTCGGAGACGGAGAAGCGGCCGTTCATCGACGAGGCTAAGCGGCTGCGAGCGCTGCACATGAAGGAGCACCCGGATTATAAATACCGGCCCCGGCGGAAAACCAAGACGCTCATGAAGAAGGATAAGTACACGCTGCCCGGCGGGCTGCTGGCC…
SOX5	10885	ATGTCTTCCAAGCGACCAGCCTCTCCGTATGGGGAAGCAGATGGAGAGGTAGCCATGGTGACAAGCAGACAGAAAGTGGAAGAAGAGGAGAGTGACGGGCTCCCAGCCTTTCACCTTCCCTTGCATGTGAGTTTTCCCAACAAGCCTCACTCTGAGGAATTTCAGCCAGTTTCTCTGCTGACGCAAGAGACTTGTGGCCATAGGACTCCCACTTCTCAGCACAATACAATGGAAGTTGATGGCAATAAAGTTATGTCTTCATTTGCCCCACACAACTCATCTACCTCACCTCAGAAGGCAGAAGAAGGTGGGCGACAGAGTGGCGAGTCCTTGTCTAGTACAGCCCTGGGAACTCCTGAACGGCGCAAGGGCAGTTTAGCTGATGTTGTTGACACCTTG…
SOX8	8129	ATGCTGGACATGAGCGAGGCCCGCTCCCAGCCGCCCTGCAGCCCGTCCGGCACCGCCAGCTCCATGTCGCACGTGGAGGACTCGGACTCGGACGCGCCGCCGTCTCCCGCCGGCTCCGAGGGCCTGGGCCGCGCGGGGGTCGCGGTGGGGGGCGCCCGGGGCGACCCGGCGGAGGCGGCGGACGAGCGCTTCCCGGCCTGCATCCGCGACGCCGTGTCGCAGGTGCTCAAGGGCTACGACTGGAGTCTGGTGCCCATGCCGGTGCGCGGCGGCGGCGGCGGCGCGCTCAAAGCCAAGCCGCATGTGAAGCGGCCCATGAACGCATTCATGGTGTGGGCGCAGGCGGCGCGCCGCAAGCTGGCCGACCAGTACCCGCACCTGCACAACGCCGAGCTCAGC…
SP100	7188	ATGGCAGGTGGGGGCGGCGACCTGAGCACCAGGAGGCTGAATGAATGTATTTCACCAGTAGCAAATGAGATGAACCATCTTCCTGCACACAGCCACGATTTGCAAAGGATGTTCACGGAAGACCAGGGTGTAGATGACAGGCTGCTCTATGACATTGTATTCAAGCACTTCAAAAGAAATAAGGTGGAGATTTCAAATGCAATAAAAAAGACATTTCCATTCCTCGAGGGCCTCCGTGATCGTGATCTCATCACAAATAAAATGTTTGAAGATTCTCAAGATTCTTGTAGAAACCTGGTCCCTGTACAGAGAGTGGTGTACAATGTTCTTAGTGAACTGGAGAAGACATTTAACCTGCCAGTTCTGGAAGCACTGTTCAGCGATGTCAACATGCAGGAA…
SP2	9920	ATGGCTGCCACTGCTGCTGTGAGTCCCAGTGACTACCTGCAGCCTGCCGCCTCCACCACCCAGGACTCCCAGCCATCTCCCTTAGCCCTGCTTGCTGCAACATGTAGCAAAATTGGCCCTCCAGCAGTTGAAGCTGCTGTGACACCTCCTGCTCCCCCACAGCCCACACCGCGGAAACTTGTCCCTATCAAACCTGCCCCTCTCCCTCTCAGCCCCGGCAAGAATAGCTTTGGAATCTTGTCCTCCAAAGGAAATATACTTCAGATTCAGGGGTCACAACTGAGCGCCTCCTATCCTGGAGGGCAGCTGGTGTTCGCTATCCAGAATCCCACCATGATCAACAAAGGGACCCGATCAAATGCCAATATCCAGTACCAGGCGGTCCCTCAGATTCAGGCA…
SP4	53010	ATGAGCGATCAGAAGAAGGAGGAGGAGGAGGAGGCGGCAGCGGCAGCGGCGATGGCTACAGAAGGAGGGAAAACCTCTGAGCCAGAGAATAACAATAAAAAACCCAAAACCTCAGGCTCCCAGGACTCTCAGCCCTCTCCTCTGGCTTTACTGGCAGCTACTTGCAGCAAAATAGGGACTCCTGGTGAAAATCAAGCAACTGGACAACAACAAATTATTATAGATCCAAGTCAAGGATTGGTGCAACTTCAAAATCAACCACAACAGCTAGAACTGGTAACAACGCAACTTGCTGGAAACGCTTGGCAACTTGTTGCCTCCACTCCTCCTGCTTCAAAAGAGAATAACGTTTCTCAACCAGCCTCTAGTTCGTCTAGTTCTTCCAGCAGTAATAACGGG…
SP6	52812	ATGCTAACCGCTGTCTGCGGCTCTCTGGGCAGCCAGCACACGGAAGCGCCGCACGCCTCCCCGCCGCGCCTCGACCTGCAGCCTCTCCAAACTTACCAGGGCCACACGAGCCCTGAGGCCGGGGACTACCCCTCCCCGCTGCAGCCTGGAGAGCTGCAGAGCCTCCCGCTGGGCCCGGAGGTGGACTTCTCGCAGGGCTATGAGCTGCCAGGGGCCTCCTCGCGGGTAACCTGCGAGGACCTGGAAAGCGACAGTCCCTTGGCCCCGGGCCCCTTTTCCAAGCTCCTGCAGCCGGACATGTCACACCATTATGAATCGTGGTTCAGGCCGACTCACCCAGGCGCGGAGGATGGCTCGTGGTGGGACCTTCATCCGGGCACCAGCTGGATGGACCTCCCC…
SPDEF	7846	ATGGGCAGCGCCAGCCCGGGTCTGAGCAGCGTATCCCCCAGCCACCTCCTGCTGCCCCCCGACACGGTGTCGCGGACAGGCTTGGAGAAGGCGGCAGCGGGGGCAGTGGGTCTCGAGAGACGGGACTGGAGTCCCAGTCCACCCGCCACGCCCGAGCAGGGCCTGTCCGCCTTCTACCTCTCCTACTTTGACATGCTGTACCCTGAGGACAGCAGCTGGGCAGCCAAGGCCCCTGGGGCCAGCAGTCGGGAGGAGCCACCTGAGGAGCCTGAGCAGTGCCCGGTCATTGACAGCCAAGCCCCAGCGGGCAGCCTGGACTTGGTGCCCGGCGGGCTGACCTTGGAGGAGCACTCGCTGGAGCAGGTGCAGTCCATGGTGGTGGGCGAAGTGCTCAAGGAC…
SPIC	9745	ATGACGTGTGTTGAACAAGACAAGCTGGGTCAAGCATTTGAAGATGCTTTTGAGGTTCTGAGGCAACATTCAACTGGAGATCTTCAGTACTCGCCAGATTACAGAAATTACCTGGCTTTAATCAACCATCGTCCTCATGTCAAAGGAAATTCCAGCTGCTATGGAGTGTTGCCTACAGAGGAGCCTGTCTATAATTGGAGAACGGTAATTAACAGTGCTGCGGACTTCTATTTTGAAGGAAATATTCATCAATCTCTGCAGAACATAACTGAAAACCAGCTGGTACAACCCACTCTTCTCCAGCAAAAGGGGGGAAAAGGCAGGAAGAAGCTCCGACTGTTTGAATACCTTCACGAATCCCTGTATAATCCGGAGATGGCATCTTGTATTCAGTGGGTA…
SREBF1	11619	ATGGACGAGCCACCCTTCAGCGAGGCGGCTTTGGAGCAGGCGCTGGGCGAGCCGTGCGATCTGGACGCGGCGCTGCTGACCGACATCGAAGACATGCTTCAGCTTATCAACAACCAAGACAGTGACTTCCCTGGCCTATTTGACCCACCCTATGCTGGGAGTGGGGCAGGGGGCACAGACCCTGCCAGCCCCGATACCAGCTCCCCAGGCAGCTTGTCTCCACCTCCTGCCACATTGAGCTCCTCTCTTGAAGCCTTCCTGAGCGGGCCGCAGGCAGCGCCCTCACCCCTGTCCCCTCCCCAGCCTGCACCCACTCCATTGAAGATGTACCCGTCCATGCCCGCTTTCTCCCCTGGGCCTGGTATCAAGGAAGAGTCAGTGCCACTGAGCATCCTGCAG…
STAT1	4126	ATGTCTCAGTGGTACGAACTTCAGCAGCTTGACTCAAAATTCCTGGAGCAGGTTCACCAGCTTTATGATGACAGTTTTCCCATGGAAATCAGACAGTACCTGGCACAGTGGTTAGAAAAGCAAGACTGGGAGCACGCTGCCAATGATGTTTCATTTGCCACCATCCGTTTTCATGACCTCCTGTCACAGCTGGATGATCAATATAGTCGCTTTTCTTTGGAGAATAACTTCTTGCTACAGCATAACATAAGGAAAAGCAAGCGTAATCTTCAGGATAATTTTCAGGAAGACCCAATCCAGATGTCTATGATCATTTACAGCTGTCTGAAGGAAGAAAGGAAAATTCTGGAAAACGCCCAGAGATTTAATCAGGCTCAGTCGGGGAATATTCAGAGCACA…
STAT2	13707	ATGGCGCAGTGGGAAATGCTGCAGAATCTTGACAGCCCCTTTCAGGATCAGCTGCACCAGCTTTACTCGCACAGCCTCCTGCCTGTGGACATTCGACAGTACTTGGCTGTCTGGATTGAAGACCAGAACTGGCAGGAAGCTGCACTTGGGAGTGATGATTCCAAGGCTACCATGCTATTCTTCCACTTCTTGGATCAGCTGAACTATGAGTGTGGCCGTTGCAGCCAGGACCCAGAGTCCTTGTTGCTGCAGCACAATTTGCGGAAATTCTGCCGGGACATTCAGCCCTTTTCCCAGGATCCTACCCAGTTGGCTGAGATGATCTTTAACCTCCTTCTGGAAGAAAAAAGAATTTTGATCCAGGCTCAGAGGGCCCAATTGGAACAAGGAGAGCCAGTT…
STAT3	3224	ATGGCCCAATGGAATCAGCTACAGCAGCTTGACACACGGTACCTGGAGCAGCTCCATCAGCTCTACAGTGACAGCTTCCCAATGGAGCTGCGGCAGTTTCTGGCCCCTTGGATTGAGAGTCAAGATTGGGCATATGCGGCCAGCAAAGAATCACATGCCACTTTGGTGTTTCATAATCTCCTGGGAGAGATTGACCAGCAGTATAGCCGCTTCCTGCAAGAGTCGAATGTTCTCTATCAGCACAATCTACGAAGAATCAAGCAGTTTCTTCAGAGCAGGTATCTTGAGAAGCCAATGGAGATTGCCCGGATTGTGGCCCGGTGCCTGTGGGAAGAATCACGCCTTCTACAGACTGCAGCCACTGCGGCCCAGCAAGGGGGCCAGGCCAACCACCCCACA…
STAT4	2273	ATGTCTCAGTGGAATCAAGTCCAACAGTTAGAAATCAAGTTTTTGGAGCAGGTGGATCAATTCTATGATGACAACTTTCCCATGGAAATTCGGCATCTGTTGGCCCAATGGATTGAAAATCAAGACTGGGAGGCAGCTTCTAACAATGAAACCATGGCAACGATTCTTCTTCAAAACTTGTTAATACAACTGGATGAACAGTTAGGTCGTGTTTCCAAAGAGAAAAACCTACTCTTGATACACAATCTAAAAAGAATTAGGAAGGTCCTTCAGGGAAAATTTCATGGAAATCCAATGCATGTAGCTGTGGTTATTTCAAACTGTTTAAGGGAAGAGAGGAGAATATTGGCTGCAGCCAACATGCCTGTCCAGGGGCCTCTAGAGAAATCCTTACAAAGT…
STAT5A	8201	ATGGCGGGCTGGATCCAGGCCCAGCAGCTGCAGGGAGACGCGCTGCGCCAGATGCAGGTGCTGTACGGCCAGCACTTCCCCATCGAGGTCCGGCACTACTTGGCCCAGTGGATTGAGAGCCAGCCATGGGATGCCATTGACTTGGACAATCCCCAGGACAGAGCCCAAGCCACCCAGCTCCTGGAGGGCCTGGTGCAGGAGCTGCAGAAGAAGGCGGAGCACCAGGTGGGGGAAGATGGGTTTTTACTGAAGATCAAGCTGGGGCACTACGCCACGCAGCTCCAGAAAACATATGACCGCTGCCCCCTGGAGCTGGTCCGCTGCATCCGGCACATTCTGTACAATGAACAGAGGCTGGTCCGAGAAGCCAACAATTGCAGCTCTCCGGCTGGGATCCTG…
STAT5B	12900	ATGGCTGTGTGGATACAAGCTCAGCAGCTCCAAGGAGAAGCCCTTCATCAGATGCAAGCGTTATATGGCCAGCATTTTCCCATTGAGGTGCGGCATTATTTATCCCAGTGGATTGAAAGCCAAGCATGGGACTCAGTAGATCTTGATAATCCACAGGAGAACATTAAGGCCACCCAGCTCCTGGAGGGCCTGGTGCAGGAGCTGCAGAAGAAGGCAGAGCACCAGGTGGGGGAAGATGGGTTTTTACTGAAGATCAAGCTGGGGCACTATGCCACACAGCTCCAGAACACGTATGACCGCTGCCCCATGGAGCTGGTCCGCTGCATCCGCCATATATTGTACAATGAACAGAGGTTGGTCCGAGAAGCCAACAATGGTAGCTCTCCAGCTGGAAGCCTT…
STAT6	14374	ATGTCTCTGTGGGGTCTGGTCTCCAAGATGCCCCCAGAAAAAGTGCAGCGGCTCTATGTCGACTTTCCCCAACACCTGCGGCATCTTCTGGGTGACTGGCTGGAGAGCCAGCCCTGGGAGTTCCTGGTCGGCTCCGACGCCTTCTGCTGCAACTTGGCTAGTGCCCTACTTTCAGACACTGTCCAGCACCTTCAGGCCTCGGTGGGAGAGCAGGGGGAGGGGAGCACCATCTTGCAACACATCAGCACCCTTGAGAGCATATATCAGAGGGACCCCCTGAAGCTGGTGGCCACTTTCAGACAAATACTTCAAGGAGAGAAAAAAGCTGTTATGGAACAGTTCCGCCACTTGCCAATGCCTTTCCACTGGAAGCAGGAAGAACTCAAGTTTAAGACAGGC…
TADA2B	56028	ATGGCTGCCCACGTTGGTGCTTCCCGGACTCCCCAAGAGGTGATGGAGCATTACGTGAGCATGTACATCCACGGGAACCTGGGGAAGGCCTGCATCCCCGACACCATCCCCAACCGCGTGACAGACCACACCTGTCCCAGCGGAGGCCCCCTCTCACCCAGCCTCACCACCCCGCTGCCCCCGCTGGACATCTCTGTGGCTGAGCAGCAGCAGCTGGGCTACATGCCGCTGCGGGATGATTACGAGATCGAGTATGACCAGGATGCCGAGACGCTCATCAGCGGGCTCTCTGTCAACTATGATGACGACGACGTGGAGATCGAGCTGAAGCGCGCCCACGTGGACATGTACGTGCGGAAGCTGAAAGAGAGACAGCGGCGGAAGAACATCGCCCGTGAC…
TAL2	54474	ATGACCAGGAAGATCTTCACAAATACCAGGGAGCGGTGGAGGCAGCAGAATGTCAACAGCGCCTTTGCCAAGCTGAGGAAGCTCATCCCCACTCACCCTCCAGACAAAAAGCTGAGCAAAAATGAAACGCTTCGCCTGGCAATGAGGTATATCAACTTCTTGGTCAAGGTCTTGGGGGAGCAAAGCCTGCAACAAACGGGAGTGGCTGCTCAGGGGAACATTCTGGGGCTCTTCCCTCAAGGACCCCACCTGCCAGGCCTGGAGGACAGAACTCTGCTTGAGAACTACCAGGTTCCTTCACCTGGTCCAAGCCACCACATTCCT
TBX15	56314	ATGTCTTCCATGGAGGAGATTCAGGTGGAGCTGCAATGTGCTGACCTCTGGAAGCGGTTCCATGATATTGGAACTGAAATGATCATCACCAAAGCAGGCAGGAGGATGTTTCCTGCCATGAGAGTGAAAATCACTGGCCTAGATCCACATCAGCAGTACTACATAGCAATGGACATTGTGCCTGTGGACAATAAAAGATACAGATATGTGTATCATAGCTCCAAGTGGATGGTGGCTGGCAATGCTGATTCCCCTGTGCCCCCAAGAGTTTATATACACCCTGATTCTCTAGCTTCTGGAGACACCTGGATGAGACAGGTGGTCAGTTTTGACAAACTCAAGCTTACCAACAATGAGTTGGATGATCAAGGACATATCATTCTGCACTCTATGCACAAA…
TBX18	55026	ATGGCCGAGAAGCGAAGGGGCTCGCCGTGCAGCATGCTAAGCCTCAAGGCGCACGCTTTCTCGGTGGAGGCGCTGATCGGCGCCGAGAAGCAGCAACAGCTTCAGAAGAAGCGGCGAAAACTGGGCGCCGAAGAGGCGGCGAGGGCCGTGGACGACGGAGGCTGCAGCCGCGGCGGCGGCGCGGGCGAAAAGGGTTCTTCTGAGGGAGACGAAGGCGCTGCGCTCCCGCCGCCGGCTGGGGCGACGTCTGGGCCGGCTCGGAGTGGCGCAGACCTGGAGCGCGGAGCCGCGGGCGGCTGTGAGGACGGCTTCCAGCAGGGAGCTTCCCCTCTGGCGTCACCGGGAGGCTCCCCCAAGGGGTCTCCGGCGCGCTCCCTGGCCCGGCCCGGGACCCCTCTG…
TBX20	56516	ATGGAGTTCACGGCGTCCCCCAAGCCCCAACTCTCCTCCCGGGCCAACGCCTTCTCCATTGCCGCGCTCATGTCGAGCGGCGGCTCTAAGGAGAAGGAGGCGACGGAGAACACAATCAAACCCCTGGAGCAATTTGTGGAGAAGTCGTCCTGTGCCCAGCCCCTGGGTGAGCTGACCAGCCTGGATGCTCATGGGGAGTTTGGTGGAGGCAGTGGCAGCAGCCCGTCCTCCTCCTCTCTGTGCACTGAGCCACTGATCCCCACCACCCCCATCATCCCCAGTGAGGAAATGGCCAAAATTGCCTGCAGCCTGGAGACCAAGGAGCTTTGGGACAAATTCCATGAGCTGGGCACCGAGATGATCATCACCAAGTCGGGCAGGAGGATGTTTCCAACCATC…
TBX22	7301	ATGGCTCTGAGCTCTCGGGCGCGTGCCTTCTCCGTGGAAGCCTTGGTGGGGAGACCCAGCAAAAGAAAACTCCAAGACCCAATACAGGCGGAGCAGCCTGAGCTGCGGGAGAAAAAGGGCGGAGAGGAAGAGGAGGAGAGAAGGAGCAGCGCTGCAGGGAAGAGCGAGCCGCTTGAAAAACAACCTAAGACAGAGCCCTCAACATCTGCTTCCTCTGGCTGCGGCAGCGACAGCGGCTACGGCAACAGCTCTGAAAGTCTGGAAGAGAAAGATATTCAAATGGAGCTTCAAGGATCTGAACTGTGGAAAAGATTCCATGACATCGGGACTGAGATGATCATTACTAAAGCGGGCAGGCGGATGTTCCCCTCTGTTCGGGTCAAGGTGAAAGGGTTGGAT…
TCF12	11648	ATGAATCCCCAGCAACAACGCATGGCCGCTATAGGGACCGACAAGGAGCTGAGCGACCTACTGGACTTCAGTGCGATGTTTTCCCCACCTGTTAATAGTGGGAAAACTAGACCAACTACACTGGGAAGCAGTCAGTTCAGTGGATCAGGTATTGATGAAAGAGGAGGTACAACATCTTGGGGAACAAGTGGTCAACCAAGTCCTTCCTATGATTCATCTAGAGGTTTTACAGACAGCCCTCATTACAGTGATCACTTGAATGACAGTCGATTAGGAGCCCATGAAGGCTTGTCCCCAACACCTTTCATGAACTCAAATCTGATGGGAAAAACATCAGAGAGAGGCTCATTTTCCCTGTACAGCAGAGATACTGGATTACCAGGCTGTCAATCTAGTCTC…
TCF19	6776	ATGCTGCCCTGCTTCCAACTGCTGCGCATAGGGGGCGGCAGGGGCGGTGATCTCTACACCTTCCACCCCCCCGCCGGGGCTGGCTGCACCTATCGCTTGGGCCACAGGGCCGACCTGTGTGATGTGGCCCTGCGGCCCCAGCAGGAGCCTGGCCTCATCTCTGGGATCCACGCCGAACTGCATGCCGAGCCCCGGGGTGATGACTGGAGGGTCAGCCTGGAAGACCACAGCAGCCAAGGTACTTTGGTCAATAATGTCCGACTCCCAAGAGGTCACAGGCTGGAATTGAGTGATGGAGACCTCCTGACCTTTGGCCCTGAAGGGCCCCCAGGAACCAGCCCCTCGGAGTTCTACTTCATGTTCCAACAAGTACGAGTCAAGCCTCAGGACTTTGCTGCC…
TCF23	70759	ATGTCACAGAGGAAGGCCAGAGGGCCACCAGCCATGCCAGGGGTGGGGCATAGCCAGACTCAGGCCAAAGCACGGTTGCTGCCAGGCGCTGACAGGAAGAGGAGCCGCCTCAGCAGGACAAGGCAGGACCCGTGGGAAGAAAGAAGCTGGAGCAACCAGAGATGGAGCAGAGCTACCCCTGGCCCTCGAGGGACCAGGGCTGGGGGCCTGGCTCTTGGCAGGAGCGAGGCCAGTCCTGAGAATGCCGCGCGGGAGCGGAGCCGGGTCAGGACGCTGCGCCAGGCCTTCTTGGCCTTGCAGGCTGCTCTGCCTGCCGTGCCGCCCGACACCAAGCTCTCCAAGTTGGACGTGCTGGTGCTCGCCGCCAGCTACATAGCCCACCTCACCCGCACACTCGGC…
TCF25	6981	ATGTCGCGCCGGGCCCTCCGGAGGCTGAGGGGGGAACAGCGCGGCCAGGAGCCCCTCGGGCCCGGCGCCTTGCATTTCGATCTCCGTGATGACGATGACGCGGAAGAAGAAGGGCCCAAGCGGGAGCTTGGTGTCCGGCGTCCCGGGGGCGCAGGGAAGGAGGGCGTCCGAGTCAACAACCGCTTCGAGCTGATAAACATTGACGATCTTGAGGATGACCCTGTGGTGAACGGGGAGAGGTCTGGCTGTGCGCTCACAGACGCTGTGGCACCAGGGAACAAAGGAAGGGGTCAGCGTGGAAACACAGAGAGCAAGACGGATGGAGATGACACCGAGACAGTGCCCTCAGAGCAGTCTCATGCAAGTGGCAAACTCCGGAAGAAGAAAAAAAAACAGAAA…
TCF4	56644	ATGCATCACCAACAGCGAATGGCTGCCTTAGGGACGGACAAAGAGCTGAGTGATTTACTGGATTTCAGTGCGATGTTTTCACCTCCTGTGAGCAGTGGGAAAAATGGACCAACTTCTTTGGCAAGTGGACATTTTACTGGCTCAAATGTAGAAGACAGAAGTAGCTCAGGGTCCTGGGGGAATGGAGGACATCCAAGCCCGTCCAGGAACTATGGAGATGGGACTCCCTATGACCACATGACCAGCAGGGACCTTGGGTCACATGACAATCTCTCTCCACCTTTTGTCAATTCCAGAATACAAAGTAAAACAGAAAGGGGCTCATACTCATCTTATGGGAGAGAATCAAACTTACAGGGTTGCCACCAGCAGAGTCTCCTTGGAGGTGACATGGATATG…
TCF7L1	71182	ATGCCCCAGCTCGGCGGCGGGGGCGGCGGCGGCGGCGGCAGCGGGGGAGGCGGCGGCTCCAGCGCCGGGGCGGCCGGCGGAGGGGACGACCTCGGGGCGAACGACGAGCTGATCCCCTTCCAGGACGAGGGGGGCGAGGAGCAGGAGCCGAGCAGCGATAGCGCCTCGGCGCAGCGGGACCTAGACGAGGTCAAGTCGTCCCTGGTCAACGAGTCGGAGAACCAGAGCAGCAGCTCGGACTCGGAGGCGGAGAGGCGCCCGCAGCCCGTCCGGGACACTTTCCAGAAGCCGCGGGACTATTTCGCCGAAGTGAGAAGGCCTCAGGACAGCGCGTTCTTTAAAGGACCCCCGTACCCTGGGTACCCCTTCCTGATGATCCCGGACCTGAGCAGCCCGTAC…
TCF7L2	9999	ATGCCGCAGCTGAACGGCGGTGGAGGGGATGACCTAGGCGCCAACGACGAACTGATTTCCTTCAAAGACGAGGGCGAACAGGAGGAGAAGAGCTCCGAAAACTCCTCGGCAGAGAGGGATTTAGCTGATGTCAAATCGTCTCTAGTCAATGAATCAGAAACGAATCAAAACAGCTCCTCCGATTCCGAGGCGGAAAGACGGCCTCCGCCTCGCTCCGAAAGTTTCCGAGACAAATCCCGGGAAAGTTTGGAAGAAGCGGCCAAGAGGCAAGATGGAGGGCTCTTTAAGGGGCCACCGTATCCCGGCTACCCCTTCATCATGATCCCCGACCTGACGAGCCCCTACCTCCCCAACGGATCGCTCTCGCCCACCGCCCGAACCTATCTCCAGATGAAATGG…
TEAD1	56266	ATGGAAAGGATGAGTGACTCTGCAGATAAGCCAATTGACAATGATGCAGAAGGGGTCTGGAGCCCCGACATCGAGCAAAGCTTTCAGGAGGCCCTGGCTATCTATCCACCATGTGGGAGGAGGAAAATCATCTTATCAGACGAAGGCAAAATGTATGGTAGGAATGAATTGATAGCCAGATACATCAAACTCAGGACAGGCAAGACGAGGACCAGAAAACAGGTGTCTAGTCACATTCAGGTTCTTGCCAGAAGGAAATCTCGTGATTTTCATTCCAAGCTAAAGGTAACAAGCATGGATCAGACTGCAAAGGATAAGGCCCTGCAGCACATGGCGGCCATGTCCTCAGCCCAGATCGTCTCGGCCACTGCCATTCATAACAAGCTGGGGCTGCCTGGG…
TEAD2	5240	ATGGGGGAACCCCGGGCTGGGGCCGCCCTGGACGATGGCAGCGGCTGGACGGGCAGTGAGGAAGGCAGTGAGGAGGGTACCGGCGGCAGTGAGGGGGCTGGGGGTGACGGGGGCCCGGATGCAGAGGGGGTGTGGAGCCCAGACATTGAGCAGAGCTTCCAGGAGGCCCTGGCCATCTATCCACCCTGCGGCCGCCGGAAAATAATTTTGTCTGATGAAGGCAAGATGTATGGTCGGAATGAACTGATCGCCCGCTACATCAAGCTGAGAACGGGGAAGACCCGAACTCGAAAACAGGTTTCTAGTCACATCCAGGTTTTGGCCCGAAGGAAATCAAGGGAAATCCAGTCCAAGTTGAAGGACCAGGTTTCCAAGGACAAGGCTTTCCAGACAATGGCA…
TEAD4	779	ATGTATGGTCGGAACGAGCTGATTGCCCGCTACATCAAGCTCCGGACAGGGAAGACCCGCACCAGGAAGCAGGTCTCCAGCCACATCCAGGTGCTGGCTCGTCGCAAAGCTCGCGAGATCCAGGCCAAGCTAAAGGACCAGGCAGCTAAGGACAAGGCCCTGCAGAGCATGGCTGCCATGTCGTCTGCACAGATCATCTCCGCCACGGCCTTCCACAGTAGCATGGCCCTCGCCCGGGGCCCCGGCCGCCCAGCAGTCTCAGGGTTTTGGCAAGGAGCTTTGCCAGGCCAAGCCGGAACGTCCCATGATGTGAAGCCTTTCTCTCAGCAAACCTATGCTGTCCAGCCTCCGCTGCCTCTGCCAGGGTTTGAGTCTCCTGCAGGGCCCGCCCCATCGCCC…
TEF	2140	ATGTCCGACGCGGGCGGCGGAAAGAAGCCGCCTGTGGACCCGCAGGCAGGACCCGGTCCGGGGCCGGGGCGCGCAGCTGGGGAAAGGGGCCTGTCGGGGTCCTTCCCCCTGGTCCTGAAGAAGCTGATGGAGAACCCCCCGCGCGAGGCGCGCCTCGATAAGGAAAAGGGGAAGGAAAAGCTGGAGGAGGACGAGGCCGCAGCCGCCAGCACCATGGCTGTCTCAGCCTCCCTCATGCCACCCATCTGGGACAAGACCATCCCATATGATGGCGAATCTTTCCACCTGGAGTACATGGACCTGGATGAGTTCCTGCTGGAGAATGGCATCCCCGCCAGCCCCACCCACCTGGCCCACAACCTGCTGCTGCCTGTAGCAGAGCTAGAAGGGAAGGAGTCT…
TERF1	13182	ATGGCGGAGGATGTTTCCTCAGCGGCCCCGAGCCCGCGGGGCTGTGCGGATGGTAGGGATGCCGACCCTACTGAGGAGCAGATGGCAGAAACAGAGAGAAACGACGAGGAGCAGTTCGAATGCCAGGAACTGCTCGAGTGCCAGGTGCAGGTGGGGGCCCCCGAGGAGGAGGAGGAGGAGGAGGAGGACGCGGGCCTGGTGGCCGAGGCCGAGGCCGTGGCTGCCGGCTGGATGCTCGATTTCCTCTGCCTCTCTCTTTGCCGAGCTTTCCGCGACGGCCGCTCCGAGGACTTCCGCAGGACCCGCAACAGCGCAGAGGCTATTATTCATGGACTATCCAGTCTAACAGCTTGCCAGTTGAGAACGATATACATATGTCAGTTTTTGACAAGAATTGCA…
TFAP2A	2584	ATGTTAGTTCACAGTTTTTCAGCCATGGACCGTCACGACGGCACCAGCAACGGGACGGCACGGTTGCCCCAGCTGGGCACTGTAGGTCAATCTCCCTACACGAGCGCCCCGCCGCTGTCCCACACCCCCAATGCCGACTTCCAGCCCCCATACTTCCCCCCACCCTACCAGCCTATCTACCCCCAGTCGCAAGATCCTTACTCCCACGTCAACGACCCCTACAGCCTGAACCCCCTGCACGCCCAGCCGCAGCCGCAGCACCCAGGCTGGCCCGGCCAGAGGCAGAGCCAGGAGTCTGGGCTCCTGCACACGCACCGGGGGCTGCCTCACCAGCTGTCGGGCCTGGATCCTCGCAGGGACTACAGGCGGCACGAGGACCTCCTGCACGGCCCACACGCG…
TFAP4	2909	ATGGAGTATTTCATGGTGCCCACTCAGAAGGTGCCCTCTTTGCAACATTTCAGGAAAACAGAGAAAGAAGTGATAGGAGGGCTCTGTAGCCTTGCCAACATTCCACTAACCCCCGAGACTCAGCGGGACCAGGAGCGGCGGATTCGGCGGGAGATCGCCAACAGCAACGAGCGGAGACGCATGCAGAGCATCAACGCGGGATTCCAGTCCCTCAAGACCCTCATCCCCCACACAGACGGAGAGAAGCTCAGCAAGGCAGCCATTCTCCAGCAGACAGCCGAGTACATCTTCTCCCTGGAGCAGGAGAAGACCAGGCTCTTGCAGCAGAACACACAGCTCAAGCGCTTCATCCAGGAGCTGAGCGGCTCGTCCCCCAAGCGACGGCGGGCAGAGGACAAG…
TFCP2	3930	ATGGCCTGGGCTCTGAAGCTGCCTCTGGCCGACGAAGTGATTGAATCCGGGTTGGTGCAGGACTTTGATGCTAGCCTGTCCGGGATCGGCCAGGAACTGGGTGCTGGTGCCTATAGCATGAGTGATGTCCTTGCATTGCCCATTTTTAAGCAAGAAGAGTCGAGTTTGCCTCCTGATAATGAGAATAAAATCCTGCCTTTTCAATATGTGCTTTGTGCTGCTACCTCTCCAGCAGTGAAACTCCATGATGAAACCCTAACGTATCTCAATCAAGGACAGTCTTATGAAATTCGAATGCTAGACAATAGGAAACTTGGAGAACTTCCAGAAATTAATGGCAAATTGGTGAAGAGTATATTCCGTGTGGTGTTCCATGACAGAAGGCTTCAGTACACTGAG…
TFDP2	7858	ATGATTATAAGCACACCACAGAGACTAACCAGTTCAGGAAGTGTTCTGATTGGGAGTCCATATACCCCTGCACCAGCAATGGTTACTCAGACACACATAGCAGAAGCTACTGGCTGGGTCCCTGGTGATAGAAAACGGGCTAGAAAATTTATAGACTCTGATTTTTCAGAAAGTAAACGAAGCAAAAAAGGAGATAAAAATGGGAAAGGCTTGAGACACTTTTCAATGAAAGTGTGTGAGAAAGTTCAACGAAAAGGTACAACATCGTACAATGAAGTCGCTGATGAGCTGGTGTCAGAGTTCACCAATTCAAATAACCATTTGGCTGCTGATTCGCAGGCTTATGATCAGAAGAACATTAGGCGAAGAGTTTATGATGCTTTAAATGTGCTAATGGCA…
TFDP3	54134	ATGCCTCAGAGACCAGCAGCATCAAACATCCCTGTGGTAGGAAGCCCAAACCCACCCAGCACTCACTTTGCCTCTCAGAACCAGCATTCCTACTCCTCACCTCCTTGGGCCGGGCAGCACAACAGGAAAGGAGAGAAGAATGGCATGGGCCTGTGCCGTCTTTCCATGAAGGTCTGGGAGACGGTGCAGAGGAAAGGGACCACTTCCTGCCAGGAAGTGGTGGGCGAGCTGGTCGCCAAGTTCAGAGCTGCCAGCAACCACGCCTCACCAAACGAGTCAGCTTATGACGTGAAAAACATAAAACGGCGCACCTACGATGCCTTAAACGTGCTGATGGCCATGAATATCATCTCCAGGGAGAAAAAGAAGATCAAGTGGATTGGTCTGACCACCAACTCG…
TFEB	9713	ATGGCGTCACGCATAGGGTTGCGCATGCAGCTCATGCGGGAGCAGGCGCAGCAGGAGGAGCAGCGGGAGCGCATGCAGCAACAGGCTGTCATGCATTACATGCAGCAGCAGCAGCAGCAGCAACAGCAGCAGCTCGGAGGGCCGCCCACCCCGGCCATCAATACCCCCGTCCACTTCCAGTCGCCACCACCTGTGCCTGGGGAGGTGTTGAAGGTGCAGTCCTACCTGGAGAATCCCACATCCTACCATCTGCAGCAGTCGCAGCATCAGAAGGTGCGGGAGTACCTGTCCGAGACCTATGGGAACAAGTTTGCTGCCCACATCAGCCCAGCCCAGGGCTCTCCGAAACCCCCACCAGCCGCCTCCCCAGGGGTGCGAGCTGGACACGTGCTGTCCTCC…
TGIF1	2227	ATGGTTCTAGCGCAGAGCCGGGTGTCTGCCGGGGTGGGCTCCCCGCATTGTTCGGGCTCCGGCGGGGGCGGCTCTGATTCCTTTCCATGGCCCGCCTCCCACCCCGGGAATCCGCAGTGCTCCTTTTCCACGGCTTTTCTGGCGTCCCCCCGACTCTCCCGCGGCACTTTGGCCTACCTTCCCCCAGCGCCGTGGTCCTCCCTGGCGACCCCCTCTGCGCTCCTGGGGTCCTCCTGCGCCCCCCCTCCTCCACCGGCGCGCTGCCCACAGCCGCGTGCCCTCTCCCAGGAGCTGGGGACCAAGGCTGGGCCCCGCCGGCCGCATCGGTGGGAACTTCCGCGGTCCCCATCCCAGGGCGCACAGGGTCCAGCTCCTCGGCGCCGACTCCTGGAAACAATG…
TGIF2	12421	ATGTCGGACAGTGATCTAGGTGAGGACGAAGGCCTCCTCTCCCTGGCGGGCAAAAGGAAGCGCAGGGGGAACCTGCCCAAGGAGTCGGTGAAGATCCTCCGGGACTGGCTGTACTTGCACCGCTACAACGCCTACCCCTCAGAGCAGGAGAAGCTGAGCCTTTCTGGACAGACCAACCTGTCAGTGCTGCAAATATGTAACTGGTTCATCAATGCCCGGCGGCGGCTTCTCCCAGACATGCTTCGGAAGGATGGCAAAGACCCTAATCAGTTTACCATTTCCCGCCGCGGGGGTAAGGCCTCAGATGTGGCCCTCCCCCGTGGCAGCAGCCCCTCAGTGCTGGCTGTGTCTGTCCCAGCCCCCACCAATGTGCTCTCCCTGTCTGTGTGCTCCATGCCG…
TGIF2LX	54071	ATGGAGGCCGCTGCGGACGGCCCGGCTGAGACCCAAAGCCCGGTGGAAAAAGACAGCCCGGCGAAGACCCAAAGCCCAGCCCAAGACACCTCAATCATGTCGAGAAATAACGCAGATACAGGCAGAGTTCTTGCCTTACCAGAGCACAAGAAGAAGCGCAAGGGAAACTTGCCAGCCGAGTCCGTTAAGATCCTCCGCGACTGGATGTATAAGCATCGGTTTAAGGCCTACCCTTCAGAAGAAGAGAAGCAAATGCTGTCAGAGAAGACCAATTTGTCTTTGTTGCAGATTTCTAACTGGTTTATCAATGCTCGCAGACGCATTCTCCCGGATATGCTTCAACAGCGTAGAAACGACCCCATCATTGGCCACAAAACGGGCAAAGATGCCCATGCCACC…
TGIF2LY	55764	ATGGAGGCCGCTGCAGACGGCCCGGCTGAGACCCAAAGCCCGGTGGAAAAAGACAGCCCGGCGAAGACCCAAAGCCCAGCCCAAGACACCTCAATCATGTCGAGAAATAACGCAGATACAGGCAGAGTTCTTGCCTTACCAGAGCACAAGAAGAAGCGCAAGGGAAACTTGCCAGCCGAGTCCGTTAAGATCCTCCGCGACTGGATGTATAAGCATCGGTTTAAGGCCTACCCTTCAGAAGAAGAGAAGCAAATGCTGTCAGAGAAGACCAATTTGTCTTTGTTGCGGATTTCTAACTGGTTTATCAATGCTCGCAGACGCATTCTCCCGGATATGCTTCAACAGCGTAGAAACGACCCCATCATTGGCCACAAAACGGGCAAAGATGCCCATGCCACC…
THAP1	1668	ATGGTGCAGTCCTGCTCCGCCTACGGCTGCAAGAACCGCTACGACAAGGACAAGCCCGTTTCTTTCCACAAGTTTCCTCTTACTCGACCCAGTCTTTGTAAAGAATGGGAGGCAGCTGTCAGAAGAAAAAACTTTAAACCCACCAAGTATAGCAGTATTTGTTCAGAGCACTTTACTCCAGACTGCTTTAAGAGAGAGTGCAACAACAAGTTACTGAAAGAGAATGCTGTGCCCACAATATTTCTTTGTACTGAGCCACATGACAAGAAAGAAGATCTTCTGGAGCCACAGGAACAGCTTCCCCCACCTCCTTTACCGCCTCCTGTTTCCCAGGTTGATGCTGCTATTGGATTACTAATGCCGCCTCTTCAGACCCCTGTTAATCTCTCAGTTTTCTGT…
THAP10	8324	ATGCCGGCCCGTTGTGTGGCCGCCCACTGCGGCAACACCACCAAGTCTGGGAAGTCGCTGTTCCGCTTTCCCAAGGACCGGGCCGTGCGGCTGCTCTGGGACCGCTTCGTGCGGGGTTGCCGCGCCGACTGGTACGGAGGCAATGACCGCTCGGTCATCTGCTCTGACCACTTTGCCCCAGCCTGTTTTGACGTCTCTTCGGTTATCCAGAAGAACCTGCGCTTCTCCCAGCGCCTGAGGCTGGTGGCAGGCGCCGTGCCCACCCTGCACCGGGTGCCCGCCCCGGCACCTAAGAGGGGAGAGGAGGGAGACCAAGCAGGCCGCCTGGACACGCGAGGAGAGCTCCAGGCAGCCAGGCATTCTGAGGCTGCCCCAGGTCCAGTCTCCTGTACACGCCCC…
THAP11	7141	ATGCCTGGCTTTACGTGCTGCGTGCCAGGCTGCTACAACAACTCGCACCGGGACAAGGCGCTGCACTTCTACACGTTTCCAAAGGACGCTGAGTTGCGGCGCCTCTGGCTCAAGAACGTGTCGCGTGCCGGCGTCAGTGGGTGCTTCTCCACCTTCCAGCCCACCACAGGCCACCGTCTCTGCAGCGTTCACTTCCAGGGCGGCCGCAAGACCTACACGGTACGCGTCCCCACCATCTTCCCGCTGCGCGGCGTCAATGAGCGCAAAGTAGCGCGCAGACCCGCTGGGGCCGCGGCCGCCCGCCGCAGGCAGCAGCAGCAACAGCAGCAGCAGCAGCAACAGCAGCAACAGCAGCAGCAGCAGCAACAGCAGCAGCAGCAGCAGCAGCAGCAGTCCTCA…
THAP12	9152	ATGGGACAACTCAAATTCAATACGTCGGAGGAACACCATGCTGACATGTATAGAAGTGACTTACCCAATCCTGACACGCTGTCAGCTGAGCTTCATTGTTGGAGAATCAAATGGAAACACAGGGGGAAAGATATAGAGCTTCCGTCCACCATCTATGAAGCCCTCCACCTGCCTGACATCAAGTTTTTTCCTAATGTGTATGCATTGCTGAAGGTCCTGTGTATTCTTCCTGTGATGAAGGTTGAGAATGAGCGGTATGAAAATGGACGAAAGCGTCTTAAAGCATATTTGAGGAACACTTTGACAGACCAAAGGTCAAGTAACTTGGCTTTGCTTAACATAAATTTTGATATAAAACACGACCTGGATTTAATGGTGGACACATATATTAAACTCTAT…
THAP2	5325	ATGCCGACCAATTGCGCTGCGGCGGGCTGTGCCACTACCTACAACAAGCACATTAACATCAGCTTCCACAGGTTTCCTTTGGATCCTAAAAGAAGAAAAGAATGGGTTCGCCTGGTTAGGCGCAAAAATTTTGTGCCAGGAAAACACACTTTTCTTTGTTCAAAGCACTTTGAAGCCTCCTGTTTTGACCTAACAGGACAAACTCGACGACTTAAAATGGATGCTGTTCCAACCATTTTTGATTTTTGTACCCATATAAAGTCTATGAAACTCAAGTCAAGGAATCTTTTGAAGAAAAACAACAGTTGTTCTCCAGCTGGACCATCTAATTTAAAATCAAACATTAGTAGTCAGCAAGTACTACTTGAACACAGCTATGCCTTTAGGAATCCTATGGAG…
THAP4	8846	ATGTCCATCAACGAGGTCATCCTGTCGGCGTCAGGGGCCTGCAAGCTCATCGACTCACTGCACTCCTACTGCTTCTCCTCCCGGCAGAACAAGAGCCAGGTGTGCTGCCTGCGGGAGCAGGTGGAGAAGAAGAACGGCGAGCTGAAGAGCCTGCGGCAGAGGGTCAGCCGCTCCGACAGCCAGGTGCGGAAGCTACAGGAGAAGCTGGATGAGCTGAGGAGAGTGAGCGTCCCCTATCCAAGTAGCCTGCTGTCGCCCAGCCGCGAGCCCCCCAAGATGAACCCAGTGGTGGAGCCACTGTCCTGGATGCTGGGCACCTGGCTGTCGGACCCACCTGGAGCCGGGACCTACCCCACACTGCAGCCCTTCCAGTACCTGGAGGAGGTTCACATCTCCCAC…
THAP6	8211	ATGGTGAAATGCTGCTCCGCCATTGGATGTGCTTCTCGCTGCTTGCCAAATTCGAAGTTAAAAGGACTGACATTTCACGTATTCCCCACAGATGAAAACATCAAAAGGAAATGGGTATTAGCAATGAAAAGACTTGATGTGAATGCAGCCGGCATTTGGGAGCCTAAAAAAGGAGATGTGTTGTGTTCGAGGCACTTTAAGAAGACAGATTTTGACAGAAGTGCTCCAAATATTAAACTGAAACCTGGAGTCATACCTTCTATCTTTGATTCTCCATATCACCTACAGGGGAAAAGAGAAAAACTTCATTGTAGAAAAAACTTCACCCTCAAAACCGTTCCAGCCACTAACTACAATCACCATCTTGTTGGTGCTTCCTCATGTATTGAAGAATTCCAA…
THAP7	4297	ATGCCGCGTCACTGCTCCGCCGCCGGCTGCTGCACACGGGACACGCGCGAGACGCGCAACCGCGGCATCTCCTTCCACAGACTTCCCAAGAAGGACAACCCGAGGCGAGGCTTGTGGCTGGCCAACTGCCAGCGGCTGGACCCCAGCGGCCAGGGCCTGTGGGACCCGGCATCCGAGTACATCTACTTCTGCTCCAAACACTTTGAGGAGGACTGCTTTGAGCTGGTGGGAATCAGTGGATATCACAGGCTAAAGGAGGGGGCAGTCCCCACCATATTTGAGTCTTTCTCCAAGTTGCGCCGGACAACCAAGACCAAAGGACACAGTTACCCACCTGGCCCCCCTGAAGTCAGCCGGCTCAGACGATGCAGGAAGCGCTGCTCCGAGGGCCGAGGGCCC…
THAP8	14662	ATGCCCAAGTACTGCAGGGCGCCGAACTGCTCCAACACTGCGGGCCGCCTGGGTGCAGACAACCGCCCTGTGAGCTTCTACAAGTTCCCACTGAAGGATGGTCCCCGGCTGCAGGCCTGGCTGCAGCACATGGGCTGTGAGCACTGGGTGCCCAGCTGCCACCAGCACTTGTGCAGCGAGCACTTCACACCCTCCTGCTTCCAGTGGCGCTGGGGTGTGCGCTACCTGCGGCCTGATGCAGTGCCCTCCATCTTCTCCCGGGGACCACCTGCCAAGAGTCAGCGGAGGACCCGAAGCACCCAGAAGCCAGTCTCGCCGCCGCCTCCCCTACAGAAGAATACACCCCTGCCCCAGAGCCCTGCCATCCCAGTCTCTGGCCCAGTGCGCCTAGTGGTGCTG…
THRB	52996	ATGACTCCCAACAGTATGACAGAAAATGGCCTTACAGCCTGGGACAAACCGAAGCACTGTCCAGACCGAGAACACGACTGGAAGCTAGTAGGAATGTCTGAAGCCTGCCTACATAGGAAGAGCCATTCAGAGAGGCGCAGCACGTTGAAAAATGAACAGTCGTCGCCACATCTCATCCAGACCACTTGGACTAGCTCAATATTCCATCTGGACCATGATGATGTGAACGACCAGAGTGTCTCAAGTGCCCAGACCTTCCAAACGGAGGAGAAGAAATGTAAAGGGTACATCCCCAGTTACTTAGACAAGGACGAGCTCTGTGTAGTGTGTGGTGACAAAGCCACCGGGTATCACTACCGCTGTATCACGTGTGAAGGCTGCAAGGGTTTCTTTAGAAGA…
TLX3	7807	ATGGAGGCGCCCGCCAGCGCGCAGACCCCGCACCCGCACGAGCCCATCAGCTTCGGCATCGACCAGATCCTTAACAGCCCGGACCAGGACAGCGCACCCGCCCCGCGGGGCCCCGACGGCGCCAGCTACCTGGGAGGGCCCCCCGGGGGCCGTCCGGGCGCCACATACCCGTCTCTGCCCGCCTCCTTTGCGGGCCTCGGCGCGCCCTTCGAGGACGCGGGATCTTACAGTGTGAACCTGAGCCTAGCGCCCGCAGGCGTGATCCGGGTGCCGGCGCACAGGCCGCTGCCCGGGGCCGTGCCACCGCCTCTGCCAAGCGCGCTACCCGCCATGCCCTCCGTGCCCACGGTCTCCAGCCTTGGCGGTCTCAATTTCCCCTGGATGGAGAGCAGCCGCCGC…
TOX2	5316	ATGAGTGACGGAAACCCAGAGCTCCTGTCAACCAGCCAGACCTACAACGGCCAGAGCGAGAACAACGAAGACTATGAGATCCCCCCGATAACACCTCCCAACCTCCCGGAGCCATCCCTCCTGCACCTGGGGGACCACGAAGCCAGCTACCACTCGCTGTGCCACGGCCTCACCCCCAACGGTCTGCTCCCTGCCTACTCCTATCAGGCCATGGACCTCCCAGCCATCATGGTGTCCAACATGCTAGCACAGGACAGCCACCTGCTGTCGGGCCAGCTGCCCACGATCCAGGAGATGGTCCACTCGGAAGTGGCTGCCTATGACTCGGGCCGGCCCGGGCCCCTGCTGGGTCGCCCGGCAATGCTGGCCAGCCACATGAGTGCCCTCAGCCAGTCCCAG…
TOX4	660	ATGGAGTTTCCCGGAGGAAATGACAATTACCTGACGATCACAGGGCCTTCGCACCCCTTCCTGTCAGGGGCCGAGACATTCCATACACCAAGCTTGGGTGATGAGGAATTTGAAATCCCACCTATCTCCTTGGATTCTGATCCCTCATTGGCTGTCTCAGATGTGGTTGGCCACTTTGATGACCTGGCAGACCCTTCCTCTTCACAGGATGGCAGTTTTTCAGCCCAGTATGGGGTCCAGACATTGGACATGCCTGTGGGCATGACCCATGGCTTGATGGAGCAGGGCGGGGGGCTCCTGAGTGGGGGCTTGACCATGGACTTGGACCACTCTATAGGAACTCAGTATAGTGCCAACCCACCTGTTACAATTGATGTACCAATGACAGACATGACATCT…
TP53	3774	ATGGAGGAGCCGCAGTCAGATCCTAGCGTCGAGCCCCCTCTGAGTCAGGAAACATTTTCAGACCTATGGAAACTACTTCCTGAAAACAACGTTCTGTCCCCCTTGCCGTCCCAAGCAATGGATGATTTGATGCTGTCCCCGGACGATATTGAACAATGGTTCACTGAAGACCCAGGTCCAGATGAAGCTCCCAGAATGCCAGAGGCTGCTCCCCGCGTGGCCCCTGCACCAGCAGCTCCTACACCGGCGGCCCCTGCACCAGCCCCCTCCTGGCCCCTGTCATCTTCTGTCCCTTCCCAGAAAACCTACCAGGGCAGCTACGGTTTCCGTCTGGGCTTCTTGCATTCTGGGACAGCCAAGTCTGTGACTTGCACGTACTCCCCTGCCCTCAACAAGATG…
TP63	11297	ATGAATTTTGAAACTTCACGGTGTGCCACCCTACAGTACTGCCCTGACCCTTACATCCAGCGTTTCGTAGAAACCCCAGCTCATTTCTCTTGGAAAGAAAGTTATTACCGATCCACCATGTCCCAGAGCACACAGACAAATGAATTCCTCAGTCCAGAGGTTTTCCAGCATATCTGGGATTTTCTGGAACAGCCTATATGTTCAGTTCAGCCCATTGACTTGAACTTTGTGGATGAACCATCAGAAGATGGTGCGACAAACAAGATTGAGATTAGCATGGACTGTATCCGCATGCAGGACTCGGACCTGAGTGACCCCATGTGGCCACAGTACACGAACCTGGGGCTCCTGAACAGCATGGACCAGCAGATTCAGAACGGCTCCTCGTCCACCAGTCCC…
TPRX1	71052	ATGCTCAGCCTCAGGGAGCAACAGCTGCAGGTGTGGTTCAAGAATCGCCGCGCCAAACTAGCTCGGGAGCGGCGGCTCCAGCAGCAGCCCCAGCGCGTCCCTGGGCAGAGAGGCCGAGGAGCCCGCGCTGCGCCCCTAGTCCCTGCAGCCTCTGCCTCCGCACCTCAGCGGGGCCCCTCGGGAATCCTTCCAGCGGCGGAACCCACGATCTGCAGCCTCCACCAGGCCTGGGGTGGCCCTGGGTGCAGAGCCCAGAAGGGCATCCCAGCTGCCCTGAGTCCAGGCCCTGGCCCGATCCCTGCCCCAATCCCAGGCCCAGCCCAGATCCCAGGCCCACTCCCTGGCTCAATTCCAGGCCCAATTCCAGGCCCAGCTCAGATCCCAAGCCCGATCCCAGCC…
TRPS1	56292	ATGGTCCGGAAAAAGAACCCCCCTCTGAGAAACGTTGCAAGTGAAGGCGAGGGCCAGATCCTGGAGCCTATAGGTACAGAAAGCAAGGTATCTGGAAAGAACAAAGAATTTTCTGCAGATCAGATGTCAGAAAATACGGATCAGAGTGATGCTGCAGAACTAAATCATAAGGAGGAACATAGCTTGCATGTTCAAGATCCATCTTCTAGCAGTAAGAAGGACTTGAAAAGCGCAGTTCTGAGTGAGAAGGCTGGCTTCAATTATGAAAGCCCCAGTAAGGGAGGAAACTTTCCCTCCTTTCCGCATGATGAGGTGACAGACAGAAATATGTTGGCTTTCTCATCTCCAGCTGCTGGGGGAGTCTGTGAGCCCTTGAAGTCTCCGCAAAGAGCAGAGGCA…
TSC22D1	8601	ATGAAATCCCAATGGTGTAGACCAGTGGCGATGGATCTAGGAGTTTACCAACTGAGACATTTTTCAATTTCTTTCTTGTCATCCTTGCTGGGGACTGAAAACGCTTCTGTGAGACTTGATAATAGCTCCTCTGGTGCAAGTGTGGTAGCTATTGACAACAAAATCGAGCAAGCTATGGATCTAGTGAAAAGCCATTTGATGTATGCGGTCAGAGAAGAAGTGGAGGTCCTCAAAGAGCAAATCAAAGAACTAATAGAGAAAAATTCCCAGCTGGAGCAGGAGAACAATCTGCTGAAGACACTGGCCAGTCCTGAGCAGCTTGCCCAGTTTCAGGCCCAGCTGCAGACTGGCTCCCCCCCTGCCACCACCCAGCCACAGGGCACCACACAGCCCCCCGCC…
TSC22D3	531	ATGGATCTGGTGAAGAATCATCTGATGTATGCTGTGAGAGAGGAGGTGGAGATCCTGAAGGAGCAGATCCGAGAGCTGGTGGAGAAGAACTCCCAGCTAGAGCGTGAGAACACCCTGTTGAAGACCCTGGCAAGCCCAGAGCAGCTGGAGAAGTTCCAGTCCTGTCTGAGCCCTGAAGAGCCAGCTCCCGAATCCCCACAAGTGCCCGAGGCCCCTGGTGGTTCTGCGGTG
TSC22D4	6551	ATGAGCGGGGGCAAGAAGAAGAGTAGTTTCCAAATCACCAGCGTCACCACGGACTATGAGGGCCCTGGGAGCCCAGGGGCTTCGGATCCCCCTACCCCACAGCCCCCAACCGGGCCCCCGCCCCGCCTGCCCAATGGGGAGCCCAGCCCCGATCCGGGGGGCAAGGGCACCCCCCGGAATGGCTCCCCACCACCTGGGGCCCCTTCCTCCCGTTTCCGGGTGGTGAAGCTGCCCCACGGCCTGGGAGAGCCTTATCGCCGCGGTCGCTGGACGTGTGTGGATGTTTATGAGCGAGACCTGGAGCCCCACAGCTTCGGCGGACTCCTGGAGGGAATTCGAGGGGCCTCAGGGGGCGCCGGGGGCAGATCTTTGGATTCCAGGTTGGAGCTGGCCAGCCTC…
TSHZ3	56855	ATGCTCCCGGAGCCCAGCCTCTTCAGCACCGTGCAGCTGTACCGGCAGAGCAGCAAGCTCTATGGCTCCATCTTCACGGGGGCCAGCAAGTTCCGCTGTAAGGACTGCAGCGCTGCCTACGACACCCTGGTGGAGTTGACGGTGCACATGAACGAGACGGGGCATTACCGCGACGACAACCATGAGACCGATAACAACAACCCCAAGCGCTGGTCCAAGCCTCGCAAACGCTCCTTGCTGGAAATGGAAGGGAAGGAAGACGCCCAGAAGGTGCTGAAGTGCATGTACTGTGGCCACTCCTTTGAGTCCCTGCAGGATTTGAGTGTCCATATGATCAAAACAAAACACTACCAAAAAGTGCCTCTGAAGGAACCCGTCACTCCTGTCGCCGCCAAAATC…
TWIST2	12765	ATGGAGGAGGGCTCCAGCTCGCCCGTGTCCCCCGTGGACAGCCTGGGCACCAGCGAGGAGGAGCTCGAGAGGCAGCCCAAGCGCTTCGGCCGGAAGCGGCGCTACAGCAAGAAGTCGAGCGAAGATGGCAGCCCGACCCCGGGCAAGCGCGGCAAGAAGGGCAGCCCCAGCGCGCAGTCCTTCGAGGAGCTGCAGAGCCAGCGCATCCTGGCCAACGTGCGCGAGCGCCAGCGCACCCAGTCGCTCAACGAGGCCTTCGCGGCGCTGCGCAAGATCATCCCCACGCTGCCCTCTGACAAGCTGAGCAAGATCCAGACGCTCAAGCTGGCCGCCAGGTACATAGACTTCCTCTACCAGGTCCTGCAGAGCGACGAGATGGACAATAAGATGACCAGCTGC…
UNKL	9117	ATGCCGTCGGTCTCGAAAGCGGCGGCAGCGGCGCTGAGCGGGTCCCCCCCGCAGACGGAGAAGCCGACCCACTACAGGTACCTGAAGGAGTTCAGGACGGAGCAGTGCCCCCTGTTTTCACAGCACAAGTGCGCGCAGCACCGGCCGTTCACCTGCTTCCACTGGCACTTCCTCAACCAGCGGCGCCGCAGGCCCCTCCGCAGGCGCGACGGCACCTTCAACTACAGCCCCGACGTGTACTGCTCCAAGTACAACGAAGCCACCGGCGTGTGCCCCGACGGCGACGAGTGTCCCTACCTGCACCGGACGACGGGGGACACAGAACGCAAGTACCACCTGCGTTACTACAAAACAGGAACCTGCATCCACGAGACAGACGCACGTGGCCACTGCGTGAAG…
VAX2	4984	ATGGGCGATGGGGGCGCCGAGCGCGACCGGGGCCCCGCGCGCCGGGCGGAGTCTGGTGGCGGCGGTGGGCGCTGCGGAGACCGCAGCGGAGCGGGGGACTTGCGAGCTGATGGCGGTGGCCACAGCCCAACGGAGGTGGCCGGGACCTCAGCCTCCAGTCCCGCAGGCTCCAGGGAGAGTGGAGCCGACAGCGACGGGCAGCCCGGGCCCGGCGAGGCAGACCACTGCCGCCGCATACTGGTGCGAGATGCCAAAGGGACAATTCGGGAAATTGTCCTGCCTAAGGGCCTGGACCTGGACCGGCCCAAGCGGACACGTACATCCTTCACTGCCGAGCAGCTGTACCGCCTGGAGATGGAGTTCCAGCGCTGCCAGTATGTGGTGGGCCGCGAGCGCACT…
VDR	10844	ATGGAGGCAATGGCGGCCAGCACTTCCCTGCCTGACCCTGGAGACTTTGACCGGAACGTGCCCCGGATCTGTGGGGTGTGTGGAGACCGAGCCACTGGCTTTCACTTCAATGCTATGACCTGTGAAGGCTGCAAAGGCTTCTTCAGGCGAAGCATGAAGCGGAAGGCACTATTCACCTGCCCCTTCAACGGGGACTGCCGCATCACCAAGGACAACCGACGCCACTGCCAGGCCTGCCGGCTCAAACGCTGTGTGGACATCGGCATGATGAAGGAGTTCATTCTGACAGATGAGGAAGTGCAGAGGAAGCGGGAGATGATCCTGAAGCGGAAGGAGGAGGAGGCCTTGAAGGACAGTCTGCGGCCCAAGCTGTCTGAGGAGCAGCAGCGCATCATTGCC…
VENTX	52853	ATGCGCCTCTCCTCCTCCCCACCTCGTGGCCCGCAGCAGCTCTCCAGCTTTGGCTCCGTGGACTGGCTCTCCCAGAGCAGCTGCTCAGGGCCGACCCACACCCCCAGGCCTGCCGACTTCTCCCTGGGGAGCCTCCCTGGCCCGGGCCAGACATCCGGCGCCAGGGAGCCCCCTCAGGCCGTCAGCATCAAGGAGGCCGCCGGGTCCTCAAATCTGCCTGCGCCGGAGAGGACCATGGCCGGGTTGAGTAAGGAGCCAAATACCTTGCGGGCCCCCCGTGTCCGCACAGCCTTCACCATGGAGCAGGTCCGCACCTTGGAGGGCGTCTTCCAGCACCACCAGTACCTGAGCCCTCTGGAGCGGAAGAGGCTGGCCAGGGAGATGCAGCTCTCAGAGGTC…
VSX1	54448	ATGACCGGCCGGGACTCGCTTTCCGACGGGCGCACTAGCAGCAGGGCGCTGGTGCCTGGCGGTTCCCCTAGGGGCTCGCGCCCCCGGGGCTTCGCCATCACGGACCTGCTGGGCTTGGAGGCCGAGCTGCCGGCGCCCGCTGGCCCAGGACAGGGATCTGGCTGCGAGGGTCCGGCAGTCGCGCCGTGCCCGGGCCCGGGGCTTGACGGCTCCAGCCTGGCGCGTGGGGCCCTACCGCTGGGACTCGGCCTCCTCTGTGGCTTCGGCACGCAGCCGCCGGCGGCCGCTCGAGCACCCTGCCTGCTCCTAGCGGACGTGCCGTTCCTGCCGCCCAGGGGCCCCGAGCCCGCTGCCCCGCTGGCTCCCAGCCGTCCGCCGCCTGCGCTCGGCCGCCAGAAG…
VSX2	56471	ATGACGGGGAAAGCAGGGGAAGCGCTGAGCAAGCCCAAATCCGAGACAGTGGCCAAGAGTACCTCGGGGGGCGCCCCGGCCAGGTGCACTGGGTTCGGCATCCAGGAGATCCTGGGCTTGAACAAGGAGCCCCCGAGCTCCCACCCGCGGGCAGCGCTCGACGGCCTGGCCCCCGGGCACTTGCTGGCGGCGCGCTCAGTGCTCAGCCCCGCGGGGGTGGGCGGCATGGGGCTTCTGGGGCCCGGGGGGCTCCCTGGCTTCTACACGCAGCCCACCTTCCTGGAAGTGCTGTCCGACCCGCAGAGCGTCCACTTGCAGCCATTGGGCAGAGCATCGGGGCCGCTGGACACCAGCCAGACGGCCAGCTCGGATTCTGAAGATGTTTCCTCCAGCGATCGA…
WT1	1923	ATGGAGAAGGGTTACAGCACGGTCACCTTCGACGGGACGCCCAGCTACGGTCACACGCCCTCGCACCATGCGGCGCAGTTCCCCAACCACTCATTCAAGCATGAGGATCCCATGGGCCAGCAGGGCTCGCTGGGTGAGCAGCAGTACTCGGTGCCGCCCCCGGTCTATGGCTGCCACACCCCCACCGACAGCTGCACCGGCAGCCAGGCTTTGCTGCTGAGGACGCCCTACAGCAGTGACAATTTATACCAAATGACATCCCAGCTTGAATGCATGACCTGGAATCAGATGAACTTAGGAGCCACCTTAAAGGGAGTTGCTGCTGGGAGCTCCAGCTCAGTGAAATGGACAGAAGGGCAGAGCAACCACAGCACAGGGTACGAGAGCGATAACCACACA…
ZBED1	201	ATGGAGAATAAAAGCCTGGAGAGCTCCCAGACAGACCTGAAGCTGGTGGCCCACCCCCGCGCCAAGAGCAAGGTGTGGAAGTATTTCGGCTTCGACACCAACGCCGAGGGATGCATCCTGCAGTGGAAGAAAATCTACTGCCGCATCTGCATGGCCCAGATCGCCTACTCCGGAAACACCTCCAACCTGTCCTACCACCTGGAGAAGAACCACCCCGAGGAATTCTGCGAGTTCGTCAAGAGCAACACGGAGCAGATGCGTGAAGCCTTCGCCACCGCCTTCTCCAAGCTGAAGCCCGAGTCGTCCCAGCAGCCCGGGCAGGATGCGCTGGCCGTCAAGGCCGGCCACGGCTACGACAGCAAGAAGCAGCAGGAGCTGACGGCCGCCGTGCTGGGCCTC…
ZBED2	4223	ATGAGGCGGGAAGACGAGGAAGAGGAGGGAACAATGATGAAGGCAAAAGGGGACTTAGAGATGAAGGAGGAGGAAGAGATTAGTGAGACAGGAGAACTGGTTGGCCCTTTTGTGAGTGCTATGCCCACTCCAATGCCCCACAACAAGGGCACCCGGTTCTCTGAGGCATGGGAATATTTCCACCTAGCTCCTGCTCGTGCTGGGCACCATCCCAACCAGTATGCCACCTGCCGCCTGTGTGGCAGGCAGGTGAGCCGTGGCCCTGGGGTCAACGTGGGCACCACTGCACTGTGGAAGCATCTGAAAAGCATGCACAGAGAGGAGCTGGAGAAGAGTGGCCATGGTCAGGCTGGGCAGCGCCAGGATCCAAGGCCCCACGGGCCCCAGCTCCCCACAGGC…
ZBED4	56238	ATGGAGAATAACTTGAAAACTTGTCCCAAAGAGGACGGTGATTTCGTTTCTGATAAAATAAAGTTTAAAATAGAAGAGGAAGATGATGATGGAATTCCTCCTGATAGTTTGGAAAGAATGGACTTTAAAAGCGAGCAGGAGGACATGAAGCAGACAGACAGCGGTGGGGAGCGAGCGGGCCTCGGTGGGACGGGTTGCAGCTGCAAGCCCCCTGGGAAGTACTTGTCTGCAGAGAGTGAGGATGACTATGGCGCGCTGTTCTCCCAGTACAGCAGCACCCTATACGACGTGGCCATGGAGGCCGTGACCCAGAGCCTCCTTTCCAGCCGGAACATGAGCTCCAGGAAGAAGTCTCCAGCCTGGAAGCATTTTTTTATCTCTCCCCGAGACAGCACTAAA…
ZBTB10	56858	ATGCAGGACGGCGCGTCCCTGAGCGACAGCACCGAGGACGAGGAGGAGGGGGCGAGCCTGGGCGACGGCAGCGGGGCGGAAGGCGGCAGCTGCAGCAGCAGCAGGCGGTCGGGCGGCGATGGCGGGGACGAAGTGGAGGGCAGCGGTGTGGGAGCTGGCGAAGGAGAGACTGTCCAGCACTTCCCGCTCGCGCGGCCCAAGTCTCTAATGCAGAAGCTCCAATGCTCCTTCCAGACCTCCTGGCTCAAGGACTTTCCCTGGCTGCGCTATTCCAAGGATACTGGTCTTATGTCTTGCGGCTGGTGCCAAAAGACCCCTGCAGATGGGGGAAGCGTGGACCTTCCCCCAGTGGGGCATGATGAGCTTTCGCGAGGGACCCGCAACTACAAGAAAACCCTC…
ZBTB12	11444	ATGGCCTCTGGGGTGGAAGTCCTGCGCTTCCAGCTGCCCGGCCACGAGGCCGCAACGCTACGGAACATGAACCAGCTCCGGGCAGAGGAGCGGTTCTGCGACGTGACCATTGTGGCCGACAGCCTCAAGTTTCGAGGCCACAAGGTCATCTTGGCCGCCTGCTCACCCTTCCTGCGGGACCAGTTCCTGCTGAACCCCAGCTCGGAGCTGCAGGTCTCCCTGATGCACAGTGCACGCATCGTGGCCGACTTGCTCCTCTCCTGCTACACGGGCGCCTTGGAATTCGCTGTTAGGGACATCGTCAACTACCTTACAGCCGCCTCCTACCTGCAGATGGAGCACGTGGTGGAGAAATGCCGGAATGCCCTCAGCCAGTTCATTGAGCCCAAAATAGGCCTC…
ZBTB14	53025	ATGGAGTTTTTCATCAGTATGTCTGAAACCATTAAATATAATGACGATGATCATAAAACTCTGTTTCTGAAAACACTAAATGAACAACGCCTGGAAGGAGAATTTTGTGATATTGCTATTGTGGTTGAGGATGTGAAATTCAGAGCACACAGATGTGTTCTTGCTGCCTGCAGCACCTACTTTAAAAAGCTTTTCAAGAAGCTTGAGGTTGATAGTTCTTCGGTCATAGAAATAGATTTTCTTCGTTCTGATATATTTGAAGAGGTCCTGAACTACATGTACACAGCAAAGATTTCCGTGAAAAAAGAAGATGTTAACTTAATGATGTCATCGGGTCAGATTCTTGGTATCCGATTTTTGGATAAACTGTGTTCTCAGAAGCGTGATGTGTCCAGTCCC…
ZBTB18	1891	ATGGAGTTTCCAGACCATAGTAGACATTTGCTACAGTGTCTGAGCGAGCAGAGACACCAGGGTTTTCTTTGTGACTGCACTGTTCTGGTGGGAGATGCCCAGTTCCGAGCGCACCGAGCTGTACTGGCTTCATGCAGCATGTATTTCCACATCTTTTACAAGGACCAGCTGGACAAAAGAGACATTGTTCATCTGAACAGCGACATTGTTACAGCCCCCGCTTTCGCTCTCCTGCTTGAATTCATGTATGAAGGGAAACTCCAGTTCAAAGACTTGCCCATTGAAGACGTGCTAGCAGCTGCCAGTTATCTCCACATGTATGACATTGTCAAAGTCTGCAAAAAGAAGCTGAAAGAGAAAGCCACCACGGAGGCAGACAGCACCAAAAAGGAAGAAGAT…
ZBTB20	8505	ATGACCGAGCGCATTCACAGCATCAACCTTCACAACTTCAGCAATTCCGTGCTCGAGACCCTCAACGAGCAGCGCAACCGTGGCCACTTCTGTGACGTAACGGTGCGCATCCACGGGAGCATGCTGCGCGCACACCGCTGCGTGCTGGCAGCCGGCAGCCCCTTCTTCCAGGACAAACTGCTGCTTGGCTACAGCGACATCGAGATCCCGTCGGTGGTGTCAGTGCAGTCAGTGCAAAAGCTCATTGACTTCATGTACAGCGGCGTGCTACGGGTCTCGCAGTCGGAAGCTCTGCAGATCCTCACGGCCGCCAGCATCCTGCAGATCAAAACAGTCATCGACGAGTGCACGCGCATCGTGTCACAGAACGTGGGCGATGTGTTCCCGGGGATCCAGGAC…
ZBTB21	71113	ATGGAGGGATTACTGCATTACATCAACCCTGCACACGCCATTTCTCTCCTAAGTGCCCTGAATGAGGAGCGTCTCAAAGGACAGCTGTGTGATGTGCTGCTGATTGTTGGAGACCAAAAGTTCCGAGCTCATAAAAACGTCTTGGCTGCCAGCAGCGAATACTTTCAGAGTTTATTCACAAATAAGGAAAATGAGTCACAAACTGTATTTCAGCTTGACTTCTGTGAGCCAGATGCTTTTGATAATGTTTTAAACTACATTTATTCTTCCTCTCTATTTGTTGAGAAGAGCAGCCTTGCTGCTGTGCAAGAACTTGGCTATAGTCTTGGGATTTCCTTTCTGACTAACATCGTTTCTAAAACACCTCAAGCCCCCTTTCCAACGTGTCCTAATAGAAAA…
ZBTB24	10083	ATGGCAGAAACATCGCCAGAGCCTTCTGGGCAGCTTGTTGTACACTCAGACGCTCACAGTGACACTGTGCTGGCCAGTTTTGAGGATCAGAGGAAGAAAGGCTTCCTCTGTGACATTACTTTAATCGTGGAGAATGTACATTTCCGGGCCCACAAAGCCTTACTTGCTGCCAGTAGTGAATACTTCTCAATGATGTTTGCAGAAGAGGGGGAAATCGGCCAATCCATTTATATGCTGGAAGGCATGGTTGCAGACACCTTTGGTATCCTGCTGGAATTTATCTACACAGGTTATCTCCATGCCAGTGAGAAAAGTACAGAACAAATCCTGGCTACTGCTCAGTTCTTAAAAGTCTATGACCTGGTAAAGGCTTACACAGACTTCCAAAATAATCATAGC…
ZBTB25	10233	ATGGACACTGCCAGCCATAGCCTTGTTCTTCTCCAGCAGCTGAACATGCAGCGAGAATTTGGTTTTCTGTGTGATTGCACAGTTGCAATTGGAGATGTTTACTTCAAAGCCCACAGAGCAGTGCTTGCTGCTTTTTCTAACTATTTCAAGATGATATTTATTCACCAAACAAGTGAATGCATAAAAATACAACCAACTGACATCCAACCTGACATATTCAGCTATTTGTTGCACATTATGTACACGGGGAAAGGGCCAAAACAGATTGTGGATCATAGTCGTTTGGAGGAAGGGATTCGATTTCTTCACGCCGACTACCTTTCTCACATTGCAACTGAAATGAATCAAGTGTTCTCACCAGAGACTGTGCAGTCCTCAAATTTATATGGCATTCAGATC…
ZBTB26	7917	ATGTCTGAAAGATCAGATCTCCTTCACTTCAAGTTTGAAAATTATGGAGATTCAATGTTACAAAAAATGAACAAATTAAGAGAAGAGAATAAATTTTGTGATGTTACAGTTCTCATAGATGATATTGAGGTACAGGGACATAAAATTGTGTTTGCTGCAGGTTCCCCCTTCTTAAGAGACCAATTTTTACTGAATGATTCCAGAGAGGTGAAAATCTCCATATTACAGAGTTCCGAAGTGGGGAGACAATTGCTCTTATCCTGTTATAGTGGTGTGCTGGAATTCCCTGAGATGGAACTGGTAAATTACTTGACTGCTGCAAGTTTTCTTCAGATGAGCCACATTGTAGAACGGTGCACACAGGCCCTGTGGAAGTTTATAAAGCCAAAACAACCAATG…
ZBTB32	1052	ATGTCCCTGCCCCCCATAAGACTGCCCAGCCCCTATGGCTCTGATCGGCTGGTACAGCTAGCAGCCAGGCTCCGGCCAGCACTCTGTGATACTCTGATCACCGTAGGGAGCCAGGAGTTCCCCGCCCACAGCCTGGTGCTAGCAGGTGTCAGCCAGCAGCTGGGCCGCAGGGGCCAGTGGGCTCTGGGAGAAGGCATCAGCCCTTCTACCTTTGCCCAGCTCCTGAACTTTGTGTATGGGGAGAGTGTAGAGCTGCAGCCTGGAGAGCTAAGGCCCCTTCAGGAGGCGGCCAGGGCCTTGGGAGTGCAGTCCCTGGAAGAGGCATGCTGGAGGGCTCGAGGGGACAGGGCTAAAAAGCCAGATCCAGGCCTGAAGAAACATCAGGAGGAGCCAGAGAAA…
ZBTB37	3439	ATGGAGAAAGGTGGGAACATACAATTGGAGATTCCTGACTTCAGCAACTCTGTCCTGAGCCATCTAAACCAGTTGCGCATGCAGGGCCGTCTCTGTGATATTGTGGTCAATGTGCAAGGACAAGCTTTTCGGGCTCACAAAGTGGTGCTGGCTGCCAGCTCCCCCTATTTCCGGGATCACATGTCCTTGAATGAGATGAGTACAGTCTCCATTTCAGTCATCAAGAACCCTACTGTTTTTGAACAGCTCCTTTCTTTCTGTTACACAGGGCGGATATGCCTGCAACTGGCAGATATCATCAGCTACCTAACAGCTGCCAGTTTTCTGCAAATGCAGCATATTATAGACAAATGTACACAGATCCTGGAGGGCATTCATTTCAAAATTAATGTGGCTGAG…
ZBTB38	5338	ATGCAGGAGGAGCCTTTGCCACAGGGGAATGACCCAGAACCCAGTGGAGACAGCCCACTCGGGCTTTGCCAATCCGAGTGCATGGAGATGAGTGAAGTGTTCGATGACGCAAGTGACCAGGATTCCACTGACAAACCGTGGCGCCCTTACTACAACTACAAACCCAAAAAGAAATCCAGACAGTTGAAAAAAATGAGGAAAGTCAACTGGAGGAAGGAGCACGGAAACAGGAGCCCGAGCCATAAATGTAAATACCCAGCAGAACTGGATTGCGCCGTGGGGAAGGCTCCTCAGGATAAACCCTTTGAGGAAGAAGAAACTAAAGAGATGCCCAAGCTGCAGTGTGAACTCTGTGATGGAGACAAAGCAGTGGGGGCTGGAAACCAAGGAAGGCCCCAC…
ZBTB39	70261	ATGGGCATGAGGATCAAACTGCAAAGCACCAACCACCCCAACAACCTGCTGAAGGAACTCAACAAGTGCCGGCTCTCAGAGACCATGTGCGACGTCACCATTGTGGTGGGGAGCCGCTCCTTCCCGGCCCACAAGGCTGTGCTGGCCTGTGCAGCTGGCTACTTCCAGAACCTCTTCCTGAATACTGGGCTTGATGCTGCCAGGACCTATGTGGTGGACTTCATCACCCCTGCCAACTTTGAGAAGGTTCTGAGCTTTGTCTACACTTCAGAACTCTTCACAGACCTGATCAATGTTGGGGTCATCTACGAGGTAGCTGAGCGTCTGGGTATGGAGGACCTCCTCCAGGCCTGTCACTCTACCTTTCCTGATCTGGAGAGCACTGCCAGGGCCAAGCCC…
ZBTB4	11440	ATGCCCCCCCCTGCAGAGGTGACGGACCCGTCCCATGCCCCCGCCGTCCTGCGCCAGCTCAATGAACAGCGGCTCCGTGGCCTCTTCTGTGACGTCACCCTCATAGCCGGAGACACCAAGTTCCCTGCTCACCGCAGCGTCCTGGCTGCTTCAAGTCCCTTCTTCAGAGAGGCCCTGCTCACTTCAGCCCCACTACCCCTTCCACCAGCTACTGGGGGCGCCGCACCCAACCCTGCCACCACCACAGCTGCCTCTTCCTCCTCCTCCTCTTCCTCGTCTTCTTCCTCTTCTTCCTCCTCTGCTTCTTCTTCTTCTTCCTCTTCCTCTTCCTCTCCCCCTCCAGCCTCTCCCCCTGCTTCTTCCCCACCCCGGGTCCTGGAGTTGCCAGGAGTCCCAGCA…
ZBTB42	70870	ATGGAGTTCCCTGAGCACGGCGGACGGCTGCTGGGCCGCCTGAGGCAGCAGCGCGAGCTGGGCTTCCTATGCGACTGCACCGTGCTGGTGGGCGACGCGCGCTTCCCGGCCCACCGTGCCGTGCTGGCCGCGTGCAGCGTCTACTTCCATCTCTTCTACAGGGACCGGCCCGCGGGCAGTCGCGACACGGTGCGGCTCAACGGCGACATCGTCACGGCGCCCGCCTTCGGCCGCCTACTGGACTTCATGTACGAGGGCCGCCTGGACCTGCGCAGCCTGCCTGTGGAGGACGTCCTGGCAGCCGCCAGCTACCTGCACATGTATGACATCGTCAAGGTCTGCAAGGGCAGGCTCCAGGAGAAGGATCGAAGTCTGGACCCGGGGAACCCTGCCCCTGGG…
ZBTB43	4922	ATGGAGCCTGGAACAAACTCTTTTCGGGTAGAATTTCCTGATTTTTCCAGCACCATTCTACAGAAACTGAACCAGCAGCGCCAGCAAGGACAATTATGTGACGTCTCCATTGTTGTCCAAGGCCACATTTTCCGGGCACACAAAGCCGTTCTTGCTGCCAGTTCACCCTACTTTTGTGACCAGGTACTCCTGAAAAACAGCAGGAGAATTGTTTTGCCTGATGTGATGAACCCAAGAGTGTTTGAGAACATTCTCCTATCTAGTTATACAGGACGTCTAGTAATGCCCGCTCCAGAAATTGTTAGTTACTTGACAGCGGCAAGCTTCCTCCAGATGTGGCATGTGGTAGACAAATGCACTGAAGTTTTAGAGGGAAACCCTACAGTCCTTTGTCAGAAG…
ZBTB44	10741	ATGGGTGTGAAAACATTTACTCATAGCTCCTCTTCCCACAGCCAGGAAATGCTTGGAAAGCTAAATATGCTGCGAAATGATGGACATTTTTGTGATATCACTATTCGTGTCCAGGACAAAATCTTCCGGGCACATAAGGTGGTACTAGCAGCTTGCAGTGATTTCTTTCGCACCAAACTTGTAGGCCAAGCCGAGGATGAGAACAAGAATGTGTTGGATCTGCATCATGTTACAGTGACTGGCTTTATACCTCTTTTAGAATATGCTTACACAGCCACTCTATCAATTAACACAGAAAATATTATTGATGTTCTAGCAGCAGCCAGCTATATGCAAATGTTCAGTGTTGCCAGCACCTGCTCAGAGTTCATGAAATCAAGCATTTTATGGAATACACCC…
ZBTB47	8155	ATGGCCACACGGTCCCGGGAGAACGCCCGGCGCCGGGGTACCCCTGAACCTGAAGAAGCTGGGCGGCGGGGTGGGAAGAGGCCAAAGCCACCCCCTGGAGTGGCCTCTGCATCGGCCCGAGGGCCGCCAGCCACTGATGGGCTGGGGGCCAAGGTGAAGCTGGAGGAGAAGCAGCACCATCCATGCCAGAAGTGCCCACGAGTTTTCAACAACCGCTGGTACCTGGAGAAACACATGAATGTGACCCACAGCCGCATGCAGATCTGCGACCAGTGCGGCAAGCGCTTCCTGCTGGAGAGCGAGCTGCTGCTGCACAGGCAGACAGACTGCGAGCGCAACATCCAGTGTGTGACATGTGGCAAAGCTTTCAAGAAGCTTTGGTCCCTCCATGAGCATAAC…
ZBTB48	154	ATGGACGGCTCCTTCGTCCAGCACAGTGTGAGGGTTCTGCAGGAGCTCAACAAGCAGCGGGAGAAGGGCCAGTACTGCGACGCCACTCTGGACGTGGGGGGCCTGGTGTTTAAGGCACACTGGAGTGTCCTTGCCTGCTGCAGTCACTTTTTCCAGAGCCTCTACGGGGATGGCTCAGGGGGCAGTGTCGTCCTCCCTGCTGGCTTCGCTGAGATCTTTGGCCTCTTGTTGGACTTTTTCTACACTGGTCACCTCGCTCTCACCTCAGGGAACCGGGATCAGGTGCTCCTGGCAGCCAGGGAGTTGCGAGTGCCAGAGGCCGTAGAGCTGTGCCAGAGCTTCAAGCCCAAAACTTCAGTGGGACAGGCAGCAGGTGGCCAGAGTGGGCTGGGGCCCCCT…
ZBTB49	2520	ATGCAAAGGAAGTTAGTAAAGCACAGAATTCGGCACACGGGGGAGCGGCCTTACAGCTGCTCTGCCTGCGGGAAATGTTTTGGGGGATCAGGTGACCTCCGCAGGCATGTCCGCACTCACACTGGGGAGAAGCCGTACACATGTGAGATCTGTAACAAGTGCTTTACCCGCTCTGCGGTGCTCCGGCGGCACAAGAAGATGCACTGCAAAGCTGGTGACGAGAGCCCAGATGTGCTGGAGGAGCTCAGCCAAGCCATCGAGACCTCCGACCTCGAGAAATCTCAGAGCTCAGACTCTTTCTCCCAAGACACGTCTGTGACGCTGATGCCAGTGTCGGTTAAACTCCCTGTCCACCCAGTGGAAAATTCTGTGGTAGAATTTGATAGCCACTCTGGCGGC…
ZBTB6	1984	ATGGCTGCTGAGTCTGATGTTCTGCATTTCCAGTTTGAACAGCAAGGAGATGTGGTCTTGCAGAAAATGAATCTTTTGAGACAGCAGAATTTATTTTGTGATGTATCAATTTACATTAATGACACTGAGTTCCAGGGGCACAAGGTGATTTTGGCTGCTTGCTCCACTTTTATGAGAGATCAGTTTTTACTCACACAGTCAAAACATGTCAGAATCACCATCTTACAGAGTGCAGAAGTTGGCAGAAAATTGTTACTGTCTTGCTATACTGGAGCACTTGAAGTTAAAAGGAAAGAGCTTTTGAAATACTTGACTGCTGCCAGTTACCTTCAGATGGTTCACATTGTGGAAAAGTGCACAGAAGCTTTGTCAAAGTATCTGGAAATTGATCTTTCTATG…
ZBTB7B	7121	ATGGGGAGCCCCGAGGATGACCTGATTGGGATTCCATTCCCGGACCACAGCAGTGAGCTCCTGAGCTGCCTCAATGAGCAGCGCCAGCTGGGCCACCTATGTGACCTCACCATCCGGACGCAGGGCCTTGAATACCGCACCCACAGGGCTGTGCTAGCTGCCTGTAGCCACTACTTCAAGAAGCTTTTCACTGAGGGCGGTGGCGGAGCTGTCATGGGGGCCGGGGGTAGCGGGACGGCCACTGGGGGAGCAGGGGCCGGTGTGTGTGAGCTGGACTTTGTAGGGCCAGAGGCACTAGGCGCCCTCCTTGAATTTGCCTATACAGCCACACTGACCACCAGCAGCGCCAACATGCCAGCTGTGCTCCAGGCTGCCCGCCTGCTGGAGATTCCGTGTGTC…
ZBTB9	7677	ATGGAAACCCCAACACCTTTGCCGCCTGTACCCGCCTCCCCGACCTGCAACCCAGCCCCACGGACAATCCAGATCGAGTTCCCACAGCATAGCTCGTCGCTGCTGGAATCTCTGAACCGCCACAGGCTAGAGGGAAAGTTCTGTGATGTGTCCCTCCTGGTGCAGGGCCGGGAACTTAGGGCTCATAAAGCAGTGTTAGCTGCTGCCTCTCCTTACTTCCATGACAAGCTGCTTCTGGGGGATGCGCCTCGTCTCACTCTACCGAGTGTCATTGAAGCCGATGCCTTCGAGGGGCTGCTCCAGCTCATTTATTCAGGGCGTCTCCGCCTGCCACTGGATGCTCTTCCTGCTCATCTCCTTGTGGCCAGTGGCCTTCAAATGTGGCAGGTAGTAGATCAG…
ZC3H11A	6160	ATGCCTAATCAAGGAGAAGACTGCTATTTTTTTTTCTATTCCACATGTACCAAAGGCGACAGCTGCCCATTCCGTCACTGTGAAGCTGCAATAGGAAATGAAACTGTTTGCACATTATGGCAAGAAGGGCGCTGTTTTCGACAGGTGTGCAGGTTTCGGCACATGGAGATTGATAAAAAACGCAGTGAAATTCCTTGTTATTGGGAAAATCAGCCAACAGGATGTCAAAAATTAAACTGCGCTTTCCATCACAATAGAGGACGATATGTTGATGGCCTTTTCCTACCTCCGAGCAAAACTGTGTTGCCCACTGTGCCTGAGTCACCAGAAGAGGAAGTGAAGGCTAGCCAACTTTCAGTTCAGCAGAACAAATTGTCTGTCCAGTCCAATCCTTCCCCT…
ZCCHC11	11485	ATGGAAGAGTCTAAAACCTTAAAAAGTGAAAATCATGAACCAAAGAAGAATGTTATTTGTGAAGAAAGCAAAGCAGTTCAAGTTATAGGTAATCAAACATTGAAAGCTAGAAATGATAAATCCGTAAAAGAAATTGAGAACAGCTCTCCAAATAGGAATAGTAGTAAAAAAAATAAGCAAAATGATATTTGTATAGAAAAAACAGAAGTTAAATCATGTAAAGTAAATGCTGCCAACCTTCCAGGTCCTAAAGATTTGGGGTTAGTCCTTCGAGATCAAAGTCATTGCAAAGCAAAAAAATTTCCTAATTCACCGGTGAAAGCCGAAAAGGCAACCATTTCACAGGCAAAATCAGAAAAGGCAACCAGTTTACAGGCAATAGCAGAAAAATCACCAAAG…
ZFHX2	56237	ATGGCCACCCTTAACTCAGCCTCTACCACTGGTACCACCCCCTCCCCTGGGCACAATGCCCCGTCCCTGCCTTCGGACACCTTCTCCTCCAGCACCCCCTCTGATCCTGTCACCAAAGATCCCCCTGCTGCCTCCTCCACCTCTGAGAACATGAGGTCCTCAGAGCCAGGGGGACAGCTCCTGGAGTCGGGCTGTGGCCTCGTCCCACCAAAGGAGATTGGGGAGCCCCAGGAAGGGCCTGACTGTGGTCACTTCCCACCAAATGACCCAGGGGTGGAAAAGGACAAGGAGCAGGAGGAGGAAGAAGAAGGGCTCCCTCCCATGGACCTAAGCAACCACTTATTCTTCACAGCTGGAGGTGAGGCCTACCTAGTGGCCAAGCTGTCCCTGCCAGGTGGC…
ZFHX3	9406	ATGCGGCTCGGGGGCGGGCAGCTGGTGTCAGAGGAGCTGATGAACCTGGGCGAGAGCTTCATCCAGACCAACGACCCGTCGCTGAAGCTCTTCCAGTGCGCCGTCTGCAACAAGTTCACGACGGACAACCTGGACATGCTGGGCCTGCACATGAACGTGGAGCGCAGCCTGTCGGAGGACGAGTGGAAGGCGGTGATGGGGGACTCATACCAGTGCAAGCTCTGCCGCTACAACACCCAGCTCAAGGCCAACTTCCAGCTGCACTGCAAGACAGACAAGCACGTGCAGAAGTACCAGCTGGTGGCCCACATCAAGGAGGGCGGCAAGGCCAACGAGTGGAGGCTCAAGTGTGTGGCCATCGGCAACCCCGTGCACCTCAAGTGCAACGCCTGTGACTAC…
ZFP2	55126	ATGGAAAGGGAAGGTATCTGGCATTCTACTCTAGGGGAAACCTGGGAACCTAATAATTGGTTAGAGGGACAACAGGATAGTCATCTGAGCCAAGTGGGAGTTACCCATAAGGAAACCTTCACTGAGATGAGAGTATGTGGAGGTAATGAATTTGAAAGATGTTCCAGTCAGGATTCAATCCTTGATACACAGCAAAGCATTCCTATGGTAAAAAGGCCCCATAACTGTAATTCACATGGAGAAGATGCCACACAAAATTCTGAGTTAATTAAAACTCAAAGAATGTTTGTAGGAAAGAAGATCTATGAATGTAATCAGTGCAGCAAAACCTTCAGTCAGAGCTCATCCCTTCTTAAGCACCAGAGGATTCATACTGGGGAGAAACCCTATAAGTGTAAT…
ZFP28	56419	ATGCGGGGGGCGGCGAGCGCGAGTGTCCGCGAGCCGACGCCGCTCCCGGGTAGAGGCGCCCCCCGCACAAAGCCCCGGGCGGGCCGAGGCCCGACTGTAGGGACTCCAGCCACCTTGGTCCTCCCTGGCCGGGGAAGGCCGCGCTCAAGGAATGGCCTCGCATCCAAAGGCCAGCGAGGAGCGGCCCCTACGGGGCCTGGGCACAGAGCTCTGCCTTCCAGGGACACTGCTCTTCCCCAGGAGAGAAACAAGAAGCTGGAGGCTGTGGGGACAGGAATTGAACCTAAAGCCATGTCCCAGGGCTTGGTGACATTTGGGGATGTGGCTGTAGATTTCTCCCAAGAGGAGTGGGAGTGGCTGAACCCCATTCAGAGGAACTTGTACAGGAAGGTGATGTTG…
ZFP3	53255	ATGGGGACTGAGAACAAGGAGGTGATTCCCAAGGAAGAAATTTCTGAAGAATCTGAGCCACATGGGTCATTATTAGAAAAATTTCCAAAAGTGGTTTACCAAGGTCATGAGTTTGGAGCAGGATGTGAAGAAGACATGTTGGAGGGACATTCGAGAGAGTCCATGGAAGAGGTTATAGAGCAGATGTCTCCTCAGGAGAGAGACTTTCCATCAGGGTTGATGATCTTTAAGAAATCACCCTCAAGTGAGAAAGACCGGGAGAATAATGAGAGTGAGAGAGGCTGCAGTCCCAGCCCAAATCTGGTTACACATCAGGGAGATACAACAGAGGGAGTTAGTGCATTTGCTACCTCTGGCCAAAACTTCCTAGAGATTTTAGAATCTAACAAAACACAGAGA…
ZFP36L1	577	ATGACCACCACCCTCGTGTCTGCCACCATCTTCGACTTGAGCGAAGTTTTATGCAAGGGTAACAAGATGCTCAACTATAGTGCTCCCAGTGCAGGGGGTTGCCTGCTGGACAGAAAGGCAGTGGGCACCCCTGCTGGTGGGGGCTTCCCTCGGAGGCACTCAGTCACCCTGCCCAGCTCCAAGTTCCACCAGAACCAGCTCCTCAGCAGCCTCAAGGGTGAGCCAGCCCCCGCTCTGAGCTCGCGAGACAGCCGCTTCCGAGACCGCTCCTTCTCGGAAGGGGGCGAGCGGCTGCTGCCCACCCAGAAGCAGCCCGGGGGCGGCCAGGTCAACTCCAGCCGCTACAAGACGGAGCTGTGCCGCCCCTTTGAGGAAAACGGTGCCTGTAAGTACGGGGAC…
ZFP37	54490	ATGTCGGTCTCCAGCGGCGACCAGATTCTGACAAAGCCAGAGACCGTGGACCGGAGGAGAAGTGCGGAAACGACCAAAGAGGCCGGGCGACCACTGGAGATGGCTGTGTCCGAGCCCGAGGCCAGCGCCGCGGAATGGAAGCAACTGGATCCTGCTCAGAGCAACCTGTATAATGATGTGATGCTGGAGAACTACTGCAACCAAGCCTCAATGGGGTGTCAAGCTCCCAAACCAGACATGATCTCCAAGTTGGAAAAAGGAGAAGCACCATGGTTGGGGAAGGGGAAAAGACCCAGTCAAGGTTGTCCAAGTAAAATAGCAAGACCCAAGCAAAAAGAAACTGATGGAAAAGTCCAGAAAGATGATGACCAGCTTGAAAATATCCAGAAATCTCAAAAC…
ZFP57	70872	ATGTTTGAACAGCTGAAGCCAATCGAACCTGTACAGAAGACGCTCCCATGGGTGGGCGAGGTAGCTGCCACCCTGCAGGAAGCCATGAAGAGAGATTGCTGGAGGGAGGCACGGGTGAAGAAGAAGCCAGTCACCTTTGAGGATGTGGCAGTGAATTTCACCCAGGAAGAGTGGGACTGTCTAGATGCCAGCCAGAGGGTCCTTTACCAGGATGTTATGTCGGAAACCTTTAAGAATCTAACATCTGTGGCCAGAATCTTTCTGCATAAGCCAGAGCTAATCACCAAGCTTGAGCAAGAAGAGGAACAGTGGAGAGAGTTTGTCCATCTCCCAAACACAGAAGGCCTTTCAGAAGGCAAGAAGAAAGAGCTTCGAGAACAACATCCCAGTCTGAGAGAT…
ZFP69B	7225	ATGCTGGAGAACTATGGGAACCTGGTCTCAGTGGGATGTCAGCTTTCCAAACCTGGCGTGATTTCCCAGTTGGAGAAAGGAGAAGAACCATGGCTGATGGAGAGAGATATTTCAGGAGTTCCAAGTTCAGACTTGAAGAGCAAAACAAAAACCAAAGAGTCAGCCTTACAGAATGATATTTCGTGGGAAGAACTACATTGTGGCCTAATGATGGAAAGATTTACAAAAGGAAGCAGCATGTATTCCACCTTGGGAAGAATCTCCAAATGTAATAAGCTAGAAAGCCAACAAGAGAACCAAAGAATGGGTAAGGGGCAAATCCCCCTGATGTGCAAGAAAACATTCACTCAGGAGAGAGGCCAAGAGTCTAATAGATTTGAGAAAAGAATTAATGTGAAG…
ZFP82	9960	ATGGCCCTTCGATCAGTGATGTTCAGTGATGTATCCATAGACTTCTCTCCAGAAGAGTGGGAATACCTGGACTTGGAACAAAAGGACTTGTACAGAGATGTCATGTTGGAGAACTACAGCAACTTGGTCTCACTGGGATGCTTCATTTCTAAACCAGATGTGATTTCCTCATTGGAGCAAGGAAAAGAGCCTTGGAAAGTTGTGAGGAAAGGAAGAAGACAATATCCAGATTTGGAGACCAAGTATGAGACCAAGAAGTTATCTTTAGAAAATGACATTTATGAAATAAATTTATCCCAGTGGAAGATAATGGAAAGAATTGAAAACCATGGCCTTAAGGGTCTCATTTTAAAAAATGATTGGGAATCCACAGGAAAAATTGAAGGACAGGAGAGACCT…
ZFYVE26	14719	ATGAACAACACCTACTACCAGGAATGCCTCTTCTACCTGCACAACTATAGCACCAACCTGGCCATCATCAGCTTCTACGTGAGGCACAGCTGCCTGCGGGAAGCTCTTCTGCACCTTCTCAACAAGGAGAGTCCTCCAGAAGTTTTTATAGAAGGCATTTTCCAACCAAGCTATAAAAGTGGGAAGCTACACACTTTGGAGAACTTGCTAGAATCCATTGATCCAACCTTGGAGAGCTGGGGAAAGTACTTGATTGCTGCCTGCCAACATTTACAGAAGAAGAACTACTACCACATTCTGTATGAGCTGCAGCAGTTTATGAAGGACCAAGTTCGGGCCGCCATGACCTGTATTCGGTTCTTCAGTCACAAAGCAAAGTCATATACAGAACTGGGAGAG…
ZIC1	70473	ATGCTCCTGGACGCCGGCCCCCAGTACCCAGCGATCGGCGTGACCACCTTTGGCGCGTCCCGCCACCACTCCGCGGGCGACGTGGCCGAACGAGACGTGGGCCTGGGCATCAACCCGTTCGCCGACGGCATGGGCGCCTTCAAGCTCAACCCCAGTTCGCACGAGCTGGCTTCGGCCGGCCAGACGGCCTTCACGTCGCAGGCGCCAGGCTACGCGGCTGCTGCGGCCCTGGGCCATCACCATCACCCGGGCCACGTCGGCTCCTATTCCAGCGCAGCCTTCAACTCCACGCGGGACTTTCTGTTCCGCAACCGGGGTTTTGGCGACGCGGCGGCGGCAGCCAGCGCACAGCACAGCCTCTTTGCTGCATCGGCCGGGGGCTTCGGGGGCCCACACGGC…
ZIC3	53667	ATGACGATGCTCCTGGACGGAGGCCCGCAGTTCCCTGGGCTGGGAGTGGGCAGCTTCGGCGCGCCGCGCCACCACGAGATGCCCAACCGTGAGCCGGCAGGCATGGGGCTGAATCCCTTCGGGGACTCAACCCACGCCGCCGCCGCCGCCGCCGCCGCCGCTGCCTTCAAGCTGAGCCCTGCCGCGGCGCACGATCTATCTTCAGGCCAGAGCTCGGCTTTCACGCCGCAGGGTTCGGGCTACGCCAACGCCCTGGGCCACCATCACCACCACCATCACCATCATCACCACACCAGCCAGGTGCCCAGCTACGGTGGCGCTGCCTCTGCCGCCTTCAACTCAACGCGCGAGTTTCTGTTCCGCCAGCGCAGCTCCGGGCTCAGTGAGGCGGCCTCGGGT…
ZIK1	52813	ATGGCTGCGGCCGCGCTGAGGGCCCCGACTCAGGTTACTGTGTCTCCAGAAACACATATGGACCTCACAAAGGGCTGTGTGACCTTTGAGGACATCGCCATTTACTTCTCACAGGACGAGTGGGGACTTCTTGATGAGGCTCAGAGACTCCTGTACCTTGAAGTGATGCTGGAGAACTTTGCCCTTGTAGCCTCACTGGGTTGTGGCCATGGAACAGAGGATGAAGAGACACCTTCTGACCAGAATGTTTCTGTAGGAGTGTCACAGTCAAAGGCAGGTTCATCCACACAGAAGACTCAATCCTGTGAGATGTGTGTCCCAGTCCTGAAAGATATTTTGCATCTAGCTGATCTCCCTGGGCAGAAACCATACTTGGTTGGAGAATGTACAAACCATCAC…
ZIM2	71894	ATGTACCAACCAGAAGACGACAACAACAGTGACGTGACCAGTGACGACGACATGACCCGGAACAGAAGAGAGTCCTCACCACCTCACTCAGTCCATTCTTTCAGTGGTGACCGGGACTGGGACCGGAGGGGCAGAAGCAGAGACATGGAGCCACGAGACCGCTGGTCCCACACCAGGAACCCAAGAAGCAGGATGCCTCCGCGGGATCTTTCCCTTCCTGTGGTGGCGAAAACAAGCTTTGAAATGGACAGAGAGGACGACAGGGACTCCAGGGCTTATGAGTCCCGATCTCAGGATGCTGAATCATACCAAAATGTGGTGGACCTCGCTGAGGACAGGAAACCTCACAACACAATCCAGGACAACATGGAAAACTACAGGAAGCTGCTCTCCCTCGGT…
ZIM3	56365	ATGAACAATTCCCAGGGAAGAGTGACCTTCGAGGATGTCACTGTGAACTTCACCCAGGGGGAGTGGCAGCGGCTGAATCCCGAACAGAGAAACTTGTACAGGGATGTGATGCTGGAGAATTACAGCAACCTTGTCTCTGTGGGACAAGGGGAAACCACCAAACCCGATGTGATCTTGAGGTTGGAACAAGGAAAGGAGCCATGGTTGGAGGAAGAGGAAGTGCTGGGAAGTGGCCGTGCAGAAAAAAATGGGGACATTGGAGGGCAGATTTGGAAGCCAAAGGATGTGAAAGAGAGTCTCGCAAGAGAAGTCCCATCAATCAATAAGGAAACGCTGACTACGCAGAAAGGTGTAGAATGTGACGGATCTAAGAAAATACTTCCACTGGGCATAGATGAT…
ZKSCAN1	12914	ATGATGACTGCTGAATCACGGGAAGCCACGGGTCTGTCCCCACAGGCTGCACAGGAGAAGGATGGTATCGTAATAGCGAAGGTGGAAGAGGAAGATGAGGAAGACCACATGTGGGGGCAGGATTCCACCCTACAGGACACGCCTCCTCCAGACCCAGAGATATTCCGCCAACGCTTCAGGCGCTTCTGTTACCAGAACACTTTTGGGCCCCGAGAGGCTCTCAGTCGGCTGAAGGAACTTTGTCATCAGTGGCTGCGGCCAGAAATAAACACCAAGGAACAGATCCTGGAGCTTCTGGTGCTAGAGCAGTTTCTTTCCATCCTGCCCAAGGAGCTCCAGGTCTGGCTGCAGGAATACCGCCCCGATAGTGGAGAGGAGGCCGTGACCCTTCTAGAAGAC…
ZKSCAN2	56939	ATGGCTGTCGCCCTCGACTCTCAGATCGACGCGCCCCTGGAGGTTGAGGGATGCCTAATAATGAAGGTGGAAAAGGACCCCGAGTGGGCATCAGAGCCCATTCTGGAAGGATCGGATAGCTCTGAGACCTTCCGCAAATGCTTCAGGCAATTCTGTTATGAGGATGTGACTGGACCCCATGAAGCTTTCAGTAAACTCTGGGAACTTTGCTGCCGGTGGCTGAAGCCAGAAATGCGTTCCAAGGAGCAAATACTTGAGCTGCTGGTGATTGAGCAGTTTCTCACCATTTTACCCGAGAAGATTCAGGCTTGGGCACAGAAGCAGTGTCCGCAAAGTGGAGAGGAAGCGGTGGCCCTGGTAGTGCATTTGGAGAAAGAGACTGGAAGACTAAGACAGCAG…
ZKSCAN4	7101	ATGGCTAGAGAACCGAGAAAAAACGCAGCCCTGGACGCCCAGTCTGCAGAAGACCAGACGGGGCTCCTGACCGTGAAGGTGGAGAAGGAGGAAGCCTCCGCCTTGACGGCGGAGGTGAGAGCACCCTGCAGCCCTGCTCGGGGCCCCGAACGCTCCCGCCAGCGCTTCCGAGGCTTCCGCTACCCGGAGGCTGCGGGCCCCCGCGAGGCGTTGAGCCGGCTCCGAGAACTCTGCGGACAATGGCTGCAGCCTGAGATGCACAGCAAGGAGCAGATCCTGGAGCTGCTGGTGCTGGAGCAGTTCCTGACCATCCTGCCGGGGAATCTGCAGAGCTGGGTGCGGGAGCAGCATCCAGAGAGCGGGGAGGAGGTGGTGGTGCTATTGGAGTATTTGGAGAGG…
ZKSCAN5	1920	ATGATAATGACCGAATCCCGAGAAGTTATAGACTTAGACCCCCCAGCTGAGACTTCCCAGGAGCAGGAAGACCTTTTCATAGTGAAGGTGGAAGAAGAAGACTGCACCTGGATGCAGGAGTACAACCCGCCAACGTTTGAGACTTTTTACCAGCGCTTCAGGCACTTCCAGTACCATGAGGCTTCAGGACCCCGGGAGGCTCTCAGCCAACTCCGGGTGCTCTGCTGTGAGTGGCTGAGGCCCGAGCTGCACACGAAGGAGCAGATCCTGGAGCTGCTGGTGCTGGAGCAGTTCCTGACCATCCTGCCTGAAGAGTTCCAGCCCTGGGTGAGGGAACATCACCCTGAAAGTGGAGAAGAGGCGGTGGCCGTGATAGAAAATATACAGCGAGAACTTGAG…
ZKSCAN8	55846	ATGGCTGAAGAATCAAGAAAGCCTTCAGCCCCATCCCCACCAGACCAGACTCCTGAAGAGGATCTTGTAATCGTCAAGGTAGAGGAGGATCATGGTTGGGACCAGGAATCTAGTCTGCATGAAAGTAACCCTCTTGGCCAAGAAGTGTTCCGCCTGCGCTTCAGGCAGTTACGCTACCAGGAGACACTAGGACCCCGAGAAGCTCTGATCCAACTACGGGCCCTTTGCCATCAGTGGCTGAGGCCAGATTTGAACACCAAGGAACAGATCCTGGAGCTGCTGGTGCTGGAGCAGTTCTTGACCATCCTACCTGAGGAGCTCCAGACACTGGTTAAGGAACATCAGCTAGAGAACGGAGAGGAGGTGGTGACCCTATTAGAGGATTTGGAAAGGCAGATT…
ZMAT1	10568	ATGGAGTCTTGCTCTGTCACCAGGCTGGAGTGCAGTGGCGCAATCTCGGCTCACTGCAGCCTCCACCTCCCGGGTTCAAGCGACTCCCCTGCCTCAGCCTCCCAAATAGCTGGGACTACAGACGCCATTTGGAATGAACAGGAAAAGGCTGAACTTTTTACAGATAAGTTTTGTCAAGTATGTGGAGTGATGCTACAGTTTGAATCACAAAGAATTTCACATTATGAGGGTGAAAAACATGCTCAAAATGTTAGTTTTTATTTTCAAATGCATGGGGAACAAAATGAAGTGCCTGGTAAGAAAATGAAGATGCATGTTGAGAATTTTCAGGTGCATAGGTATGAAGGAGTGGACAAAAACAAATTTTGTGATCTCTGCAACATGATGTTTAGCTCTCCA…
ZMAT2	13326	ATGGCGTCGGGCAGCGGGACAAAAAACTTGGACTTTCGCCGAAAGTGGGACAAAGATGAATATGAGAAACTCGCCGAGAAGAGGCTCACGGAAGAGAGAGAAAAGAAAGATGGAAAACCAGTGCAGCCTGTCAAGCGAGAGCTTTTACGGCATAGGGACTACAAGGTGGACTTGGAATCCAAGCTTGGGAAGACAATTGTCATTACCAAGACAACCCCTCAATCTGAGATGGGAGGATATTACTGCAATGTCTGTGACTGTGTGGTGAAGGACTCCATCAACTTTCTGGATCACATTAATGGAAAGAAACATCAGAGAAACCTGGGCATGTCTATGCGTGTGGAACGTTCCACCCTGGATCAGGTGAAGAAACGTTTTGAGGTCAACAAGAAGAAGATG…
ZMAT3	4413	ATGATCCTCTTGCAACACGCCGTGCTTCCTCCACCTAAGCAGCCCTCACCCTCGCCTCCTATGTCAGTGGCCACCAGGTCTACAGGAACCTTGCAGCTTCCACCACAGAAGCCTTTTGGGCAGGAGGCTTCCTTGCCTCTTGCAGGGGAAGAAGAGTTATCGAAGGGAGGGGAGCAAGACTGTGCCCTGGAGGAGCTATGTAAGCCCCTGTACTGCAAACTCTGCAATGTCACCTTGAACTCTGCACAGCAAGCCCAGGCTCATTATCAGGGTAAAAATCATGGTAAGAAACTCCGAAATTACTATGCAGCAAATAGCTGTCCTCCTCCTGCTAGAATGAGCAATGTGGTCGAGCCTGCAGCTACTCCAGTTGTTCCAGTCCCTCCGCAGATGGGCTCC…
ZMAT4	8057	ATGAAGTCCTCCGATATTGATCAGGATTTATTCACAGACAGTTACTGCAAGGTGTGCAGTGCACAGCTGATCTCCGAATCGCAGCGTGTGGCCCACTACGAGAGTCGAAAACATGCAAGCAAAGTCCGACTGTATTACATGCTTCACCCCAGGGATGGAGGGTGTCCTGCCAAGAGGCTCCGGTCAGAAAATGGAAGTGATGCCGACATGGTGGATAAGAACAAGTGCTGCACACTCTGCAACATGTCATTCACTTCAGCGGTGGTGGCCGATTCCCATTATCAAGGCAAAATCCACGCCAAGAGGTTAAAACTCTTGCTAGGAGAGAAGACCCCATTAAAGACCACAGGTCTGAGGCGCAATTACAGATGTGCCATCTGCAGTGTCTCCCTAAACTCA…
ZNF10	1363	ATGGATGCTAAGTCACTAACTGCCTGGTCCCGGACACTGGTGACCTTCAAGGATGTATTTGTGGACTTCACCAGGGAGGAGTGGAAGCTGCTGGACACTGCTCAGCAGATCGTGTACAGAAATGTGATGCTGGAGAACTATAAGAACCTGGTTTCCTTGGGTTATCAGCTTACTAAGCCAGATGTGATCCTCCGGTTGGAGAAGGGAGAAGAGCCCTGGCTGGTGGAGAGAGAAATTCACCAAGAGACCCATCCTGATTCAGAGACTGCATTTGAAATCAAATCATCAGTTTCCAGCAGGAGCATTTTTAAAGATAAGCAATCCTGTGACATTAAAATGGAAGGAATGGCAAGGAATGATCTCTGGTATTTGTCATTAGAAGAAGTCTGGAAATGTAGA…
ZNF101	2941	ATGAGAGCTCATGCTGGACACAAACGATCTGAGTGTGGTGGGGAATGGAGAGAGACGCCCCGTAAACAGAAACAACATGGGAAAGCCTCCATTTCCCCCAGTAGTGGTGCACGGCGCACAGTAACACCAACTCGAAAGAGACCTTATGAATGCAAGGTGTGCGGGAAAGCCTTTAATTCTCCCAATTTATTTCAAATCCATCAAAGAACTCACACTGGAAAGAGGTCCTATAAATGTAGGGAAATAGTGAGAGCCTTCACAGTTTCCAGTTTCTTTCGAAAACATGGAAAAATGCATACTGGAGAAAAACGCTATGAATGTAAATACTGTGGAAAACCTATCGATTATCCCAGTTTATTTCAAATTCATGTTAGAACTCACACTGGAGAAAAACCTTAC…
ZNF112	54036	ATGGTGACATTCAAGGATGTTGCTGTGGTCTTCACTGAGGAGGAGCTGGGGCTGCTGGACTCTGTCCAGAGGAAGCTGTACCGAGATGTGATGCTGGAGAACTTCAGGAACCTGCTCTTAGTAGCACATCAGCCCTTCAAGCCAGACCTAATATCCCAGCTGGAGAGAGAAGAAAAGCTTTTGATGGTGGAGACAGAAACCCCAAGGGATGGATGTTCAGGAAGGAAGAATCAACAAAAGATGGAGAGTATTCAGGAAGTAACAGTAAGCTACTTTTCCCCCAAAGAGCTTTCCTCCCGTCAGACCTGGCAACAAAGTGCAGGTGGGTTAATCAGGTGTCAAGATTTCCTGAAAGTTTTTCAAGGGAAGAATTCTCAGTTGCAAGAACAAGGTAATTCC…
ZNF114	56633	ATGTCCCAGGACTCGGTGACCTTCGCAGACGTGGCTGTGAACTTCACCAAAGAGGAGTGGACCCTGCTGGACCCAGCTCAGAGGAATCTCTACAGAGACGTGATGCTGGAAAATTCTAGGAACTTGGCATTCATAGATTGGGCAACTCCATGTAAAACCAAAGACGCAACCCCTCAGCCGGATATTCTTCCTAAAAGAACATTTCCTGAAGCCAACAGAGTGTGTCTCACGAGCATCAGTTCCCAGCACTCCACATTAAGAGAAGACTGGAGATGCCCCAAAACAGAGGAACCACACAGGCAGGGGGTGAATAATGTGAAGCCACCTGCAGTTGCCCCTGAGAAAGATGAATCTCCTGTTAGCATTTGTGAAGATCATGAAATGAGGAACCACTCTAAA…
ZNF131	11184	ATGGCCTTTCGCCATTTAATTGAGTTCACATATACAGCAAAATTAATGATACAAGGAGAAGAAGAAGCCAATGATGTATGGAAAGCAGCAGAGTTTCTACAAATGCTAGAAGCTATCAAAGCCCTTGAAGTCAGGAACAAAGAAAACTCAGCTCCCTTAGAGGAAAATACCACAGGAAAAAATGAGGCCAAAAAAAGGAAGATTGCAGAAACTTCAAATGTTATCACTGAGTCATTGCCATCTGCAGAATCAGAACCTGTTGAAATTGAGGTAGAGATTGCCGAAGGCACCATTGAAGTGGAAGATGAAGGCATCGAAACATTAGAGGAAGTGGCTTCTGCCAAGCAGTCCGTAAAGTACATACAGAGCACAGGTTCCTCTGATGATTCTGCTCTAGCA…
ZNF132	53066	ATGGCCCTGCCCAGCCCACAGGTTCTAATGGGGTTGCCAGCGTTGCTGATGGGCCCGGCGCAGCATACTTCTTGGCCCTGTGGCTCAGCTGTCCCCACATTGAAGAGCATGGTAACCTTTGAAGATGTGGCTGTATACTTCTCCCAAGAGGAGTGGGAGCTCCTTGATGCAGCCCAGAGGCACCTGTACCACAGTGTGATGCTGGAAAACCTTGAGCTTGTGACCTCACTTGGTTCTTGGCATGGAGTAGAGGGTGAGGGGGCCCATCCCAAGCAGAATGTTTCTGTAGAAGTGTTACAGGTCAGGATCCCTAATGCAGATCCTTCCACCAAGAAAGCTAACTCCTGTGACATGTGTGGGCCATTCTTGAAAGACATTTTGCACCTGGCTGAGCATCAG…
ZNF133	3666	ATGGCATTCAGGGATGTGGCTGTGGATTTCACCCAGGATGAGTGGAGGCTGCTGAGCCCTGCTCAAAGGACTCTGTACAGAGAGGTGATGCTGGAGAACTACAGCAACCTGGTCTCACTGGGAATTTCATTTTCTAAACCAGAACTCATCACCCAGCTGGAGCAAGGGAAAGAGACCTGGAGAGAGGAAAAAAAATGTTCACCGGCAACCTGTCCAGATCCAGAGCCAGAGCTCTACCTCGATCCTTTCTGCCCTCCGGGTTTCTCCAGTCAGAAATTCCCCATGCAGCATGTGCTGTGTAATCATCCCCCCTGGATCTTCACATGCTTGTGTGCAGAAGGTAACATCCAGCCTGGGGATCCAGGCCCAGGGGACCAGGAGAAGCAGCAACAAGCCTCT…
ZNF134	53541	ATGACTCTAGTCACAGCAGGAGGGGCTTGGACAGGCCCTGGTTGTTGGCATGAAGTGAAGGATGAAGAGTCATCTTCTGAACAGAGCATTTCTATAGCAGTGTCACATGTTAATACTTCCAAGGCAGGTTTGCCCGCACAGACGGCTCTCCCTTGTGACATATGTGGCCCCATCTTGAAAGATATTTTGCACCTGGATGAACACCAGGGTACACACCATGGACTGAAACTTCACACATGTGGGGCATGTGGGAGACAATTCTGGTTCAGTGCAAACCTTCATCAGTACCAGAAGTGTTACAGTATAGAGCAACCCTTAAGAAGGGATAAAAGTGAGGCCTCAATTGTGAAGAACTGCACAGTTAGCAAAGAACCTCATCCGTCAGAGAAGCCCTTTACG…
ZNF136	5106	ATGGACTCGGTGGCTTTTGAGGATGTAGATGTGAACTTCACCCAGGAGGAGTGGGCTTTGCTAGATCCTTCCCAGAAGAATCTCTACAGAGATGTGATGTGGGAAACCATGAGGAATCTGGCCTCTATAGGGAAAAAATGGAAGGACCAGAACATTAAAGATCACTACAAACACCGAGGGAGAAATCTAAGAAGTCATATGTTAGAAAGACTCTATCAAACTAAGGATGGTAGTCAGCGTGGAGGAATTTTTAGCCAGTTTGCAAATCAGAATCTGAGCAAGAAAATCCCTGGAGTGAAACTCTGTGAAAGCATTGTATATGGAGAAGTCAGCATGGGTCAGTCATCCCTTAATAGACACATCAAAGATCACAGTGGACATGAACCAAAGGAATATCAG…
ZNF138	56780	ATGCATAAATTTTCAAATTCAAATAGACACAAGATAAGACATACTGAAAATAAACATTTCAGATGTAAAGAATGTGACAAATCACTTTGCATGCTTTCACGCCTAACTCAACATAAAAAAATTCATACTAGAGAGAATTTCTACAAATGTGAAGAGTGTGGAAAAACCTTTAACTGGTCCACAAACCTTTCTAAACCTAAGAAAATTCATACTGGAGAAAAACCCTACAAATGTGAAGTATGTGGAAAAGCCTTTCACCAATCCTCAATCCTTACTAAACATAAGATAATTCGTACTGGAGAAAAACCCTATAAATGTGCACACTGTGGCAAAGCCTTTAAACAGTCCTCACACCTTACTAGACATAAGATAATTCATACTGAAGAGAAACCCTACAAA…
ZNF140	71088	ATGTCTCAGGGGTCAGTGACATTCAGAGATGTGGCCATAGACTTCTCCCAGGAGGAGTGGAAATGGCTTCAGCCTGCTCAAAGAGATTTGTACAGATGTGTAATGTTGGAGAACTATGGCCATCTGGTCTCACTGGGTCTTTCCATTTCTAAGCCAGATGTGGTTTCCTTATTGGAGCAAGGGAAAGAACCCTGGCTGGGGAAAAGGGAAGTGAAAAGAGATCTGTTTTCAGTTTCAGAGTCAAGTGGTGAGATCAAAGACTTTTCACCAAAAAATGTCATTTATGATGACTCATCCCAGTATTTGATCATGGAAAGAATTCTAAGTCAAGGCCCTGTGTATTCCAGTTTTAAAGGAGGCTGGAAATGCAAGGATCATACTGAGATGCTGCAAGAAAAT…
ZNF146	52969	ATGTCACACCTCAGCCAGCAGAAAATTTACAGTGGGGAAAACCCCTTTGCCTGTAAGGTATGTGGAAAAGTCTTCAGCCACAAATCAAACCTCACTGAGCATGAGCATTTTCACACGAGAGAGAAACCTTTTGAATGTAACGAGTGTGGAAAAGCCTTTAGCCAAAAGCAGTATGTCATTAAACATCAGAACACCCATACTGGCGAGAAGCTTTTCGAATGTAATGAATGTGGAAAATCATTTAGCCAGAAGGAAAACCTCCTTACGCACCAGAAAATTCACACTGGAGAAAAACCTTTTGAGTGTAAAGATTGCGGGAAAGCTTTCATTCAGAAGTCAAACCTCATCAGACACCAGAGAACTCACACAGGAGAGAAGCCCTTTGTATGTAAGGAGTGT…
ZNF148	14722	ATGCGTTTCATACAGAAGTACCTGCTTCAGAGACATGAGAAGATTCATACTGGTGAAAAACCATTTCGCTGTGATGAATGTGGTGATGAGACAAACCATGCTTCTGCCACATCAACACAGGACTTTCTGGATCAAGTGACTTCTCAGAAGAAAGCTGAGGCCCAGCCTGTCCACCAAGCTTACCAAATGAGCTCCTTTGAACAGCCCTTCCGTGCTCCCTATCATGGATCAAGAGCTGGAATAGCTACTCAATTTAGCACTGCCAATGGACAGGTGAACCTTCGGGGACCAGGGACAAGTGCTGAATTTTCAGAATTTCCCTTGGTGAATGTAAATGATAATAGAGCTGGGATGACATCTTCACCTGATGCCACAACTGGCCAGACTTTTGGC
ZNF155	54512	ATGACCACATTCAAGGAGGCAGTGACCTTCAAGGATGTGGCTGTGGTCTTCACTGAGGAGGAGCTGGGGCTGCTGGACCCTGCCCAGAGGAAGCTGTACCGAGATGTGATGCTGGAGAACTTCAGGAACCTGCTCTCAGTGGGGCATCAACCGTTCCACCAAGATACTTGCCACTTCCTAAGGGAAGAAAAGTTTTGGATGATGGGGACAGCAACCCAAAGAGAAGGGAATTCAGGAGGCAAGATCCAAACTGAGTTGGAGTCTGTTCCAGAAGCAGGAGCACATGAAGAGTGGTCCTGCCAGCAAATCTGGGAACAAATTGCAAAAGACTTAACCAGGTCTCAGGACTCTATCATAAATAACTCTCAGTTCTTTGAAAATGGTGATGTCCCCTCCCAG…
ZNF16	6623	ATGGAGCTCTCAGTTCCAGGACCATCCCCCTGGACCCCTGCAGCCCAGGCCCGTGTGAGAGATGCTCCTGCTGTGACCCACCCTGGATCTGCAGCCTGTGGTACCCCCTGCTGTAGTGATACTGAGCTGGAAGCCATCTGCCCTCACTATCAGCAGCCAGATTGTGACACCAGGACTGAAGACAAGGAGTTTCTTCACAAGGAAGACATTCATGAAGATTTGGAATCACAGGCAGAAATATCAGAAAACTATGCTGGTGATGTTTCCCAGGTACCCGAGCTTGGAGATCTGTGTGATGATGTATCAGAAAGAGACTGGGGAGTCCCCGAAGGCAGGAGGCTGCCACAGTCCCTCTCCCAGGAGGGGGACTTCACACCAGCTGCCATGGGGCTCCTTAGG…
ZNF165	1549	ATGGCTACAGAACCAAAGAAAGCTGCAGCCCAGAACTCTCCAGAGGATGAAGGACTTCTGATAGTGAAGATAGAAGAGGAAGAATTTATCCATGGGCAGGACACTTGCTTACAGAGAAGTGAACTCCTTAAGCAGGAGCTCTGCAGGCAGCTTTTTAGGCAGTTCTGCTACCAGGATTCTCCTGGACCTCGCGAGGCACTGAGCCGCCTCCGGGAGCTCTGCTGTCAGTGGCTGAAGCCAGAGATCCATACCAAGGAACAGATTCTGGAACTGCTGGTGCTAGAGCAGTTCCTGACCATCCTGCCAGGAGATTTGCAGGCCTGGGTACATGAACATTACCCAGAGAGTGGAGAGGAGGCAGTGACCATACTAGAAGATTTGGAGAGAGGCACTGATGAA…
ZNF169	14121	ATGTCACCAGGACTCCTGACAACCAGGAAGGAGGCATTGATGGCCTTCCGGGATGTGGCTGTGGCCTTCACCCAGAAGGAGTGGAAGCTATTGAGTTCTGCTCAGAGGACCCTGTACAGGGAGGTGATGCTGGAGAACTACAGCCATCTGGTCTCCCTGGGAATTGCATTTTCCAAACCAAAACTCATCGAACAGCTGGAGCAAGGCGACGAACCTTGGAGAGAGGAGAACGAACATCTTCTGGACCTTTGTCCAGGTGAGTGGGAAGCCCTGGGCAAGCGAGGGTGCAGGGCAGTGAGGAGCTCAGCAGGTAAGGAAGGAGGGGCTATCTTTGAGGTGCTAGGAGGAAGTTCTTCTTCAGGCCTCCTAGGCCACTGG
ZNF174	2748	ATGGCAGCTAAAATGGAGATAACTTTAAGCTCCAACACTGAAGCTTCCTCCAAGCAAGAGAGACACATAATAGCCAAACTAGAAGAGAAACGGGGCCCTCCTCTGCAAAAAAACTGCCCAGATCCTGAGCTCTGCCGCCAGAGCTTCAGACGCTTTTGTTATCAAGAGGTGTCTGGACCCCAAGAGGCGCTCTCCCAGCTCCGACAGCTCTGCCGTCAGTGGTTGCAACCCGAGCTGCACACCAAGGAGCAGATTTTGGAGCTTCTGGTGATGGAGCAGTTCCTGACCATCCTGCCCCCGGAGATCCAGGCTCGGGTCAGGCATCGATGTCCAATGAGCAGCAAGGAGATTGTGACCCTCGTGGAAGATTTTCACAGAGCATCCAAGAAACCAAAGCAG…
ZNF175	11771	ATGCCTGCTGATGTGAATTTATCCCAGAAGCCTCAGGTCCTGGGTCCAGAGAAGCAGGATGGATCTTGCGAGGCATCAGTGTCATTTGAGGACGTGACCGTGGACTTCAGCAGGGAGGAGTGGCAGCAACTGGACCCTGCCCAGAGATGCCTGTACCGGGATGTGATGCTGGAGCTCTATAGCCATCTCTTCGCAGTGGGGTATCACATTCCCAACCCAGAGGTCATCTTCAGAATGCTAAAAGAAAAGGAGCCGCGTGTGGAGGAGGCTGAAGTCTCACATCAGAGGTGTCAAGAAAGGGAGTTTGGGCTTGAAATCCCACAAAAGGAGATTTCTAAGAAAGCTTCATTTCAAAAGGATATGGTAGGTGAGTTCACAAGAGATGGTTCATGGTGTTCC…
ZNF18	2116	ATGCCCGTTGACTTGGGGCAGGCCCTAGGCCTGCTGCCATCGCTGGCGAAGGCCGAGGACTCCCAGTTCTCAGAATCAGATGCTGCCCTTCAAGAGGAACTCTCCAGCCCTGAGACCGCACGCCAGCTTTTCAGGCAGTTCCGTTACCAGGTGATGTCTGGGCCTCATGAGACCTTGAAGCAACTTCGGAAGCTCTGTTTCCAGTGGCTACAGCCAGAGGTTCACACCAAAGAGCAGATCCTAGAGATCCTCATGTTGGAGCAGTTTCTGACCATCCTGCCTGGGGAGATCCAGATGTGGGTGCGGAAACAGTGTCCAGGAAGTGGAGAAGAGGCAGTGACCCTTGTGGAAAGCTTGAAGGGGGACCCCCAGAGACTGTGGCAATGGATCAGTATCCAG…
ZNF180	56173	ATGCGCAGGGTCTACGCGGGAAGCTGGAAGCGGTGTGCAGCTCAGGACCTCAGCACCCTGCTGTGCCTGGAGGAGAGCATGGAAGAGCAGGATGAGAAGCCCCCAGAGCCCCCGAAGGCCTGTGCACAGGATTCTTTCCTTCCTCAAGAGATTATCATCAAAGTCGAGGGAGAAGACACTGGGTCTCTGACCATCCCATCTCAGGAAGGAGTGAACTTCAAAATTGTGACTGTGGACTTCACACGGGAGGAACAGGGTACTTGGAACCCTGCTCAGAGGACCCTGGACAGAGATGTGATCCTGGAGAACCACAGGGACCTAGTCTCTTGGGACTTGGCAACTGCAGTTGGAAAAAAAGATTCAACTTCAAAGCAGAGGATTTTTGATGAAGAACCAGCT…
ZNF181	71868	ATGCCTCAGGTGACATTTAATGATGTGGCTATAGACTTCACTCATGAAGAGTGGGGATGGCTCAGTTCTGCTCAGAGGGACTTATACAAGGATGTGATGGTCCAGAATTATGAGAACCTGGTCTCTGTAGCAGGTCTTTCTGTAACTAAGCCATATGTGATCACGTTATTGGAGGATGGAAAAGAGCCCTGGATGATGGAGAAAAAACTGTCAAAAGGTATGATTCCAGATTGGGAATCAAGATGGGAAAACAAGGAATTATCAACAAAGAAGGATAATTATGATGAAGATTCACCCCAAACAGTAATAATAGAAAAAGTTGTAAAACAAAGTTATGAATTTTCAAATTCTAAGAAGAATTTGGAATATATAGAGAAGTTGGAAGGGAAGCATGGAAGT…
ZNF184	8172	ATGGAAGATCTGTCCTCTCCAGACTCCACCCTTCTCCAAGGGGGACATAATCTACTCTCATCAGCCAGTTTTCAGGAATCGGTGACTTTCAAGGATGTGATAGTGGACTTTACCCAGGAAGAATGGAAACAGCTGGACCCTGGCCAGAGAGATTTGTTCAGGGATGTGACATTGGAAAATTATACACACCTGGTCTCTATAGGACTCCAAGTTTCTAAACCTGATGTGATTTCCCAGTTAGAGCAAGGGACAGAGCCATGGATCATGGAGCCAAGCATTCCAGTAGGTACCTGTGCAGACTGGGAGACAAGACTTGAAAATAGTGTGTCAGCCCCAGAGCCTGACATTTCTGAAGAAGAGCTATCTCCAGAGGTAATAGTGGAAAAACACAAAAGAGAT…
ZNF189	54338	ATGGCTTCCCCGAGCCCCCCGCCGGAGTCGAAGGAGGAGTGGGATTATCTGGACCCAGCTCAGAGAAGCCTGTATAAAGATGTCATGATGGAGAATTATGGAAACCTGGTCTCACTGGATGTTTTGAACAGAGATAAGGATGAGGAGCCAACTGTAAAACAAGAGATTGAAGAAATTGAGGAAGAAGTGGAACCACAGGGTGTAATAGTTACAAGAATCAAAAGTGAAATTGACCAGGATCCTATGGGTAGAGAAACATTTGAACTTGTTGGTAGGTTAGATAAACAAAGAGGGATCTTCCTATGGGAAATACCAAGGGAATCTTTGACCCAGGAACAGAGAATGTTCAGAGAAAACACTAACATTATCCGTAAAAGACCAAACTCAGAAGAGAAATGC…
ZNF19	10699	ATGGCAGCCATGCCTCTGAAAGCTCAATACCAGGAGATGGTGACCTTCGAGGATGTGGCTGTGCACTTCACCAAGACAGAATGGACTGGCCTTTCTCCTGTCCAGAGGGCCCTGTACAGAAGTGTGATGTTGGAGAATTTTGGGAACCTGACTGCTTTGGGGTACCCAGTTCCCAAACCTGCACTGATCTCACTTTTGGAGAGAGGGGACATGGCTTGGGGCCTGGAAGCACAGGATGATCCCCCAGCAGAGAGGACCAAAAACGTCTGTAAAGATGTTGAGACCAACATTGACAGTGAGTCCACATTAATCCAGGGAATTTCTGAAGAAAGAGATGGGATGATGTCACATGGTCAGCTGAAGAGTGTCCCTCAGAGAACTGACTTCCCAGAAACACGT…
ZNF195	56630	ATGACTCTGTTGACGTTCAGGGATGTGGCCATAGAATTCTCCCTGGAGGAGTGGAAATGCCTGGACCTCGCTCAGCAGAATTTGTACAGGGATGTGATGTTGGAGAACTACAGAAACTTGTTCTCTGTTGGTCTCACTGTCTGTAAGCCAGGCCTGATCACCTGCCTGGAGCAACGAAAAGAGCCCTGGAATGTGAAGAGACAGGAGGCAGCAGACGGACATCCAGAGATGGGATTTCACCATGCTACTCAGGCTTGTCTTGAACTCCTGGGCTCAAGCGATCTGCCTGCCTCAGCCTCCCAAAGTGCTGGGATTACAGGTGTGAACCACCGTGCCCAGCCAGGCCTCAATGTTTCTGTGGACAAATTCACTGCTATGTCTTCTCATTTTACCCAAGAC…
ZNF2	6719	ATGGGAACAGAAAAGCAAAGCCCTTCAGGGGAGACTCGTAAGAAATCCCTCTCCCGGGACAAAGGCTTGCGGCGACGGTCAGCCCTGTCCAGGGAAATTCTCACTAAAGAGAGACACCAGGAATGCAGTGACTGTGGGAAGACCTTTTTTGACCACTCATCCCTCACCCGCCATCAGAGGACTCACACTGGGGAGAAGCCCTACGACTGCCGCGAGTGTGGGAAAGCCTTCAGCCACAGGAGCAGCCTCAGCAGACATCTGATGTCACACACTGGGGAGAGCCCCTACGAGTGCAGTGTGTGCTCAAAAGCCTTCTTTGACCGTTCGTCCCTAACTGTCCATCAGCGAATTCACACTGGAGAGAAACCCTTTCAGTGCAACGAGTGTGGAAAAGCCTTT…
ZNF200	11910	ATGGCTGCAAAAGTGGTTCCTATGCCCCCAAAGCCAAAGCAGTCCTTTATACTGAGAGTTCCGCCAGACTCCAAGCTGGGCCAAGACCTACTTCGAGATGCCACTAACGGGCCCAAGACCATCCACCAGCTAGTGCTGGAGCACTTCCTCACCTTCTTGCCCAAGCCAAGCCTGGTCCAGCCCAGTCAGAAAGTCAAGGAGACCTTGGTTATTATGAAAGATGTGAGCTCAAGCCTTCAGAACAGAGTGCATCCTCGTCCCTTGGTGAAGCTTCTGCCCAAAGGAGTCCAAAAGGAACAAGAGACAGTGTCTCTGTATTTGAAAGCTAACCCTGAGGAGCTGGTGGTCTTTGAGGATTTGAATGTATTTCACTGCCAGGAAGAATGTGTGAGCTTGGAT…
ZNF202	5949	ATGGCTACAGCCGTGGAACCAGAGGACCAGGATCTTTGGGAAGAAGAGGGAATTCTGATGGTGAAACTGGAAGATGATTTCACCTGTCGGCCAGAGTCTGTCTTACAGAGGGATGACCCGGTGCTGGAAACCTCCCACCAGAACTTCCGACGCTTCCGCTACCAGGAGGCAGCAAGCCCTAGAGAAGCTCTCATCAGACTCCGAGAACTTTGTCACCAGTGGCTGAGACCAGAGAGGCGGACAAAGGAGCAGATCCTAGAGCTGCTTGTGCTGGAACAATTTCTTACCGTCCTACCTGGAGAACTACAGAGCTGGGTGCGGGGCCAACGGCCAGAAAGTGGCGAGGAGGCAGTGACGCTGGTGGAGGGTTTGCAGAAACAACCCAGGAGACCAAGGCGG…
ZNF211	71544	ATGAGGACGTTGAGGCAGAGGGAGGTTGAATATTTTTCCAAGGCCACACAACTGGTGAGAGGCAGCACTAAGGACCGAGGCGCACAGGTTCCCATAGCTACAGAGGTGCTTTTCAAACTTACACAGGGAAGTGTGACCTTTGAAGATGTGGCCGTGTACTTCTCCTGGGAGGAATGGGATCTCCTTGATGAGGCTCAGAAACACCTGTACTTCGATGTGATGCTGGAGAACTTTGCACTTACGTCCTCCCTGGGTTGTTGGTGTGGAGTGGAACATGAGGAAACACCTTCTGAACAGAGAATTTCTGGAGAAAGAGTGCCACAGTTCAGGACTTCCAAAGAAGGTTCATCTTCCCAGAATGCCGACTCCTGTGAAATATGTTGCCTGGTCTTGAGAGAT…
ZNF212	2500	ATGGCGGAGTCGGCGCCTGCTCGGCACAGGAGAAAACGACGCTCCACACCTTTAACTTCTTCCACACTTCCTTCACAAGCAACAGAGAAAAGCTCCTATTTTCAGACCACCGAGATTTCACTCTGGACGGTGGTGGCCGCTATTCAGGCTGTGGAGAAGAAGATGGAGTCCCAGGCTGCCCGGCTACAGAGCCTGGAGGGGCGCACGGGGACAGCCGAGAAGAAGCTGGCTGACTGCGAGAAGATGGCCGTGGAGTTCGGGAACCAGCTGGAGGGCAAGTGGGCCGTGCTGGGGACCCTGCTGCAGGAGTATGGGCTACTGCAGAGGCGGCTGGAGAACGTGGAGAACCTGCTGCGCAACAGGAACTTCTGGATCCTGCGGCTGCCCCCGGGCAGCAAG…
ZNF213	5271	ATGGCAGCCCCCTTGGAGGCCCAGGACCAGGCCCCTGGGGAGGGAGAAGGGCTTCTGATTGTGAAAGTGGAAGATTCCTCCTGGGAACAGGAATCTGCCCAGCATGAGGATGGCAGGGATTCCGAAGCCTGCCGCCAGCGCTTCCGGCAATTCTGCTACGGGGATGTGCATGGGCCTCATGAGGCCTTCAGCCAGCTCTGGGAGCTCTGCTGCCGCTGGCTGCGGCCCGAGCTGCGTACCAAGGAGCAGATCCTGGAGCTGCTGGTGCTGGAGCAGTTCCTGACAGTGCTGCCAGGGGAGATCCAGGGCTGGGTGCGTGAGCAGCACCCGGGAAGCGGTGAGGAGGCTGTCGCCTTGGTGGAGGACCTACAGAAGCAGCCAGTGAAAGCCTGGCGACAG…
ZNF214	70583	ATGGCAGTAACATTTGAAGATGTGACTATTATTTTTACATGGGAGGAGTGGAAATTCCTGGATTCTTCTCAAAAAAGACTCTACAGGGAGGTCATGTGGGAGAACTACACAAATGTCATGTCAGTAGAAAACTGGAATGAGAGCTACAAATCCCAAGAAGAAAAATTCAGATACTTAGAATATGAAAATTTTTCCTACTGGCAAGGCTGGTGGAATGCTGGCGCCCAGATGTATGAGAATCAGAACTATGGGGAAACTGTTCAAGGGACAGATTCCAAAGACCTCACACAGCAAGATCGTTCCCAGTGTCAGGAATGGTTAATACTCTCCACACAAGTACCAGGGTATGGGAACTATGAACTGACTTTTGAAAGCAAAAGTCTCAGGAACTTAAAATAT…
ZNF215	6301	ATGCAGCCTCTGAGCAAGTTGATGGCTATCTCAAAACCTCGAAACCTGTCTCTACGTGAACAAAGAGAGGTTCTGAGAGCAGATATGTCTTGGCAGCAGGAAACCAACCCCGTCGTGGAGACACATGACTCTGAGGCATCTCGTCAAAAGTTCAGACATTTCCAGTATTTGAAAGTGTCTGGGCCCCATGAAGCCCTGAGCCAACTCTGGGAGCTCTGTCTTCAATGGCTGAGACCAGAGATTCATACAAAGAAGCAGATTATAGAACTGTTGGTGCTGGAACAATTCCTGGCAATCCTGCCTGAAGAAGTCAGGACTTGGGTGAATTTACAACATCCAAACAACAGTAAAGATATGGTGACCCTCATAGAAGATGTGATTGAAATGCTTGAAGATGAA…
ZNF217	53623	ATGCAATCGAAAGTGACAGGAAACATGCCAACTCAATCCCTCTTAATGTACATGGATGGGCCAGAAGTGATTGGCAGCTCTCTTGGCAGTCCGATGGAGATGGAGGATGCCTTGTCAATGAAAGGGACCGCTGTTGTTCCATTCCGAGCTACACAAGAAAAAAATGTCATCCAAATCGAGGGGTATATGCCCTTGGATTGCATGTTCTGCAGCCAGACCTTCACACATTCAGAAGACCTTAATAAACATGTCTTAATGCAACACCGGCCTACCCTCTGTGAACCAGCAGTTCTTCGGGTTGAAGCAGAGTATCTCAGTCCGCTTGATAAAAGTCAAGTGCGAACAGAACCTCCCAAGGAAAAGAATTGCAAGGAAAATGAATTTAGCTGTGAGGTATGT…
ZNF219	2058	ATGGAGGGCTCACGTCCCCGCGCCCCGAGCGGCCACTTAGCGCCGTCGCCGCCGGCTTTCGACGGCGAGCTGGATCTGCAGCGATACTCCAACGGGCCAGCCGTGAGCGCAGGGTCGCTCGGGATGGGAGCGGTGAGCTGGTCTGAGAGTCGTGCAGGCGAACGGCGCTTCCCCTGCCCTGTATGCGGGAAGCGCTTCCGCTTCAACTCTATCCTTGCTTTGCACCTGCGGGCGCACCCAGGAGCCCAGGCCTTCCAGTGCCCTCACTGCGGCCACCGCGCGGCGCAGCGGGCTCTGCTGCGCTCGCACCTGCGCACACACCAGCCCGAGCGCCCACGTAGTCCTGCTGCACGCCTGTTGCTGGAGTTGGAAGAGCGCGCGCTACTACGCGAGGCCCGA…
ZNF22	2959	ATGAGGTTAGCAAAGCCTAAAGCGGGTATTTCTCGGAGCTCAAGCCAAGGAAAGGCCTATGAGAACAAGCGCAAAACAGGCCGGCAGCGGCAGAAGTGGGGCATGACTATTCGATTTGACTCAAGCTTCAGTAGACTCAGAAGAAGCTTGGATGACAAACCCTATAAATGTACTGAATGTGAAAAGAGTTTCAGTCAGAGTTCAACTCTTTTTCAACACCAGAAGATCCATACTGGAAAGAAATCCCATAAATGTGCTGATTGTGGGAAAAGTTTCTTTCAGAGTTCTAATCTCATTCAGCATCGACGGATCCATACGGGGGAAAAGCCCTACAAATGTGATGAGTGTGGAGAAAGCTTCAAACAGAGCTCAAATCTCATTCAGCACCAGAGAATTCAT…
ZNF221	53624	ATGATTTCACCTTCACTTGAACTGCTTCATTCAGGACTCTGCAAATTCCCTGAAGTAGAAGGAAAAATGACCACATTCAAAGAGGCAGTGACATTCAAGGATGTGGCTGTGGTCTTCACTGAGGAGGAGCTGGGGCTGCTGGACCCTGCCCAGAGGAAGCTGTACCGAGATGTGATGCTAGAGAACTTCAGGAACCTGCTCTCAGTAGGGAATCAACCATTCCACCAAGATACTTTCCACTTCTTAGGGAAGGAAAAGTTTTGGAAGATGAAGACAACAAGCCAAAGAGAAGGGAATTCAGGAGGCAAGATCCAAATTGAGATGGAGACTGTTCCAGAAGCAGGACCACATGAAGAGTGGTCCTGTCAGCAAATATGGGAACAAATTGCAAGTGACCTA…
ZNF223	1178	ATGACCATGTCCAAGGAGGCAGTGACCTTCAAGGATGTGGCAGTGGTCTTCACTGAGGAGGAGCTGGGGCTGCTGGACCTTGCCCAGAGGAAGCTGTATCGAGATGTGATGCTGGAGAACTTCAGGAACCTGCTGTCAGTGGGGCATCAACCATTCCACCGAGATACTTTCCACTTTCTAAGGGAGGAAAAGTTTTGGATGATGGATATAGCAACCCAAAGAGAAGGGAATTCAGGAGGCAAGATCCAACCTGAGATGAAGACTTTTCCAGAAGCAGGACCACATGAAGGGTGGTCCTGCCAGCAGATCTGGGAAGAAATTGCAAGTGATTTAACCAGGCCTCAAGACTCTACCATAAAGAGCTCTCAGTTCTTTGAACAGGGTGATGCCCACTCCCAG…
ZNF224	11777	ATGACCACGTTCAAGGAGGCAATGACCTTCAAGGACGTGGCTGTGGTCTTCACTGAGGAAGAGCTGGGGCTGCTGGACCTTGCTCAGAGGAAGCTGTATCGAGATGTGATGCTGGAGAACTTCAGGAACCTGCTCTCAGTGGGACATCAAGCATTCCACAGGGATACTTTCCACTTCCTAAGGGAAGAAAAGATTTGGATGATGAAGACAGCAATCCAAAGGGAAGGGAATTCAGGAGACAAGATCCAAACTGAGATGGAGACTGTTTCAGAAGCAGGAACACATCAAGAGTGGTCCTTCCAGCAAATCTGGGAAAAAATTGCAAGTGATTTAACCAGGTCTCAAGACTTGGTGATAAATAGCTCTCAGTTCTCCAAAGAAGGTGATTTCCCCTGCCAG…
ZNF225	56060	ATGACCACGTTGAAGGAGGCAGTGACCTTCAAGGACGTGGCTGTGGTCTTCACTGAGGAAGAGCTGAGGCTGCTGGACCTTGCCCAGAGGAAACTGTACCGAGAAGTGATGCTGGAGAACTTCAGGAACCTGCTCTCAGTGGGGCATCAATCACTCCACAGAGATACTTTCCACTTCCTAAAGGAAGAAAAGTTTTGGATGATGGAGACAGCAACCCAAAGAGAAGGGAATTTAGGAGGCAAGATCCAAATGGAGATGGAGACTGTTTCAGAATCAGGAACACATGAAGGCTTGTTCAGTCATCAAACCTGGGAACAAATTTCAAGTGACTTAACCAGGTTTCAAGACTCCATGGTAAACAGCTTTCAGTTCTCCAAACAAGATGATATGCCCTGCCAG…
ZNF227	10592	ATGCCATCTCAGAACTATGACCTTCCCCAGAAGAAGCAGGAGAAAATGACCAAGTTTCAGGAGGCTGTGACATTCAAGGATGTGGCTGTGGTCTTCTCCAGGGAGGAACTGCGACTGCTCGATCTTACCCAGAGGAAGCTGTACCGAGATGTCATGGTGGAGAACTTCAAGAACCTGGTTGCAGTGGGGCATCTTCCCTTCCAACCAGATATGGTATCCCAATTGGAAGCAGAAGAAAAGCTTTGGATGATGGAAACAGAAACCCAAAGAAGCAGCAAGCATCAAAATAAGATGGAAACACTCCAAAAATTTGCATTAAAATACCTTTCAAATCAAGAGCTGTCCTGCTGGCAAATCTGGAAACAGGTTGCAAGTGAATTAACCAGGTGTCTTCAGGGG…
ZNF23	5242	ATGCTGGAGAATTATGGGAATGTGGCCTCCCTGGGATTTCCACTTCTCAAACCTGCTGTGATCTCACAACTGGAGGGAGGAAGTGAGCTGGGGGGCTCATCTCCACTGGCTGCAGGAACAGGCCTCCAGGGCCTCCAGACTGATATTCAGACTGACAATGATTTGACAAAGGAAATGTATGAAGGAAAAGAGAATGTATCATTTGAACTTCAAAGAGACTTTTCCCAGGAAACAGACTTTTCAGAAGCCTCTCTTCTAGAGAAACAACAGGAAGTCCACTCAGCAGGAAATATAAAGAAGGAGAAGAGCAACACCATTGATGGAACAGTGAAAGATGAGACAAGCCCCGTGGAGGAGTGTTTTTTTAGTCAAAGTTCAAACTCATATCAGTGTCATACC…
ZNF230	55375	ATGACCACATTCAAGGAGGCAGTGACCTTCAAGGATGTGGCTGTGTTCTTCACTGAGGAGGAACTGGGGCTACTGGACCCTGCCCAGAGGAAGCTGTACCAAGACGTGATGCTTGAGAACTTCACGAACCTGCTGTCAGTGGGGCATCAACCATTCCACCCTTTCCACTTCCTAAGGGAAGAAAAGTTTTGGATGATGGAGACAGCAACCCAAAGAGAAGGAAATTCAGGCGGCAAGACTATTGCGGAAGCAGGACCACATGAAGACTGCCCTTGCCAGCAAATCTGGGAACAAACTGCAAGTGACTTAACCCAGTCTCAAGACTCCATCATAAATAATTCTCACTTCTTTGAACAAGGTGATGTCCCCTCCCAGGTTGAGGCAGGACTATCTATAATT…
ZNF232	7210	ATGGCTGTATCACTAACAGCAGCTGAAACTCTGGCCCTTCAGGGTACACAGGGACAAGAGAAGATGATGATGATGGGACCAAAGGAAGAGGAACAGTCTTGTGAGTATGAGACCAGGCTACCTGGGAACCACTCTACCAGTCAAGAGATCTTCCGCCAACGCTTCAGGCATCTCCGCTACCAGGAGACTCCTGGTCCCCGGGAGGCCTTGAGCCAACTACGAGTACTCTGCTGTGAGTGGCTGAGGCCAGAGAAACACACGAAGGAGCAGATCCTGGAGTTCCTGGTGCTGGAACAATTCTTGACCATCCTGCCTGAGGAGCTCCAATCCTGGGTGCGGGGACATCACCCTAAGAGTGGAGAGGAGGCTGTGACTGTGCTGGAGGATTTAGAGAAAGGA…
ZNF24	7560	ATGTCTGCACAGTCAGTGGAAGAAGATTCAATACTTATCATCCCAACTCCAGATGAAGAGGAAAAAATTCTGAGAGTGAAGTTGGAGGAGGATCCTGATGGCGAAGAGGGATCAAGTATCCCCTGGAACCATCTCCCAGACCCAGAGATTTTCCGACAGCGATTCAGGCAGTTTGGATACCAGGATTCACCTGGGCCCCGTGAGGCTGTGAGCCAGCTCCGAGAACTTTGCCGTCTGTGGCTCAGGCCAGAGACGCACACAAAAGAACAAATCTTGGAGCTGGTAGTGCTGGAGCAGTTCGTTGCCATCCTACCCAAAGAGCTACAGACTTGGGTTCGAGATCATCATCCAGAGAATGGAGAGGAGGCAGTGACAGTGCTGGAGGATTTGGAGAGTGAA…
ZNF248	53350	ATGAACAAATCCCAGGAACAAGTGTCATTCAAGGATGTATGTGTGGACTTCACTCAGGAAGAGTGGTATCTGCTGGACCCTGCTCAGAAGATTCTATACAGAGATGTGATCCTGGAAAATTATAGCAATCTTGTCTCAGTAGGGTATTGCATTACTAAACCAGAAGTGATCTTTAAGATCGAGCAAGGAGAAGAGCCCTGGATATTAGAAAAAGGATTCCCAAGCCAGTGCCACCCAGAAAGGAAATGGAAAGTTGATGACGTGTTAGAGAGCAGCCAGGAAAATGAAGATGACCATTTTTGGGAGCTTCTATTCCACAACAACAAAACAGTAAGTGTAGAAAATGGAGATAGAGGAAGCAAAACTTTCAATTTGGGCACAGACCCTGTTTCTTTAAGA…
ZNF25	2074	ATGCTGGAAAACTATAGTCACCTTGTCTCAGTGGGTTACCATGTGAATAAGCCAAATGCAGTCTTCAAGTTGAAGCAAGGAAAAGAGCCATGGATATTAGAAGTAGAATTTCCACATCGGGGCTTCCCTGAAGACCTATGGAGCATTCATGATCTAGAAGCAAGATACCAGGAAAGCCAAGCTGGAAATTCAAGGAATGGAGAACTCACAAAACATCAGAAAACTCATACCACAGAGAAAGCCTGTGAATGTAAGGAATGTGGGAAGTTCTTCTGCCAGAAGTCTGCCCTCATAGTACATCAGCATACTCACTCAAAGGGCAAATCCTATGACTGTGATAAATGTGGGAAATCTTTCTCTAAAAATGAAGACCTCATAAGACATCAGAAAATTCACACG…
ZNF250	525	ATGATGGAAACCTATGGGAATGTAGTCTCATTGGGACTTCCAGGATCCAAGCCTGACATAATCTCCCAGCTGGAGCGAGGGGAAGATCCCTGGGTCCTGGACAGGAAGGGGGCTAAGAAGAGCCAGGGCCTGTGGAGTGACTACTCAGACAACCTCAAATATGACCACACTACAGCCTGTACACAACAAGACAGTTTATCTTGTCCATGGGAATGTGAAACCAAGGGAGAGAGTCAAAATACAGACTTGAGTCCGAAGCCATTAATTTCAGAGCAAACAGTGATTCTGGGGAAAACACCCTTGGGGAGGATTGATCAAGAAAATAATGAAACAAAGCAAAGCTTCTGTCTGAGTCCAAACTCTGTTGACCACCGTGAAGTTCAGGTCTTAAGCCAAAGC…
ZNF253	56621	ATGGGACCATTGCAATTTAGAGATGTGGCCATAGAATTCTCTCTGGAGGAGTGGCATTGCCTGGACACTGCACAGCGGAATTTATATAGGGATGTGATGTTAGAGAACTACAGAAACTTGGTCTTCCTTGGTATTGTTGTCTCTAAGCCAGACCTGGTTACCTGTCTGGAGCAAGGAAAAAAACCTTTAACTATGGAAAGACATGAGATGATTGCCAAACCCCCAGTTATGAGTTCTCATTTTGCCCAAGACCTTTGGCCAGAGAACATACAAAATTCTTTCCAAATAGGGATGCTGAGAAGATATGAAGAATGCAGACATGACAATTTACAGTTAAAAAAAGGCTGTAAAAGCGTGGGTGAGCATAAGGTGCACAAAGGAGGTTATAATGGACTTAAC…
ZNF254	10518	ATGGGACTGTTGACATTTAGGGATGTGGCCATAGAATTCTCTCTGGAGGAGTGGCAACACCTGGACATTGCACAGCAGAATTTATATAGAAATGTGATGTTAGAGAACTACAGAAACCTGGCCTTCCTGGGTATTGCTGTCTCTAAGCCAGACCTGATCACCTGTCTGGAACAAGGGAAAGAGCCCTGGAATATGAAGCGACATGAGATGGTGGATGAACCCCCAGGTATGTGTCCTCATTTTGCTCAAGGCCTTTGGCCAGAGCAGGGCATGGAAGATTCTTTTCAAAAAGCAATACTGAGAAGATATGGAAAATATGGACATGAGAATTTACAGTTAAGAAAAGGCTGTAAAAGTGTGGATGAGTATAAGGTGAACAAAGAAGGTTATAATGGACTT…
ZNF256	7455	ATGTTTTTGAGCAGCTGCACATTTGAAGTATCTGGGAAGCCCTTCACTTGCAAGGAGGTTGGGAAGGATTTCCTGGTGAGATCAAGATTTCTTCAGCAACAGGCTGCTCACACCAGAAAGAAGTCAAACAGAACCAAGAGTGCAGTGGCCTTTCACAGTGTAAAAAATCATTACAACTGGGGAGAATGTGTGAAAGCTTTCAGCTACAAACATGTACGTGTTCAGCACCAGGGAGACCTCATTAGGGAAAGATCTTACATGTGCAGTGAATGTGGGAAATCTTTTAGCACAAGCTGTAGCCTCAGTGATCATTTGAGAGTTCACACTTCAGAAAAGCCTTATACATGTGGAGAATGTGGGAAATCCTATAGGCAAAGCTCTAGCCTTATTACGCACCGA…
ZNF257	1560	ATGTTAGAGAACTACAGAAACCTGGTCTTCCTGGGTATTGCTGTCTCTAAGCCAGACCTGATCACCTGTCTGGAGCAAGGAAAAGAGCCCTGTAATATGAAGAGACATGAGATGGTAGCCAAACCCCCAGTTATGTGTTCTCATATTGCTGAAGACCTTTGCCCAGAGCGAGACATAAAATATTTTTTCCAAAAAGTCATACTGAGGAGATATGATAAATGTGAACATGAGAATTTACAATTAAGAAAGGGCTGTAAAAGTGTGGATGAGTGTAAGGTGTGCAAAGGAGGTTATAATGGACTTAACCAATGTCTGATAACTACCCAGAGCAAAATGTATCAATGTGATAAATATGTAAAAGTCTTCTATAAGTTTTCAAATTCAGATAGACATAAGATA…
ZNF26	8746	ATGCATACAGGAGAAAAACCCTATCAATGCAGTGATTGTGGGAAAGCCTTCAATATGAAGACACAACTCATTGTACATCAGGGAGTTCACACAGGAAATAATCCTTATCAATGCGGTGAATGTGGGAAAGCCTTTGGTAGGAAGGAACAGCTCACTGCACATCTGAGAGCTCATGCAGGAGAGAAGCCCTATGGATGCAGTGAATGTGGGAAGGCTTTCAGCAGCAAGTCATACCTTGTTATACATAGGAGAACACACACCGGAGAGAGACCCTATGAATGTAGTTTGTGTGAGAGAGCCTTTTGTGGAAAATCACAGCTGATTATACATCAGAGAACTCATTCAACTGAGAAGCCCTATGAATGCAATGAATGTGAAAAAGCCTACCCTAGGAAGGCA…
ZNF260	71376	ATGATAGGCATGTTGGAAAGTCTTCAGCATGAATCAGATCTCCTTCAGCATGATCAAATTCATACTGGAGAGAAACCTTATGAATGTAATGAATGTAGAAAAACTTTTAGCCTGAAGCAAAACCTTGTAGAGCATAAGAAAATGCATACTGGAGAGAAATCTCATGAATGCACTGAATGTGGTAAAGTGTGCTCTCGAGTCTCATCTCTTACTCTACACCTTAGAAGTCACACAGGAAAGAAGGCATATAAATGTAATAAATGTGGAAAAGCCTTCAGCCAGAAGGAAAACTTCCTTTCTCATCAGAAACATCACACTGGAGAGAAACCTTATGAATGTGAAAAAGTTTCTATTCAGATGCCAACCATCATCAGACACCAGAAAAATCATACAGGAACC…
ZNF263	4846	ATGGCGTCGGGCCCGGGCTCCCAGGAACGGGAAGGGCTCCTGATAGTGAAGCTGGAGGAGGACTGCGCCTGGAGCCAGGAGCTGCCCCCACCTGACCCAGGACCGAGCCCCGAGGCCTCCCACTTGCGCTTCAGACGGTTCCGCTTCCAAGAGGCAGCTGGTCCCCGGGAAGCCCTCAGCCGGCTCCAAGAGCTTTGCCATGGGTGGCTTCGGCCTGAGATGCGCACGAAGGAGCAGATCTTGGAGCTGCTGGTGTTAGAGCAGTTCCTGACCATCCTGCCCCAGGAGATCCAGAGCAGGGTGCAGGAGCTGCATCCGGAGAGCGGCGAAGAAGCGGTGACCCTTGTGGAGGATATGCAGAGAGAGCTTGGGAGACTGAGACAACAGGTCACAAACCAT…
ZNF264	56316	ATGGCGGCAGCGGTGCTGACGGACCGGGCCCAGGTGTCTGTGACCTTTGATGATGTGGCTGTGACTTTCACCAAGGAGGAGTGGGGGCAGCTGGACCTAGCTCAGCGGACCCTGTACCAGGAGGTGATGCTGGAAAACTGTGGGCTCCTGGTGTCTCTGGGGTGTCCTGTTCCCAAAGCTGAGCTGATCTGCCACCTAGAGCATGGGCAGGAGCCATGGACCAGGAAGGAAGACCTCTCCCAAGACACCTGTCCAGGCGACAAAGGAAAACCTAAGACCACAGAACCTACCACTTGTGAGCCAGCCTTGTCAGAGGGAATCTCACTTCAGGGACAAGTGACACAAGGAAACTCAGTGGACTCACAGTTGGGGCAAGCCGAGGATCAGGATGGGCTATCA…
ZNF266	9174	ATGAAAATCCATGTGGGTGAGAAGCCTTATGAATGCAAGGAATGTGGGATAGCCTTCACTAGATCTTCTCAACTTACTGAACATTTAAAAACTCACACTGCAAAGGATCCCTTTGAATGTAAGATATGTGGAAAATCCTTTAGAAATTCCTCATGCCTCAGTGATCACTTTCGAATTCACACTGGAATAAAACCCTATAAATGTAAGGATTGTGGGAAAGCCTTCACTCAGAACTCAGACCTTACTAAGCATGCACGAACTCACAGTGGAGAGAGGCCCTATGAATGTAAGGAATGTGGAAAGGCCTTTGCCAGATCCTCTCGCCTTAGTGAACATACAAGAACTCACACTGGAGAGAAGCCTTTTGAATGTGTCAAATGTGGGAAAGCCTTTGCTATT…
ZNF267	56833	ATGGGACTGTTGACATTCAGGGATGTGGCCGTAGAATTCTCTTTGGAGGAGTGGGAACACCTGGAACCAGCTCAGAAGAATTTGTATCAGGATGTGATGTTAGAAAACTACAGAAACCTGGTCTCTCTGGGTCTTGTTGTCTCTAAGCCGGACCTGATCACCTTTTTGGAACAAAGGAAAGAGCCTTGGAATGTGAAGAGTGAGGAGACAGTAGCCATCCAGCCAGATGTGTTTTCGCATTATAACAAGGACCTGTTGACAGAGCACTGCACAGAAGCTTCATTCCAAAAAGTGATATCGAGGAGACATGGGAGCTGTGATCTTGAGAATTTACATTTAAGAAAAAGGTGGAAAAGGGAGGAGTGTGAAGGGCACAATGGATGTTATGATGAAAAGACT…
ZNF268	53059	ATGGCCACCAGGGTCCGGACAGCTTCTATTTGGGTCCCACCTCTCCAAGAACGAAACAGTTCATGGGATAGGATCAGAAAGCTCCAAGGTCAGGAATCCATCTTGGGCCAAGGGACTCCTGGTCTGCAACCTCTCCCTGGAACACCCAGGCAGAAGCAGAAGAGTCGCAGAATAGAGAAAGTCCTAGAGTGGCTGTTTATTTCCCAAGAGCAGCCAAAAATCACCAAGTCCTGGGGACCTTTGTCATTCATGGATGTGTTTGTGGATTTTACCTGGGAGGAGTGGCAGCTGCTAGACCCAGCACAGAAGTGCCTGTACAGGAGTGTGATGTTGGAGAACTATAGCAACCTGGTGTCCCTAGGGTACCAACACACCAAACCTGATATCATCTTCAAGTTG…
ZNF273	14281	ATGTTAGATAACTACAGAAACCTGGTCTTCCTGGGTATTGCTGTCTCTAAGCCAGACCTGATCACTTGTCTGGAGCAAGGAAAAGAGCCCTGCAATATGAAGAGACATGCGATGGTAGCCAAACCCCCAGTTGTGTGTTCTCATTTTGCCCAAGACCTTTGGCCAAAGCAGGGCTTAAAAGATTCTTTTCAAAAAGTGATACTGAGAAGATATGGAAAATATGGACATGAGAATTTACAATTAAGAAAAGGCTGTAAAAGTGCGGATGAGCATAAGGTGCACAAAAGAGGTTATAATGGACTTAACCAATGTTTGACAACTACCCAGAGCAAAATATTTCAATGTGATAAATATGTTAAAGTCCTTCATAAATTCTCAAATTCAAATATACATAAGAAA…
ZNF274	5846	ATGGCCTCCAGGCTTCCGACGGCCTGGTCCTGTGAACCAGTGACCTTTGAAGATGTAACACTGGGTTTTACCCCGGAAGAGTGGGGACTGCTGGACCTCAAACAGAAGTCCCTGTACAGGGAAGTGATGCTGGAGAACTACAGGAACCTGGTCTCAGTGGAACATCAGCTTTCCAAACCAGATGTGGTATCTCAGTTAGAGGAGGCAGAAGATTTCTGGCCAGTGGAGAGAGGAATTCCTCAAGACACCATTCCAGAGTATCCTGAGCTCCAGCTGGACCCTAAATTGGATCCTCTTCCTGCTGAGAGTCCCCTAATGAACATTGAGGTTGTTGAGGTCCTCACACTGAACCAGGAGGTGGCTGGTCCCCGGAATGCCCAGATCCAGGCCCTATATGCT…
ZNF276	9766	ATGGATACCAGCTCCAGCTGCAAGGCCTTCTTGCTGGACAGTGCGCTGGCAGTCAAGTGGCCACGGGACAAAGAGACGGCGCCACGGCTGCCCCAGCACCGAGGGTGGAACCCTGGGGATGCCCCTCAGACCTCCCAGGGTAGAGGGACAGGGACCCCAGTTGGGGCTGAGACCAAGACCCTGCCCAGCACGGATGTGGCCCAGCCTCCTTCGGACAGCGACGCGGTGGGGCCCAGGTCGGGCTTCCCACCTCAGCCAAGCCTGCCCCTTTGCAGGGCCCCAGGGCAGTTGGGTGAGAAGCAGCTTCCATCTTCAACCTCGGATGATCGGGTAAAAGACGAGTTCAGTGACCTTTCTGAGGGAGACGTCTTGAGTGAAGATGAAAATGACAAGAAGCAA…
ZNF277	12906	ATGCAGGAAGACCGTGATGGGAGCTGCAGCACAGTCGGGGGTGTAGGTTATGGGGACAGTAAGGATTGTATCCTGGAGCCGCTTTCCCTGCCAGAAAGTCCAGGTGGCACCACCACTTTAGAAGGTTCTCCATCTGTGCCTTGTATTTTCTGTGAAGAACATTTTCCTGTGGCTGAACAAGACAAACTTCTGAAGCACATGATTATTGAGCATAAGATTGTCATAGCTGATGTCAAGTTGGTTGCTGATTTCCAAAGGTACATTTTATATTGGAGGAAAAGGTTCACTGAACAGCCCATCACAGATTTTTGTAGTGTAATAAGAATTAATTCCACTGCTCCATTTGAAGAACAAGAGAATTATTTTTTGTTATGTGACGTTTTACCAGAAGATAGAATT…
ZNF280A	11913	ATGGGAGATATCTTTTTGTGTAAGAAAGTGGAATCACCAAAGAAGAATTTGAGAGAATCCAAACAAAGGGAGGAGGATGATGAAGATCCAGATCTGATCTATGTTGGGGTGGAGCATGTACATAGAGATGCTGAAGTTCTCTTTGTCGGGATGATTTCAAATTCAAAACCAGTCGTTTCAAACATTTTGAACAGAGTCACCCCAGGCTCAAATTCAAGAAGAAAGAAAGGCCACTTCCGTCAATATCCTGCTCACGTGTCGCAGCCTGCAAATCATGTGACCTCTATGGCAAAAGCCATCATGCCGGTTTCTCTGTCTGAGGGGCGATCGACAGATAGTCCTGTCACTATGAAGTCTTCATCTGAACCTGGTTATAAAATGAGCTCACCACAAGTTGTT…
ZNF280C	10595	ATGGATGACGACAAACCTTTTCAACCAAAAAACATTTCAAAAATGGCAGAACTCTTTATGGAATGTGAAGAAGAAGAGCTAGAGCCATGGCAGAAGAAAGTAGAAGAAACTCAGGATGAGGATGACGATGAACTGATCTTTGTTGGAGAGATATCAAGTTCAAAACCAGCCATTTCAAATATTTTGAACAGAGGCCACTCCAGCTCATCTTCAAAAGGAATAAAGAGTGAGCCACACAGTCCAGGTATTCCTGAAATATTCAGGACTGCAAGTCAACGCTGCAGAGACCCACCATCAAATCCAGTGGCTGCCTCGCCTAGATTTCATCTTGTATCTAAATCTTCACAAAGCTCTGTTACTGTTGAGAATGCGTCTAAACCTGATTTTACAAAGAATTCA…
ZNF281	10833	ATGAAAATCGGCAGTGGGTTCCTGAGTGGCGGCGGAGGTACCGGCAGTAGCGGTGGTAGCGGCTCCGGCGGCGGTGGTAGTGGCGGCGGCGGCGGCGGCGGCAGCAGCGGCAGGAGGGCAGAGATGGAACCCACCTTTCCCCAGGGTATGGTTATGTTCAACCACCGTCTTCCCCCGGTCACCAGCTTCACCCGGCCGGCGGGGTCGGCCGCCCCTCCCCCGCAATGCGTGTTATCCTCCTCTACCTCCGCAGCCCCGGCCGCTGAGCCCCCCCCTCCGCCAGCCCCGGACATGACTTTCAAGAAGGAGCCGGCGGCGTCAGCCGCGGCCTTCCCCTCGCAGAGGACCTCCTGGGGGTTCTTGCAGTCTTTGGTTAGCATCAAACAGGAGAAACCCGCG…
ZNF285	53976	ATGATTAAGTTCCAGGAAAGGGTGACATTCAAGGATGTGGCTGTTGTCTTCACCAAGGAAGAGCTGGCACTATTGGATAAAGCCCAGATAAACCTGTACCAAGATGTGATGCTGGAAAACTTCAGGAACCTCATGTTAGTGAGAGACGGGATTAAAAACAACATTTTGAATCTTCAGGCAAAGGGGTTAAGTTACCTTTCGCAAGAAGTGCTTCATTGCTGGCAGATTTGGAAACAAAGGATCCGGGATTTAACTGTGAGTCAGGATTATATCGTGAACCTTCAAGAAGAGTGTTCCCCACATTTAGAAGATGTTTCCCTCAGTGAAGAGTGGGCAGGCATTTCTCTTCAGATTTCTGAAAATGAAAACTATGTAGTAAATGCCATTATCAAAAATCAA…
ZNF286A	56597	ATGGAGACTAGACCACAGAGCAAGGATTCAACTTCAGTGCAAGATTTTTCCAAAGCAGAATCATGCAAAGTTGCAATAATAGACAGACTGACACGGAATAGTGTCTATGACTCTAACTTGGAAGCAGCCCTTGAATGTGAAAATTGGTTAGAGAATCAGCAAGGAAATCAGGAGAGACATTTGAGAGAAATGTTCACTCACATGAATTCACTCTCTGAGGAAACAGACCATAAGCATGATGTATACTGGAAAAGCTTCAATCAGAAATCTGTCCTTATCACTGAAGACAGAGTTCCCAAAGGATCTTATGCCTTCCATACACTTGAAAAAAGCTTGAAACAAAAATCAAACTTAATGAAAAAGCAGAGAACTTATAAAGAGAAAAAACCTCATAAATGT…
ZNF287	53586	ATGAACAGTTCTTCACGTTCTCAAATCCTTCTAAGGTGGAAGTCAGACAAGGCTCAGAGTGGACCCTACAATGTTGAGAAGGAAATCCTTACTTCAAGATTCTTGCGTGACACTGAGACCTGTCGACAGAATTTTAGGAATTTTCCATACCCAGACCTGGCTGGTCCTCGAAAGGCATTGAGTCAACTCCGAGAGCTCTGCCTTAAGTGGCTGAGACCTGAGATTCACTCAAAGGAACAAATTTTGGAGCTGCTGGTGCTGGAGCAATTCCTGACCATCCTGCCTGGTGAGGTTAGGACTTGGGTAAAGTCCCAGTATCCAGAGAGCAGCGAGGAAGCAGTGACTCTGGTGGAGGATTTGACTCAGATTCTAGAAGAGGAAGCTCCTCAAAACTCTACC…
ZNF296	6279	ATGTCCCGCCGCAAGGCCGGCAGCGCGCCCCGCCGAGTAGAGCCCGCGCCCGCCGCCAACCCAGACGACGAGATGGAAATGCAGGACCTCGTCATCGAACTCAAGCCCGAGCCAGACGCGCAGCCCCAACAGGCCCCAAGGCTGGGGCCCTTCTCCCCGAAGGAGGTGTCCTCGGCGGGGCGGTTCGGCGGCGAACCCCACCACTCCCCTGGCCCCATGCCCGCCGGGGCCGCCCTCCTCGCCCTCGGCCCGCGGAACCCGTGGACCCTGTGGACGCCGTTGACCCCGAACTATCCCGACCGCCAGCCCTGGACCGACAAACACCCAGATCTGTTGACCTGCGGCCGCTGCCTGCAGACCTTCCCGTTGGAGGCCATCACTGCCTTCATGGACCACAAG…
ZNF3	633	ATGTTGGCGGCTGCGCTCCTAAAGGCCAAGTCCCAGGAGCTGGTAACCTTTGAGGATGTAGCTGTGTACTTCATCCGGAAGGAGTGGAAGCGTTTGGAACCTGCTCAGAGGGACCTCTATAGAGATGTGATGCTGGAGAATTACGGGAATGTGTTCTCACTGGATCGTGAGACCAGGACTGAAAATGATCAAGAAATTTCTGAAGACACAAGATCACATGGGGTCCTACTGGGAAGATTTCAAAAGGATATTTCTCAGGGTCTCAAGTTTAAAGAAGCCTATGAACGAGAAGTCAGTCTGAAAAGGCCGCTGGGGAACTCCCCTGGAGAAAGACTGAACAGGAAAATGCCAGATTTTGGTCAAGTGACAGTTGAGGAGAAGCTAACCCCCAGGGGAGAG…
ZNF30	72207	ATGGCCCATAAATATGTGGGTTTGCAGTATCACGGATCAGTGACATTTGAGGATGTGGCCATAGCCTTCTCCCAGCAGGAGTGGGAGAGTCTGGACTCTTCCCAGAGGGGCTTGTACAGAGATGTGATGTTGGAGAACTACAGGAACTTGGTGTCAATGGCAGGACATTCCCGTTCTAAACCACATGTGATCGCCTTATTGGAACAATGGAAAGAGCCTGAAGTGACAGTGAGGAAAGATGGAAGAAGATGGTGCACAGATTTGCAGTTGGAAGATGATACAATCGGCTGTAAAGAAATGCCCACCTCTGAAAACTGTCCATCTTTTGCTCTACATCAGAAAATAAGTAGACAGAAACCACGTGAATGTCAGGAATATGGAAAGACCCTTTGTCAAGAC…
ZNF300	54029	ATGATGAAGTCCCAGGGGTTAGTATCATTCAAGGATGTGGCTGTGGATTTCACCCAGGAGGAGTGGCAGCAACTTGACCCTTCTCAGAGGACCCTGTACAGGGATGTGATGCTGGAGAACTACAGCCACCTGGTCTCAATGGGGTATCCAGTTTCCAAACCAGATGTCATCTCCAAGTTGGAACAAGGAGAAGAGCCATGGATCATAAAGGGAGACATATCAAATTGGATCTATCCAGATGAATATCAGGCAGATGGGAGACAAGACAGGAAGAGTAACCTTCACAACTCCCAGTCATGTATTTTGGGGACAGTTTCCTTCCATCATAAGATACTGAAAGGAGTCACAAGGGATGGTTCATTGTGCTCCATTTTAAAAGTCTGTCAAGGTGATGGTCAG…
ZNF302	1339	ATGTCTCAGGTGACATTTAGTGATGTGGCTATAGACTTCTCTCATGAAGAGTGGGCATGCCTAGATTCTGCTCAGAGGGACTTATACAAGGATGTGATGGTCCAGAATTATGAGAACCTGGTCTCTGTAGGTCTTTCCGTAACTAAGCCATATGTGATCATGTTATTGGAGGATGGAAAAGAGCCCTGGATGATGGAGAAAAAACTGTCAAAAGATTGGGAATCAAGATGGGAAAACAAGGAATTATCAACAAAGAAGGATATTTATGATGAAGATTCACCCCAACCAGTAACAATGGAAAAAGTTGTAAAACAAAGTTATGAATTTTCAAATTCTAATAAGAATTTGGAATATACAGAATGCGACACATTTAGAAGCACCTTTCATTCAAAGTCTACT…
ZNF311	70576	ATGCAGGAGGTTGTGCTGTTGGATGAGAGTTCAGGACCACCAAGCCAGCTGCTTTGGACCCGCCAGGATACCCAGCTCCCTCAGGAAAGCGCTCTATTACCTGCTCCATATCCTGCCTTCACTAAAGATGGAAGCCAAGGAAACCTGCCGCAAGCAGATATCACACTAATGAGCCAGGCCCAAGAGTCAGTGACATTTGAGGATGTAGCTGTGAACTTCACTAACAGGGAGTGGCAGTGTCTGACCTACGCTCAAAGGCATCTCTATAAGGATGTGATGTTGGAAAATTATGGGAACATGGTATCACTTGGATTTCCATTTCCTAAACCTCCTTTAATCTCTCATCTGGAGCGAGAAGTAGACCCCTGTGTGCAGGATCCACAGGACAGGGAGTCCCTA…
ZNF317	14646	ATGGCAGCTCTGTCCCCCACATTTGCCACGTCCACCCAGGATTCCACCTGTCTCCAGGACTCAGAATTTCCTGTTTCTTCAAAAGACCATTCCTGTCCCCAGAATTTGGACCTGTTCGTGTGCAGTGGTCTGGAGCCTCACACACCCAGTGTTGGTTCCCAGGAATCGGTGACTTTCCAAGATGTCGCTGTGGACTTTACCGAGAAGGAGTGGCCCTTGCTGGATTCTTCTCAGAGAAAACTGTACAAAGATGTAATGCTGGAGAACTACAGCAACCTCACTTCACTGGGGTATCAGGTCGGCAAACCCAGCCTCATCTCACACTTGGAGCAGGAGGAGGAGCCGAGGACAGAGGAGAGGGGCGCTCACCAGGGCGCTTGTGCAGATTGGGAGACTCCA…
ZNF32	12749	ATGTTTGGATTTCCAACAGCTACCCTGCTGGACTGTCATGGAAGATATGCCCAGAATGTAGCGTTCTTCAATGTGATGACTGAAGCCCACCACAAATATGACCACTCTGAGGCTACAGGATCCTCAAGCTGGGATATCCAAAATTCTTTCAGAAGAGAGAAGCTGGAACAAAAATCCCCAGATTCGAAGACACTACAGGAAGATTCACCTGGAGTGAGACAAAGGGTCTATGAGTGCCAGGAGTGTGGAAAATCCTTCCGGCAAAAAGGTAGTCTAACGTTACATGAGAGAATCCACACTGGTCAAAAGCCTTTTGAGTGCACCCACTGTGGAAAAAGCTTCAGGGCCAAAGGCAATCTTGTTACACATCAACGGATACACACGGGAGAGAAGCCTTAT…
ZNF320	56411	ATGGCTCTTTCTCAGGGTCTACTGACATTCAGGGATGTGGCCATAGAATTCTCTCAGGAGGAGTGGAAATGCCTGGACCCTGCTCAGAGGACTCTATACAGAGACGTGATGCTGGAGAATTATAGGAACCTGGTCTCCCTGGATATCTCTTCCAAATGCATGATGAATACATTGTCATCAACAGGGCAAGGCAATACAGAAGTGATCCACACAGGGACATTGCAGAGACAAGCAAGTTATCACATTGGAGCATTTTGCTCCCAGGAAATTGAGAAAGACATTCATGACTTTGTGTTTCAGTGGCAAGAAGATGAAACAAATGACCATGAAGCACCCATGACAGAAATAAAAAAGTTGACTAGTAGTACAGACCGATATGATCAAAGGCATGCTGGAAAC…
ZNF322	11560	ATGTACACTTCAGAAGAGAAATGTAATCAGAGAACTCAAAAAAGGAAAATATATAATGTATGCCCTCGGAAGGGTAAAAAGATTTTTATTCATATGCATGAGATTATTCAGATAGATGGTCATATATACCAGTGCCTTGAATGCAAGCAAAACTTCTGTGAAAACTTAGCTCTTATTATGTGTGAGAGAACCCATACTGGGGAGAAACCTTATAAATGTGATATGTGTGAGAAAACCTTTGTCCAAAGCTCAGATCTTACTTCACACCAGAGGATCCACAATTACGAGAAACCTTATAAATGTAGCAAATGTGAGAAGAGCTTTTGGCATCACTTAGCGCTTTCAGGACATCAGAGAACACATGCAGGTAAAAAATTCTATACATGTGACATTTGTGGC…
ZNF324	4991	ATGGCCTTTGAGGATGTGGCTGTGTACTTCTCCCAGGAGGAGTGGGGGCTCCTGGACACAGCCCAGAGGGCCCTGTACCGCCGCGTGATGCTAGACAACTTCGCACTTGTGGCCTCGCTGGGACTCTCCACCTCTCGACCTCGTGTGGTCATCCAACTGGAGCGTGGCGAGGAGCCCTGGGTTCCCAGTGGAACGGACACAACCCTGTCCAGGACCACCTACAGGAGGCGCAACCCTGGTTCCTGGAGTTTGACAGAGGATAGAGATGTTTCTGGAGAATGGCCACGAGCTTTCCCAGATACCCCACCTGGGATGACTACTAGCGTCTTCCCTGTTGCCGGTGCCTGCCACAGTGTAAAAAGCCTGCAGAGACAACGGGGTGCCTCCCCATCTCGGGAG…
ZNF324B	70829	ATGACCTTCGAGGATGTGGCCGTGTACTTCTCCCAGGAGGAGTGGGGGCTCCTGGACACAGCGCAGAGGGCCCTGTACCGCCACGTGATGCTGGAAAACTTCACACTTGTGACCTCACTTGGACTCTCTACCTCCCGACCTCGTGTGGTCATTCAACTTGAGCGTGGCGAGGAGCCCTGGGTTCCCAGTGGAAAGGACATGACCCTGGCCAGGAACACCTACGGGAGGCTCAACTCTGGTTCCTGGAGTTTGACAGAGGATAGAGATGTTTCTGGAGAATGGCCACGAGCTTTCCCAGATACCCCACCTGGGATGACTACTAGCGTCTTCCCAGTTGCCGATGCCTGCCACAGTGTAAAAAGCCTGCAGCGACAACCGGGTGCCTCCCCATCTCAGGAG…
ZNF329	10640	ATGAGATTGAAAATGACGACTCGGAATTTTCCTGAGAGAGAAGTACCCTGTGATGTAGAAGTGGAAAGATTCACAAGGGAAGTTCCCTGCTTGTCCAGTTTAGGTGATGGTTGGGACTGTGAGAACCAGGAGGGACACTTGAGGCAATCAGCTTTAACTCTGGAGAAACCAGGGACTCAGGAAGCAATTTGTGAATATCCTGGTTTTGGGGAGCATTTGATTGCAAGCTCAGACCTTCCACCGTCTCAGAGAGTTCTGGCAACAAATGGTTTCCATGCACCTGACTCAAATGTTAGTGGTCTGGATTGTGACCCCGCCTTACCCAGCTATCCTAAAAGTTATGCAGATAAGAGAACTGGTGACAATGATGCCTGTGGAAAAGGCTTCAACCATTCCATG…
ZNF331	6496	ATGGCCCAGGGTTTGGTGACGTTCGCCGACGTAGCCATAGACTTTTCTCAGGAGGAGTGGGCCTGTCTGAACTCTGCTCAGAGGGACCTGTACTGGGACGTGATGCTGGAGAACTACAGTAACTTGGTCTCACTGGATTTGGAGTCAGCATATGAAAATAAGAGTTTACCTACAAAAAAAAACATTCATGAAATAAGGGCTTCCAAAAGGAATTCAGATAGAAGAAGTAAATCCCTTGGCCGTAACTGGATATGTGAAGGTACGCTTGAAAGACCACAGCGCTCCAGAGGGAGGTATGTCAATCAGATGATCATCAATTATGTCAAAAGGCCTGCTACTAGAGAAGGCACCCCTCCTAGAACACATCAGAGACATCATAAGGAGAATTCCTTTGAATGT…
ZNF333	14169	ATGGAATCCGTCACCTTTGAGGATGTGGCCGTGGAGTTCATCCAGGAGTGGGCATTGCTGGACAGCGCACGGAGGAGCCTGTGCAAATACAGGATGCTTGACCAGTGCAGGACCCTGGCCTCCAGGGGAACTCCACCATGCAAACCCAGTTGTGTCTCCCAGCTGGGGCAAAGAGCAGAGCCAAAGGCAACAGAACGAGGGATTCTCCGTGCCACAGGTGTTGCCTGGGAATCTCAACTTAAACCCGAAGAGTTGCCTTCTATGCAGGATCTTTTGGAAGAAGCATCCTCCAGGGACATGCAAATGGGGCCGGGGCTGTTCCTGAGGATGCAGCTGGTGCCCCCCATAGAAGAGAGGGAGACACCATTGACTCGAGAGGACCGGCCAGCTCTCCAGGAG…
ZNF33A	54339	ATGTTTCAGGTAGAACAGAAGTCCCAGGAGTCAGTATCATTTAAAGATGTGACTGTGGGCTTCACCCAGGAGGAGTGGCAGCACCTGGACCCTAGTCAGAGGGCTCTGTATAGAGATGTGATGCTGGAGAACTACAGCAACCTTGTCTCAGTGGGGTATTGTGTTCACAAACCAGAGGTGATCTTCAGGCTGCAACAAGGAGAAGAGCCATGGAAACAGGAGGAAGAATTCCCAAGCCAAAGCTTTCCAGAAGTCTGGACAGCTGATCACCTGAAAGAGAGGAGCCAAGAAAACCAATCTAAACATTTGTGGGAAGTTGTATTCATCAATAATGAAATGCTGACTAAGGAACAAGGTGATGTAATAGGAATACCATTTAATGTGGATGTAAGTTCTTTT…
ZNF34	9453	ATGATGGTAGGGGTGGCCCTGAGACCCCCATGCAGCCACCCCTTGGGATGTATTAGCTGGCTCGGTGGCAGATGGGTCAGGCCACCCACTGTGCTGCTGCCTTTAGCATGCTTCTGCTGCCTCCCCGCCCCTACCAGCCCACTCTGGACCACACCTGGGCTGCAGCAGTCCCTGTCATTCCAGGCCGAGGTGACCTTCGAGGACGTGGCTGTGTACCTCTCCCGGGAGGAATGGGGCCGCCTGGGCCCTGCTCAGAGGGGCCTCTACAGGGACGTGATGCTGGAGACCTACGGGAACCTAGTCTCACTGGCTCTTGGGACCAGAACTGAGTACAAGGAGTTGACTTCACAGGAGACATTTGGTGAGGAAGATCCCCAGGGATCTGAGCCAGTAGAAGCC…
ZNF341	53259	ATGGCGCAGGCGATCTTTGAGGCCCTGGAGGGAATGGACAATCAGACCGTTCTGGCTGTCCAGTCATTATTGGATGGCCAAGGAGCAGTCCCTGATCCGACAGGCCAGAGTGTCAATGCGCCCCCTGCTATCCAGCCATTGGATGACGAGGATGTATTTCTCTGCGGGAAGTGTAAGAAGCAATTCAACTCGCTGCCAGCGTTTATGACCCACAAGCGGGAACAGTGCCAGGGGAATGCCCCCGCCCTGGCCACAGTCTCACTGGCCACCAACAGCATCTACCCACCTTCGGCAGCACCCACAGCGGTCCAGCAGGCCCCAACTCCTGCCAATCGCCAGATCTCCACATACATCACAGTGCCCCCGTCCCCACTGATCCAGACCCTGGTGCAGGGGAAC…
ZNF345	2043	ATGGAAAACCTTACAAAACACAGCATTGAGTGTTCAAGTTTCAGAGGTGATTGGGAATGTAAAAACCAGTTTGAGAGAAAACAGGGATCTCAGGAAGGACATTTCAGTGAAATGATATTTACTCCTGAAGACATGCCCACTTTCAGTATCCAGCATCAGAGAATTCATACTGATGAGAAACTCCTTGAATGTAAGGAATGTGGGAAGGATTTTAGTTTTGTATCAGTCCTTGTTCGACATCAGCGAATTCATACTGGTGAGAAACCTTATGAATGCAAAGAATGTGGCAAGGCCTTTGGTAGTGGTGCAAACCTTGCTTACCATCAAAGAATTCATACTGGTGAGAAGCCTTTTGAATGTAAAGAATGTGGGAAGGCCTTTGGTAGTGGCTCAAACCTT…
ZNF346	4978	ATGGAGTATCCCGCGCCGGCCACGGTGCAGGCCGCGGACGGCGGAGCGGCCGGGCCTTACAGCAGCTCGGAGTTGCTGGAGGGCCAGGAGCCGGACGGGGTGCGCTTTGACCGCGAGAGGGCGCGCCGCCTGTGGGAAGCCGTGTCCGGTGCCCAGCCGGTGGGTAGAGAGGAAGTGGAGCACATGATCCAGAAGAACCAATGTCTCTTCACCAACACCCAGTGTAAGGTTTGCTGCGCCTTGCTTATTTCTGAGTCCCAGAAGCTGGCACATTACCAGAGCAAAAAACATGCCAACAAAGTGAAGAGATACCTAGCAATCCATGGAATGGAGACATTAAAGGGGGAAACGAAGAAGCTAGACTCAGATCAGAAGAGCAGCAGAAGCAAAGACAAGAAC…
ZNF35	71060	ATGACTGCAGAATTGAGAGAAGCCATGGCCCTAGCCCCATGGGGCCCAGTGAAGGTGAAAAAGGAGGAGGAAGAAGAAGAAAACTTCCCAGGTCAGGCATCCAGCCAACAAGTGCACTCCGAGAACATCAAAGTCTGGGCCCCAGTGCAGGGTCTTCAGACAGGCCTTGATGGATCAGAAGAGGAAGAAAAGGGTCAGAACATATCCTGGGATATGGCGGTAGTCCTGAAAGCAACTCAGGAGGCACCTGCTGCTTCAACCCTTGGCAGCTACTCATTACCAGGGACTCTGGCCAAGAGTGAGATACTGGAGACTCATGGGACCATGAACTTTCTAGGTGCTGAAACCAAGAACCTACAGTTACTGGTTCCAAAAACTGAGATATGTGAGGAAGCTGAA…
ZNF350	5946	ATGATCCAGGCCCAGGAATCCATAACACTGGAGGATGTGGCTGTGGACTTCACTTGGGAGGAGTGGCAACTCCTGGGCGCTGCTCAGAAGGACCTGTACCGGGACGTGATGTTGGAGAACTACAGCAACCTGGTGGCAGTGGGGTATCAAGCCAGCAAACCGGATGCACTCTTCAAGTTGGAACAAGGAGAACAACTGTGGACAATTGAAGATGGAATCCACAGTGGAGCCTGTTCAGACATATGGAAAGTTGATCATGTGCTGGAGCGCTTGCAGAGTGAAAGCCTGGTGAACAGAAGGAAACCATGTCATGAACATGATGCATTTGAAAATATTGTTCATTGCAGCAAAAGTCAGTTTCTGTTAGGGCAAAATCATGATATATTTGACTTACGTGGA…
ZNF354A	10646	ATGGCTGCTGGGCAGCGGGAAGCGAGGCCCCAGGTGTCACTGACGTTTGAGGATGTGGCTGTGCTGTTTACCCGAGATGAGTGGAGAAAGCTGGCCCCTTCTCAGAGAAACTTGTACCGGGATGTGATGCTGGAGAACTATAGGAACCTGGTCTCACTGGGGCTCCCATTTACCAAACCAAAAGTGATCTCCCTGTTGCAGCAAGGAGAAGATCCCTGGGAGGTGGAGAAAGACGGTTCTGGCGTCTCCTCTCTAGGATCGAAGAGCAGTCATAAAACCACAAAGTCAACGCAAACACAAGACTCTTCATTTCAGGGACTGATACTGAAAAGATCCAACAGGAATGTACCTTGGGATTTGAAATTAGAAAAGCCTTACATATATGAAGGCAGATTAGAG…
ZNF354C	71110	ATGGCTGTGGATCTGCTGTCTGCTCAGGAGCCTGTGACATTCAGGGATGTGGCCGTGTTCTTCAGCCAGGACGAGTGGTTGCACCTGGACTCTGCCCAGAGGGCCTTGTACCGGGAGGTGATGCTGGAGAACTACAGCAGCCTGGTCTCACTGGGGATTCCATTTTCAATGCCAAAGTTGATTCATCAGTTGCAGCAAGGAGAAGATCCCTGCATGGTGGAAAGAGAAGTCCCTTCAGATACCCGTCTAGGTTTCAAGACTTGGCTTGAAACAGAAGCATTGCCTCATAGACAGGACATTTTTATAGAAGAAACATCTCAGGGAATGGTAAAGAAAGAATCCATTAAGGATGGTCACTGGGACATTAACTTTGAAGAAGCTGTGGAATTTGAGAGCGAG…
ZNF366	56668	ATGCAGAAGGAAATGAAGATGATCAAAGACGAGGATGTGCATTTCGACTTGGCTGTGAAGAAGACCCCCTCCTTTCCCCACTGCCTGCAGCCAGTGGCTTCTCGGGGAAAGGCTCCCCAAAGACACCCCTTCCCGGAAGCTCTCCGAGGGCCATTTTCCCAGTTTCGGTATGAACCTCCCCCAGGAGACCTAGATGGGTTCCCCGGGGTCTTCGAAGGAGCAGGGTCTAGGAAACGGAAGAGCATGCCCACAAAGATGCCCTATAACCACCCTGCAGAAGAAGTCACCCTCGCCCTCCACTCAGAGGAGAACAAAAACCACGGCCTTCCCAACCTCCCTTTGCTGTTCCCGCAGCCCCCGCGCCCCAAGTATGACTCTCAGATGATCGACCTGTGCAAC…
ZNF37A	7745	ATGATCACATCCCAGGGATCAGTGTCGTTTAGGGATGTGACTGTGGGCTTCACTCAAGAGGAGTGGCAGCATCTGGACCCTGCTCAGAGGACCCTGTACAGGGATGTGATGCTGGAGAACTACAGCCACCTTGTCTCAGTAGGGTATTGCATTCCTAAACCAGAAGTGATTCTCAAGTTGGAGAAAGGCGAGGAGCCATGGATATTAGAGGAAAAATTTCCAAGCCAGAGTCATCTGGAATTAATTAATACCAGTAGAAACTATTCAATAATGAAGTTCAATGAGTTTAACAAAGGTGGAAAATGTTTCTGTGATGAAAAGCATGAAATAATTCATTCTGAAGAGGAACCTTCTGAATATAATAAAAATGGGAACAGCTTCTGGCTGAATGAAGACCTC…
ZNF385C	15010	ATGGAAGGTCAGCGAGGGGCTCCCCGGAGGAGCCGGGGCCGCCCGGTGTCCAGGGGAGGTGCCGGACACAAAGCCAAGAGAGTCACAGGGGGCCGGGGCGGCCGGCAGGGGCCCAGCCCTGCCTTCCACTGTGCTCTCTGTCAGCTCCAGGTCAATTCAGAGACCCAACTGAAGCAGCACATGAGCAGCAGGAGGCACAAAGACCGCCTGGCCGGGAAGACCCCCAAGCCCTCCAGCCAGCACAGCAAGCTGCAGAAGCACGCAGCGCTGGCTGTGAGTATCCTCAAGTCTAAACTGGCCTTGCAGAAGCAACTCACCAAGACGTTGGCAGCCCGCTTCCTGCCCAGCCCGCTCCCCACCGCAGCCACTGCCATCTGTGCTCTGCCAGGGCCCCTGGCC…
ZNF394	11750	ATGAATTCCAGCTTGACCGCCCAGAGGCGCGGCAGTGACGCCGAGTTGGGACCCTGGGTGATGGCTGCGAGGTCCAAGGACGCGGCGCCGTCCCAACGCGACGGACTTTTGCCCGTGAAAGTGGAGGAAGACTCACCCGGAAGTTGGGAGCCCAACTATCCCGCGGCTTCGCCGGACCCCGAAACTTCTCGACTGCACTTTAGGCAGCTGCGTTACCAGGAGGTGGCTGGACCGGAAGAGGCGCTGAGCCGGCTCCGAGAACTCTGTCGTCGGTGGCTGAGACCCGAGCTGCTCTCCAAGGAGCAGATCCTGGAGCTGCTGGTGCTGGAGCAGTTCCTCACCATCCTGCCCGAGGAGCTTCAAGCCTGGGTGCGAGAGCACTGCCCAGAGAGCGGGGAG…
ZNF396	14111	ATGTCTGCAAAATTGGGAAAGTCATCATCACTCCTAACACAAACTTCAGAGGAGTGTAATGGGATTCTGACAGAGAAGATGGAAGAGGAAGAGCAGACCTGTGATCCAGACTCTAGCCTCCACTGGAGCAGCAGCTACAGCCCAGAGACCTTCCGCCAGCAATTCAGGCAGTTTGGCTACCAGGATTCACCTGGGCCCCATGAGGCTCTGAGCCGGCTCTGGGAACTTTGTCATCTCTGGCTGAGGCCGGAAGTGCACACCAAGGAGCAGATCCTGGAGCTGCTGGTGCTGGAGCAGTTCCTGGCCATCCTCCCAAAAGAGCTTCAGGCCTGGGTGCAGAAGCATCATCCAGAGAATGGAGAGGAAACTGTGACTATGCTGGAGGATGTGGAGAGAGAG…
ZNF397	5107	ATGGCTGTGGAATCTGGAGTGATTTCAACCCTGATACCTCAGGATCCTCCGGAACAAGAACTAATACTAGTGAAAGTAGAAGATAACTTTTCCTGGGATGAGAAATTTAAGCAGAATGGGAGTACTCAATCCTGCCAAGAATTGTTTCGTCAGCAATTCAGAAAATTTTGCTACCAGGAGACACCTGGGCCCCGGGAGGCTCTGAGCCGACTCCAGGAACTTTGCTATCAGTGGCTAATGCCAGAGTTGCACACAAAGGAGCAGATCTTAGAACTGCTGGTACTGGAGCAGTTCCTGAGCATTCTGCCTGAGGAGCTGCAGATCTGGGTTCAGCAACATAATCCAGAAAGCGGCGAGGAAGCTGTGACCCTGTTGGAGGATTTAGAGAGGGAGTTTGAT…
ZNF398	10556	ATGGCTGAGGCGGCCCCGGCCCCGACATCTGAATGGGACTCCGAGTGCCTTACATCCCTGCAGCCCCTTCCTCTTCCTACACCCCCAGCAGCAAATGAGGCACACCTGCAGACAGCAGCTATCTCTCTGTGGACAGTGGTGGCCGCCGTGCAGGCTATAGAGAGGAAGGTGGAGATCCACAGCCGGCGACTCCTACACCTAGAAGGTCGGACAGGGACAGCAGAGAAGAAACTAGCCAGCTGTGAAAAGACAGTTACCGAGCTTGGGAACCAGCTGGAGGGCAAGTGGGCCGTGCTGGGAACCCTGCTGCAGGAGTACGGGCTGCTGCAGAGGCGGCTGGAGAACTTGGAGAACCTGCTGCGCAACAGGAACTTCTGGATCCTGCGGCTCCCTCCAGGT…
ZNF404	52793	ATGGCCCGGGTGCCATTGACATTCAGCGATGTTGCCATAGACTTCTCTCAGGAGGAGTGGGAATATTTAAACTCGGATCAGAGGGATTTGTACAGAGATGTGATGTTGGAGAATTATACTAACTTGGTCTCATTGGACTTTAATTTCACAACTGAAAGCAACAAGTTATCTTCAGAAAAAAGAAATTATGAAGTAAATGCGTACCATCAGGAGACATGGAAAAGAAATAAAACCTTCAACCTTATGAGGTTTATTTTCAGAACTGACCCACAGTACACAATTGAATTTGGGAGACAACAGAGACCTAAAGTGGGATGTTTTAGTCAAATGATATTCAAAAAACATAAATCCCTTCCTCTACATAAGAGAAATAACACAAGAGAGAAATCATATGAGTGT…
ZNF41	2496	ATGGCAGCTAATGGGGACTCTCCCCCATGGTCCCCGGCCCTGGCTGCAGAGGGACGTGGCAGCTCATGTGAGGCTTCAGTGTCATTTGAGGACGTGACTGTGGACTTCAGCAAGGAGGAGTGGCAGCACTTGGACCCTGCCCAGAGACGCCTGTACTGGGATGTGACACTAGAGAACTACAGCCACCTGCTCTCAGTGGGGTACCAAATTCCCAAGTCAGAGGCTGCCTTCAAGTTGGAGCAAGGAGAGGGGCCATGGATGCTGGAGGGGGAAGCCCCACATCAGAGCTGTTCAGGTGAGGCTATTGGGAAAATGCAGCAACAGGGAATTCCTGGAGGAATTTTCTTCCACTGTGAGAGATTTGATCAACCCATAGGAGAAGATTCATTATGTTCTATT…
ZNF410	11738	ATGTTATCAGATGAGTTAGAATCCAAACCAGAGCTCCTGGTACAGTTTGTTCAGAATACGTCCATCCCATTGGGACAGGGGCTTGTAGAATCAGAAGCTAAAGATATTACTTGCTTGTCCCTCCTTCCCGTGACTGAAGCCTCAGAATGCAGTCGGCTAATGTTACCAGATGATACTACAAATCATTCTAACTCCTCCAAGGAGGTCCCTTCCTCAGCTGTTTTGAGAAGCCTTCGGGTGAATGTGGGTCCAGACGGAGAGGAGACGAGAGCTCAGACTGTACAGAAATCCCCGGAGTTTTTGTCCACTTCAGAGTCTTCTAGCTTGTTGCAAGATCTACAGCCAAGTGATAGCACTTCTTTTATTCTTCTTAACCTAACAAGAGCAGGTCTGGGCTCT…
ZNF414	5286	ATGGAGGAGAAACCCTCAGGGCCCATCCCAGACATGCTGGCCACTGCAGAGCCCAGCTCCAGTGAGACCGACAAGGAGGTGTTGTCCCCGGCTGTGCCAGCTGCAGCCCCTTCCTCCTCCATGTCGGAGGAGCCAGGCCCTGAGCAGGCAGCCACACCGCCAGTGTGGGAACGTGGAGGGGCTGGAGGGATGCGGCAGGGCTCCTCCCCAGCCCCAGACAGCTGCCAGCCTGGCCCCGGACCCAGCCCTGGCCTGACCAGCATAGTCTCCGGGACCAGCGAGGACCTGCGGCCTCCCAGACGACGCCCACCTCCAGGGAAGCAAATCCCTTGCTCCAGCCCTGGCTGCTGCCTCAGTTTTCCCAGCGTCCGTGACCTGGCACAGCATCTGCGAACCCAC…
ZNF415	14041	ATGTGGGAGCACAGGAAAGAGCCCTGGACCATAGAAAGCCAAGTACGAGTAGCAAGAAAACCAAAAGGGTGGGAATGGATCAAAGGTGTGAAAACAGATCTGTCTCGTAACTGTGTAATCAAGGAACTAGCACCACAACAGGAAGGTAACCCAGGAGAAGTATTCCACACAGTGACATTGGAACAACATGAAAAACATGACATTGAAGAGTTTTGCTTCAGGGAAATCAAGAAAAAAATACACGACTTTGACTGTCAGTGGAGAGATGATGAAAGAAATTGCAACAAAGTGACTACGGCCCCAAAAGAAAATCTTACTTGTAGGAGAGACCAACGCGATAGAAGAGGTATAGGAAACAAGTCTATTAAACATCAGCTTGGATTAAGCTTTCTACCACAT…
ZNF416	59	ATGGCGGCGGCCGTGCTTAGGGATTCGACTTCGGTTCCCGTGACTGCAGAAGCTAAACTTATGGGCTTTACACAGGGCTGTGTGACCTTTGAGGACGTGGCCATTTACTTCTCCCAGGAAGAATGGGGGCTCCTTGATGAGGCTCAGAGGCTCCTGTACCGCGATGTGATGCTGGAGAACTTTGCACTTATAACTGCGCTGGTTTGTTGGCATGGGATGGAGGATGAAGAGACACCTGAGCAAAGTGTTTCTGTAGAAGGAGTACCTCAGGTCAGGACTCCAGAGGCCAGTCCATCCACCCAGAAGATTCAATCCTGTGACATGTGTGTCCCATTCCTGACCGACATTTTGCACCTGACCGATTTGCCTGGGCAGGAACTATACTTGACTGGGGCATGT…
ZNF418	53566	ATGCAGGGCACTGTGGCATTTGAAGATGTGGCTGTGAACTTTTCCCAGGAGGAGTGGAGTCTCCTTAGTGAGGTTCAGAGATGCCTTTACCATGACGTGATGCTGGAGAACTGGGTACTTATATCCTCCCTGGGTTGTTGGTGTGGATCAGAAGATGAGGAGGCACCTTCTAAGAAGAGCATTTCTATACAAAGAGTGTCTCAGGTCAGCACTCCTGGGGCAGGTGTGTCTCCCAAGAAGGCCCACTCTTGTGAAATGTGTGGCGCGATCTTGGGAGACATTTTGCACTTGGCAGATCATCAGGGGACACATCACAAGCAGAAACTGCACAGGTGTGAGGCATGGGGGAATAAATTGTATGATAGTTCAAACCGTCCGCACCAGAATCAGTACCTTGGA…
ZNF419	5328	ATGGCGGCGGCCGCCCTGAGGGACCCCGCTCAGGTTCCTGTGGCTGCAGACTTGCTTACAGACCATGAGGAGGGCTATGTGACCTTTGAGGATGTGGCTGTCTACTTCTCCCAGGAGGAATGGAGATTGCTTGATGACGCTCAGAGGCTCCTCTACCGCAATGTGATGCTGGAGAACTTTACACTTCTGGCCTCTCTCGGACTTGCATCTTCCAAGACCCATGAAATAACCCAGCTGGAGTCATGGGAGGAGCCCTTCATGCCTGCTTGGGAAGTTGTGACTTCAGCCATACCGAGAGGTTGTTGGCATGGAGCCGAGGCTGAGGAGGCTCCTGAGCAGATTGCTTCTGTAGGACTGCTCAGTTCAAACATTCAGCAACACCAGAAGCAGCACTGTGGA…
ZNF420	12424	ATGGCTCGGAAATTAGTGATGTTCAGGGATGTTGCCATTGACTTCTCTCAGGAAGAGTGGGAATGCCTGGACTCTGCTCAGAGAGATTTGTATAGAGATGTGATGTTGGAGAACTATAGCAACTTGGTATCACTAGACTTGCCTTCAAGGTGTGCAAGTAAGGACTTATCTCCAGAAAAGAACACTTATGAAACAGAATTATCCCAATGGGAAATGAGTGACAGACTTGAAAACTGTGATCTTGAAGAGTCCAATTCCAGGGATTATTTGGAAGCCAAAGGCAAGATGGAGAAGCAACAAGAAAATCAGAAGGAATATTTCAGGCAAGGGATGATCATATATGACAAAATGTCCATTTTCAACCAGCATACTTACTTATCTCAACATTCAAGATGTCAT…
ZNF423	53498	ATGCATAAGAAGAGGGTTGAAGAGGGGGAGGCCTCAGACTTCTCGCTGGCCTGGGATTCCTCCGTGACAGCAGCAGGAGGCCTAGAAGGAGAGCCAGAGTGCGATCAGAAAACCAGCCGTGCGCTGGAAGACAGGAACAGCGTGACAAGTCAAGAGGAGAGAAATGAGGATGATGAAGACATGGAGGATGAATCAATTTACACCTGCGATCACTGTCAGCAGGACTTCGAGTCTCTGGCAGACCTGACGGACCACCGGGCCCACCGCTGTCCTGGAGATGGTGATGACGACCCACAACTCTCCTGGGTGGCCTCGTCTCCCTCCAGCAAGGATGTTGCGTCACCCACGCAGATGATCGGAGATGGTTGTGACCTCGGCCTCGGCGAGGAGGAAGGGGGC…
ZNF426	3759	ATGGCAGCTGCTGATTTGTCCCATGGACATTATCTTTCTGGGGACCCAGTTTGCCTTCATGAAGAAAAGACACCAGCAGGAAGAATAGTGGCTGACTGCCTAACAGATTGTTATCAGGATTCAGTGACCTTTGACGATGTGGCTGTGGACTTCACCCAGGAGGAGTGGACTTTACTGGACTCAACTCAGAGAAGCCTCTACAGTGACGTGATGCTGGAGAACTACAAGAACCTGGCCACAGTAGGAGGTCAGATCATCAAACCCAGTCTAATCTCTTGGTTGGAACAAGAAGAGTCAAGGACAGTTCAGGGAGGAGTTCTCCAAGGATGGGAAATGCGACTTGAAACCCAGTGGTCTATACTTCAGCAGGACTTTTTGAGGGGTCAGACATCCATTGGG…
ZNF428	10604	ATGACAGAGACCCGTGAGCCAGCTGAGACTGGGGGCTACGCCAGCTTGGAAGAAGATGATGATGACCTTTCCCCAGGCCCCGAGCATTCCTCTGATTCAGAATACACTCTCTCAGAGCCGGACTCCGAAGAGGAAGAAGATGAGGAGGAGGAGGAAGAGGAGACCACTGACGATCCTGAATATGATCCTGGCTACAAGGTGAAGCAGCGCCTTGGCGGGGGCCGTGGTGGCCCATCCCGCCGGGCCCCCCGTGCAGCCCAGCCCCCGGCCCAGCCTTGCCAGCTCTGTGGCCGCTCACCCCTTGGGGAGGCCCCACCGGGAACCCCACCCTGCCGGCTCTGCTGCCCTGCTACAGCCCCCCAGGAAGCACCAGCCCCTGAAGGCAGGGCCCTCGGGGAG…
ZNF431	71083	ATGGACGACTTGAAATATGGAGTGTATCCTCTCAAGGAAGCAAGTGGATGCCCTGGGGCTGAGAGGAATCTTCTAGTTTACTCTTATTTTGAAAAGGAGACATTGACATTTAGGGATGTGGCCATAGAATTCTCTCTGGAGGAGTGGGAATGCCTGAACCCTGCTCAGCAGAATTTATATATGAATGTGATGTTAGAAAACTACAAAAACCTGGTCTTCTTGGGTGTTGCTGTCTCTAAGCAAGACCCAGTCACCTGTCTGGAGCAAGAAAAAGAGCCCTGGAATATGAAGAGACATGAGATGGTGGATGAACCCCCAGCTATGTGTTCTTATTTTACCAAAGACCTTTGGCCAGAGCAAGACATAAAAGATTCTTTTCAACAAGTAATACTGAGAAGA…
ZNF433	10687	ATGCAAGAAACCTTCAGGAACCTGGCCTCTATAGGGAAAAAATGGAAACCCCAGAACATATATGTAGAGTACGAAAATCTAAGGAGAAACCTAAGAATTGTGGGAGAGAGACTCTTTGAAAGTAAAGAAGGTCATCAGCATGGAGAAATTTTGACCCAGGTTCCAGATGACATGCTGAAGAAAACAACTACTGGAGTAAAATCATGCGAAAGCAGTGTGTATGGAGAAGTAGGCAGTGCTCATTCATCTCTTAATAGGCACATCAGAGATGACACTGGACACAAGGCATATGAGTATCAAGAATATGGACAGAAACCATATAAATGTAAATACTGTAAAAAACCTTTCAACTGTCTCTCCTCTGTTCAGACACATGAAAGGGCTCATAGTGGAAGGAAA…
ZNF436	11396	ATGGCAGCCACCCTGCTCATGGCTGGGTCCCAGGCACCTGTGACGTTTGAAGATATGGCCATGTATCTCACCCGGGAAGAATGGAGACCTCTGGACGCTGCACAGAGGGACCTTTACCGGGATGTTATGCAGGAGAATTATGGAAATGTTGTCTCACTAGATTTTGAGATCAGGAGTGAGAACGAGGTAAATCCCAAGCAAGAGATTAGTGAAGATGTACAATTTGGGACTACATCTGAAAGACCTGCTGAGAATGCTGAGGAAAATCCTGAAAGTGAAGAGGGCTTTGAAAGCGGAGATAGGTCAGAAAGACAATGGGGAGATTTAACAGCAGAAGAGTGGGTAAGCTATCCTCTCCAACCAGTCACTGATCTACTTGTCCACAAAGAAGTCCACACA…
ZNF438	71842	ATGCAGAATTCTGTATCAGTACCACCAAAAGATGAAGGTGAATCAAACATCCCTTCTGGAACAATACAGAGTAGGAAAGGTTTGCAGAATAAGAGTCAGTTTAGGACCATTGCACCAAAAATTGTGCCCAAAGTCCTAACGTCCAGAATGCTGCCATGTCATTCACCATCACGCTCTGATCAGGTGAATCTGGGACCCTCCATCAACTCCAAGCTGCTGGGGATGTCCACCCAGAACTATGCCCTGATGCAGGTTGCTGGCCAGGAGGGGACATTTTCTCTTGTTGCTCTGCCACATGTTGCCTCAGCTCAGCCAATTCAGAAACCCAGAATGTCCCTACCTGAAAACCTGAAACTTCCTATTCCTAGATATCAACCCCCTAGAAATAGCAAAGCATCA…
ZNF44	9506	ATGGCCCTGTGTTATGGAACTTTCTGGGGCTACCCTAAGATGCTGGAAGCTGCCAATCTCATGGAGGGCCTAGTGGATATCGGCCCTTGGGTCACTCTTCCCAGAGGACAGCCTGAGGTGTTGGAGTGGGGCCTCCCAAAGGATCAGGACTCAGTGGCCTTTGAGGATGTGGCTGTGAACTTCACCCATGAGGAGTGGGCTTTGCTGGGTCCATCACAGAAGAATCTCTACAGAGATGTGATGCGAGAAACCATTAGGAACCTGAACTGTATAGGAATGAAATGGGAAAACCAGAACATTGATGATCAGCACCAAAATCTCAGGAGAAATCCAAGGTTATCGGAGACATGGTTACAGAATTTCATTTTGATCCATTATGGTCACCTGGTAGCTTTGTCT…
ZNF449	10819	ATGGCTGTGGCCCTGGGTTGTGCAATCCAGGCATCCTTGAATCAAGGCTCTGTGTTTCAAGAATATGATACTGACTGTGAAGTTTTCCGTCAGCGCTTCAGGCAGTTCCAGTACAGAGAAGCAGCTGGGCCTCATGAAGCATTTAACAAACTCTGGGAGCTTTGCTGTCAATGGCTGAAGCCAAAGATGCGCTCTAAGGAACAAATCCTGGAGCTGCTAGTGTTGGAGCAATTCCTAACTATCCTGCCCACAGAGATAGAGACCTGGGTGAGGGAGCACTGCCCAGAGAATAGAGAAAGAGTTGTGTCACTGATAGAAGACTTACAGAGAGAACTTGAGATACCAGAGCAGCAGGTTGATATGCATGACATGCTCTTGGAAGAACTGGCACCAGTGGGA…
ZNF451	1345	ATGGGAGACCCGGGGTCGGAGATAATAGAATCTGTCCCTCCAGCTGGCCCTGAGGCATCTGAGTCAACAACGGATGAAAATGAAGACGACATTCAGTTTGTCAGTGAAGGACCATTACGACCTGTTCTTGAATACATTGATCTGGTCAGCAGTGATGATGAAGAGCCTAGCACCTCTTATACTGATGAGAATATTAAACGTAAAGACCATATTGATTATCAGAAGGATAAAGTTGCTTTAACTCTGGCTCGTCTAGCCCGCCATGTTGAAGTGGAGAAACAGCAGAAAGAAGAGAAGAATAGAGCATTCAGAGAAAAAATTGATTTTCAGCATGCTCATGGGTTACAAGAATTGGAATTTATTCGAGGACATTCTGATACAGAAGCAGCAAGACTGTGT…
ZNF454	53523	ATGGCTGTCAGCCACCTGCCAACCATGGTCCAGGAATCGGTGACCTTCAAGGATGTGGCTATACTGTTCACCCAGGAAGAGTGGGGGCAGCTGAGCCCCGCCCAGAGGGCCCTGTACAGGGACGTGATGCTGGAGAACTACAGCAACCTGGTCTCACTGGGACTCTTAGGACCCAAACCAGATACGTTTTCCCAGCTAGAAAAAAGGGAAGTGTGGATGCCAGAGGACACCCCTGGAGGCTTCTGTCTTGACTGGATGACTATGCCTGCCAGTAAGAAATCTACTGTCAAGGCAGAGATTCCTGAAGAAGAATTGGATCAATGGACAATAAAGGAAAGATTCAGTAGCAGTAGTCACTGGAAGTGTGCTAGCCTGCTGGAGTGGCAATGTGGAGGCCAG…
ZNF460	55829	ATGGCGGCGGCGTGGATGGCTCCGGCGCAGGAGTCTGTGACCTTCGAGGATGTGGCTGTGACATTTACCCAGGAGGAGTGGGGGCAGTTGGACGTGACCCAGAGGGCCTTGTACGTGGAGGTGATGCTGGAGACCTGTGGGCTTCTGGTCGCACTGGGTGACAGCACAAAACCTGAGACCGTAGAGCCTATCCCTTCTCATCTGGCCTTGCCTGAGGAAGTCTCACTCCAGGAACAGCTGGCACAGGGAGTCCCAAGATACTCCTATTTGGGGCAGGCCATGGATCAAGATGGGCCATCTGAAATGCAGGAATACTTTTTGAGACCAGGGACAGACCCACAGAGTGAGAAACTCCATGGGAAAATGAGCCTTGAACACGAAGGTTTGGCGACAGCTGAT…
ZNF461	2014	ATGGAAGAATTTAAAAGCCATAGTCCTGAGAGATCAATTTTCAGCGCTATCTGGGAAGGCAACTGTCATTTTGAGCAACATCAGGGACAAGAGGAGGGTTATTTTAGACAACTTATGATTAACCATGAAAACATGCCCATTTTTAGCCAACATACTTTACTCACTCAAGAATTTTATGATAGAGAGAAAATCTCTGAATGTAAAAAGTGTAGAAAAATCTTCAGTTACCATTTATTTTTTAGTCACCACAAAAGAACTCATTCTAAAGAACTTTCTGAATGTAAAGAATGCACAGAAATTGTTAATACACCATGCCTTTTTAAACAACAGACAATTCAAAATGGTGACAAATGCAATGAGTGTAAAGAATGTTGGAAGGCCTTTGTTCATTGCTCACAA…
ZNF462	11181	ATGACCACTGAAGTGAGCCCTTCCCAAGTCTCCATCACTGAGGAGGAGGTGGGAGAGGAGCCCGTGTCCACTTCTCACTTCTCTACCTCCCACCTGGTCTCCCACACTGTGTTCCGGTGCCAGCTCTGCAAGTACTTCTGCTCCACGAGGAAGGGGATCGCCAGGCACTACCGCATCAAGCACAATAATGTCCGAGCCCAGCCAGAAGGCAAGAACAACCTCTTCAAGTGTGCCCTGTGTGCCTACACCAACCCCATCCGCAAAGGTCTGGCAGCCCACTACCAGAAGCGCCACGACATTGATGCGTATTACACTCACTGCTTGGCAGCCTCCAGGACCATCAGCGACAAGCCCAACAAAGTGATCATCCCATCCCCGCCCAAGGACGACTCCCCTCAG…
ZNF467	13666	ATGAGAGAGACCTTGGAGGCCCTCAGCTCCCTGGGATTCTCTGTGGGACAGCCAGAGATGGCCCCCCAAAGTGAGCCCAGGGAAGGATCCCATAATGCCCAGGAGCAGATGTCCTCTTCTAGGGAAGAGAGAGCACTGGGGGTGTGCTCAGGGCACGAGGCCCCTACACCGGAGGAAGGTGCCCACACAGAACAAGCCGAGGCTCCCTGCAGAGGCCAGGCGTGCTCAGCACAGAAGGCTCAGCCTGTGGGTACCTGCCCAGGAGAGGAGTGGATGATTCGGAAGGTGAAGGTGGAGGACGAAGATCAGGAGGCAGAAGAGGAGGTCGAATGGCCCCAGCATCTATCGTTACTTCCCAGCCCCTTTCCCGCGCCTGACCTGGGGCATCTGGCTGCCGCG…
ZNF468	13370	ATGAATGTGGCAAGGTTTTTAATCAAAAAGCAACCTTTGCACATCACCATAGACTTCATACTGGAGAGAAACCTTACAAATGGGAGGAATGTGACAAAAGTTTTCAGTTGTAAATCAAACCTTAAAACACATAAGAAAATTCACATTGAAGAGAAACCATACAGAGGTAAGGTTTGTGACAAGGTTTTTGCATATAATGCATATCTGGCAAAACATACTAGAATTCACACTGGAGAGAAACTCATTATAAGTGTAATGAGTGTGGCAAGACCGTTGGTCAAAATTCACACCTTG
ZNF473	7169	ATGGCTGAGGAATTTGTGACCCTCAAGGATGTCGGCATGGACTTCACCTTGGGAGACTGGGAGCAGCTCGGGCTGGAACAGGGGGACACGTTCTGGGACACAGCGTTGGACAATTGCCAGGACCTCTTCCTGCTGGACCCCCCAAGACCCAACCTGACCTCCCACCCAGATGGCAGTGAAGATCTGGAGCCTCTGGCAGGAGGAAGCCCAGAAGCAACAAGCCCTGATGTGACTGAGACCAAGAACTCTCCTCTGATGGAGGATTTCTTCGAAGAAGGATTCTCCCAGGAGATTATAGAGATGTTATCCAAGGATGGCTTCTGGAACTCCAATTTCGGAGAAGCCTGTATAGAGGACACCTGGTTAGATAGTTTGCTAGGCGATCCAGAAAGTCTTCTG…
ZNF483	13381	ATGCAAGCTGTAGTGCCCTTGAACAAGATGACAGCCATCTCACCAGAACCTCAAACTCTGGCCTCGACTGAACAAAATGAGGTCCCAAGAGTGGTTACTTCTGGGGAACAAGAAGCTATTTTAAGAGGAAATGCTGCTGATGCAGAGTCTTTCAGACAGAGGTTTAGGTGGTTTTGTTACTCAGAAGTAGCTGGACCCAGGAAAGCTCTGAGTCAACTCTGGGAGCTCTGCAATCAGTGGCTGAGACCAGACATTCACACGAAAGAACAGATTTTAGAGCTTCTGGTGTTTGAGCAGTTCCTGACCATTTTGCCTGGGGAGATCAGGATTTGGGTAAAGTCACAACATCCTGAGAGTAGTGAGGAAGTGGTGACCCTAATAGAAGATTTGACCCAGATG…
ZNF484	53084	ATGACCAAGTCCCTGGAATCAGTGTCATTCAAGGACGTAACTGTAGACTTCAGTAGGGATGAGTGGCAACAATTAGACCTTGCTCAGAAAAGCCTGTACAGAGAAGTGATGCTGGAAAACTATTTCAACTTGATCTCAGTGGGATGTCAAGTTCCCAAACCAGAAGTCATCTTCAGCTTGGAACAAGAAGAGCCATGTATGTTGGATGGTGAGATCCCCAGTCAGAGCCGTCCAGATGGGGACATTGGTTTTGGACCTTTACAACAGAGGATGTCTGAAGAAGTTTCTTTCCAGTCTGAGATTAATATTAATCTCTTCACAAGAGATGACCCATATTCCATTTTAGAAGAATTGTGGAAAGACGATGAACACACAAGAAAATGTGGAGAAAACCAGAAC…
ZNF485	7363	ATGCTGGAGAACTATGGGAATCTGGTGTCTGTGGGGCTTCTCTCTTCCAAACCAAAACTAATTACTCAGTTGGAGCAAGGGGCAGAGCCCTGGACTGAGGTGCGAGAGGCTCCATCAGGCACACATGCAGTCGAGGATTACTGGTTTGAAACAAAGATGTCAGCCCTAAAGCAAAGCACTTCTGAAGCATCCGTTCTGGGAGAGCGAACGAAAAGTGTCATGATGGAAAAAGGCCTGGACTGGGAGGGCAGAAGCTCCACAGAGAAGAACTATAAGTGCAAGGAATGTGGGAAAGTCTTCAAATACAATTCGTCCTTTATTAGCCACCAGAGAAATCACACCAGTGAGAAACCACATAAATGTAAAGAATGTGGGATCGCCTTTATGAACAGTTCATCC…
ZNF488	13673	ATGCCAGAGTGGCCACCTTGCTTATCTGTGGCCCCGGCCCTGGTGATCACCATGGCAGCTGGGAAGGGAGCCCCGTTGAGCCCATCGGCTGAAAACAGATGGCGACTTAGCGAACCTGAGCTGGGCCGGGGCTGCAAGCCAGTGCTGCTCGAGAAGACGAACCGCCTGGGCCCTGAGGCTGCTGTGGGCAGGGCGGGCCGGGATGTGGGCAGTGCGGAGCTGGCACTGTTGGTAGCCCCAGGCAAGCCCCGACCTGGCAAGCCGCTGCCCCCGAAGACACGTGGAGAGCAGAGGCAGAGCGCCTTCACGGAGCTGCCGAGGATGAAGGACCGGCAGGTGGATGCTCAGGCCCAGGAGAGGGAGCACGATGACCCCACAGGCCAACCTGGTGCCCCACAG…
ZNF490	10146	ATGCGCAGGAATTCCAGTCTCAGTTTCCAGATGGAGCGACCCCTCGAGGAGCAAGTCCAGAGCAAGTGGTCGTCTAGTCAAGGCCGCACAGGAACAGGAGGGTCTGATGTCCTCCAGATGCAGAACAGTGAACACCATGGACAAAGCATCAAGACTCAAACTGACTCCATCTCCCTTGAGGATGTGGCTGTGAACTTCACCCTGGAGGAGTGGGCTTTGCTGGATCCTGGCCAGAGGAATATCTACAGAGATGTGATGCGGGCAACCTTCAAGAACCTGGCCTGTATAGGGGAAAAATGGAAAGACCAGGATATTGAAGATGAACACAAAAACCAGGGAAGAAATCTAAGAAGTCCTATGGTTGAAGCACTCTGTGAAAATAAAGAAGATTGTCCATGT…
ZNF491	71791	ATGGGAGAGAGACTCTTTGAGAGTGCAGAAGGTAGTCAGTGTGGAGAAACTTTCACCCAGGTTCCGGAAGACATGCTGAACAAGAAAACTCTTCCTGGAGTAAAATCATGTGAAAGTGGTACATGTGGAGAAATCTTCATGGGATATTCATCCTTTAATAGGAACATCAGAACTGACACTGGACACCAACCACATAAGTGTCAGAAATTTTTAGAGAAGCCATATAAACATAAACAACGTAGGAAAGCCTTGAGCCATAGCCACTGCTTTCGAACACATGAAAGGCCTCACACTAGAGAGAAACCTTTTGATTGTAAGGAATGTGAAAAATCTTTCATTTCTCCTGCAAGCATTCGAAGATATATGGTAACGCACAGTGGAGATGGACCTTATAAATGT…
ZNF492	100063985	ATGTTAGAGAACTACAGAAACCTGGTCTTCGTGGGTATTGCTGCCTCTAAGCCAGACCTGATCACCTGTCTGGAGCAAGGAAAAGAACCTTGGAATGTGAAGAGACATGAGATGGTAGCTGAACCCCCAGTTGTATGTTCTTATTTTGCCCGAGACCTTTGGCCAAAGCAGGGCAAAAAAAATTATTTCCAAAAAGTGATACTGAGAAGATATAAAAAATGTGGATGTGAAAATTTACAGTTAAGAAAATACTGTAAAAGCATGGATGAGTGTAAGGTGCACAAAGAATGTTACAATGGACTTAACCAGTGTTTGACGACTACCCAGAACAAAATATTTCAATGTGACAAATATGTGAAAGTCTTTCATAAATTTTCAAATTCAAACAGACATACGATA…
ZNF501	2679	ATGAAACATGGGAGAGTTAACATGCAGAAGAAACCTTCAAAGTGTAGTGAATGTGGGAAGTTCTTTACTCAGAGATCATCTCTTACCCAGCACCAGAGGATTCACAGAGGAGAGAAGCCCTATGTGTGCAGTGAATGTGGAAGTTGTTTCCGTAAACAGTCAAATCTTACTCAACATCTGAGAATTCATACCGGAGAGAAACCTTATAAATGTAATGAATGTGAGAAAGCCTTTCAAACAAAAGCAATTCTTGTTCAGCATCTGAGAATTCATACTGGAGAGAAACCCTATAAATGCAATGAATGTGGAAAAGCCTTTTGTCAGAGCCCATCCCTTATTAAACACCAGCGAATTCATACTGGAGAGAAACCATATAAATGTACAGAATGTGGCAAAGCC…
ZNF502	1760	ATGTTGAATATGCAAGGAGCTGAAGAGAGAGACATTAGAAGAGAGACTTGTCCAGGCTGGGTAAACAAGAACAAGCCTGCTCTGGAGCAGGATGTCTGTAAAATTGACTCATCAGGGATAGTAGTAAAGAGGTTCCAAGAGGATGAATACCAAGATTCTACATTTGAAGAAAAATATGCATGTGAGGGCATGAAGGAAAACTCTCCTAGGGAGATTGCTGAATCATGCCTTTTCCAGGAAGGAGGTTTTGGGAGAATAACTTTCATCCACAAAGAAGCACCCCCTGAAATTATTAGTCAAGGATATAATTTTGAGAAAAGCTTGCTTTTGACCTCAAGCCTTGTTACACGTCTCAGGGTTTCTACAGAAGAGAGTCTGCATCAGTGGGAAACAAGTAAT…
ZNF511	8221	ATGCAGTTGCCCCCCGCGCTGTGCGCCCGCCTCGCTGCGGGGCCCGGGGCGGCGGAGCCACTGCCTGTAGAGCGGGATCCCGCGGCTGGGGCCGCGCCCTTTCGCTTCGTTGCGCGCCCCGTGCGCTTCCCGCGGGAGCACCAGTTCTTCGAGGATGGGGACGTGCAGCGCCACCTCTACCTCCAGGACGTGATCATGCAGGTGGCCGACGTGCCTGAGAAGCCCAGGGTGCCCGCGTTTGCCTGCCAGGTGGCCGGCTGCTGCCAGGTGTTCGATGCCCTGGACGACTACGAGCACCACTACCACACGCTGCACGGAAATGTTTGCTCCTTTTGCAAGCGGGCCTTCCCTTCCGGACACCTGCTGGACGCCCACATCCTGGAGTGGCACGATTCGCTC…
ZNF512	10540	ATGAAGATGAGAAGAATCAAGCCAGCTGCTACTTCTCATGTCGAAGGGTCAGGTGGAGTATCAGCCAAGGGGAAAAGGAAACCCAGGCAGGAAGAAGATGAAGACTATCGAGAATTTCCTCAGAAGAAGCATAAGCTTTATGGGAGGAAGCAACGGCCTAAAACTCAGCCCAATCCCAAATCCCAGGCCCGTCGTATTCGGAAGGAACCACCAGTTTATGCAGCAGGCAGTTTGGAGGAGCAATGGTACTTAGAAATCGTTGATAAAGGCAGTGTCTCCTGCCCTACCTGCCAGGCAGTGGGGAGGAAGACCATAGAGGGTTTAAAGAAACACATGGAAAACTGCAAGCAGGAAATGTTTACTTGTCATCATTGTGGGAAACAACTTCGTTCACTGGCA…
ZNF513	13632	ATGCCCCGAAGGAAGCAAAGCCACCCGCAGCCCGTGAAATGCGAGGGGGTCAAAGTGGATACTGAAGACTCCCTCGACGAAGGACCCGGGGCCCTGGTATTGGAGAGTGATTTGCTACTAGGCCAGGATCTGGAGTTTGAGGAGGAAGAGGAAGAGGAGGAAGGCGACGGCAACAGTGACCAGCTCATGGGCTTCGAGAGAGACTCGGAAGGAGACTCTCTGGGGGCCAGGCCTGGGCTTCCCTATGGGCTGAGCGACGATGAGTCTGGGGGCGGCCGGGCACTAAGTGCGGAGAGTGAAGTTGAGGAGCCAGCCAGGGGTCCAGGGGAGGCCAGGGGTGAGAGGCCAGGCCCAGCCTGCCAGCTGTGTGGGGGGCCGACAGGTGAGGGGCCGTGTTGT…
ZNF517	54320	ATGGCGATGGCACTCCCGATGCCTGGACCTCAGGAGGCGGTTGTGTTCGAGGATGTGGCTGTGTACTTCACAAGGATAGAGTGGAGTTGCCTGGCCCCCGACCAGCAGGCACTCTACAGGGACGTGATGCTGGAGAACTATGGGAACCTGGCCTCACTAGGCTTTCTTGTTGCCAAACCAGCACTGATCTCCCTATTGGAGCAAGGAGAGGAGCCGGGGGCCTTGATTCTGCAGGTGGCTGAACAGAGCGTGGCCAAAGCCAGCCTGTGCACAGATTCCAGGATGGAGGCTGGGATCATGGAGTCTCCTCTGCAGAGAAAGCTCTCCAGGCAGGCAGGACTGCCGGGCACCGTGTGGGGGTGCCTCCCCTGGGGGCACCCTGTGGGGGGGCACCCTGCA…
ZNF518A	52952	ATGACTTTGATATCTCAAAGGAATAATATGCTTCAAACAATGGATTATGAGAAAAGTGTATCTTCTTTGTCAGCAACATCAGAATTGGTTACAGCATCAGTGAATTTGACCACAAAATTTGAAACAAGAGATAATGTTGACTTCTGGGGAAATCATCTCACTCAGAGTCACCCCGAGGTATTAGGTACCACCATTAAAAGTCCAGATAAAGTCAACTGTGTTGCCAAACCAAATGCATACAACAGTGGAGATATGCATAATTATTGCATTAATTATGGCAACTGTGAGTTACCTGTTGAATCCTCCAACCAAGGATCATTACCTTTTCATAATTACTCAAAAGTGAATAATTCTAATAAACGTCGTAGGTTTTCAGGAACAGCAGTGTATGAAAACCCT…
ZNF519	13155	ATGGAACTCTTAACATTCAGGGATGTGGCCATAGAATTCTCTCCAGAAGAGTGGAAATGCCTAGACCCTGCCCAACAGAATTTATATAGAGATGTGATGTTGGAGAACTACAGAAACCTCGTCTCCCTGGCTGTGTATTCTTATTACAACCAAGGCATTTTACCAGAGCAAGGCATACAAGATTCATTCAAAAAAGCAACACTGGGAAGATATGGGAGCTGTGGCCTTGAAAATATATGCTTATGGAAAAACTGGGAAAGTATAGGTGAAGGTGAAGGACAAAAGGAATGTTATAATCTATGTAGCCAATATTTGACAACTAGTCATAACAAACATTTAACTGTGAAAGGAGACAAAGAATATAGAATATTTCAGAAGAAGCCTCAGTTTCTGTCAGCT…
ZNF524	7694	ATGGACACCCCCAGCCCAGACCCGTTGCCTTCGCCTTTGCCCGGGGAGGAAGAGAAACCTCTGGCCTTATCTCCTCCTGTTCCCCGGGGCCGCCGAGGCCGTCGTCCTGGGGGAGCCACCTCCTCAAATCGGACACTCAAGGCCTCCCTCCCTCGCAAGCGGGGCCGCCCCCCCAAGTCAGGGCAGGAGCCCCCACTGGTGCAGGTGCAGGGGGTGACAGCCCCAGTAGGCAGCAGTGGCGGGAGCGACCTCCTCCTGATCGATGATCAGGGTGTGCCCTATACGGTCTCTGAAGGTTCAGCGGCTGGGCCTGAGGGCTCTGGCCCCAGGAAGGCCCCACACTTCTGCCCGGTGTGCCTGCGGGCCTTCCCCTACCTCTCCGACCTGGAGCGCCACAGC…
ZNF529	10770	ATGGACCATGAACTGGTGACACTCAGGGATGTGGTCATCAACTTCTCTCAGGAGGAATGGGAATATCTGGATTCTGCTCAGAGGAACTTGTACTGGGATGTGATGATGGAGAACTACAGCAACTTACTCTCACTGGATTTGGAGTCCAGGAATGAGACTAAGCATTTATCTGTAGGAAAAGATATTATTCAAAACACTGGTCCTCAGTGGGAGGTAATGGAAAGTAGCAAGTTATGTGGCCTTGAAGGTTCCATTTTCAGAAATGACTGGCAAAGCAAAAGCAAGATTGACGTACAAGGACCTGAAGTGGGATATTTCAGTCAAATGAAAATCATCTCTGAAAATGTGCCCAGTTACAAAACTCATGAATCTCTTACTTTACCTCGGAGAACTCATGAC…
ZNF530	10877	ATGGCGGCGGCACTGAGGGCCCCGACCCAGCAGGTTTTTGTAGCCTTTGAGGATGTGGCCATTTACTTCTCCCAGGAGGAGTGGGAGCTCCTTGATGAGATGCAGAGGCTCCTGTACCGCGATGTGATGCTGGAGAACTTTGCAGTTATGGCATCCCTAGGTTGCTGGTGTGGAGCAGTAGATGAGGGGACGCCTTCTGCAGAGAGCGTTTCTGTGGAAGAACTGTCACAGGGCAGGACTCCAAAGGCAGATACATCCACTGATAAGAGTCACCCCTGTGAGATTTGTACCCCAGTCCTGAGAGACATTTTACAAATGATTGAGCTCCAAGCCTCACCCTGTGGACAGAAATTGTACTTGGGTGGAGCACCAAGAGATTTCTGGATGAGTTCAAACCTT…
ZNF532	71328	ATGACCATGGGGGATATGAAGACCCCAGACTTTGATGACCTCCTGGCAGCATTTGACATCCCAGATATGGTCGATCCTAAAGCAGCTATTGAGTCTGGACACGATGACCATGAAAGCCACATGAAGCAGAATGCTCACGGAGAGGATGACTCCCACGCACCATCATCTTCTGATGTGGGTGTCAGCGTTATCGTCAAGAATGTTCGGAACATTGACTCTTCCGAGGGCGGGGAGAAAGACGGCCACAACCCCACTGGCAATGGCTTACATAATGGGTTTCTCACAGCATCCTCCCTTGACAGTTACAGTAAAGATGGAGCAAAGTCCTTGAAAGGAGATGTGCCTGCCTCTGAGGTGACACTGAAAGACTCGACATTCAGCCAGTTTAGCCCGATCTCC…
ZNF540	53222	ATGGCCCATGCATTGGTGACGTTCAGGGATGTGGCTATAGACTTCTCTCAGAAGGAATGGGAGTGCCTGGACACTACCCAGAGGAAATTGTACAGAGATGTGATGTTGGAGAATTATAATAACTTGGTCTCACTGGGATATTCTGGCTCAAAGCCAGATGTGATTACCTTACTGGAGCAAGGGAAAGAGCCCTGCGTGGTGGCGAGGGATGTGACAGGAAGACAGTGCCCCGGTTTGTTATCCAGGCATAAGACCAAGAAATTATCTTCAGAAAAGGACATTCATGAAATCAGTTTATCCAAAGAGAGTATAATAGAAAAAAGTAAAACTCTTCGTCTGAAAGGATCCATTTTTAGAAATGAGTGGCAGAACAAAAGTGAGTTTGAGGGTCAACAGGGA…
ZNF542P	70451	ATGACTCATCTCACACAGCATCAGACTACACATACGAGAGAAAAGTTCCATGAATGCAGTGAATGTGGAAAGGCCTTCAGCCGTGTCTCAGCTCTTATAGATCACCAGCGAATTCATAGTGGAGAAAAGCCGTATGAATGTAAGGAGTGTGGAAGAGCCTTCACTCAAAGTGCCCAGCTCATTAGACATCAGAAAACTCATTCTGGAGAAAAACCCTATGAGTGTAGTAAGTGTAAGAAATCTTTTGTGCACCTGTCTTCCCTGATTGAACATTGGAGAATTCACACTGGAGAAAAACCATATCAATGTAAGGACTGCAAAAAGACCTTTTGTCGTGTGATGCAGTTCACTCTGCACAGGAGAATTCATACTGGTGAAAAACCCTATGAATGCAAGGAA…
ZNF543	52830	ATGGCAGCCTCGGCGCAGGTGTCTGTGACCTTTGAGGATGTGGCTGTGACATTCACCCAGGAGGAGTGGGGACAGTTGGATGCAGCCCAGAGAACCTTGTATCAGGAGGTGATGCTGGAGACCTGCGGACTTCTCATGTCTCTGGGCTGTCCTTTGTTCAAACCAGAGCTGATCTACCAGTTGGATCACAGACAGGAGCTATGGATGGCTACAAAAGACCTCTCCCAAAGCTCCTATCCAGGTGACAACACAAAACCCAAGACCACAGAGCCTACCTTTTCTCACCTGGCCTTGCCTGAGGAAGTCTTACTCCAGGAACAACTGACACAAGGAGCCTCAAAGAACTCCCAATTAGGGCAATCCAAGGATCAGGATGGGCCATCTGAAATGCAAGAAGTC…
ZNF544	14108	ATGGAAGCACGTTCTATGCTGGTTCCACCCCAGGCATCTGTGTGCTTCGAGGATGTGGCTATGGCATTCACACAGGAGGAGTGGGAACAGCTGGACCTGGCCCAGAGGACACTGTACCGAGAGGTGACACTGGAGACCTGGGAGCATATTGTCTCCCTGGGGCTTTTCCTTTCCAAATCTGATGTGATCTCTCAGCTGGAGCAAGAAGAGGACCTGTGCAGGGCAGAGCAGGAGGCCCCCCGAGGTACTTCAGGTCTTTCACAAGTCACAGGTGTAGTGGCTGATGGGAGCTTCAGGTTCCCGGTCTGGGACTTCACA
ZNF546	10470	ATGCAGGTGGACCCTCCTCTTCACGGGCCTCCAAATGACTTTCTCATTTTTCAAATCATTCCTCTGCACTCACTTTCTATAATGCCCCGGTTTCTCTGGATTCTGTGCTTCTCCATGGAGGAAACTCAAGGAGAACTGACAAGTTCTTGTGGTTCTAAAACCATGGCCAATGTATCTTTGGCATTTAGGGATGTGTCCATAGACCTCTCCCAAGAGGAGTGGGAGTGCCTGGACGCTGTGCAGAGGGACTTGTACAAGGATGTGATGTTGGAGAACTACAGCAACCTGGTCTCACTGGGATATACCATTCCTAAGCCAGATGTGATTACTTTATTGGAGCAAGAGAAAGAGCCCTGGATAGTAATGAGGGAAGGGACAAGGAATTGGTTCACAGATTTG…
ZNF548	1953	ATGAACCTGACTGAGGGCCGTGTGGTCTTTGAGGACGTGGCCATATATTTCTCCCAGGAGGAGTGGGGGCACCTTGATGAGGCTCAGAGATTGCTGTACCGTGATGTGATGCTGGAGAATTTGGCCCTTTTGTCCTCACTAGGTTCTTGGCATGGAGCTGAGGATGAGGAGTCACCTTCACAGCAAGGTTTTTCTGTAGGAGTGTCAGAGGTTACAACTTCAAAGCCCTGTCTGTCCAGCCAGAAGGTCCACCCTAGTGAGACATGTGGCCCACCCTTGAAAGACATTCTGTGCCTGGTTGAGCACAATGGAATTCATCCTGAGCAACACATATATATTTGTGAGGCAGAGCTTTTTCAGCACCCAAAGCAGCAAATTGGAGAAAATCTTTCCAGAGGG…
ZNF549	10882	ATGGCCGAGGCAGCGCTAGTGAATACGCCGCAGATTCCCATGGTAACAGAAGAGTTTGTGAAACCATCACAGGGCCATGTGACCTTTGAGGATATTGCTGTGTACTTCTCCCAGGAGGAGTGGGGCCTCCTTGATGAAGCTCAAAGGTGCCTGTATCATGATGTGATGCTGGAGAACTTTTCGCTTATGGCCTCAGTAGGTTGTTTGCATGGAATAGAGGCTGAGGAGGCCCCTTCTGAGCAGACTCTTTCTGCGCAAGGAGTGTCACAGGCCAGGACTCCAAAGCTAGGTCCTTCCATCCCAAATGCTCATTCTTGTGAGATGTGTATCCTGGTCATGAAAGACATTTTGTACCTCAGTGAGCATCAGGGGACACTTCCCTGGCAGAAACCTTATACG…
ZNF550	2309	ATGTTGGTGACCTTCAAGGATGTGGCTGTGACCTTTACCCGGGAGGAGTGGAGACAGCTGGACCTGGCCCAGAGGACCCTGTACCGAGAGGTGATGCTGGAGACCTGTGGGCTTCTGGTTTCACTAGGGCATCGGGTTCCCAAACCAGAGTTGGTCCACCTGCTAGAGCATGGGCAGGAGCTGTGGATAGTGAAGAGAGGCCTCTCACATGCTACCTGTGCAGGTGACAGAGCACAAGTTCATACCAGAGAGCCAACCACTTACCCGCCAGTCTTATCTGAGCGGGCCTTTCTCCGGGGAAGCCTGACTCTGGAATCTTCAACCTCAAGTGATTCGAGGTTGGGGAGAGCTAGGGATGAGGAAGGGCTTTTGGAAATGCAGAAAGGTAAAGTGACACCG…
ZNF554	11578	ATGGTCACCTGCGCCCACCTGGGCCGGCGCGCGCGACTCCCGGCAGCTCAGCCCTCTGCCTGCCCAGGAACCTGCTTTTCCCAAGAGGAGAGAATGGCTGCTGGGTACCTGCCCCGCTGGTCCCAGGAATTAGTAACCTTTGAGGACGTGTCCATGGACTTCTCCCAGGAGGAGTGGGAGTTGCTGGAGCCTGCTCAGAAGAACCTGTACAGAGAGGTGATGCTGGAGAACTACAGGAACGTGGTCTCCCTGGAAGCCTTGAAGAACCAATGTACTGATGTGGGGATTAAAGAGGGTCCACTTTCCCCAGCACAAACCTCACAAGTCACTAGTCTTTCCTCATGGACGGGGTATTTACTTTTTCAACCAGTGGCTTCTTCCCACTTGGAGCAAAGAGAA…
ZNF555	1321	ATGGACTCAGTGGTCTTTGAGGATGTGGCTGTGGACTTCACCCTGGAGGAGTGGGCTTTGCTGGATTCTGCTCAGAGGGACCTCTACAGAGATGTGATGCTGGAGACCTTTCAGAACCTGGCCTCAGTAGATGATGAAACTCAATTTAAGGCCAGTGGGTCAGTTTCTCAGCAGGATATTTATGGAGAGAAAATACCCAAGGAATCTAAAATAGCCACGTTCACCAGAAATGTTTCCTGGGCCTCTGTTTTAGGAAAAATTTGGGACAGTCTTAGCATCGAAGATCAAACCACAAACCAGGGGAGAAATCTCAGTAGAGATCATGGGTTGGAGAGACTCTGTGAAAGTAATGATCAATGTGGAGAAGCCCTCAGCCAGATTCCACATCTTAATCTGTAC…
ZNF556	6700	ATGGACACAGTGGTCTTTGAAGACGTGGTTGTGGATTTCACGCTGGAGGAGTGGGCCTTGCTGAATCCTGCTCAGAGAAAACTCTACAGAGATGTCATGCTGGAGACCTTCAAGCACCTGGCCTCAGTAGATAATGAGGCTCAGCTTAAAGCCAGTGGGTCTATTTCTCAGCAGGATACTTCTGGAGAAAAATTATCCCTCAAACAGAAAATAGAAAAGTTCACAAGAAAGAATATATGGGCCTCCCTTTTAGGAAAAAATTGGGAAGAACATAGCGTTAAAGACAAGCACAACACCAAGGAGAGACATTTGAGAAATCCAAGGGTGGAGAGACCATGTAAAAGCAGTAAAGGTAATAAACGTGGAAGAACCTTCAGAAAGACTCGAAATTGTAATCGT…
ZNF558	12076	ATGGCGGCTGTCATCCTGCCCTCGACTGCTGCTCCGTCTTCCCTGTTCCCAGCCTCTCAGCAAAAAGGACACACACAGGGCGGAGAGCTGGTTAATGAGCTCCTGACAAGCTGGCTACGGGGCTTGGTAACCTTCGAGGATGTGGCCGTGGAGTTCACCCAGGAGGAGTGGGCGTTGCTGGACCCTGCCCAAAGGACACTGTACAGGGATGTGATGCTGGAGAACTGCAGGAACCTGGCCTCACTAGGGTGTCGTGTTAATAAACCCAGTCTGATATCCCAGTTGGAACAAGACAAGAAGGTGGTGACAGAGGAAAGAGGAATTCTACCAAGCACCTGTCCAGATTTGGAGACTCTACTTAAAGCCAAATGGTTAACTCCTAAGAAGAATGTTTTCAGA…
ZNF559	5091	ATGGTGGCTGGGTGGTTGACAAATTACTCTCAGGACTCAGTGACCTTTGAGGATGTGGCTGTGGACTTCACCCAGGAGGAGTGGACTTTGCTGGATCAAACTCAGAGAAACTTATACAGAGATGTGATGCTGGAGAACTATAAGAATCTAGTTGCAGTAGATTGGGAGAGTCATATTAATACCAAATGGTCAGCACCTCAGCAGAATTTTTTGCAGGGGAAAACATCCAGTGTGGTGGAAATGGAGAGAAACCATTTTGGAGAGGAACTGTTTGACTTTAACCAATGTGAAAAAGCCTTGAGTGAACACTCATGCCTTAAGACTCACAGGAGAACTTACTTTAGAAAGAAAACCTGTGAGTGTAATCAATGTGAAAAAGCCTTCAGAAAACCCTCTATC…
ZNF561	9993	ATGCTGGAGAACTACATGAACCTGGCCTCTGTGGAATGGGAAATACAACCTAGAACCAAACGGTCATCACTTCAGCAGGGTTTTTTGAAGAATCAAATATTCAGTGGGATACAAATGACAAGAGGCTACAGTGGATGGAAACTCTGTGACTGTAAGAATTGTGGAGAGGTCTTCAGGGAACAGTTTTGCCTTAAGACACACATGAGAGTTCAGAATGGAGGGAATACTTCTGAGGGTAATTGTTATGGAAAAGACACCCTCAGTGTGCACAAGGAAGCCTCTACTGGACAGGAACTTTCCAAATTTAATCCATGTGGAAAAGTCTTTACTCTAACTCCAGGTCTTGCTGTACATCTTGAAGTTCTCAATGCAAGACAACCCTACAAATGTAAGGAATGT…
ZNF562	52982	ATGTCAGCCTTTGATATGTCCCATGGGTTTTTTCCCAGGGAACCAATCTGTCCTTTTGAAGAAAAGACAAAGATAGGAACGATGGTAGAGGACCACCGGTCAAATTCTTACCAGGATTCAGTGACGTTTGATGATGTGGCTGTGGAGTTCACCCCAGAGGAGTGGGCTTTACTGGACACAACTCAGAAATACCTCTACAGAGATGTGATGCTGGAGAACTACATGAACCTGGCCTCTGTGGATTTCTTTTTCTGCTTAACTTCAGAATGGGAAATACAACCTAGAACCAAACGGTCATCACTTCAGCAGGGTTTTTTGAAGAATCAAATATTCACTGGGATACAAATGCAGACAAGAAGCTACAGTGGATGGAAACTCTGTGAGAATTGTGGAGAGGTC…
ZNF563	1159	ATGGACGCAGTGGCCTTTGAGGATGTGGCTGTGAACTTCACCCAGGAGGAATGGGCTTTGCTGGGTCCATCACAGAAGAATTTATACAGATATGTGATGCAAGAAACCATCAGGAACCTGGACTGTATAAGAATGATATGGGAAGAACAGAATACTGAAGATCAGTACAAAAATCCTAGGAGAAATCTAAGATGTCATATGGTAGAGAGATTCAGTGAAAGTAAAGACAGTAGTCAGTGTGGAGAAACATTTAGCCTCATTCGAGATAGTATTGTGAACAACAGCATTTGTCCTGGAGAAGATCCATGTCAAAGCGCTGAGTGTGAAGAAGTCATAATGGGTCATTTATCCCTTAATAGCCACATCAGAGTTGATTCTGGACACAAACCACATGAGTAT…
ZNF571	56216	ATGCCCCACTTGTTGGTGACTTTCAGGGATGTGGCCATTGACTTCTCTCAGGAGGAATGGGAATGCCTGGACCCTGCTCAGAGGGACTTGTACAGGGATGTGATGTTGGAGAACTACAGCAACCTGATCTCATTGGACTTGGAATCCAGTTGTGTGACCAAAAAGTTATCTCCAGAAAAGGAAATTTATGAAATGGAATCACTCCAGTGGGAGAATATGGGGAAACGTATCAACCATCACCTTCAATACAATGGTCTTGGAGACAATATGGAGTGCAAAGGCAACTTAGAGGGTCAAGAAGCAAGTCAGGAAGGGCTTTACATGTGTGTCAAAATTACCTGTGAAGAAAAGGCCACTGAAAGTCATTCAACCTCTTCTACTTTTCATCGGATAATTCCT…
ZNF572	54751	ATGGAGCAAGAAAAAAAACTGTTGGTCTCAGATTCTAACAGCTTTATGGAGAGGGAGAGTTTGAAAAGCCCTTTCACAGGAGATACAAGTATGAATAATTTGGAAACTGTTCACCACAATAATTCTAAGGCAGATAAACTTAAAGAGAAACCTTCAGAATGGTCTAAAAGACATAGACCACAACATTATAAGCATGAGGATGCAAAAGAAATGCCACTGACATGGGTTCAAGATGAGATTTGGTGTCATGATTCCTATGAGAGTGATGGCAAGTCAGAGAATTGGGGAAATTTTATAGCTAAAGAGGAGGAAAAACCCAATCACCAGGAATGGGACTCAGGAGAACATACCAATGCCTGTGTCCAGCAGAATTCATCCTTTGTAGACAGACCCTATAAA…
ZNF574	3421	ATGACTGAGGAATCAGAGGAGACAGTCCTGTACATTGAGCACCGCTATGTCTGCTCTGAGTGCAACCAGCTGTATGGATCACTGGAAGAGGTGCTTATGCACCAAAACTCCCACGTGCCCCAGCAGCACTTTGAGCTGGTGGGCGTGGCTGATCCCGGAGTCACTGTGGCCACAGACACAGCTTCAGGCACGGGCCTCTATCAGACCCTTGTGCAGGAGAGCCAGTACCAGTGCCTGGAGTGTGGTCAACTGCTGATGTCACCCAGCCAGCTCCTGGAGCACCAGGAGCTGCACCTGAAGATGATGGCACCCCAGGAGGCAGTGCCAGCTGAGCCATCACCTAAGGCACCACCCCTGAGCTCCAGCACCATCCACTACGAGTGTGTGGATTGCAAGGCT…
ZNF576	3673	ATGGAGGACCCGAACCCTGAAGAGAACATGAAGCAGCAGGATTCACCCAAGGAGAGAAGTCCCCAGAGCCCAGGAGGCAACATCTGCCACCTGGGGGCCCCGAAGTGCACCCGCTGCCTCATCACCTTCGCAGATTCCAAGTTCCAGGAGCGTCACATGAAGCGGGAGCACCCAGCGGACTTCGTGGCCCAGAAGCTGCAGGGGGTCCTCTTCATCTGCTTCACCTGCGCCCGCTCCTTCCTCTCCTCCAAAGCCCTAATCACCCACCAGCGCAGCCACGGTCCAGCCGCCAAGCCCACCCTGCCGGTTGCAACCACTACTGCCCAGCCCACCTTCCCTTGTCCTGACTGTGGCAAGACCTTTGGGCAGGCTGTTTCTCTGAGGCGGCACCGCCAGATG…
ZNF577	3868	ATGTCTGTGAGGAGAGAGCAAGGCAGTTCTTCAGGGGAGGGGTCATTGTCATTCGAAGATGTGGCTGTGGGCTTCACCAGGGAGGAGTGGCAGTTTTTGGACCAGTCTCAGAAGGTCTTGTACAAGGAAGTAATGTTGGAGAACTACATCAACCTAGTATCAATAGGGTATCGAGGCACCAAGCCAGATTCGCTCTTCAAGTTGGAGCAAGGAGAACCCCCAGGGATAGTAGAAGGAGCAGCCCACAGTCAAATCTGTCCAGGTTTTGTTATCCAGAGTAGAAGATATGCAGGAAAAGATTCTGATGCATTTGGTGGATATGGGAGATCATGCCTCCATATCAAGTGTGACAAAACTCTTACTGGAGTTAAATACCATAGATGTGTTAAACCCAGCAGC…
ZNF581	3626	ATGCTGGTGCTGCCATCCCCCTGCCCTCAGCCTCTGGCATTTTCCTCCGTTGAGACCATGGAGGGCCCTCCCCGTCGGACTTGCCGCTCCCCAGAACCTGGACCTTCCTCCTCCATCGGATCTCCCCAGGCTTCATCTCCTCCAAGGCCCAACCACTACCTGCTTATTGACACTCAGGGTGTCCCCTACACAGTGCTGGTGGACGAGGAGTCACAGAGGGAGCCAGGGGCCAGTGGGGCTCCAGGCCAGAAAAAGTGCTACAGCTGCCCCGTGTGCTCAAGGGTCTTCGAGTACATGTCCTACCTTCAGCGACACAGCATCACCCACTCGGAGGTAAAGCCCTTCGAGTGTGACATCTGTGGGAAGGCATTCAAGCGCGCCAGCCACTTGGCACGGCAC…
ZNF582	52730	ATGTCCCTTGGGTCAGAATTGTTCAGGGATGTGGCCATAGTCTTCTCCCAAGAAGAATGGCAGTGGTTGGCACCTGCTCAGAGGGATTTGTACAGAGACGTGATGTTGGAGACCTACAGCAACCTGGTCTCACTGGGTCTTGCCGTTTCCAAACCTGATGTGATCTCCTTCCTAGAGCAAGGCAAAGAGCCCTGGATGGTGGAGAGAGTGGTGTCTGGAGGCCTGTGTCCAGTATTGGAGTCCAGATATGATACCAAGGAATTATTTCCAAAGCAGCATGTTTATGAAGTCGAATCACCCCAATGGGAGATAATGGAAAGCCTTACAAGTTATGGTCTTGAGTGTTCAAGTTTCCAAGATGATTGGGAATGCAGAAACCAGTTTGACAGACAACAGGGA…
ZNF583	53109	ATGTCCAAGGATTTGGTGACATTTGGGGATGTGGCTGTAAATTTCTCTCAAGAGGAATGGGAATGGCTGAACCCTGCTCAGAGGAATTTGTACAGGAAAGTGATGTTGGAGAACTACAGGAGCTTGGTATCATTGGGAGTTTCTGTTTCTAAGCCAGATGTGATCTCATTATTGGAGCAAGGAAAAGAGCCCTGGATGGTGAAGAAGGAGGGAACAAGAGGCCCATGCCCTGATTGGGAGTATGTATTTAAAAACAGTGAATTTTCATCAAAGCAAGAGACATATGAAGAATCATCCAAAGTTGTGACAGTGGGAGCAAGACATCTTAGTTATAGCCTTGACTATCCCAGTTTGAGAGAAGACTGTCAAAGTGAGGACTGGTATAAGAACCAGCTGGGA…
ZNF585A	14271	ATGCCAGCTAATTGGACCTCACCTCAGAAATCCTCAGCCCTGGCTCCAGAGGATCATGGCAGCTCCTATGAGGGATCAGTGTCCTTCAGGGATGTGGCTATCGATTTCAGCAGAGAGGAATGGCGGCACCTGGACCCTTCTCAGAGAAACCTGTACCGGGATGTGATGCTGGAGACCTACAGCCACCTGCTCTCAGTAGGATATCAAGTTCCTGAAGCAGAGGTGGTCATGTTGGAGCAAGGAAAGGAACCATGGGCACTGCAGGGTGAGAGGCCACGTCAGAGCTGCCCAGGAGAGAAATTATGGGACCATAATCAATGTAGAAAAATCCTCAGTTATAAACAAGTATCCTCTCAACCTCAAAAAATGTATCCTGGGGAGAAAGCTTATGAATGCGCC…
ZNF586	8782	ATGGCGGCAGCAGCCGCTCTGAGGGCGCCTGCTCAGAGCAGTGTGACCTTTGAAGACGTGGCTGTAAACTTTTCCCTGGAGGAATGGAGTCTTCTTAATGAGGCTCAGGGATGCCTGTACCATGATGTGATGCTGGAGACCTTGACACTTATATCCTCCCTGAAAGGGTGCACTCGCCAGCAGTTTTGCAACAGGAGCACACTGAACAAAGAAGACAGGGTCATTTATAACCTGAGGCGTTCACCCTCCTGCCGGTTTCCATTGCCTGGAACAGGACCTCATATTCTGTATGTGTCC
ZNF587	6250	ATGGCAGTTTCTTCTCAGCAAGGTGAGATTATGGAATCCAGAATCTTTTTTCAGGGGTCACATGCCCATTTCCCCACTTGCATGAATGTCGACACTGCAGCCACAGTTTTGGCCGTAAATGTGAATTTGGCAAGTAACCACTGTTCCCAGGGAAATGTCCCAATCAGAAGAAGATTATCTGGGACACTGATACTGACAGGGAGATGGGACATTCTGAGGGACCCGGAGGCAGGGTGCCACCTCCTCAACTTCCCTGAGGGCTGCCTAGAATCTGTTTCCTCTCACTCTGAATTATTCTTCCTCTTATGGCTGACCAAAAACATGGAACCTCACAAAGTCCACTGTAACAGCTTTATATTTGTGAAG
ZNF589	100066351	ATGTGGGCCCCGCGGGAGCAGCTACTGGGCTGGACTGCGGAAGCTCTGCCTGCCAAGGATTCTGCCTGGCCCTGGGAAGAGAAGCCTAGATATCTGGGACCAGTGACTTTCGAGGATGTGGCTGTGCTTTTCACTGAGGCAGAGTGGAAGAGACTGAGCCTTGAGCAGAGGAACCTATACAAAGAAGTGATGCTGGAAAATCTCAGGAATCTGGTCTCATTGGCAGAATCAAAGCCAGAAGTCCATACCTGCCCTTCTTGCCCTCTGGCCTTTGGCAGTCAGCAGTTCCTCAGCCAAGATGAGCTACACAATCATCCTATTCCAGGTTTCCATGCAGGAAATCAACTCCACCCAGGAAATCCCTGCCCAGAGGATCAGCCACAGTCACAACATCCTTCT…
ZNF593	5992	ATGAAGGCGAAGCGGCGGCGGCCGGACTTGGATGAGATTCACCGCGAGCTGCGGCCTCAGGGATCCGCACGACCCCAGCCCGACCCAAACGCCGAGTTCGACCCCGACCTGCCAGGGGGCGGTCTGCACCGCTGTCTGGCCTGCGCGAGGTACTTCATCGATTCCACCAACCTGAAGACCCACTTCCGATCCAAAGACCACAAGAAAAGGCTGAAGCAGCTGAGCGTCGAGCCCTACAGTCAGGAAGAGGCGGAGAGGGCAGCGGGTATGGGATCCTATGTGCCCCCCAGGCGGCTGGCAGTGCCCACGGAAGTGTCCACTGAGGTCCCTGAGATGGATACCTCTACC
ZNF595	2190	ATGGAACTCGTAACATTCAGGGATGTGGCCATAGAATTCTCCCCTGAAGAGTGGAAATGTCTGGACCCTGCCCAGCAGAATTTGTATAGAGATGTGATGTTGGAGAACTACAGGAACCTGGTCTCCCTGGGTTTTGTGATCTCTAACCCAGACCTGGTCACCTGTCTGGAGCAAATAAAAGAGCCCTGCAATTTGAAGATACATGAGACAGCAGCCAAACCCCCAGCTATATGTTCTCCTTTCAGCCAAGACCTTTCACCAGTGCAGGGGATAGAAGATTCATTCCACAAACTTATACTGAAAAGATACGAGAAATGTGGACATGAGAATTTACAATTAAGAAAAGGTTGTAAACGTGTGAATGAGTGTAAGGTGCAGAAAGGAGTTAATAATGGAGTT…
ZNF596	1890	ATGACCTTCGAGGATATCATTGTAGACTTCACTCAAGAAGAGTGGGCCCTGCTGGACACATCCCAGAGAAAGCTGTTTCAAGATGTGATGTTGGAGAACATCAGTCATCTGGTCTCTATTGGCAAACAGCTCTGCAAATCAGTTGTGCTTTCCCAATTGGAGCAAGTAGAGAAACTTTCAACACAAAGAATAAGCTTACTGCAAGGTAGAGAAGTTGGCATTAAACATCAAGAGATACCATTCATTCATCATATCTATCAGAAGGGCACGTCCACCATCAGCACAATGAGATCTCATACTCAAGAGGATCCTTTTCTATGCAATGACTTAGGAGAAGATTTCACTCAACATATAGCATTGACTCAAAATGTGATTACCTACATGAGAACGAAACACTTT…
ZNF597	9330	ATGGCGTCCATGCCCCCGACGCCCGAGGCCCAGGGACCAATACTGTTTGAGGATCTGGCTGTGTATTTTTCTCAAGAGGAGTGCGTGACTCTGCACCCTGCCCAGAGGTCCCTCAGCAAAGATGGTACAAAAGAGTCTTTGGAGGATGCGGCTTTGATGGGAGAGGAAGGCAAGCCTGAGATTAATCAGCAGTTAAGCCTAGAGTCTATGGAACTTGACGAGCTTGCCTTAGAAAAGTACCCCATTGCTGCACCCCTTGTCCCTTACCCAGAAAAATCCTCTGAGGATGGAGTTGGAAACCCTGAAGCGAAAATATTAAGTGGAACTCCCACTTACAAGAGAAGGGTCATCAGCCTTTTAGTTACCATTGAAAACCACACCCCATTAGTAGAACTCTCT…
ZNF599	14166	ATGCTGGAGACCTGCAGGCTCCTGGTCTCACTGGGGCATCCTGTTCCCAAACCAGAGCTGATCTATCTACTGGAACATGGACAGGAACTGTGGACAGTGAAGAGAGGCCTCTCCCAAAGCACCTGCGCAGGTGAAAAAGCAAAACCCAAGATTACAGAGCCTACTGCTTCTCAGCTGGCCTTCTCTGAGGAATCCTCTTTCCAGGAACTTCTGGCACAGAGATCCTCAAGAGATTCCAGGTTGGGGCAAGCTAGAGATGAGGAAAAGCTAATAAAAATTCAGGAAGGGAACTTGAGGCCAGGAACAAACCCCCACAAAGAGATATGCCCTGAGAAGTTGAGTTATAAACATGATGATTTGGAGCCAGATGATAGTCTGGGCTTAAGGGTTTTACAGGAA…
ZNF607	2372	ATGCATCAGAGAATTTATTCAGGGGAGAAACACTATGAATGTAAAGAAAATGGGGAGGCTTTTAGTAGTGGCCATCAACTTACTGCACCTCATACATTTGAAAGTGTTGAGAAACCTTATAAGTGTGAGGAATGTGGGAAAGCCTTTAGTGTGCATGGACGACTTACTCGACATCAGGGTATTCATAGTGGTAAGAAACCCTATGAATGTAACAAATGTGGGAAGTCCTTTAGGCTCAATTCATCCCTTAAAATACATCAAAATATTCATACCGGTGAGAAACCCTACAAATGTAAGGAATGTGGGAAGGCCTTCAGTCAGCGTGCACACCTTGCCCATCATAACAGAATTCATACTGGTTACAAACCCTTTGAATGTAAAGAATGTGGGAAGTCCTTT…
ZNF610	10287	ATGCTATGTGATGAAGAAGCCCAGAAGAGGAAAGCAAAGGAGTCAGGGATGGCTCTTCCTCAGGGACGCTTGACATTCATGGATGTGGCCATCGAATTCTCTCAGGAGGAGTGGAAATCCCTGGACCCTGGACAGAGGGCTTTATACAGGGACGTGATGTTGGAGAACTACAGGAACCTGGTCTTTCTGGGGAGGAGCTGTGTATTGGGAAGCAATGCAGAAAACAAGCCTATTAAAAATCAACTTGGATTAACCCTTGAGTCACATCTGTCTGAATTGCAGCTGTTTCAAGCCGGAAGGAAAATTTACAGAAGTAATCAAGTTGAAAAGTTTACAAACCATCGTTCCTCAGTTTCACCACTTCAAAAAATTTCTTCTAGTTTCACAACACACATTTTT…
ZNF611	900	ATGCTACAACGATTACAAATCATTGGAGAATCCATAATGAAGAGAGATCTTACAAGTGTAATAAATGTGGCAAATTTTTCAGAGATCGTTCACATATTGCAGGTCATCGGTGAACTCATACTGGAGAGAAACCTTACAAATGTCATGACTGTGCCAAGGTCTTCAGTCAAGCTTCATCCTATGCAAAACATAGGAGAATTTATACAGGAGAGAAACCTCACAAGTGTGATGATTGTGGCAAAGCCTTTGCTTCACGTTCACACGTCATTAGACATCAGAGAATCTATACTGGACAGAAATCTTACAAATGTCATCAGTGTGGCAAGGTCTTCAGTCCAAGATCACTCCATGCAGAACATCAGAAAATTCATTTTTGAGATAACCGTTCCCAATGAAATG…
ZNF616	56666	ATGGCTACTCAGGGGCATTTGACATTCAAGGATGTAGCCATAGAGTTCTCTCAGGAGGAGTGGAAATGCCTGGAGCCTGTGCAGAAAGCTTTGTACAAGGATGTGATGTTGGAGAACTATAGGAACCTGGTCTTCCTAGGTATCTCTTCTAAATGTGTGATCAAGGAATTACCACCAACAGAGAACAGTAATACAGGAGAAAGGTTCCAAACAGTGGCACTGGAAAGACATCAAAGCTATGATATTGAAAATTTATACTTCAGGGAAATACAGAAACATCTACATGACCTTGAATTTCAATGGAAAGATGGTGAAACAAATGATAAAGAAGTGCCAGTGCCCCATGAAAACAATCTTACTGGTAAAAGAGATCAACATAGTCAAGGGGATGTAGAAAAC…
ZNF619	53938	ATGGGCCAGCCTGCACCCTACGCAGAGGGCCCTATACAGGGAGGTGATGCTGGAGAATTATGCAAATGTGACTTCCTTGTCAGCATTTCCATTCCCCAAACCAGATCTGATATTCCAGCTGGAGCAAGGAGAAGCAGCATGGGGCCCAGATCCCTGGACACTTGCTGGGGGAGAGGCCCTGAGAGGCATGTGCACAGAGTTTCACTTTTGTTGCCCAGGCTGGAGTGCAATGGCGTGATCTTCACTCACCGCAACCTCTGCCTTCCAGGTGGTAAAACCAAGACTGAGAATGAGGAAAAAACTGCACAGCTAAACATTTCTAAAGAATCAGAGTCCCACAGACTGATAGTGGAGGGACTGCTGATGGACGTTCCCCAGCACCCTGACTTCAAGGACAGG…
ZNF621	53645	ATGCTCCAAACAACTTGGCCTCAGGAGTCAGTGACCTTTGAGGATGTGGCTGTTTACTTCACCCAGAATCAATGGGCCAGCCTCGACCCTGCGCAGAGGGCCCTGTACGGGGAGGTGATGCTGGAGAATTATGCAAATGTGGCTTCTCTGGTAGCGTTTCCATTCCCCAAACCTGCTCTGATCTCCCACCTGGAGAGAGGGGAAGCACCATGGGGCCCAGATCCCTGGGACACCGAGATTCTGAGAGGCATCAGTCAAGGTGGTGAGTCCTGGATCAAAAATGAAGGGCTAGTTATAAAGCAGGAAGCCTCTGAAGAAACAGAGTTGCACAGAATGCCAGTAGGAGGACTTCTCAGGAACGTTTCTCAGCACTTTGATTTTAAAAGGAAGGCACTGAAG…
ZNF624	52828	ATGGAGCCCAAACCTGCAACCAAGAAGGCTACACGAACAAAGGCTATTTCTGAAGATTTATCACAGGAGGCCATACTAGAGAAACTTACAGAGAATGGTCTGTGGGATTCCAGAATGGAAGGGTTATGGAAATGGAATGATAGGATATTGAGATTACAAAATAATCAGGAGAATCATTTGAGTCAAAGAATAATTCCACTCAAGAAGACTCCCACTAGTCAAAGAGGCTTTAGATTTGAATCTATTCTTATTCCAGAACCAGGCATTGCCACAGAAGAGCTTCACAGCAGATGCCAAACACAAGAGGAAAATTTCACAGAGAATTTAAATTTGATTACAGATACCCATTTGGGGAAGATAATTTGCAAGGAGATGAAAGGCAGCAAAGCCATAAGGCAG…
ZNF625	5197	ATGGGAGAGAGACTCTTAGAAAGTAAGAAAGATCATCAGCATGGAGAAATTTTGACCCAGGTTCCAGATGACATGCTGAAGAAGAAAACTCCCCGAGTAAAATCATGTGGAGAAGTCAGCGTGGGTCATGCATCCCTTAATAGGCACCACAGAGCTGACACTGGACACAAGCCATATGAGTATCAGGAATATGGACAGAAGCCATATAAATGTACATACTGTAAGAAAGCCTTCAGTGATCTCCCCTACTTTCGAACACATGAATGGGCTCACACTGGGGGGAAACCTTATGATTGTGAGGAATGTGGAAAAAGCTTTATTTCCCGTTCAAGCATTCGAAGACACAGGATAATGCACAGTGGAGATGGACCCTACAAATGTAACTTTTGTGGGAAAGCC…
ZNF626	5765	ATGGGACCATTGCAATTTAGAGATGTGGCCATAGAATTCTCTCTGGAGGAGTGGCATTGCCTGGACACTGCACAGCGGAATTTATATAGGAATGTGATGTTAGAGAACTACAGTAACCTGGTCTTCCTTGGTATTACTGTTTCTAAGCCAGACCTGATCACCTGTCTGGAGCAAGGAAGAAAACCTTTGACCATGAAGAGAAATGAGATGATAGCCAAACCCTCAGTGAGCTTCCTTCAAGTTCACAGTGAGAGCCAAAGTCCTCTTCATGACATA
ZNF641	1176	ATGGCAGCTGCACTTCTTGCGGCTGGATCACAGGGCCTGGTAACCATCAAGGATGTGTCACTGTGCTTCTCTCAGGAGGAGTGGCGGAGCCTGGACCCCTCTCAGACAGACTTTTATGGAGAATATGTCATGCAGGAAAACTGTGGGATAGTAGTCTCTCTGAGATTTCCAATTCCCAAACTGGACATGCTTTCTCAACTAGAAGGAGGAGAAGAACAATGGGTCCCTGACCCCCAGGACTTAGAGGAGAGGGACATTCTGAGGGTCACATATACAGGAGATGGAAGTGAACATGAGGGGGATACCCCTGAACTAGAAGCAGAACCTCCCAGAATGTTATCCAGCGTGTCTGAAGATACTGTTCTCTGGAACCCGGAGCATGATGAGAGCTGGGATTCC…
ZNF645	54270	ATGAACAAGATGCCTGCTGGTGAACAAGAATGTGAATATAACAAAGAAGGGAAGTACTACTCTAAAGGAGTTAAACTGGTGAGAAAAAAGAAAAAAATTCCTGGTTACCGTTGGGGGGACATTAAGATAAACATCATAGGTGAAAAGGATGATTTACCAATTCATTTCTGTGACAAATGTGATTTGCCTATTAAAATCTATGGGCGAATAATTCCGTGCAAGCATGCTTTTTGCTATCACTGTGCTAATTTATATGACAAAGTCGGATATAAAGTATGTCCGCGCTGTCGTTATCCTGTGCTGAGAATTGAGGCGCATAAACGAGGTTCTGTCTTCATGTGTAGTATTGTTCAGCAGTGCAAGAGAACATACTTGTCTCAGAAAAGCTTACAGGCTCAT…
ZNF653	7316	ATGGCGGAGCGGGCGCTAGAGCCCGAGGCGGAGGCGGAGGCTGAGGCGGGCGCGGGCGGGGAGGCAGCAGCCGAGGAGGGCGCAGCGGGCCGAAAGGCGCGGGGCCGGCCGCGACTCACGGAGTCGGACCGGGCCCGGCGACGGCTCGAGTCCCGGAAGAAGTACGACGTGCGGCGCGTGTACCTGGGCGAGGCGCACGGGCCCTGGGTGGACCTGCGGCGCCGCAGCGGCTGGAGCGACGCCAAGCTCGCCGCCTACCTCATCTCTCTGGAGCGCGGCCAGCGGAGCGGCCGCCACGGGAAGCCTTGGGAGCAGGTCCCCAAAAAGCCAAAGCGGAAGAAAAGGCGGCGACGCAACGTGAACTGCCTGAAGAACGTGGTGATCTGGTACGAGGACCAC…
ZNF655	8693	ATGGAGGAAATACCAGCCCAGGAAGCAGCAGGGTCACCAAGGGTCCAGTTTCAGTCTTTGGAGACCCAGTCTGAGTGTCTGTCCCCAGAGCCTCAGTTTGTGCAGGACACCGACATGGAACAGGGACTCACTGGGGCTCCACCTGTTCCTCAGGTGCCTGCTCTTCCCCGTGAGGGAAGCCCAGGAGACCAGGCAGCTGCGCTCTTGACAGCCAGGTACCAGGAGTTTGTGACATTCGAGGATGTGGCTGTGCACCTTACTCGAGAGGAATGGGGATACCTGGACCCTGTTCAGAGGGACCTCTACAGAGAAGTGATGTTAGAGAATTATGGGAACGTGGTCTCACTGGGCATACTTCTCCGCCTTCCCACCACCCGGATTCATAGTGTGAATTCCTGC…
ZNF658	15041	ATGTCTCAGGCATCAGTGTCATTCCAGGACGTGACTGTGGAATTCACCCGGGAGGAGTGGCAGCACCTGGGCCCTGTCGAGAGGACGCTGTACAGAGATGTGATGCTGGAGAACTACAGCCACCTCATCTCAGTGGGATATTGCATTACTAAACCCAAGGTGATCTCCAAGTTGGAGAAAGGAGAAGAGCCATGGTCTTTAGAAGATGAATTCCTGAACCAGAGGTACCCAGGATATTTTAAAGTTGATCACATCAAAGGGATCCGGGAAAAACAAGAAAAACCTCTGTGGCAAGAAATATTCATCAGTGATGCTGACAAAACATTGAGTAAAGAAGGACAGAAAGTTTTAGAAAAACCATTTAATCTGGAAATAGCTCCAGAGCTTTCAGAAAAAATA…
ZNF660	71653	ATGAGGAGAAAGACAAGAAATTTCAAACATAAGACAGTTAAAGACAATAAAGTACTCACAGAAGGGAGTGACCAAGAATCTGAAAAAGACAATAGTCAGTGCTGTGACCCTGCAACAAATGAGAGAGTTCAGGCTGAAAAGAGACAGTATGTATGTACTGAGTGTGGGAAAGCCTTTAGTCAGAGTGCAAACCTCACAGTACATGAGCGAATCCACACGGGAGAGAAACCCTATAAGTGTAAGGAGTGTGGAAAAGCTTTCAGTCATAGCTCTAACCTTGTTGTTCATCGGAGAATCCACACTGGACTGAAGCCCTATACATGCAGTGAATGTGGGAAATCTTTCAGTGGAAAGTCACATCTTATTCGGCACCAGGGAATCCACAGTGGGGAGAAAACT…
ZNF662	56424	ATGCTGGAGAATTATGGGGCTGTGGCTTCCCTGGCATTTCCATTTCCCAAACCGGCTCTGATTTCCCAGCTGGAGCGAGGGGAAACACCCTGGTGCTCGGTTCCTCGGGGAGCTCTGGATGGAGAGGCCCCAAGGGGCATCTCCTCAGAGGGTGTGTTGAAGAGGAAGAAAGAAGATTTTATTCTGAAGGAGGAAATTATTGAGGAAGCACAGGACCTCATGGTCCTATCAAGTGGACCCCAGTGGTGTGGATCCCAGGAATTATGGTTTGGGAAAACCTGTGAAGAGAAAAGCAGGTTAGGGAGATGGCCTGGTTACCTCAATGGGGGACGTATGGAAAGTTCTACAAATGATATTATAGAAGTGATTGTCAAGGATGAGATGATCTCAGTAGAAGAG…
ZNF667	72110	ATGAGAATTCATGATGGAAAGGAAATTCTTGACTGTGGGAAGGCCTTGAGTCAATGTCAGTCTTTCAATATACATCAGAAAATTCATGTTGTTGGGAATGTCTGCCAGTGCAGAAAGTGCGGAAAAGCCTTCAATCAGATGTCATCCCTTTTACTTCATAAGAAAATTCACAATGGAAAGAAAACACATAAATATAATAAATGTGGGAGAGGCTTCAAAAAGAAATCAGTCTTTGTTGTACATAAAAGAATTCATGCTGGAGAGAAAATCCCTGAAAATGCGAAGGCCTTAAGTCAGAGTCTACAGCAAAGAAGTCACCATTTAGAGAATCCTTTTAAATGCAGAAAATGTGGGAAATTATTTAATAGGATTTCACCCCTGATGCTTCACCAGAGAATT…
ZNF669	1039	ATGGTGAGTGGACTGCGCCTGGCTTCCCGAAGTGGAGAAGAGGGCTGGTTGAAACCTGCTGTGGCGCGACTCGGGCCTCCACGCCATCGGCTCCGGAACCTGCGGACCGAGTCGCCGTGGCGTAGCCGGGGCTCAGTCCTCTTCTGTTCAGGGCCGGGCCGGGCGGGGCGGGCAGCGGAACCCCTGCATCCTGTCTGTACCTGCGGGCGCCACTTCCGCCGGCCGGATCCCTGTCGGGAACCCCTCGCCTCCCCTATCCAGGACTCGGTGGCTTTTGAGGATGTGGCTGTGAACTTTACCCAGGAGGAATGGGCTTTGCTAGATTCTTCTCAGAAGAATCTCTACAGAGAAGTGATGCAGGAAACCTGCAGGAACCTGGCTTCTGTAGGAAGCCAATGG…
ZNF670	5629	ATGGATTCAGTGTCATTTGAAGATGTGGCTGTGGCCTTTACTCAGGAGGAGTGGGCTTTGCTGGATCCTTCTCAAAAGAATCTCTACAGAGATGTGATGCAAGAAATCTTCAGGAACCTGGCTTCTGTAGGAAACAAATCAGAAGACCAGAATATCCAAGATGACTTCAAAAATCCTGGGAGAAATCTAAGCAGTCATGTGGTAGAGAGACTGTTTGAAATTAAAGAAGGCAGTCAATATGGAGAAACCTTCAGCCAGGATTCAAATTTGAATCTGAATAAGAAAGTTTCTACTGGAGTAAAGCCATGTGAATGCAGTGTGTGTGGAAAAGTCTTCATATGTCATTCAGCCCTTCATAGGCACATCCTGTCTCACATTGGAAACAAACTATTTGAGTGT…
ZNF672	8995	ATGTTTGCCACATCTGGGGCAGTGGCAGCGGGGAAGCCTTACTCGTGCAGCGAATGTGGCAAGAGCTTCTGCTACAGCTCAGTGCTGCTGCGACATGAACGAGCTCACGGCGGTGACGGCCGCTTCCGTTGCCTAGAATGCGGTGAGCGCTGTGCACGGGCTGCTGACCTCCGAGCGCACAGGCGCACGCATGCTGGCCAGACCCTCTACATCTGCAGTGAGTGCGGACAAAGCTTCCGCCACAGCGGCCGTCTTGACCTACACTTGGGCGCACACCGGCAGCGATGCCGCACTTGCCCCTGCCGCACATGCGGCCGGCGCTTCCCGCACCTCCCCGCGCTGCTGCTACACCGGCGCCGCCAGCATCTGCCAGAGCGGCCCCTTTTGCCATGCTGTCCT…
ZNF674	100061717	ATGGCCATGTCCCAGGAATCATTGACCTTCAAGGACGTGTTTGTGGACTTCACCCTGGAGGAGTGGCAGCAACTGGACTCTGCCCAGAAGAACCTCTACAGGGATGTCATGCTTGAGAACTACAGCCACCTGGTGTCCGTGGGGCATCTAGTTGGGAAGCCAGATGTGATCTTCAGGTTGGGACCAGGTGACGAGTCCTGGATGGCAGATGGAGGGACCCCGGTACGGACCTGTGCAGGTGAGGACAGGCCAGAAGTCTGGGAAGTTGACGAGCAGATAGATCACTACAAGGAAAGCCAAGACAAATTTCTGTGGCAAGCTGCATTCATAGGCAAGGAAACACTGAAGGATGAAAGTGGTCAAGAATGTAAAATATGTAGAAAAATCATTTATCTCAAC…
ZNF677	10682	ATGGCTCTTTCTCAGGGACTGTTTACATTCAAGGATGTGGCCATAGAATTCTCTCAAGAGGAGTGGGAGTGCCTGGACCCTGCCCAGAGGGCCTTGTACAGGGACGTGATGTTGGAGAACTACAGGAACCTGCTTTCTCTCGATGAGGATAACATCCCTCCAGAAGATGATATTTCTGTTGGATTTACAAGCAAGGGATTATCACCAAAGGAAAATAATAAAGAGGAATTATACCATCTGGTGATATTAGAAAGAAAGGAAAGCCATGGCATCAACAATTTTGACCTCAAGGAAGTCTGGGAAAATATGCCTAAGTTTGACAGCCTGTGGGACTATGATGTAAAAAATTACAAAGGAATGCCTTTGACCTGTAACAAAAATCTCACTCACAGAAAAGAT…
ZNF678	5258	ATGGTTGACCTGCTTTCCATGTCTCAAAACATTAGTCCCTACAAGAACCCTATGAGGTTTATCTTCTTTTCACCCATTTTGAGAGAAGAAAAGTTCAGCTCAGAGAGCTGCAGGAACATTGGGGACATCTCCAAGTCACAGCCAATAGGTGGCAGTCATCAGTGTGTCTTGGAAGGGACAAACATTGAGCTTCTGAACAGCTACTCCAGAAACTATGGTGCTGTGGTGAAGTCCTGGTTAGGAGCC
ZNF680	1555	ATGCCAGGACCACCTGGAAGCCTAGAAATGGGACCACTGACATTTAGGGATGTGGCCATAGAATTCTCTCTGGAGGAGTGGCAATGCCTGGACACTGCACAACGGAATTTATATAGGAAAGTGATGTTTGAGAACTACAGAAACCTGGTCTTCCTGGGTATTGCTGTCTCTAAGCCTCACCTGATAACCTGTTTGGAGCAAGGAAAAGAGCCCTGGAATAGGAAGAGACAGGAGATGGTAGCCAAACCCCCAGTTATATATTCTCATTTCACTGAAGACCTTTGGCCAGAGCATAGCATAAAAGATTCTTTTCAAAAAGTGATACTGAGAGGATATGGAAAATGTGGACATGAGAATTTACAATTAAGAATAAGTTGTAAAAGTGTGGATGAGTCTAAG…
ZNF684	7723	ATGAAAAAAATCATACAAGGAAAAAAACCTTTTGAATGCAATGACTGTGGAAAAGCCTATAGCAGGAAGGCACACCTTGCAACTCATCAGAAAATTCATAATGGAGAGAGACCCTTTGTGTGCAATGATTGTGGGAAGGCGTTTATGCATAAAGCCCAACTCGTGGTCCACCAGAGACTTCACACTGGAGAGAAGCCTTATGAGTGCAGTCAATGTGGGAAAACATTCACTTGGAACTCCTCATTTAATCAACACGTGAAATCTCATACACTTGAGAAGTCATTTGAATGTAAGGAATGTGGGAAAACCTTCAGGTATAGTTCATCCCTTTATAAACATTCCAGATTTCATACAGGAGAGAAACCCTACCAGTGTATCATATGTGGCAAAGCTTTTGGC…
ZNF688	7100	ATGGCGCCGCCCCCAGCCCCGCTCCTGGCGCCGAGGCCCGGGGAGACCCGGCCTGGTTGCAGGAAGCCCGGGACTGTGAGCTTCGCGGACGTGGCCGTGTACTTCTCCCCGGAGGAGTGGGGCTGTCTGCGGCCCGCGCAGAGGGCTCTGTACCGGGACGTGATGCAGGAGACCTACGGCCACCTGGGCGCGCTCGGATTCCCAGGCCCCAAACCAGCCCTCATCTCTTGGATGGAACAGGAGAGTGAGGCTTGGAGCCCCGCCGCCCAGGATCCTGAGAAGGGGGAAAGACTGGGAGGAGCTCGGAGAGGAGATGTCCCAAACAGGAAGGAAGAGGAACCGGAGGAAGTCCCAAGAGCCAAAGGGCCTAGAAAGGCTCCTGTGAAGGAGAGTCCTGAA…
ZNF689	7052	ATGGCGCCACCTTCGGCTCCGCTCCCTGCGCAGGGACCAGGAAAGGCCAGACCCAGTCGGAAAAGGGGCAGGAGGCCGAGGGCTCTGAAGTTCGTGGACGTGGCCGTGTACTTCTCCCCGGAGGAGTGGGGCTGCCTGCGGCCCGCGCAGAGGGCCCTGTACCGGGACGTGATGCGGGAGACCTACGGTCACCTGGGCGCGCTCGGGTGCGCAGGTCCCAAACCAGCCCTCATCTCCTGGTTGGAACGAAACACCGATGACTGGGAACCGGCTGCTCTAGATCCGCAGGAGTACCCGAGAGGGCTAACAGTCCAGAGAAAAAGCAGAACCAGAAAGAAGAATGGGGAGAAGGAAGTATTCCCGCCTAAGGAGGCACCCCGAAAGGGGAAGCGAGGCCGG…
ZNF69	13683	ATGCCCTGCTGTAGTCACAGGAGGTGTAGAGAGGACCCCGGGACATCTGAAAGCCAGGAAATGGAGGAGTGGGCTTTGCTGGATATTTCCCAGAGGAAACTCTACAAGGAAGTGATGCTGGAAACTTTCAGGAACCTGACCTCTGTAGGAAAAAGTTGGAAAGACCAGAACATTGAATATGAGTACCAAAACCCCAGGAGAAACTTCAGGAGTCTCATAGAAAAGAAAGTCAATGAAATTAAAGATGACAGTCATTGTGGAGAAACTTTTACCCAGGTTCCAGATGACAGGCTGAACTTCCAGGAGAAGAAAGCTTCTCCTGAAATAAAATCATGTGACAGCTTTGTGTGTGGAGAAGTTGGCCTAGGTAACTCATCTTTTAATATGAACATCAGAGGT…
ZNF692	3652	ATGGCTTCCTCCCCGGCGGTGGACGTGTCCTGCAGGCGGCGGGAGAAGCGGCGGCAGCTGGACGCGCGCCGCAGCAAGTGCCGCATCCGCCTGGGCGGCCACATGGAGCAGTGGTGCCTCCTCAAGGAGCGGCTGGGCTTCTCCCTGCACTCGCAGCTCGCCAAGTTCCTGTTGGACCGGTACACTTCTTCAGGCTGTGTCCTCTGTGCAGGTCCTGAGCCTTTGCCTCCAAAAGGTCTGCAGTATCTGGTGCTCTTGTCTCATGCCCACAGCCGAGAGTGCAGCCTGGTGCCCGGGCTTCGGGGGCCTGGCGGCCAAGATGGGGGGCTTGTGTGGGAGTGCTCAGCAGGCCATACCTTCTCCTGGGGACCCTCTTTGAGCCCTACACCTTCAGAGGCA…
ZNF695	13565	ATGGGACTATTGGCATTCAGGGATGTGGCTCTAGAATTCTCTCCAGAGGAGTGGGAATGCCTGGACCCAGCTCAGCGGAGTTTGTATAGGGATGTGATGTTAGAGAACTACAGAAACCTGATCTCCCTTGGTGAGGATAGCTTCAATATGCAATTCCTATTTCACAGTCTTGCTATGTCTAAGCCAGAACTGATCATCTGTCTGGAGGCAAGGAAAGAGCCCTGGAACGTGAACACAGAGAAGACAGCCAAACACTCAGCTTTGTCTTCTTATCTTACTGAAGACATTTTGCCAGAGCAGGGCCTGCAAGTTTCATTCCAAAAAGTGATGCTGAGAAGATATGAAAGATGTTGTCTTGAGAAATTACGCTTAAGGAATGACTGGGAAATTCCATGTGAA…
ZNF701	55279	ATGGCTCTTCCTCAGGGTCTACTGACATTCAGGGATGTGGCCATAGAATTCTCTCAGGAGGAGTGGAAATGCCTGGACCCTGCTCAGAGGACTCTATACAGAGACGTGATGCTGGAGAATTATAGGAACCTGGTCTCCCTGGATACCTCTTCCAAATGCATGATGAAGATGTTCTCATCAACAGGACAAGGCAATACAGAAGTGGTCCACACAGGGACATTGCAAATACATGCAAGTCATCACATTGGAGATACTTGCTTCCAGGAAATTGAGAAAGATATTCATGACTTTGTGTTTCAGTGGCAAGAAAATGAAACAAATGGCCATGAAGCACTCATGACAAAAATCAAAAAGTTGATGAGTAGTACAGAGCGACATGATCAAAGGCATGCTGGAAAC…
ZNF704	70646	ATGACCTTCACATTTCAGTCAGAGGACTTAAAACGTGACTGTGGTAAAAAAATGTCTCATCAACACGTGTTTTCCTTGGCCATGGAGGAAGATGTGAAAACAGCAGACACCAAAAAAGCCAGCCGGATCCTTGACCATGAAAAAGAAAACACTCGCTCCATCTGTCTCCTTGAGCAAAAAAGAAAAGTTGTTTCCTCCAACATTGATGTTCCTCCAGCAAGGAAATCTTCAGAGGAACTAGACATGGACAAGGTGACAGCAGCAATGGTACTAACCAGCTTGTCGACTAGCCCTTTGGTTCGAAGTCCTCCCGTGCGGCCGAACGAGAGCCTCAGCGGATCCTGGAAGGAGGGCGGCTGCGTGCCTTCCAGCACCAGCAGCAGCGGCTACTGGAGCTGG…
ZNF705D	71554	ATGCATTCACTAGAGAAAGTGACTTTTGAAGATGTAGCTATTGACTTCACCCAGGAAGAGTGGGACATGATGGACACATCCAAGAGAAAGCTGTACAGAGATGTGATGCTGGAAAATATCAGTCACCTGGTGTCCCTCGGGTACCAGATAAGCAAATCCTATATAATTTTGCAGCTGGAGCAAGGAAAAGAGCTGTGGCGGGAAGGAAGAGTATTTCTTCAAGACCAGAATCCAGACAGGGAAAGTGCCCTTAAGAAAAAACACATGATATCCATGCATCCTATCATCAGAAAAGATGCATCCACCAGTATGACAATGGAGAACTCTCTCATTCTGGAGGATCCTTTTGAATATAATGATTCGGGAGAAGATTGCACTCACAGTTCCACAATAACTCAG…
ZNF706	219	ATGGCTCGTGGACAGCAGAAAATTCAGTCTCAGCAGAAAAATGCCAAAAAGCAAGCTGGACAAAAGAAGAAACAAGGACATGACCAAAAGGCTGCTGCCAAAGCTGCCTTAATATATACCTGCACTGTCTGTAGGACACAAATGCCAGACCCTAAGACCTTCAAGCAGCACTTTGAGAGCAAGCATCCTAAGACTCCACTTCCTCCAGAATTAGCTGATGTTCAGGCA
ZNF707	234	ATGGCCCAGGAGCCAGTGACCTTCAGGGACGTGGCCATCTACTTCTCAAGGGAGGAGTGGGCGTGTCTGGAACCCAGCCAGAGGGCCCTCTACCGGGACGTGATGCTGGACAACTTCAGCAGTGTGGCTGCTCTGGGATTTTGCAGCCCCAGACCAGACCTCGTCTCTCGCCTGGAACAGTGGGAGGAGCCGTGGGTTGAAGACCGGGAGAGACCTGAGTTCCAGGCAGTGCAGAGGGGACCCCGGCCAGGGGCAAGGAAGTCTGCAGACCCCAAGAGACATTGTGATCATCCAGCTTGGGCTCACAAGAAAACCCACGTGCGGCGAGAAAGAGCCAGGGAAGGAAGCAGCTTTAGGAAGGGCTTCAGGCTGGACACGGATGACGGGCAGCTTCCCAGA…
ZNF71	6179	ATGAAAGAGTTGGATCCAAAGAATGACATTTCGGAAGACAAGCTCTCCGTTGTTGGGGAGGCCACGGGGGGACCCACGAGGAATGGTGCCAGGGGTCCTGGCTCAGAAGGAGTGTGGGAACCAGGCAGCTGGCCAGAGAGGCCGCGGGGAGATGCAGGTGCAGAGTGGGAGCCATTGGGAATTCCCCAGGGGAACAAACTCTTAGGGGGCTCAGTACCCGCATGTCATGAACTGAAGGCATTTGCCAACCAAGGCTGTGTCCTGGTCCCACCACGGCTGGACGACCCCACAGAAAAGGGGGCCTGTCCACCCGTAAGGCGTGGCAAGAACTTCTCCAGCACTTCAGACCTCAGTAAGCCCCCCATGCCCTGCGAGGAGAAGAAAACCTACGACTGCAGC…
ZNF718	56038	ATGGAACTCTTAACATTCAAGGATGTGGCCATAGAATTCTCTCCAGAAGAGTGGAAATGTCTGGACACTTCCCAGCAGAATTTATATAGAGATGTGATGTTGGAGAACTACAGAAACCTGGTCTCCCTGGGTGTTAGTATCTCTAACCCAGACCTGGTCACCAGTCTGGAGCAAAGAAAAGAGCCCTACAATTTGAAGATACATGAAACAGCAGCCAGACCCCCAGCTGTGTGTTCTCATTTCACCCAAAACCTTTGGACAGTGCAGGGCATAGAAGATTCATTCCACAAACTTATACCAAAAGGACATGAGAAACGTGGACATGAGAATTTAAGAAAAACTTGTAAAAGTATAAATGAGTGTAAGGTGCAGAAAGGTGGTTATAATAGAATTAACCAA…
ZNF720	11069	ATGGGACTGTTGACATTCAGGGATGTGGCCATAGAATTCTCTCGGGAGGAGTGGGAACACCTGGACTCAGATCAGAAGCTTTTATATGGGGATGTGATGTTAGAGAACTACGGAAACCTGGTCTCTCTGGGTCTCGCTGTCTCTAAGCCGGACCTGATCACCTTTTTGGAGCAAAGGAAAGAGCCCTGGAATGTGAAGAGTGCAGAGACAGTAGCCATCCAGCCAGATATCTTTTCTCATGATACTCAAGGCCTCTTAAGAAAGAAGCTTATAGAAGCATCATTCCAAAAAGTGATATTGGATGGATATGGGAGCTGTGGCCCTCAGAATTTAAACTTAAGGAAAGAGTGGGAAAGTGAGGGCAAAATAATCCTATGG
ZNF726	71389	ATGGGACTGTTGACATTTAGGGATGTGGCCATAGAATTCTCTCTGGAGGAGTGGCAGTGCCTGGACACTGCACAGAAGAATTTATATAGGAATGTGATGTTAGAGAACTACAGAAACCTGGCCTTCCTGGGTATTGCTGTCTCTAAGCCAGACCTCATCATCTGTCTGGAGAAAGAAAAAGAGCCCTGGAATATGAAGCGAGATGAGATGGTGGATGAACCCCCAGGTAGG
ZNF74	13420	ATGGAGATCCCTGCCCCGGAGCCCGAGAAGACAGCTCTTTCCTCTCAGGATCCTGCTCTTTCCCTGAAAGAGAATCTCGAGGATATATCGGGTTGGGGTCTTCCCGAAGCCAGGTCCAAGGAATCGGTGAGTTTCAAGGATGTGGCTGTGGACTTCACCCAGGAGGAGTGGGGTCAACTAGACTCCCCTCAGAGGGCCTTGTACCGGGATGTGATGTTGGAGAACTACCAGAACCTTCTTGCCCTAGGACCTCCACTGCACAAGCCAGATGTGATCTCTCATCTGGAACGAGGCGAGGAGCCATGGAGCATGCAGAGGGAAGTCCCCAGAGGGCCCTGTCCAGAATGGGAGCTGAAGGCGGTGCCCTCTCAACAGCAGGGCATTTGCAAAGAAGAACCG…
ZNF747	6764	ATGACCGATCCGTCGCTGGGGCTGACAGTCCCCATGGCGCCGCCTCTGGCCCCGCTCCCTCCCCGGGACCCAAACGGGGCGGGATCCGAGTGGAGAAAGCCCGGGGCCGTGAGCTTCGCCGACGTGGCCGTGTACTTCTCCCGGGAGGAGTGGGGCTGCCTGCGGCCCGCGCAGAGGGCCCTGTACCGGGACGTGATGCGGGAGACCTACGGCCACCTGGGCGCGCTCGGTGAGAGCCCCACCTGCTTGCCTGGGCCCTGCGCCTCCACAGGCCCTGCCGCGCCTCTGGGAGCTGCGTGTGGAGTTGGGGGCCCCGGGGCCGGGCAGGCGGCCTCCTCGCAGCGTGGGGTTTGCGTTCTTCTCCCCCAGGAGTCGGAGGCAGCAAGCCGGCGCTCATCT…
ZNF75A	53335	ATGTATTTTTCCCAGGAAGAATGGGAGTTATTGGATCCCACTCAGAAGGCCCTCTACAATGATGTAATGCAGGAAAACTATGAGACTGTCATCTCTCTAGCATTGTTTGTGCTCCCCAAACCTAAAGTGATCTCCTGTCTAGAGCAAGGGGAAGAGCCATGGGTTCAAGTATCCCCGGAGTTTAAGGATAGTGCCGGAAAATCTCCTACAGGGTTAAAGCTCAAAAACGACACTGAAAATCATCAGCCTGTGTCTCTTTCTGACTTAGAAATACAAGCATCAGCAGGCGTCATATCAAAAAAGGCCAAAGTAAAAGTTCCCCAGAAAACAGCAGGCAAAGAAAATCATTTTGATATGCACAGAGTGGGAAAATGGCACCAAGATTTTCCAGTGAAGAAA…
ZNF75D	53049	ATGGCGATGAGAGAGCTGAACGCGGATTCATGCTCAAGCCCCCAGATGGGGGCTATGTGGGAGACTAGTGGGTCTGTGAAAGAGAACTCCAGTCAGAGTAAGAAATACAGCACAAAAATAGAGAATCTTGGTCCTGAGAGCGCTTGCAGGCACTTCTGGAGCTTCCGTTATCATGAAGCAACCGGACCGCTTGAGACTATCAGCCAACTTCAGAAATTGTGCCATCAGTGGCTGAGGCCAGAGATCCACTCAAAAGAGCAGATCTTGGAAATGCTGGTGTTAGAGCAGTTCCTGAGCATTCTGCCCAAGGAGACCCAGAACTGGGTGCAGAAGCATCATCCACAGAATGTCAAACAGGCTCTGGTCCTGGTGGAATTCTTGCAGAGGGAGCCTGATGGA…
ZNF76	9	ATGGAGAGCTTGGGGCTGCACACGGTGACCCTTAGTGATGGGACAACAGCCTACGTCCAGCAAGCTGTCAAAGGAGAGAAGCTTCTTGAAGGGCAGGTGATCCAGCTCGAGGATGGGACCACCGCATACATTCACCAGGTGACGGTACAGAAAGAAGCTCTCTCCTTTGAGGATGGTCAGCCTGTGCAGCTGGAAGATGGCAGCATGGCTTACATACACCGCACACCCAGAGAAGGCTATGACCCCAGCACCCTGGAAGCCGTCCAACTGGAAGATGGCTCCACTGCCTACATTCACCACCCTGTGGCTGTGCCATCGGAGAGCACCATCCTGGCCGTACAGACAGAGGTGGGCTTGGAGGACCTGGCAGCAGAGGATGATGAGGGCTTCAGTGCAGAC…
ZNF764	4947	ATGGCGCCGCCTCTGGCCCCGCTCCCTCCCCGGGACCCAAACGGGGCCGGACCCGAGTGGAGGGAGCCGGGGGCTGTGAGCTTCGCGGACGTGGCCGTGTACTTCTGCCGGGAGGAGTGGGGCTGCTTGCGGCCAGCGCAGAGGGCCCTGTACCGGGACGTGATGCGGGAGACCTACGGCCACCTGAGCGCTCTCGGAATCGGAGGCAACAAGCCAGCTCTCATCTCCTGGGTGGAGGAGGAGGCCGAACTGTGGGGTCCGGCTGCCCAGGATCCGGAGGTGGCGAAATGTCAGACACAAACGGACCCAGCAGATTCCAGAAACAAGAAAAAGGAAAGACAAAGGGAAGGGACGGGAGCCCTGGAGAAGCCCGACCCTGTGGCCGCCGGGTCTCCTGGG…
ZNF768	2974	ATGAGGAGCCCCGAAGGGTACCTCAGAGGCAACATGAGTGAGAATGAGGAAGAGGAAATTTCTCAGCAAGAAGGCAGTGGGGACTATGAAGTCGAAGAGATACCATTTGGGCTTGAACCCCAGAGCCCTGGGTTTGAGCCACAAAGCCCAGAGTTTGAACCCCAAAGCCCCAGATTTGAGCCTGAAAGCCCGGGGTTTGAGTCCCGAAGCCCTGGGCTTGTGCCCCCAAGCCCTGAGTTTGCACCCAGAAGCCCTGAATCAGATTCTCAGAGCCCTGAGTTTGAATCCCAGAGCCCTAGGTATGAACCCCAAAGCCCTGGCTATGAACCTCGGAGCCCCGGGTATGAACCCCGGAGCCCTGGCTATGAATCTGAGAGCTCTAGATATGAATCCCAGAAC…
ZNF77	14794	ATGGACTGCGTGATCTTTGAGGAAGTGGCTGTGAACTTCACCCCAGAAGAGTGGGCATTGCTGGATCATGCTCAGAGGAGCCTCTACAGAGATGTGATGCTGGAGACCTGCAGGAACCTTGCCTCCTTGGATTGTTACATTTATGTTAGAACCAGTGGATCAAGTTCTCAGAGGGACGTTTTTGGGAATGGAATATCCAATGATGAAGAAATTGTAAAGTTCACAGGAAGTGATTCCTGGTCTATTTTTGGAGAAAATTGGAGATTTGATAACACTGGAGATCAGCACCAAATCCCACAGAGGCATCTGAGAAGTCAGCTGGGGAGACTCTGTGAAAGTAATGAAGGTCATCAATGCGGAGAGACCTTGAGCCAGACTGCGAACCTTCTTGTGCACAAG…
ZNF770	14536	ATGATGGCTGAAAACAATTTAAAAATGCTAAAGATTCAACAGTGTGTGGTAGCCAACAAACTACCTAGAAACAGGCCATATGTTTGCAATATTTGTTTTAAGCACTTTGAAACACCATCAAAATTAGCTAGGCACTATCTCATTCATACTGGTCAAAAGCCATTTGAATGTGATGTGTGTCATAAAACCTTTAGACAACTAGTTCATCTGGAGAGGCATCAACTAACTCATAGTCTGCCTTTTAAATGTAGTATTTGTCAGCGTCACTTTAAAAATCTGAAGACATTTGTGAAGCACCAACAACTTCACAATGAAACCTATCAGAATAATGTTAAACAGGTCAGAAGATTGCTGGAGGCCAAGCAAGAAAAGTCAATGTATGGAGTGTATAATACTTTT…
ZNF774	14269	ATGTGGCTGGGGACTTCAGGGAAGAGTGGGTTACCTGGACACTGCTTAGAGAATCCTCTCCAGGAATGCCACCCAGCACAGTTAGAAGAATGGGCTCTCAAAGGAATTTCCAGGCCTAGTGTAATCTCCCAGCCGGAGCAGAAAGAAGAGCCATGGGTCCTACCACTCCAAAACTTTGAGGCGAGGAAGATCCCGAGGGAAAGCCACACAGACTGTGAGCATCAGGTGGCAAAGCTCAATCAGGACAGTTCTGAAACAGCAGAACAATGTGGAACATCCTCAGAAAGGACCAATAAAGATCTTTCTCATACTCTTAGTTGGGGAGGAAACTGGGAGCAAGGCCTAGAATTAGAAGGGCAACATGGAACCCTTCCAGGAGAGGGCCAGCTGGAGTCCTTT…
ZNF776	70699	ATGCTGGAGAACCTGACACTTATATCTTCTCTAGGTTGTTGGTATGGAGCAAAAGACGAGACACCTTCTAAGCAGACCCTTTCTATACAACAGGAGTCCCCACTCAGGACACATTGGACAGGTGTATGTACCAAGAAGGTCCACCTCTGGGGAATGTGTGGCCCTCTCCTGGGAGATATCTTACACCAGGGAACACAACACAATCAGAAATTGAATGGGTTTGGGGCATATGAAAAAAAATTGGATGACGATGCAAACCATCATCAAGACCAGAAGCAGCACATTGGAGAGAAATCGTACAGAAGCAATGCCAAGGGAACATCTTTTGTAAAGAACTGTAAATTCCATATGTCACATGAGCCATTTATCTTTCATGAGGTTGGGAAAGACTTTTTGTCC…
ZNF777	70907	ATGAGGGGCAACTACGAGTCCCTGGTTTCCATGGACTATGCAATTTCCAAACCAGACCTCATGTCACAGATGGAGCGCGGGGAGCGGCCCACCATGCAGGAGCAGGAAGACTCTGAGGAGGGCGAAACGCCGACAGATCCCAGTGCTGCGCACGATGGGATCGTGATTAAGATCGAGGTACAGACCAACGACGAGGGCTCAGAAAGTTTGGAGACACCTGAGCCCCTGATGGGACAGGTGGAAGAGCACGGCTTCCAGGACTCAGAGCTGGGTGACCCCTGTGGGGAACAGCCAGACCTGGACATGCAGGAGCCAGAGAACACGCTGGAGGAGTCCACGGAAGGCTCCAGCGAGTTCAGCGAACTGAAGCAGATGCTGGTGCAGCAGAGGAACTGCACG…
ZNF778	56817	ATGCTGGAAAACTACGAGAACCTGGCCTCAGTAGGACATCACCTGTTCCAACCCAGTGTGATCTATTGGCTGGAGCAGGAAGAGGAGTTGAGGGCAGGGCGGAGAGCAGTTCTCCAAGAATGGCGACTTAAAACCAAAGGGCCAGCACTTCGGCAGGATAGATCTTGGTTCAGAGCATCAAATGAGACACAGACGGCAAGAAGCCACAATGGAGGGCAGCTCTGTGACCGCACGCAGTGTGGAGAAGCTTTCAGTGAACACTCAGGCCTCAGCACACACGTGAGAACTCAAAATACAGGAGACAGTTGTGTGTCTAATCATTATGAAAGGGACTTTTTTATTCCATGCCAGAAAACCTTGTTCAAAATTGGAGAGCAGTTTTCCGTGTTGGGTCAGTGT…
ZNF781	71519	ATGCAAAGAAATGCAATGTATTTAAAGAATGTGGCAGAGACTGCTTGTAACTTTCAACTAACTCAATATCAAATAAGTCATGCTAATCAGAAACCCTATGAATGTCAGATATGTGGAAAGCCCTTTAGAAAGCGTGCCCACCTTACCCAACATAATCGAATTCACACTGGTGGGAAACCATATGAATGCAAAGAATGTGGGAAAGTGTTTATCTGTTGTTCAACATTGATTCAACATAAGAGAACTCACACTAGTGAGAAACCCTATGAATGTCTGGAATGTAGAAAGACGTTTAGGCGGAGTGCACATCTTATTCGACATCAAAGAATTCATACTGGTGAGAAACCTTATAAATGTAAGCAATGTTGGAAGGCCTTTGCTTCTGTTTCTGATTTAATA…
ZNF784	14258	ATGGCCGCTGCGCGCCCAGAGGCCCAGAGTCGGAGCTCACCGACTCCGGAGTCGCGATCCCAGGAGCCACTGGACCTGGTCCTGGTGCCTGATGACTGCCGGCCTGGCACACCCCCGAGTGACCTCATCGAGATCCAGGTGGTGAAGGTGACGGACACCACGCTGGTCCCTGAGCCCCCGGAGCCAGGTTCTTTCCACTGTGCCTTGTGCCCTGCTGCCTTCCGGCTGGTTTCCGAGCTGCTGTTCCACGAACATGGCCACTTGGCTGGGGCCGAGGGAGGCGGGCAGGGTGGGGACCCGAGCCGGTGCCACGTGTGCGGCCACAGCTGCCCGGGCCCCGCCAGCCTGCGCGCGCACTACAGCTTGCACACGGGGGAGCGGCCCTACCGCTGCGCGCTC…
ZNF785	10409	ATGGGGCCGCCCCTGGCGCCGCGCCCGGCCCACGTACCCGGGGAGGCCGGGCCCCGGAGGACGAGGGAAAGCAGGCCGGGCGCCGTGAGCTTCGCGGACGTGGCCGTGTACTTCTCTCCCGAGGAGTGGGAATGCCTGCGGCCAGCGCAGAGGGCCCTGTACCGGGACGTGATGCGGGAGACCTTCGGCCACCTGGGCGCGCTGGGATTTTCAGTTCCCAAACCCGCTTTTATCTCGTGGGTGGAAGGAGAAGTGGAGGCGTGGAGCCCGGAGGCCCAGGATCCCGACGGTGAGAGCTCTGCAGCTTTCAGCAGGGGCCAAGGACAGGAAGCAGGATCCAGGGATGGGAATGAGGAGAAGGAAAGGCTGAAGAAGTGTCCAAAACAAAAAGAGGTGGCG…
ZNF786	55871	ATGGCGGAGCCGCCTCGGCTACCTCTGACTTTTGAGGATGTTGCTATTTATTTCTCCGAGCAAGAATGGCAGGATCTAGAGGCATGGCAGAAGGAACTTTACAAGCATGTGATGAGAAGCAATTATGAGACTCTCGTCTCTCTAGATGATGGACTTCCAAAACCAGAACTAATATCCTGGATTGAACACGGGGGAGAGCCCTTCAGGAAATGGAGAGAATCACAGAAATCAGGAAACATAATTTGCTCCTCTGTTGATATGCATTTTGATCCAGGTTTTGAGGAACAGCTGTTTTGGGGAAGCCAGCAGGCTATGAATTCAGGAAAAACTAAAAGCCATTTCCAATTAGATCCTGAAAGCCAGTGTTCCTTTGGATCCTTTGTTTCCTTCAGGCCTGAC…
ZNF79	13770	ATGCTGGAGGAAGGAGTACTGCCTTCCCCAGGCCCTGCCCTTCCCCAAGAGGAAAACACAGGAGAGGAAGGAATGGCTGCTGGTCTCCTCATAGCTGGGCCCCGGGGATCCACATTCTTCAGCAGTGTGACGGTAGCTTTTGCACAGGAAGGGTGGAGGTGCCTCGTGTCTACTCCACGGGACAGGTTCAAGGAGGGGATACCAGGAAAGTCCAGGAGCCTTGTCCTACTAGGACTTCCAGTTTCCCAGCCTGGCATGAACTCCCAGTTGGAACAAAGGGAAGGCGCATGGATGCTGGAGGGCGAAGACCTGCGAAGTCCCTCTCCAGGCTGGAAGATTATATCTGGATCACCACCAGAGCAAGCCCTTTCTGAAGCTTCATTCCAAGACCCATGTGTA…
ZNF790	13349	ATGGCCCATTTGATGATGTTCAGGGATGTGGCTGTAGATTTCTCTCAGGAGGAGTGGGAGTGCCTGGACCTGGAACAGAGGGATTTATATAGAGATGTGATGTTGGAGAACTACAGCAACATGGTCTCACTGGGTTTTTGCATTTATCAGCCAGAAGCGTTCTCTTTATTGGAGAAAGGGAAAGAGCCCTGGAAGATTTTGAGGGATGAGACAAGAGGACCTTGCCCAGACATGCAGTCGAGGTGTCAGACCAAGAAGTTATTACCAAAAAATGGCATTTTTGAGAGAGAAATAGCCCAATTGGAAATAATGAGAATTTGTAAAAACCACAGCCTTGACTGTTTATGTTTTAGAGGTGACTGGGAAGGCAACACTCAGTTTCAAACACTTCAAGATAAT…
ZNF791	53014	ATGGACTCAGTGGCTTTTGAGGATGTGTCTGTGAGCTTCAGCCAGGAGGAGTGGGCTCTGCTGGCTCCTTCACAGAAGAAACTCTACAGAGATGTGATGCAGGAAACATTCAAGAACCTGGCATCTATAGGGGAAAAATGGGAAGACCCGAATGTTGAAGATCAACACAAAAACCAAGGACGAAATCTAAGAAGCCATACGGGAGAGAGACTCTGTGAAGGTAAAGAAGGTAGTCAATGTGCAGAAAACTTCAGTCCCAATCTCAGTGTGACGAAGAAGACTGCCGGAGTAAAACCATATGAGTGTACTATCTGTGGAAAAGCCTTCATGCGTCTCTCATCCCTTACTAGACACATGAGGTCTCACACTGGATACGAGCTATTTGAGAAGCCATATAAA…
ZNF792	70052	ATGACATCAGCCATGGCCAGAGGGGCTTATGGCAGGCCTGGCTCTGATTTTTGCCATGGAACAGAGGGCAAGGACTTACCTTCTGAGCATAACGTTTCTGTAGAAGGAGTGGCACAGGACAGGAGTCCCGAGGCAACTCTGTGCCCCCAGAAGACCTGCCCCTGTGACATATGTGGCCTACGTTTGAAAGACATTTTGCATTTGGCTGAACACCAGACAACACATCCCAGGCAGAAACCATTTGTGTGTGAGGCATATGTGAAAGGCTCTGAGTTCAGTGCAAACCTTCCCCAGAAACAGGTGCAGCAGAACGTACACAACCCTATCAGAACGGAGGAGGGCCAGGCTTCCCCTGTAAAGACCTGCAGAGACCACACATCAGATCAGCTTTCCACCTGC…
ZNF8	10463	ATGGACCCCGAGGACGAAGGGGTAGCGGGAGTGATGTCTGTGGGGCCGCCGGCGGCCCGGCTTCAGGAACCAGTGACCTTCCGGGATGTGGCTGTGGACTTTACCCAGGAGGAATGGGGGCAGCTGGACCCTACCCAGAGGATCCTCTACCGTGACGTGATGCTGGAGACCTTTGGTCACCTGCTCTCCATAGGTCCTGAGCTTCCGAAGCCTGAAGTCATCTCCCAGCTGGAGCAAGGGACCGAGCTATGGGTGGCTGAGAGAGGAACCACCCAGGGCTGCCATCCAGCCTGGGAGCCTCGATCTGAAAGCCAAGCATCACGCAAGGAAGAGGGCCTGCCTGAAGAGGAGCCATCCCATGTCACGGGAAGGGAAGGATTCCCGACAGATGCTCCTTAT…
ZNF800	53060	ATGCCTTTAAGGGACAAATACTGTCAGACTGACCACCATCATCACGGATGCTGTGAACCAGTTTATATCCTGGAACCTGGAGATCCTCCTTTGTTACAGCAACCACTACAGACATCCAAATCTGGTATTCAACAAATAATTGAGTGCTTTCGATCAGGAACTAAACAACTTAAGCATATTTTATTAAAAGATGTGGACACTATTTTTGAATGTAAGTTATGCCGCAGTCTCTTCAGAGGATTACCAAATTTAATTACCCATAAAAAATTCTACTGCCCACCAAGTCTCCAGATGGATGACAACCTTCCTGATGTAAATGATAAACAAAGCCAAGCCATAAATGATCTCCTAGAAGCCATATATCCAAGTGTGGACAAACGAGAATATATTATTAAGCTA…
ZNF804B	70293	ATGGCTTGTTACCTGGTCATCAGTTCGAGACATCTCAGCAATGGGCACTACCGGGGCATTAAAGGAGTCTTCAGGGGACCCCTGTGCAAGAACGGATCTCCCTCTCCGGATTTTGCAGAAAAGAAGTCCACAGCAAAGGCCCTGGAAGATGTAAAGGCAAACTTTTACTGTGAATTATGTGACAAGCAGTATCACAAACACCAGGAGTTTGACAATCATATTAATTCTTATGACCATGCTCATAAGCAGAGACTGAAAGAATTAAAGCAACGGGAATTTGCTCGAAATGTAGCTTCTAAGTCATGGAAAGATGAGAAAAAACAAGAAAAAGCACTTAAACGACTTCATCAGCTGGCTGAGTTAAGGCAGCAATCTGAATGTGTTTCTGGAAATGGACCA…
ZNF816	52906	ATGTTACGTGAGGAAGCCACCAAGAAGAGCAAAGAAAAGGAGCCAGGGATGGCTCTTCCTCAGGGACGCTTGACTTTCAGGGATGTGGCTATAGAGTTCTCTTTGGAGGAGTGGAAATGCCTGAACCCTGCACAGAGGGCTTTATACAGGGCTGTGATGTTGGAGAACTACAGGAACCTGGAGTTTGTGGATAGCTCTTTAAAATCCATGATGGAGTTCTCATCAACCAGGCACAGTATTACAGGAGAAGTGATCCACACAGGGACGTTGCAAAGACATAAAAGTCATCACATTGGAGATTTTTGCTTCCCAGAAATGAAGAAAGATATTCATCACTTTGAGTTTCAGTGGCAAGAAGTTGAAAGAAATGGCCATGAAGCACCCATGACAAAAATCAAA…
ZNF829	70100	ATGAATAAGGAGTATGGGAAGTCCTTTAGTCGTGGCTCACTCGTTACTCGACATCAGAGGATTCACACTGGTAAAAAACCCTATGAATGTAAGGAATGTGGCAAGGCTTTTAGTTGTAGTTCATATTTTTCTCAACATCAGAGGATTCACACTGGTGAGAAACCCTATGAATGTAAGGAATGTGGAAAAGCCTTTAAGTATTGCTCAAACCTTAATGATCATCAGAGAATTCACACTGGTGAGAAACCCTATGAATGTAAAGTATGTGGAAAAGCCTTTACTAAAAGTTCACAACTTTTTCTACATCTGAGAATTCATACTGGTGAGAAACCTTATGAATGTAAAGAATGTGGGAAAGCCTTTACTCAACACTCAAGGCTTATTCAGCATCAGAGAATG…
ZNF830	7196	ATGAAGGAGAAGCAGCGTCTGAGCACCAGTCGGAAACGGATAGAATCTCCATTCGCGAAGTACAACCGTTTGGGGCAGCTGAGTTGTGCCCTGTGTAACACTCCGGTTAAGAGCGAGCTCCTGTGGCAGACTCACGTCCTGGGAAAGCAGCACCGAGAGAAAGTGGCCGAGCTGAAAGGCGCGAAGGAAGCCAGCCAGGGTTCGTCCGCCAGTTCAGCGCCTCAGTCCGTCAAGAGGAAAGCGCCGGACGCAGACGACCAAGATGTCAAGAGAGCGAAGGCCACCTTGGTGCCTCAGGTACAGCCCTCCACATCTGCGTGGACCACCAACTTTGACAAAATAGGAAAGGAGTTCATTAGAGCGACTCCCAGTAAGCCTTCAGGACTCACTTTACTCCCC…
ZNF837	55254	ATGGAGGCTCCAGCCCAGAAGGCTGGGCAGGGAGGACTCCCCAAGGCCGATGCCCAGGGTGCCTCCGGGGCCCGGGAGAAGAGGCCCGAGGAGCCGAGGCCCCTCGAAGAGGACCGAGCTGGGAGCCGCCCCACTCAAAAGGGGGACCTGCGTGGAGCGGCGGGCGGTAGGACGACTCCCCCAGGCGGGGGCTCCCGGGGCTGCAGCCTCGGGGTGAGCCCCGGCCCGGGGACCCGGCACAGCGCCGGGACCAGACCCCTCGTGCGGGAGCCGTGCGGCCCCACCTCTTCTCAGAACCCTGAGCTGGTTATCCCCGAGGGGCTGCAAGCCCGGGAGGGCCCCTGTAGGAGCCCAGCGCGTGGCGGGGACTGCAGCAGGAACTCCTGCCTGGCGTGGCAT…
ZNF843	10117	ATGAGAAGCCTCCCCTTTGCCCTGACTGTGGAAAGCGTTTCAGCCAGAGCTCCTACCTGCTGCAGCACCGGCAGATTCACCCAGGGCCGTCAGCCCTGCAAGTGCAAGGCCTGCGGGAGGGGTTTTACTCAGAGCGCATCCCTCCTCCAGCACTGGCGGGTCCACAGCGACTGGCGAGAGACCTTGTCGCTGTCCCCAGTGCGGCAAGACCTGCTGTGGCCGCTCCAACCTCATCAAGCACCAGCGAGTCCACTCGGGAGAAGCCATTCGTCTGCGGGAGTGCGGCAAGGGTTTAGCGGCCAGCTCTGCTGCTGGCTCACCAAGGAGCACACACTGGCCGAAGCCCTGCGTCTGTCCCCAGTACCAGCAGGTTTTTGGGGACCGGTGGAAGCTGATCGG…
ZNF846	56247	ATGACTCACATGATAACTCACATTGGAGAGAAAACTTCTGAGGATAATCAGAGTGGAAAAGCCTTAAGAAAGAACTTTCCTCATAGTTTTTACAAGAAAAGTCATGCTGAGGGGAAAATGCCTAAGTGTGTTAAACATGAAAAAGCCTTCAACCAGTTTCCAAATCTTACTAGGCAGAATAAAACTCACACACAAGAGAAATTGTGTGAATGCAAAGACTGTTGGAGAACTTTTCTTAATCAGTCATCCCTTAAGTTACATATAAGATCTCACAATGGAGACAAACACTATGTATGTAAGGAATGTGGGAAAGCCTTCAGTAATTCCTCACACCTTATAGGACATGGAAGAATTCACAGTGGAGAGAAGCCCTATGTCTGTAAAGAATGTGGTAAAGCT…
ZNF85	55390	ATGAGCCTCAGCGCCCAGCCCTCTTCAAGTTTTTATAAACCAGTTTCAGAAGTTATGTGTTCTCATTTTGCCCAAGACCTTTGGCCGGAGCAGAATATAAAAGATTCTTTCCAAAAAGTGACACTGAAAAGATATGGAAAATGTAGACATGAAAATTTACCATTAAGAAAAGGCTGTGAAAGTATGGATGAGTGTAAGATGCACAAAGGAGGTTGTAATGGACTTAACCAATGTCTCACAGCTACCCAGAGCAAAATATTTCAATGTGATAAATATGTAAAAGTCGCTCATAAATTTTCAAATTCAAACAGACATGAGATAAGACATACTAAAAAGAAACCTTTCAAATGTACAAAATGTGGCAAATCATTTGGCATGATTTCATGCCTAACTGAACAT…
ZNF92	2298	ATGGTAGACAAAACCCCAGTTATGTGTTCTCATTTTGCCCAAGATGTTTGGCCAGAGCACAGCATAAAAGATTCTTTCCAAAAAGTGATACTGAGAACATATGGAAAATATGGACATGAGAATTTACAGCTAAGAAAAGACCATAAAAGTGTGGATGCATGTAAGGTGTACAAAGGAGGTTATAATGGACTTAACCAGTGTTTGACAACTACTGACAGCAAGATATTTCAGTGTGATAAATATGTGAAAGTCTTTCATAAATTTCCAAATGTAAATAGAAATAAGATAAGACATACTGGAAAGAAACCTTTCAAATGTAAAAACCGTGGCAAATCATTTTGCATGCTTTCACAATTAACTCAACATAAGAAAATTCATACTAGAGAGTATTCTTACAAA…
ZNF98	55850	ATGTTAGAGAACTACAGAAACCTGGTCTTCGTGGGTATTGCTGCCTCTAAGCCAGACCTGATCACCTGTCTGGAGCAAGGAAAAGAACCTTGGAATGTGAAGAGACATGAGATGGTAACTGAACCCCCAGTTGTATATTCTTATTTTGCCCAAGACCTTTGGCCAAAGCAGGGCAAAAAAAATTATTTCCAAAAAGTGATACTGAGAACATATAAAAAATGTGGACGTGAAAATTTACAGTTAAGAAAATACTGTAAAAGCATGGATGAGTGTAAGGTGCACAAAGAATGTTACAATGGACTTAACCAGTGTTTGACAACTACCCAGAACAAAATATTTCAATATGACAAATATGTGAAAGTCTTTCATAAATTTTCAAATTCAAACAGACATAAGATA…
ZNF99	8128	ATGAAGAATGTGGCAAACACTGTAACCATTTCTCACATCTTACCACACATTAAGATAATTCATACTGAAGAGAAACCCGACAAATGTGAAGAATGTAACAAAGTCTTTAACTGGTCTTCAACTCATACTAAATATAAGAGAATTCATACAGAAGATAAATTTTATAAATATGAAGAATGTGACAAAAGCTTTAAAAACATTTCAACCCTTATTACACATAAGATAATTTATGTTGTAGAGAAATTCTACAAATGTGAAGAATGTGGCAAAGTTTTTTTTTTTTTTTTGAAATGGAGTCTCACTCTGTCGCCCAAATTGGAGTGCAATGGTGCAATCTCAGTTCATTGCAACCTCCGCCTCCTGGGTTCAAGCGATTCTCTGGCCTCAACCTCCCAAGCA…
ZSCAN1	14172	ATGCTTCCACGGCCCAAAGCCCCTGCCTCCCCCAGACGCCCCCAGACCCCAACCCCGAGTGAGCAGGACGCAGACCCTGGGCCAGCAAGCCCCAGGGACACCGAAGCCCAGCGTCTGCGCTTCCGGCAGTTCCAGTACCACGTGGCGAGCGGGCCGCACCTGGCGCTGGGCCAGCTCTGGACGCTGTGCCGCCAGTGGCTGAGGCCAGAGGCGCGCTCCAAGGAGCAGATGCTGGAGCTGCTGGTGCTGGAGCAGTTCCTGGGCGCGCTGCCCAGCAAGATGCGGACCTGGGTGCAGTCACAGGGCCCCCGAAGCTGCAGGGAGGCCGCCAGCCTGGTGGAGGACCTCACACAGATGTGCCAGCAGGAAGGTGAGAGGCGCAGGCTTCGTGCCCCGGGC…
ZSCAN16	4224	ATGACCACAGCCCTGGAACCTGAGGACCAAAAAGGACTTCTGATAATTAAGGCAGAGGACCATTACTGGGGACAGGATTCCAGCTCACAAAAGTGCAGTCCTCACAGGAGGGAACTCTATAGACAACACTTCAGGAAGCTCTGCTATCAGGATGCACCTGGACCCCGTGAAGCTCTTACCCAGCTGTGGGAGCTCTGCCGTCAGTGGCTGAGGCCAGAATGCCACACCAAGGAGCAGATTTTAGACCTGCTGGTGCTAGAACAGTTCCTGAGCATTCTTCCTAAAGACCTGCAAGCATGGGTGCGTGCACACCATCCAGAGACTGGAGAGGAGGCAGTGACGGTACTGGAGGATCTGGAGAGAGAGCTTGATGAACCTGGAAAGCAGGTCCCAGGCAAT…
ZSCAN2	14760	ATGATGGCTGCAGACATCCCGAGAGTGACCACTCCGCTGAGCTCCTTGGTCCAGGTGCCTCAAGAGGAAGATAGACAGGAGGAGGAGGTCACCACCATGATCCTGGAGGATGACTCCTGGGTGCAAGAAGCTGTGCTGCAGGAGGATGGCCCTGAGTCTGAGCCCTTTCCCCAGAGTGCTGGCAAGGGCGGCCCCCAGGAGGAGGTGACCAGGGGACCACAGGGTGCACTCGGCCGCCTCCGAGAGCTCTGCCGGCGCTGGCTGAGACCAGAGGTACACACCAAGGAGCAGATGTTAACCATGCTGCCAAAGGAAATTCAGGCTTGGCTGCAAGAGCATCGGCCTGAAAGCAGTGAGGAGGCAGCGGCCCTGGTGGAAGACTTGACCCAGACCCTTCAG…
ZSCAN20	8817	ATGGCTATGGCCCTGGAATTGCAAGCCCAGGCATCTCCGCAGCCAGAGCCTGAAGAACTCCTGATTGTGAAACTGGAAGAGGACTCTTGGGGATCAGAATCCAAACTCTGGGAGAAGGACCGTGGCTCTGTCTCTGGCCCAGAGGCCTCCCGCCAGCGCTTCAGGCAATTCCAATACAGGGATGCAGCTGGACCCCACGAGGCCTTCAGCCAGCTCTGGGCTCTCTGCTGTCGTTGGCTGAGGCCGGAGATCCGTCTCAAAGAGCAGATCCTGGAGCTGCTCGTGCTGGAGCAGTTCCTGACTATCTTGCCTAGGGAGGTCCAGACCTGGGTGCAGGCACGCCACCCTGAGAGTGGTGAGGAGGCTGTGGCCTTGGTGGAGGATTGGCACCGAGAGACC…
ZSCAN21	11464	ATGATGACCAAGGTACTAGGCATGGCCCCAGTTCTGGGCCCTAGGCCTCCACAGGAGCAGGTGGGGCCTCTGATGGTAAAAGTCGAGGAGAAAGAAGAGAAAGGCAAGTACCTTCCTAGCCTGGAGATGTTCCGCCAGCGCTTCAGGCAGTTTGGGTACCATGATACCCCTGGACCCCGAGAGGCCCTGAGCCAACTCCGGGTGCTCTGCTGTGAGTGGCTGAGGCCCGAGATCCACACCAAGGAGCAGATCCTGGAGCTACTGGTGCTGGAGCAGTTCCTGACCATCCTGCCCCAGGAGCTCCAGGCCTGGGTGCAGGAGCATTGCCCGGAGAGCGCTGAAGAGGCTGTCACTCTCCTCGAAGATCTGGAGCGGGAACTGGATGAGCCAGGACACCAG…
ZSCAN22	71781	ATGGCCATCCCCAAGCACTCCCTGAGCCCAGTGCCGTGGGAAGAGGACAGCTTCCTTCAAGTGAAGGTGGAGGAGGAAGAGGAAGCCAGCCTCTCCCAGGGCGGAGAATCCAGCCATGACCACATTGCTCACTCTGAGGCTGCACGCCTGCGCTTCCGGCACTTCCGCTATGAGGAGGCATCTGGTCCACACGAGGCCCTGGCCCACCTCCGAGCGCTGTGCTGTCAGTGGCTGCAGCCCGAGGCGCACTCCAAGGAGCAGATACTGGAGCTGCTGGTGCTGGAGCAGTTCCTGGGTGCGCTGCCCCCAGAGATCCAAGCCTGGGTGGGAGCCCAGAGTCCCAAGAGCGGAGAGGAAGCCGCTGTGCTGGTGGAGGATCTGACTCAGGTGCTGGACAAG…
ZSCAN25	70127	ATGGCGGAAGCTCCTCAGCAGCAGTTGGGTATTCCTGTGGTGAAACTGGAGAAAGAGTTGCCATGGGGCAGAGGAAGGGAGGACCCTAGTCCAGAGACTTTTCGGCTGAGGTTTCGGCAGTTCCGCTACCAGGAGGCAGCTGGACCCCAGGAAGCTCTTAGGGAGCTCCAGGAGCTCTGTCGTCGGTGGCTGAGGCCCGAGTTGCACACCAAGGAGCAGATCCTGGAGCTGCTGGTGCTGGAGCAGTTCCTCACTATCCTGCCCCGCGAGTTCTACGCCTGGATCCGGGAGCATGGCCCAGAGAGTGGCAAGGCCCTGGCCGCCATGGTGGAGGACCTGACAGAAAGAGCACTGGAGGCCAAGGCGGTTCCATGCCACAGGCAGGGAGAGCAGGAGGAA…
ZSCAN26	12427	ATGGCCCCTCTGAAAGGAGTACAGGAACAGCAGGTTCGGCATGAGTGTGAAGTTACAAAGCCTGAGAAAGAGAAGGGTGAGGAGACAAGGATTGAGAATGGGAAGCTTATTGTAGTAACAGACTCTTGTGGAAGAGTAGAGTCATCTGGGAAAATATCTGAACCCATGGAGGCTCATAATGAGGGCTCTAACTTGGAAAGTCATCAGGCCAAGCCCAAAGAGAAGATTGAGTATAAATGCTCAGAACGTGAGCAGAGATTCATCCAGCACTTGGACCTGATTGAACATGCGAGTACACACACGGGAAAGAAACTCTGCGAGTCTGATGTGTGTCAGAGTTCCAGTCTTACAGGACATAAGAAAGTCCTCTCTAGAGAGAAAGGTCATCAGTGTCATGAG…
ZSCAN29	52974	ATGGCCAAATCAGCTCTAAGAGAGAATGGCACTAACTCTGAGACCTTCCGACAGCGTTTCAGGAGATTCCATTACCAGGAGGTGGCTGGGCCGCGGGAGGCTTTCAGCCAACTCTGGGAACTTTGCTGTCGGTGGCTAAGGCCGGAGGTGCGCACCAAGGAGCAGATTGTAGAACTGTTGGTGCTAGAGCAGTTCCTGACCGTCTTACCTGGGGAGATCCAGAATTGGGTACAGGAACAATGTCCAGAAAATGGAGAGGAGGCAGTGACTCTCGTGGAAGATTTAGAAAGAGAGCCTGGAAGACCTAGATCTTCGGTCACAGTCTCTGTGAAGGGGCAGGAAGTGCGCTTGGAGAAGATGACACCCCCGAAATCATCACAAGAGTTATTAAGTGTTCGG…
ZSCAN31	12302	ATGGTGACACAGCTCAGATATGAATCTTTTTGCCTCCACCAATTTCAAGAACAAGATGGTGAAAGTATACCTGAGAACCAGGAGTTGGCATCAAAGCAAGAAATCTTAAAAGAAATGGAACATTTGGGGGATAGCAAACTCCAAAGAGATGTATCTTTGGATTCTAAGTACAGAGAAACTTGTAAACGAGACAGCAAGGCAGAAAAGCAGCAGGCACATTCCACTGGAGAGAGACGCCACAGGTGCAATGAATGTGGGAAAAGCTTCACTAAGAGTTCAGTACTCATTGAGCACCAGAGAATCCACACTGGGGAGAAGCCATATGAATGTGAAGAATGTGGGAAGGCCTTCAGCCGGAGGTCAAGCCTGAATGAACATCGGCGGAGCCACACTGGAGAG…
ZSCAN32	4197	ATGGCTGCAGTGAAGAGTACCGAGGCACACCCATCCTCAAACAAGGATCCCACACAGGGCCAGAAATCAGCCCTCCAGGGTAACAGCCCTGACTCCGAGGCCTCCCGTCAGCGCTTCAGGCAGTTTTGCTACCAGGAGGTAACTGGCCCACATGAAGCTTTTAGCAAACTCTGGGAACTCTGTTGTCAGTGGCTGAGGCCGAAGACCCACTCAAAAGAGGAAATCCTGGAGCTGCTGGTTTTGGAGCAGTTTCTGACTATCTTGCCAGAGGAGATCCAGACCTGGGTGAGGGAGCAGCATCCAGAAAACGGCGAGGAAGCTGTGGCTCTGGTTGAGGATGTACAGAGAGCTCCTGGACAACAGGTTCTAGATTCTGAGAAGGACTTGAAAGTACTCATG…
ZSCAN5A	4058	ATGGCTGCAAATTGCACATCCTCATGGAGTCTAGGAGAATCCTGCAACAGACCTGGGTTGGAGCTGCCACGGTCTATGGCATCCTCAGAAACTCAACTTGGAAATCACGACGTGGACCCTGAGATTTCTCACGTGAACTTCAGGATGTTCAGCTGCCCGAAGGAGTCGGACCCCATCCAGGCTCTGAGGAAACTCACTGAGCTGTGCCATCTGTGGCTGAGGCCCGACCTCCACACCAAAGAGCAGATCCTGGACATGCTGGTGATGGAGCAGTTCATGATCTCCATGCCCCAGGAGCTCCAGGTCTTAGTCATGATGAACGGTGTGCAGAGCTGCAAAGACCTGGAGGACCTGCTACGAAATAACAGAAGACCCAAGAAATGGTCTGTGGTCACCTTC…
ZSCAN9	6372	ATGAATACAAACTCAAAGGAGGTTTTATCCCTGGGTGTTCAAGTTCCCGAGGCATGGGAAGAACTTCTGACAATGAAAGTGGAAGCAAAAAGTCACCTTCAATGGCAGGAATCCAGACTGAAACGCAGTAATCCACTGGCAAGGGAAATCTTCCGAAGGCACTTTCGACAGCTGTGCTACCAAGAGACCCCTGGACCAAGGGAGGCTCTTACTCGACTCCAGGAACTTTGCTACCAGTGGTTGAGGCCACATGTGAGCACAAAGGAGCAGATTTTGGATCTGCTGGTGCTGGAGCAGTTTCTATCCATTCTGCCCAAGGAGCTCCAGGGCTGGGTGAGGGAACACTGTCCAGAGAGTGGAGAAGAGGCTGTGATTTTGCTGGAGGATCTGGAGAGAGAG…
ZUFSP	765	ATGCTTTCCTGTAATATTTGTGGTGAAACAGTAACCTCAGAACCAGACATGAAAGCTCACCTAATTGTTCACATGGAAAGTGAAATTATATGTCCATTTTGCAAGTTGTCAGGTGTGAATTATGATGAAATGTGTTTTCATATCGAAACAGCTCATTTTGAGCAGAATACACTTGAAAGAAACTTTGAGAGGATAAATACAGTACAATATGGAACTTCAGATAACAAGAAAGACAACACCCTACAGTGTGGAATGGAAGTTAATTCAAGTATTCTTTCAGGTTGTGCATCTAATCATCCAAAAAATTCAGCTCAAAACCTGACTAAAGATAGTACTTTAAAACATGAAGGCTTCTATTCAGAGAACTTAACTGAATCTAGAAAATTCCTGAAAAGTAGG…
ZXDC	4438	ATGAAGGCGCACATGGTCAGACAGCACAGCCGGCGCCAAGATCTCTTACCTCAGCTAGAAGCTCCGAGTTCTCTTACTCCCAGCAGTGAACTCAGCAGCCCAGGCCAAAGTGAGCTCACTAACATGGATCTTGCTGCACTCTTCTCTGACACACCTGCCAATGCTAGTGGTTCTGCAGGTGGGTCGGATGAGGCTCTGAACTCCGGAATCCTGACTATTGACGTCACTTCTGTGAGCTCCTCTCTGGGAGGGAACCTCCCTGCTAATAATAGCTCCCTAGGGCCGATGGAACCCCTGGTCCTGGTGGCCCACAGTGATATTCCCCCAAGCCTGGACAGCCCTCTGGTTCTCGGGACAGCAGCCACGGTTCTGCAGCAGGGCAGCTTCAGTGTGGATGAC…
