# Supplementary material for: ORF Capture-Seq as a versatile method for targeted identification of full-length isoforms
Source: Nat Commun. 2020 May 11;11:2326. doi: 10.1038/s41467-020-16174-z (PMC7214433; doi:10.1038/s41467-020-16174-z)
Supplement: Supplementary file 11 — Supplementary Data 8 [file 41467_2020_16174_MOESM11_ESM.xlsx]

## Sheet: Supplementary_Table_8
ORF Capture-Seq as a versatile method for targeted identification of full-length isoforms
Sheynkman et al., 2020
Supplementary Table 8
gene	tpm
AC138696.1	0
AEBP2	349.447
AFF4	0
AHRR	0
AIRE	0
ALX3	0
ARHGAP35	1119.14
ARNT	824.47
ARNT2	390.79
ARNTL	75.3484
ARNTL2	157.768
ASCL4	0
ATF2	1483.75
ATF4	1249.42
ATF6	417.004
ATF6B	600.162
ATMIN	0
ATOH1	0
BACH1	1454.68
BARX1	387.097
BATF3	0
BBX	93.7009
BCL6	8496.01
BCL6B	351.601
BHLHA15	0
BHLHE23	0
BOLA1	118.278
BOLA2-SMG1P6	991.457
CAMTA2	434.054
CARHSP1	1281.08
CBFB	796.214
CDX1	0
CDX2	0
CDX4	502.588
CEBPE	92.5403
CEBPG	311.181
CLOCK	1445.91
CPXCR1	938.471
CRAMP1	21.4245
CREB1	2140.38
CREB3	804.201
CREB3L1	0
CREB3L2	54.0457
CREB3L4	62.4229
CREB5	982.711
CREBRF	367.864
CRX	1977.7
CTCF	2787.54
CTCFL	35.3581
CXXC1	88.8264
DACH2	130.055
DDIT3	2725.95
DLX1	114.9
DLX3	0
DLX4	0
DLX5	1342.63
DLX6	1090.71
DMRT1	0
DMRTB1	530.354
DMRTC2	3969.16
DMTF1	626.523
DNAJC2	2323.68
DPF1	1390.01
DPF2	410.438
DR1	832.613
E2F2	531.458
E2F3	988.644
E2F6	1203.02
E2F8	13233.4
E4F1	17.9403
EBF1	20.0098
EBF3	0
EGR1	109.69
EGR2	240.636
EGR3	0
EHF	214.125
ELF1	19.034
ELF2	954.575
ELF4	106.074
ELF5	103.977
ELK1	57.0462
ELK3	120.709
ELK4	940.688
EN1	0
ERF	21.72
ERG	201.378
ESR1	0
ESR2	39.2915
ESRRB	0
ESRRG	798.008
ETS1	577.239
ETV1	1011.55
ETV4	336.793
ETV5	2725.36
ETV6	402.624
ETV7	184.516
EZH1	1322.94
EZH2	897.597
FAM170A	191.634
FERD3L	2323.68
FLI1	751.566
FOS	3782.58
FOSL1	0
FOSL2	451.828
FOXA3	0
FOXD3	0
FOXD4	0
FOXD4L4	0
FOXD4L6	0
FOXI1	137.645
FOXJ1	0
FOXJ2	20.6527
FOXM1	502.168
FOXN2	283.015
FOXN3	51.6533
FOXN4	694.385
FOXO3	0
FOXP1	313.226
FOXP2	189.023
FOXP3	0
FOXP4	0
FOXR1	442.11
FOXR2	205.316
FOXS1	0
GABPB1	280.903
GATA1	753.326
GATA2	25.9493
GATA3	0
GBX2	0
GCM1	0
GCM2	142.19
GMEB1	189.821
GRHL1	152.537
GRHL2	75.3484
GRHL3	0
GSC	0
HAND2	727.189
HES2	0
HES6	0
HESX1	1090.96
HEY1	0
HEY2	112.225
HEYL	424.573
HIF1A	181.869
HLF	2053
HLX	0
HMBOX1	661.986
HMGA1	1242.75
HMX2	0
HNF4A	910.353
HOPX	0
HOXA1	0
HOXA10	857.921
HOXA2	0
HOXA5	48.5305
HOXA6	116.12
HOXA9	0
HOXB1	2125.64
HOXB13	776.727
HOXB5	0
HOXB6	0
HOXB7	0
HOXC10	36.7789
HOXC4	0
HOXC8	1717.9
HOXC9	0
HOXD10	592.45
HOXD11	0
HOXD12	0
HOXD13	0
HOXD3	0
HOXD4	0
HSF1	428.876
HSF2	118.001
HSF5	0
HSFY1	8186.49
ID2	244.421
ID3	0
IFI16	367.39
IKZF1	0
IKZF2	216.097
IKZF3	1836.52
IKZF5	87.3941
IRF2	1113.9
IRF3	268.416
IRF4	161.446
IRF5	24.1167
IRF8	28.6728
IRF9	376.689
IRX4	0
ISX	3111.38
JUNB	0
KCMF1	422.649
KLF12	214.198
KLF15	0
KLF3	473.346
KLF4	0
KLF6	1147.04
KLF7	118.001
LCOR	363.129
LEF1	555.46
LHX4	474.955
LHX6	171.755
LHX8	105.372
LHX9	0
LMX1A	967.742
LMX1B	0
MAEL	28.0833
MAFB	0
MAFF	0
MAFG	0
MAFK	196.333
MAX	1009.04
MAZ	0
MECOM	2989.76
MEF2A	1423.38
MEF2D	1790.23
MEIS2	260.092
MEOX1	3656.61
MEOX2	169.309
MESP2	0
MIER1	168.057
MIER2	1765.89
MITF	505.442
MKX	35.5814
MLX	54.8596
MLXIP	317.239
MSC	0
MSX2	0
MXD1	310.038
MXD3	0
MXD4	2478.64
MXI1	0
MYB	789.579
MYBL1	5612.59
MYCL	0
MYF6	387.912
MYOD1	0
MYOG	426.789
MYPOP	0
MYRF	0
MYT1	480.236
MZF1	0
NANOGP8	168.025
NCOA3	4172.07
NEUROD1	1721.07
NEUROD2	0
NEUROD4	727.842
NEUROG1	0
NEUROG3	0
NFATC1	32.5658
NFATC3	95.4744
NFE2	66.6083
NFE2L1	1504.86
NFE2L2	58.5291
NFE2L3	16.8348
NFIB	145.657
NFIL3	52.3963
NFKB1	473.003
NFYA	80.0215
NFYC	5725.28
NHLH1	0
NHLH2	0
NKRF	10858
NKX2-3	0
NKX2-5	0
NPAS1	0
NPAS2	70.129
NPAS3	0
NR0B1	0
NR0B2	257.493
NR1D2	210.658
NR1H3	2300.56
NR1H4	25.3474
NR1I2	328.043
NR1I3	426.976
NR2C1	77.6635
NR2C2	495.57
NR2E1	0
NR2E3	39.4333
NR3C1	74.6311
NR4A1	59.2698
NR5A1	0
NR5A2	606.936
NRF1	435.169
OLIG3	0
ONECUT1	0
OSR2	1323.59
OTX1	106.053
OTX2	520.013
OVOL1	147.557
OVOL2	569.716
PATZ1	0
PAX4	617.984
PAX7	46.1945
PAX8	107.897
PBX3	953.669
PBX4	0
PCGF6	0
PGR	0
PHB2	0
PHF20	1412.41
PITX1	0
PITX2	117.452
PKNOX1	251.457
PLEK	859.55
POU2F1	15.6532
POU2F2	246.176
POU4F3	74.5616
POU5F1	797.595
POU5F2	758.952
POU6F1	682.524
PPARA	358.8
PPARD	1106.19
PPARG	227.599
PRDM1	1217.73
PRDM14	62.3115
PRDM15	0
PRDM4	260.144
PRDM5	1071.94
PRDM7	692.33
PREB	411.127
RARA	53.0289
RARB	542.159
RARG	320.525
RBAK	34.3505
RBPJ	24.8291
RC3H2	734.648
RCOR2	0
RCOR3	55.8793
REL	382.992
RELA	325.886
RELB	0
REPIN1	0
RERE	0
RFX3	2518.95
RFX4	146.652
RFX5	114.804
RFX6	1225.03
RFXANK	2657.92
RORC	46.1945
RREB1	0
RUNX1	0
RUNX3	0
RXRG	261.355
SALL2	1212.35
SALL4	21451.9
SATB1	532.602
SATB2	0
SETBP1	387.912
SIM2	145.67
SIX1	1827.59
SIX2	44.3906
SLC30A9	0
SMAD1	130.055
SMAD2	77.6635
SMAD3	2013.9
SMAD4	86.1948
SMAD5	156.066
SMAD9	822.874
SNAI1	1047.04
SNAI2	832.412
SNAI3	132.633
SOHLH1	501.768
SOHLH2	485.052
SOX10	0
SOX12	0
SOX14	55.9838
SOX15	0
SOX2	0
SOX5	0
SOX8	27.2431
SP100	426.944
SP2	5619.21
SP4	931.446
SP6	0
SPDEF	75.3326
SPIC	107.559
SREBF1	49.5762
STAT1	7420.38
STAT2	0
STAT3	437.039
STAT4	279.753
STAT5A	476.299
STAT5B	960.955
STAT6	1212.5
TADA2B	192.988
TAL2	683.172
TBX15	48.4473
TBX18	0
TBX20	173.338
TBX22	1081
TCF12	2033.09
TCF19	254.879
TCF23	0
TCF25	2354.83
TCF4	89437.4
TCF7L1	20.1575
TCF7L2	373.034
TEAD1	875.284
TEAD2	0
TEAD4	345.684
TEF	0
TERF1	204.465
TFAP2A	0
TFAP4	335.527
TFCP2	334.68
TFDP2	672.734
TFDP3	946.693
TFEB	0
TGIF1	577.239
TGIF2	0
TGIF2LX	4023.28
TGIF2LY	994.868
THAP1	64.9563
THAP10	51.4987
THAP11	163.028
THAP12	311.181
THAP2	357.868
THAP4	1846.61
THAP6	801.552
THAP7	165.497
THAP8	0
THRB	131.305
TLX3	0
TOX2	0
TOX4	170.711
TP53	94.1723
TP63	877.498
TPRX1	0
TRPS1	2609.84
TSC22D1	0
TSC22D3	1817.38
TSC22D4	0
TSHZ3	2151.95
TWIST2	0
UNKL	423.606
VAX2	0
VDR	2001.84
VENTX	0
VSX1	0
VSX2	0
WT1	892.33
ZBED1	2373.7
ZBED2	63.4478
ZBED4	58.2236
ZBTB10	0
ZBTB12	0
ZBTB14	135.204
ZBTB18	458.072
ZBTB20	3542.51
ZBTB21	1851.41
ZBTB24	38506
ZBTB25	392.158
ZBTB26	165.522
ZBTB32	467.411
ZBTB37	864.209
ZBTB38	116.617
ZBTB39	4193.42
ZBTB4	0
ZBTB42	0
ZBTB43	103.551
ZBTB44	791.395
ZBTB47	0
ZBTB48	4044.05
ZBTB49	92788.7
ZBTB6	172.944
ZBTB7B	973.087
ZBTB9	51.05
ZC3H11A	85.6947
ZCCHC11	457.567
ZFHX2	30.0941
ZFHX3	1805.88
ZFP2	1286.79
ZFP28	35.9324
ZFP3	1960.27
ZFP36L1	559.212
ZFP37	56.0284
ZFP57	2848.09
ZFP69B	169.37
ZFP82	830.037
ZFYVE26	0
ZIC1	0
ZIC3	0
ZIK1	225.567
ZIM2	521.32
ZIM3	127.924
ZKSCAN1	928.013
ZKSCAN2	0
ZKSCAN4	65.5509
ZKSCAN5	1321.04
ZKSCAN8	450.951
ZMAT1	250.197
ZMAT2	495.968
ZMAT3	2058.69
ZMAT4	1109.63
ZNF10	62.0755
ZNF101	403.059
ZNF112	228.159
ZNF114	1198.81
ZNF131	469.89
ZNF132	1206.63
ZNF133	71.8791
ZNF134	285.977
ZNF136	132.426
ZNF138	1717.23
ZNF140	636.383
ZNF146	44.211
ZNF148	505.66
ZNF155	1545.9
ZNF16	3566.14
ZNF165	173.803
ZNF169	71728.5
ZNF174	173.26
ZNF175	771.041
ZNF18	693.662
ZNF180	2925.94
ZNF181	411.396
ZNF184	108.331
ZNF189	250.496
ZNF19	370.325
ZNF195	97.3747
ZNF2	442.11
ZNF200	156.888
ZNF202	54.3562
ZNF211	432.074
ZNF212	24.2775
ZNF213	0
ZNF214	58.4248
ZNF215	1138.43
ZNF217	98.0442
ZNF219	16.1762
ZNF22	609.698
ZNF221	248.306
ZNF223	24.9995
ZNF224	3051.7
ZNF225	100.76
ZNF227	434.723
ZNF23	18.2702
ZNF230	489.974
ZNF232	176.197
ZNF24	1623.34
ZNF248	163.431
ZNF25	29.1314
ZNF250	1151.23
ZNF253	823.4
ZNF254	52123.8
ZNF256	127.328
ZNF257	944.142
ZNF26	1213.61
ZNF260	773.921
ZNF263	3373.62
ZNF264	150.179
ZNF266	216.769
ZNF267	853.236
ZNF268	532.992
ZNF273	2761.2
ZNF274	143.758
ZNF276	728.229
ZNF277	3796.1
ZNF280A	109.911
ZNF280C	1784.14
ZNF281	0
ZNF285	644.26
ZNF286A	180.069
ZNF287	400.669
ZNF296	0
ZNF3	11105.2
ZNF30	981.221
ZNF300	117.268
ZNF302	98.5399
ZNF311	5102.16
ZNF317	99.3217
ZNF32	191.57
ZNF320	1130.17
ZNF322	61.1994
ZNF324	317.176
ZNF324B	0
ZNF329	726.874
ZNF331	156.813
ZNF333	1699.11
ZNF33A	156.902
ZNF34	981.24
ZNF341	16563.3
ZNF345	937.117
ZNF346	0
ZNF35	1495.96
ZNF350	471.102
ZNF354A	39.0194
ZNF354C	471.752
ZNF366	5033.11
ZNF37A	63.5188
ZNF385C	676.398
ZNF394	275.248
ZNF396	720.627
ZNF397	664.668
ZNF398	0
ZNF404	948.142
ZNF41	327.482
ZNF410	56.6029
ZNF414	0
ZNF415	725.411
ZNF416	358.209
ZNF418	1108.15
ZNF419	916.286
ZNF420	3262.43
ZNF423	26.457
ZNF426	107.32
ZNF428	0
ZNF431	579.184
ZNF433	128.97
ZNF436	77.1154
ZNF438	2190.8
ZNF44	1237.04
ZNF449	1247.25
ZNF451	911.552
ZNF454	91.6144
ZNF460	422.64
ZNF461	167.638
ZNF462	3828.74
ZNF467	0
ZNF468	1001.1
ZNF473	2764.62
ZNF483	384.017
ZNF484	1286.23
ZNF485	275.397
ZNF488	174.181
ZNF490	428.876
ZNF491	1477.03
ZNF492	0
ZNF501	0
ZNF502	240.835
ZNF511	0
ZNF512	466.453
ZNF513	44.0529
ZNF517	0
ZNF518A	228.635
ZNF519	286.922
ZNF524	0
ZNF529	360.415
ZNF530	98.6048
ZNF532	15742.5
ZNF540	71.0611
ZNF542P	891.176
ZNF543	334.652
ZNF544	5462.91
ZNF546	2790.24
ZNF548	89.5499
ZNF549	165.261
ZNF550	237.483
ZNF554	132.963
ZNF555	112.441
ZNF556	186.517
ZNF558	183.598
ZNF559	66.4814
ZNF561	146.831
ZNF562	1290.27
ZNF563	76.0422
ZNF571	77.4855
ZNF572	3002.13
ZNF574	128.393
ZNF576	785.089
ZNF577	0
ZNF581	0
ZNF582	1203.6
ZNF583	83.399
ZNF585A	0
ZNF586	2645.43
ZNF587	140.851
ZNF589	0
ZNF593	304.738
ZNF595	54.3562
ZNF596	0
ZNF597	1037.66
ZNF599	151.139
ZNF607	1472.5
ZNF610	934.696
ZNF611	513.758
ZNF616	2836.78
ZNF619	523.241
ZNF621	388.178
ZNF624	676.965
ZNF625	418.453
ZNF626	444.72
ZNF641	3144.4
ZNF645	0
ZNF653	0
ZNF655	24.4951
ZNF658	38.335
ZNF660	381.929
ZNF662	252.577
ZNF667	629.624
ZNF669	0
ZNF670	127.023
ZNF672	0
ZNF674	0
ZNF677	60.809
ZNF678	2713.11
ZNF680	339.871
ZNF684	556.005
ZNF688	0
ZNF689	384.172
ZNF69	628.326
ZNF692	0
ZNF695	1921.39
ZNF701	858.365
ZNF704	0
ZNF705D	1027.8
ZNF706	1860.01
ZNF707	0
ZNF71	172.238
ZNF718	848.154
ZNF720	268.074
ZNF726	0
ZNF74	0
ZNF747	0
ZNF75A	1471.54
ZNF75D	2795.85
ZNF76	769.972
ZNF764	0
ZNF768	690.001
ZNF77	1616.92
ZNF770	845.646
ZNF774	74.8272
ZNF776	368.99
ZNF777	0
ZNF778	493.53
ZNF781	232.406
ZNF784	0
ZNF785	0
ZNF786	0
ZNF79	24.1167
ZNF790	0
ZNF791	267.475
ZNF792	2043.1
ZNF8	288.593
ZNF800	70.602
ZNF804B	1944.03
ZNF816	0
ZNF829	2225.22
ZNF830	108.153
ZNF837	0
ZNF843	0
ZNF846	1947.47
ZNF85	4511.59
ZNF92	2724.43
ZNF98	89.9183
ZNF99	113.127
ZSCAN1	0
ZSCAN16	1694.39
ZSCAN2	0
ZSCAN20	1098.07
ZSCAN21	0
ZSCAN22	563.388
ZSCAN25	936.398
ZSCAN26	117.033
ZSCAN29	104.793
ZSCAN31	1397.31
ZSCAN32	206.97
ZSCAN5A	290.684
ZSCAN9	156.504
ZUFSP	0
ZXDC	31.5722
