# Supplementary material for: ORF Capture-Seq as a versatile method for targeted identification of full-length isoforms
Source: Nat Commun. 2020 May 11;11:2326. doi: 10.1038/s41467-020-16174-z (PMC7214433; doi:10.1038/s41467-020-16174-z)
Supplement: Supplementary file 12 — Supplementary Data 9 [file 41467_2020_16174_MOESM12_ESM.xlsx]

## Sheet: Supplementary_Table_9
ORF Capture-Seq as a versatile method for targeted identification of full-length isoforms
Sheynkman et al., 2020
Supplementary Table 9
filter	genes_total	genes_detected	genes_fraction	isoforms_total	isoforms_detected	isoforms_fraction	basic_isoforms_total	basic_isoforms_detected	basic_isoforms_fraction	novel_isoforms
All	763	561	0.74	6055	1347	0.22	2712	1033	0.38	3625
Probe repr. 1TPM+	575	496	0.86	5008	1265	0.25	2187	962	0.44	3574
Probe repr. 100TPM+	469	416	0.89	4047	1108	0.27	1785	827	0.46	3361
Expression 1TPM+	576	480	0.83	5297	1239	0.23	2243	935	0.42	3451
Expression 10TPM+	196	173	0.88	2320	585	0.25	866	419	0.48	2139
Expression 100TPM+	7	7	1	78	29	0.37	24	17	0.71	151
