# Supplementary material for: ORF Capture-Seq as a versatile method for targeted identification of full-length isoforms
Source: Nat Commun. 2020 May 11;11:2326. doi: 10.1038/s41467-020-16174-z (PMC7214433; doi:10.1038/s41467-020-16174-z)
Supplement: Supplementary file 13 — Supplementary Data 10 [file 41467_2020_16174_MOESM13_ESM.xlsx]

## Sheet: Supplementary_Table_10
ORF Capture-Seq as a versatile method for targeted identification of full-length isoforms
Sheynkman et al., 2020
Supplementary Table 10
transcript_support_level	experimental_evidence	gencode_total	gencode_ocs_detected	gencode_fraction	gencode_basic_total	gencode_basic_ocs_detected	gencode_basic_fraction
1	One non-suspect mRNA	1951	629	0.32	1518	583	0.38
2	Suspect mRNA/ESTs	1221	224	0.18	500	141	0.28
3	Single EST	899	49	0.05	107	22	0.21
4	Suspect EST	710	39	0.05	66	14	0.21
5	None (prediction)	1040	84	0.08	415	67	0.16
