# Supplementary material for: ORF Capture-Seq as a versatile method for targeted identification of full-length isoforms
Source: Nat Commun. 2020 May 11;11:2326. doi: 10.1038/s41467-020-16174-z (PMC7214433; doi:10.1038/s41467-020-16174-z)
Supplement: Supplementary file 15 — Supplementary Data 12 [file 41467_2020_16174_MOESM15_ESM.xlsx]

## Sheet: Supplementary_Table_12
ORF Capture-Seq as a versatile method for targeted identification of full-length isoforms
Sheynkman et al., 2020
Supplementary Table 12
well	oligo_dt_barcode_sequence
A1	AAGCAGTGGTATCAACGCAGAGTTACTAGAGTAGCACTCTTTTTTTTTTTTTTTTTTTTTTTTTTTTTTVN
B1	AAGCAGTGGTATCAACGCAGAGTTGTGTATCAGTACATGTTTTTTTTTTTTTTTTTTTTTTTTTTTTTTVN
C1	AAGCAGTGGTATCAACGCAGAGTACACGCATGACACACTTTTTTTTTTTTTTTTTTTTTTTTTTTTTTTVN
D1	AAGCAGTGGTATCAACGCAGAGTGATCTCTACTATATGCTTTTTTTTTTTTTTTTTTTTTTTTTTTTTTVN
E1	AAGCAGTGGTATCAACGCAGAGTACAGTCTATACTGCTGTTTTTTTTTTTTTTTTTTTTTTTTTTTTTTVN
F1	AAGCAGTGGTATCAACGCAGAGTATGATGTGCTACATCTTTTTTTTTTTTTTTTTTTTTTTTTTTTTTTVN
G1	AAGCAGTGGTATCAACGCAGAGTCGCGCTCAGCTGATCGTTTTTTTTTTTTTTTTTTTTTTTTTTTTTTVN
H1	AAGCAGTGGTATCAACGCAGAGTACACTGACGTCGCGACTTTTTTTTTTTTTTTTTTTTTTTTTTTTTTVN
A2	AAGCAGTGGTATCAACGCAGAGTCGTCTATATACGTATATTTTTTTTTTTTTTTTTTTTTTTTTTTTTTVN
B2	AAGCAGTGGTATCAACGCAGAGTATAGAGACTCAGAGCTTTTTTTTTTTTTTTTTTTTTTTTTTTTTTTVN
C2	AAGCAGTGGTATCAACGCAGAGTTAGATGCGAGAGTAGATTTTTTTTTTTTTTTTTTTTTTTTTTTTTTVN
D2	AAGCAGTGGTATCAACGCAGAGTCATAGCGACTATCGTGTTTTTTTTTTTTTTTTTTTTTTTTTTTTTTVN
E2	AAGCAGTGGTATCAACGCAGAGTCATCACTACGCTAGATTTTTTTTTTTTTTTTTTTTTTTTTTTTTTTVN
F2	AAGCAGTGGTATCAACGCAGAGTCGCATCTGTGCATGCATTTTTTTTTTTTTTTTTTTTTTTTTTTTTTVN
G2	AAGCAGTGGTATCAACGCAGAGTTATGTGATCGTCTCTCTTTTTTTTTTTTTTTTTTTTTTTTTTTTTTVN
H2	AAGCAGTGGTATCAACGCAGAGTCGTGTCGCGCATATCTTTTTTTTTTTTTTTTTTTTTTTTTTTTTTTVN
A3	AAGCAGTGGTATCAACGCAGAGTATATCAGTCATGCATATTTTTTTTTTTTTTTTTTTTTTTTTTTTTTVN
B3	AAGCAGTGGTATCAACGCAGAGTGAGATCGACAGTCTCGTTTTTTTTTTTTTTTTTTTTTTTTTTTTTTVN
C3	AAGCAGTGGTATCAACGCAGAGTCACGCACACACGCGCGTTTTTTTTTTTTTTTTTTTTTTTTTTTTTTVN
D3	AAGCAGTGGTATCAACGCAGAGTCGAGCACGCGCGTGTGTTTTTTTTTTTTTTTTTTTTTTTTTTTTTTVN
E3	AAGCAGTGGTATCAACGCAGAGTGTAGTCTCGCACAGATTTTTTTTTTTTTTTTTTTTTTTTTTTTTTTVN
F3	AAGCAGTGGTATCAACGCAGAGTGCTCGACTGTGAGAGATTTTTTTTTTTTTTTTTTTTTTTTTTTTTTVN
G3	AAGCAGTGGTATCAACGCAGAGTAGAGATGTGTGATGACTTTTTTTTTTTTTTTTTTTTTTTTTTTTTTVN
H3	AAGCAGTGGTATCAACGCAGAGTTACGACTACATATCAGTTTTTTTTTTTTTTTTTTTTTTTTTTTTTTVN
A4	AAGCAGTGGTATCAACGCAGAGTTATCTCTGTAGAGTCTTTTTTTTTTTTTTTTTTTTTTTTTTTTTTTVN
B4	AAGCAGTGGTATCAACGCAGAGTAGAGAGAGACATGCGCTTTTTTTTTTTTTTTTTTTTTTTTTTTTTTVN
C4	AAGCAGTGGTATCAACGCAGAGTACTCTCGCTCTGTAGATTTTTTTTTTTTTTTTTTTTTTTTTTTTTTVN
D4	AAGCAGTGGTATCAACGCAGAGTTCTATGTCTCAGTAGTTTTTTTTTTTTTTTTTTTTTTTTTTTTTTTVN
E4	AAGCAGTGGTATCAACGCAGAGTTGCTCGCAGTATCACATTTTTTTTTTTTTTTTTTTTTTTTTTTTTTVN
F4	AAGCAGTGGTATCAACGCAGAGTCTGTGTGTGATAGAGTTTTTTTTTTTTTTTTTTTTTTTTTTTTTTTVN
G4	AAGCAGTGGTATCAACGCAGAGTCAGTGAGAGCGCGATATTTTTTTTTTTTTTTTTTTTTTTTTTTTTTVN
H4	AAGCAGTGGTATCAACGCAGAGTGAGACTAGAGATAGTGTTTTTTTTTTTTTTTTTTTTTTTTTTTTTTVN
A5	AAGCAGTGGTATCAACGCAGAGTTACGCGTGTACGCAGATTTTTTTTTTTTTTTTTTTTTTTTTTTTTTVN
B5	AAGCAGTGGTATCAACGCAGAGTGCACATACACGCTCACTTTTTTTTTTTTTTTTTTTTTTTTTTTTTTVN
C5	AAGCAGTGGTATCAACGCAGAGTACAGTGCGCTGTCTATTTTTTTTTTTTTTTTTTTTTTTTTTTTTTTVN
D5	AAGCAGTGGTATCAACGCAGAGTTCACATATGTATACATTTTTTTTTTTTTTTTTTTTTTTTTTTTTTTVN
E5	AAGCAGTGGTATCAACGCAGAGTACACACAGACTGTGAGTTTTTTTTTTTTTTTTTTTTTTTTTTTTTTVN
F5	AAGCAGTGGTATCAACGCAGAGTTGCTCTCGTGTACTGTTTTTTTTTTTTTTTTTTTTTTTTTTTTTTTVN
G5	AAGCAGTGGTATCAACGCAGAGTGTGTGAGATATATATCTTTTTTTTTTTTTTTTTTTTTTTTTTTTTTVN
H5	AAGCAGTGGTATCAACGCAGAGTCTCAGTGTGACACATGTTTTTTTTTTTTTTTTTTTTTTTTTTTTTTVN
A6	AAGCAGTGGTATCAACGCAGAGTGTCAGCTAGTGTCAGCTTTTTTTTTTTTTTTTTTTTTTTTTTTTTTVN
B6	AAGCAGTGGTATCAACGCAGAGTAGATATCATCAGCGAGTTTTTTTTTTTTTTTTTTTTTTTTTTTTTTVN
C6	AAGCAGTGGTATCAACGCAGAGTGTGCAGTGATCGATGATTTTTTTTTTTTTTTTTTTTTTTTTTTTTTVN
D6	AAGCAGTGGTATCAACGCAGAGTTGACTCGCTCATAGTCTTTTTTTTTTTTTTTTTTTTTTTTTTTTTTVN
E6	AAGCAGTGGTATCAACGCAGAGTTCGATATACGACGTGCTTTTTTTTTTTTTTTTTTTTTTTTTTTTTTVN
F6	AAGCAGTGGTATCAACGCAGAGTTCGTCATACGCTCTAGTTTTTTTTTTTTTTTTTTTTTTTTTTTTTTVN
G6	AAGCAGTGGTATCAACGCAGAGTCGACTACGTACAGTAGTTTTTTTTTTTTTTTTTTTTTTTTTTTTTTVN
H6	AAGCAGTGGTATCAACGCAGAGTGTCTGATAGATACAGATTTTTTTTTTTTTTTTTTTTTTTTTTTTTTVN
A7	AAGCAGTGGTATCAACGCAGAGTTAGATCTCTGACTCACTTTTTTTTTTTTTTTTTTTTTTTTTTTTTTVN
B7	AAGCAGTGGTATCAACGCAGAGTCTGATGCGCGCTGTACTTTTTTTTTTTTTTTTTTTTTTTTTTTTTTVN
C7	AAGCAGTGGTATCAACGCAGAGTCACTCGTGCACGATGCTTTTTTTTTTTTTTTTTTTTTTTTTTTTTTVN
D7	AAGCAGTGGTATCAACGCAGAGTACGTGAGCTCACTCGCTTTTTTTTTTTTTTTTTTTTTTTTTTTTTTVN
E7	AAGCAGTGGTATCAACGCAGAGTATAGAGAGTGTCTCAGTTTTTTTTTTTTTTTTTTTTTTTTTTTTTTVN
F7	AAGCAGTGGTATCAACGCAGAGTCATAGAGAGATAGTATTTTTTTTTTTTTTTTTTTTTTTTTTTTTTTVN
G7	AAGCAGTGGTATCAACGCAGAGTATCTCGAGATGTAGCGTTTTTTTTTTTTTTTTTTTTTTTTTTTTTTVN
H7	AAGCAGTGGTATCAACGCAGAGTACGATCACTCGTGTCATTTTTTTTTTTTTTTTTTTTTTTTTTTTTTVN
A8	AAGCAGTGGTATCAACGCAGAGTGATCGACTCGAGCATCTTTTTTTTTTTTTTTTTTTTTTTTTTTTTTVN
B8	AAGCAGTGGTATCAACGCAGAGTATGCTCACTACTACATTTTTTTTTTTTTTTTTTTTTTTTTTTTTTTVN
C8	AAGCAGTGGTATCAACGCAGAGTCGTGCACATCTATAGCTTTTTTTTTTTTTTTTTTTTTTTTTTTTTTVN
D8	AAGCAGTGGTATCAACGCAGAGTGACTGCACATGCACGATTTTTTTTTTTTTTTTTTTTTTTTTTTTTTVN
E8	AAGCAGTGGTATCAACGCAGAGTTATGACTAGTGTACTATTTTTTTTTTTTTTTTTTTTTTTTTTTTTTVN
F8	AAGCAGTGGTATCAACGCAGAGTGACGTGTCGTAGATATTTTTTTTTTTTTTTTTTTTTTTTTTTTTTTVN
G8	AAGCAGTGGTATCAACGCAGAGTATAGCGACGCGATATATTTTTTTTTTTTTTTTTTTTTTTTTTTTTTVN
H8	AAGCAGTGGTATCAACGCAGAGTATCGCTGTGTCTATAGTTTTTTTTTTTTTTTTTTTTTTTTTTTTTTVN
A9	AAGCAGTGGTATCAACGCAGAGTTCTCACTGATAGCGTGTTTTTTTTTTTTTTTTTTTTTTTTTTTTTTVN
B9	AAGCAGTGGTATCAACGCAGAGTTGTCGTCTATCATGTATTTTTTTTTTTTTTTTTTTTTTTTTTTTTTVN
C9	AAGCAGTGGTATCAACGCAGAGTCACACGAGATCTCATCTTTTTTTTTTTTTTTTTTTTTTTTTTTTTTVN
D9	AAGCAGTGGTATCAACGCAGAGTAGATACACATGATACTTTTTTTTTTTTTTTTTTTTTTTTTTTTTTTVN
E9	AAGCAGTGGTATCAACGCAGAGTCGTGAGTAGTCAGACGTTTTTTTTTTTTTTTTTTTTTTTTTTTTTTVN
F9	AAGCAGTGGTATCAACGCAGAGTTCTCGACTGCACATATTTTTTTTTTTTTTTTTTTTTTTTTTTTTTTVN
G9	AAGCAGTGGTATCAACGCAGAGTTACGATCGTAGCTGCTTTTTTTTTTTTTTTTTTTTTTTTTTTTTTTVN
H9	AAGCAGTGGTATCAACGCAGAGTTATACACACTCGCTCGTTTTTTTTTTTTTTTTTTTTTTTTTTTTTTVN
A10	AAGCAGTGGTATCAACGCAGAGTGTCGTAGCTGCTGTATTTTTTTTTTTTTTTTTTTTTTTTTTTTTTTVN
B10	AAGCAGTGGTATCAACGCAGAGTCTGTACTAGAGCGTCTTTTTTTTTTTTTTTTTTTTTTTTTTTTTTTVN
C10	AAGCAGTGGTATCAACGCAGAGTTCGAGTGTATAGCTCATTTTTTTTTTTTTTTTTTTTTTTTTTTTTTVN
D10	AAGCAGTGGTATCAACGCAGAGTACTGTGACAGTATGATTTTTTTTTTTTTTTTTTTTTTTTTTTTTTTVN
E10	AAGCAGTGGTATCAACGCAGAGTTGTCTGAGACGCATACTTTTTTTTTTTTTTTTTTTTTTTTTTTTTTVN
F10	AAGCAGTGGTATCAACGCAGAGTCACTCACGTGTGATATTTTTTTTTTTTTTTTTTTTTTTTTTTTTTTVN
G10	AAGCAGTGGTATCAACGCAGAGTATCGCATCGCAGAGACTTTTTTTTTTTTTTTTTTTTTTTTTTTTTTVN
H10	AAGCAGTGGTATCAACGCAGAGTTACTCATATATGCTACTTTTTTTTTTTTTTTTTTTTTTTTTTTTTTVN
A11	AAGCAGTGGTATCAACGCAGAGTCAGATCTCTCTGATGTTTTTTTTTTTTTTTTTTTTTTTTTTTTTTTVN
B11	AAGCAGTGGTATCAACGCAGAGTGTAGAGTGATCGCGTCTTTTTTTTTTTTTTTTTTTTTTTTTTTTTTVN
C11	AAGCAGTGGTATCAACGCAGAGTACGACAGTCAGAGTATTTTTTTTTTTTTTTTTTTTTTTTTTTTTTTVN
D11	AAGCAGTGGTATCAACGCAGAGTTGCTATCTGAGATACTTTTTTTTTTTTTTTTTTTTTTTTTTTTTTTVN
E11	AAGCAGTGGTATCAACGCAGAGTCAGCAGATCATGTCGATTTTTTTTTTTTTTTTTTTTTTTTTTTTTTVN
F11	AAGCAGTGGTATCAACGCAGAGTACTATCGCAGCTCAGTTTTTTTTTTTTTTTTTTTTTTTTTTTTTTTVN
G11	AAGCAGTGGTATCAACGCAGAGTGAGTCTCGATATACTATTTTTTTTTTTTTTTTTTTTTTTTTTTTTTVN
H11	AAGCAGTGGTATCAACGCAGAGTTGTCATGTGTACACACTTTTTTTTTTTTTTTTTTTTTTTTTTTTTTVN
A12	AAGCAGTGGTATCAACGCAGAGTTCTGTCGATATACACTTTTTTTTTTTTTTTTTTTTTTTTTTTTTTTVN
B12	AAGCAGTGGTATCAACGCAGAGTACGTGCTCTATAGAGATTTTTTTTTTTTTTTTTTTTTTTTTTTTTTVN
C12	AAGCAGTGGTATCAACGCAGAGTTATCAGCACGACATGCTTTTTTTTTTTTTTTTTTTTTTTTTTTTTTVN
D12	AAGCAGTGGTATCAACGCAGAGTGCTCTCACGATATCAGTTTTTTTTTTTTTTTTTTTTTTTTTTTTTTVN
E12	AAGCAGTGGTATCAACGCAGAGTTCTCATGTGTGAGCTATTTTTTTTTTTTTTTTTTTTTTTTTTTTTTVN
F12	AAGCAGTGGTATCAACGCAGAGTTCAGATGTGTCGCGAGTTTTTTTTTTTTTTTTTTTTTTTTTTTTTTVN
G12	AAGCAGTGGTATCAACGCAGAGTCGTAGCTCAGACACTCTTTTTTTTTTTTTTTTTTTTTTTTTTTTTTVN
H12	AAGCAGTGGTATCAACGCAGAGTTCAGAGACACTACGAGTTTTTTTTTTTTTTTTTTTTTTTTTTTTTTVN
