# Supplementary material for: ORF Capture-Seq as a versatile method for targeted identification of full-length isoforms
Source: Nat Commun. 2020 May 11;11:2326. doi: 10.1038/s41467-020-16174-z (PMC7214433; doi:10.1038/s41467-020-16174-z)
Supplement: Supplementary file 16 — Source Data [file 41467_2020_16174_MOESM16_ESM.zip]

Archive with 2 entries (2 files):
- 207625_3_data_set_4539467_q8fp59.xlsx
- 207625_3_data_set_4539466_q8fp59.xlsx
