# Supplementary material for: ORF Capture-Seq as a versatile method for targeted identification of full-length isoforms
Source: Nat Commun. 2020 May 11;11:2326. doi: 10.1038/s41467-020-16174-z (PMC7214433; doi:10.1038/s41467-020-16174-z)
Supplement: Supplementary file 16 — Source Data [file 41467_2020_16174_MOESM16_ESM.zip › 207625_3_data_set_4539467_q8fp59.xlsx]

## Sheet: Supp.Fig.1c
ORF Capture-Seq as a versatile method for targeted identification of full-length isoforms
Sheynkman et al., 2020
Supplementary Figure 1c
Category	Gene	Is target?	TPM		TPM=transcripts per million
1st synthesis	A1BG	Non-target	0
1st synthesis	A1CF	Non-target	0
1st synthesis	A2LD1	Non-target	0
1st synthesis	A2M	Non-target	0
1st synthesis	A2ML1	Non-target	0
1st synthesis	A4GALT	Non-target	0
1st synthesis	A4GNT	Non-target	0
1st synthesis	AAAS	Non-target	0
1st synthesis	AACS	Non-target	0
1st synthesis	AADAC	Non-target	0
1st synthesis	AADACL2	Non-target	0
1st synthesis	AADAT	Non-target	0
1st synthesis	AAED1	Non-target	0
1st synthesis	AAGAB	Non-target	0
1st synthesis	AAMP	Non-target	0
1st synthesis	AANAT	Non-target	0
1st synthesis	AARS	Non-target	0
1st synthesis	AARS2	Non-target	0
1st synthesis	AARSD1	Non-target	0
1st synthesis	AASDH	Non-target	0
1st synthesis	AASDHPPT	Non-target	0
1st synthesis	AASS	Non-target	0
1st synthesis	AATF	Non-target	0
1st synthesis	ABAT	Non-target	0
1st synthesis	ABCA1	Non-target	0
1st synthesis	ABCA10	Non-target	0
1st synthesis	ABCA11P	Non-target	0
1st synthesis	ABCA12	Non-target	0
1st synthesis	ABCA2	Non-target	0
1st synthesis	ABCA3	Non-target	0
1st synthesis	ABCA4	Non-target	0
1st synthesis	ABCA5	Non-target	0
1st synthesis	ABCA6	Non-target	0
1st synthesis	ABCA7	Non-target	0
1st synthesis	ABCA8	Non-target	0
1st synthesis	ABCA9	Non-target	0
1st synthesis	ABCB1	Non-target	0
1st synthesis	ABCB10	Non-target	0
1st synthesis	ABCB5	Non-target	0
1st synthesis	ABCB6	Non-target	0
1st synthesis	ABCB7	Non-target	0
1st synthesis	ABCB8	Non-target	0
1st synthesis	ABCB9	Non-target	0
1st synthesis	ABCC1	Non-target	0
1st synthesis	ABCC10	Non-target	0
1st synthesis	ABCC11	Non-target	0
1st synthesis	ABCC12	Non-target	0
1st synthesis	ABCC2	Non-target	0
1st synthesis	ABCC3	Non-target	0
1st synthesis	ABCC4	Non-target	0
1st synthesis	ABCC6	Non-target	0
1st synthesis	ABCC8	Non-target	0
1st synthesis	ABCC9	Non-target	0
1st synthesis	ABCD1	Non-target	0
1st synthesis	ABCD3	Non-target	0
1st synthesis	ABCD4	Non-target	0
1st synthesis	ABCE1	Non-target	0
1st synthesis	ABCF1	Non-target	0
1st synthesis	ABCF2	Non-target	0
1st synthesis	ABCF3	Non-target	0
1st synthesis	ABCG1	Non-target	0
1st synthesis	ABCG2	Non-target	0
1st synthesis	ABCG4	Non-target	0
1st synthesis	ABCG5	Non-target	0
1st synthesis	ABCG8	Non-target	0
1st synthesis	ABHD1	Non-target	0
1st synthesis	ABHD10	Non-target	0
1st synthesis	ABHD11	Non-target	0
1st synthesis	ABHD12	Non-target	0
1st synthesis	ABHD12B	Non-target	0
1st synthesis	ABHD13	Non-target	0
1st synthesis	ABHD14A	Non-target	0
1st synthesis	ABHD14B	Non-target	0
1st synthesis	ABHD15	Non-target	0
1st synthesis	ABHD16A	Non-target	0
1st synthesis	ABHD16B	Non-target	0
1st synthesis	ABHD2	Non-target	0
1st synthesis	ABHD3	Non-target	0
1st synthesis	ABHD4	Non-target	0
1st synthesis	ABHD5	Non-target	0
1st synthesis	ABHD8	Non-target	0
1st synthesis	ABI1	Non-target	0
1st synthesis	ABI2	Non-target	0
1st synthesis	ABI3	Non-target	0
1st synthesis	ABI3BP	Non-target	0
1st synthesis	ABL1	Non-target	0
1st synthesis	ABL2	Non-target	0
1st synthesis	ABLIM1	Non-target	0
1st synthesis	ABLIM2	Non-target	0
1st synthesis	ABLIM3	Non-target	0
1st synthesis	ABO	Non-target	0
1st synthesis	ABP1	Non-target	0
1st synthesis	ABR	Non-target	0
1st synthesis	ABRA	Non-target	0
1st synthesis	ABRACL	Non-target	0
1st synthesis	ABT1	Non-target	0
1st synthesis	ABTB1	Non-target	0
1st synthesis	ABTB2	Non-target	0
1st synthesis	ACAA1	Non-target	0
1st synthesis	ACAA2	Non-target	0
1st synthesis	ACACA	Non-target	0
1st synthesis	ACACB	Non-target	0
1st synthesis	ACAD10	Non-target	0
1st synthesis	ACAD11	Non-target	0
1st synthesis	ACAD8	Non-target	0
1st synthesis	ACAD9	Non-target	0
1st synthesis	ACADL	Non-target	0
1st synthesis	ACADM	Non-target	0
1st synthesis	ACADS	Non-target	0
1st synthesis	ACADSB	Non-target	0
1st synthesis	ACADVL	Non-target	0
1st synthesis	ACAP1	Non-target	0
1st synthesis	ACAP2	Non-target	0
1st synthesis	ACAP3	Non-target	0
1st synthesis	ACAT1	Non-target	0
1st synthesis	ACAT2	Non-target	0
1st synthesis	ACBD3	Non-target	0
1st synthesis	ACBD4	Non-target	0
1st synthesis	ACBD5	Non-target	0
1st synthesis	ACBD6	Non-target	0
1st synthesis	ACBD7	Non-target	0
1st synthesis	ACCS	Non-target	0
1st synthesis	ACD	Non-target	0
1st synthesis	ACE2	Non-target	0
1st synthesis	ACER1	Non-target	0
1st synthesis	ACER2	Non-target	0
1st synthesis	ACER3	Non-target	0
1st synthesis	ACIN1	Non-target	0
1st synthesis	ACLY	Non-target	0
1st synthesis	ACMSD	Non-target	0
1st synthesis	ACN9	Non-target	0
1st synthesis	ACO1	Non-target	0
1st synthesis	ACO2	Non-target	0
1st synthesis	ACOT1	Non-target	0
1st synthesis	ACOT11	Non-target	0
1st synthesis	ACOT12	Non-target	0
1st synthesis	ACOT13	Non-target	0
1st synthesis	ACOT2	Non-target	0
1st synthesis	ACOT4	Non-target	0
1st synthesis	ACOT6	Non-target	0
1st synthesis	ACOT7	Non-target	0
1st synthesis	ACOT8	Non-target	0
1st synthesis	ACOT9	Non-target	0
1st synthesis	ACOX1	Non-target	0
1st synthesis	ACOX2	Non-target	0
1st synthesis	ACOX3	Non-target	0
1st synthesis	ACOXL	Non-target	0
1st synthesis	ACP1	Non-target	0
1st synthesis	ACP2	Non-target	0
1st synthesis	ACP5	Non-target	0
1st synthesis	ACP6	Non-target	0
1st synthesis	ACPL2	Non-target	0
1st synthesis	ACPP	Non-target	0
1st synthesis	ACPT	Non-target	0
1st synthesis	ACR	Non-target	0
1st synthesis	ACRBP	Non-target	0
1st synthesis	ACRV1	Non-target	0
1st synthesis	ACSBG1	Non-target	0
1st synthesis	ACSBG2	Non-target	0
1st synthesis	ACSF2	Non-target	0
1st synthesis	ACSF3	Non-target	0
1st synthesis	ACSL1	Non-target	0
1st synthesis	ACSL3	Non-target	0
1st synthesis	ACSL4	Non-target	0
1st synthesis	ACSL5	Non-target	0
1st synthesis	ACSL6	Non-target	0
1st synthesis	ACSM1	Non-target	0
1st synthesis	ACSM2A	Non-target	0
1st synthesis	ACSM2B	Non-target	0
1st synthesis	ACSM3	Non-target	0
1st synthesis	ACSM5	Non-target	0
1st synthesis	ACSS1	Non-target	0
1st synthesis	ACSS2	Non-target	0
1st synthesis	ACSS3	Non-target	0
1st synthesis	ACTA1	Non-target	0
1st synthesis	ACTA2	Non-target	0
1st synthesis	ACTB	Non-target	0
1st synthesis	ACTBL2	Non-target	0
1st synthesis	ACTC1	Non-target	0
1st synthesis	ACTG1	Non-target	0
1st synthesis	ACTG2	Non-target	0
1st synthesis	ACTL6A	Non-target	0
1st synthesis	ACTL6B	Non-target	0
1st synthesis	ACTL7A	Non-target	0
1st synthesis	ACTL7B	Non-target	0
1st synthesis	ACTL8	Non-target	0
1st synthesis	ACTN1	Non-target	0
1st synthesis	ACTN2	Non-target	0
1st synthesis	ACTN3	Non-target	0
1st synthesis	ACTN4	Non-target	0
1st synthesis	ACTR10	Non-target	0
1st synthesis	ACTR1A	Non-target	0
1st synthesis	ACTR1B	Non-target	0
1st synthesis	ACTR2	Non-target	0
1st synthesis	ACTR3	Non-target	0
1st synthesis	ACTR3B	Non-target	0
1st synthesis	ACTR5	Non-target	0
1st synthesis	ACTR6	Non-target	0
1st synthesis	ACTR8	Non-target	0
1st synthesis	ACTRT1	Non-target	0
1st synthesis	ACTRT2	Non-target	0
1st synthesis	ACVR1	Non-target	0
1st synthesis	ACVR1B	Non-target	0
1st synthesis	ACVR1C	Non-target	0
1st synthesis	ACVR2A	Non-target	0
1st synthesis	ACVR2B	Non-target	0
1st synthesis	ACVRL1	Non-target	0
1st synthesis	ACY1	Non-target	0
1st synthesis	ACY3	Non-target	0
1st synthesis	ACYP1	Non-target	0
1st synthesis	ACYP2	Non-target	0
1st synthesis	ADA	Non-target	0
1st synthesis	ADAD1	Non-target	0
1st synthesis	ADAD2	Non-target	0
1st synthesis	ADAL	Non-target	0
1st synthesis	ADAM10	Non-target	0
1st synthesis	ADAM11	Non-target	0
1st synthesis	ADAM12	Non-target	0
1st synthesis	ADAM15	Non-target	0
1st synthesis	ADAM17	Non-target	0
1st synthesis	ADAM18	Non-target	0
1st synthesis	ADAM19	Non-target	0
1st synthesis	ADAM2	Non-target	0
1st synthesis	ADAM20	Non-target	0
1st synthesis	ADAM21	Non-target	0
1st synthesis	ADAM22	Non-target	0
1st synthesis	ADAM23	Non-target	0
1st synthesis	ADAM28	Non-target	0
1st synthesis	ADAM29	Non-target	0
1st synthesis	ADAM30	Non-target	0
1st synthesis	ADAM32	Non-target	0
1st synthesis	ADAM33	Non-target	0
1st synthesis	ADAM7	Non-target	0
1st synthesis	ADAM8	Non-target	0
1st synthesis	ADAM9	Non-target	0
1st synthesis	ADAMDEC1	Non-target	0
1st synthesis	ADAMTS1	Non-target	0
1st synthesis	ADAMTS12	Non-target	0
1st synthesis	ADAMTS13	Non-target	0
1st synthesis	ADAMTS14	Non-target	0
1st synthesis	ADAMTS15	Non-target	0
1st synthesis	ADAMTS16	Non-target	0
1st synthesis	ADAMTS17	Non-target	0
1st synthesis	ADAMTS18	Non-target	0
1st synthesis	ADAMTS2	Non-target	0
1st synthesis	ADAMTS3	Non-target	0
1st synthesis	ADAMTS4	Non-target	0
1st synthesis	ADAMTS5	Non-target	0
1st synthesis	ADAMTS7	Non-target	0
1st synthesis	ADAMTSL1	Non-target	0
1st synthesis	ADAMTSL2	Non-target	0
1st synthesis	ADAMTSL3	Non-target	0
1st synthesis	ADAMTSL4	Non-target	0
1st synthesis	ADAMTSL5	Non-target	0
1st synthesis	ADAP1	Non-target	0
1st synthesis	ADAP2	Non-target	0
1st synthesis	ADAR	Non-target	0
1st synthesis	ADARB1	Non-target	0
1st synthesis	ADARB2	Non-target	0
1st synthesis	ADAT1	Non-target	0
1st synthesis	ADAT2	Non-target	0
1st synthesis	ADAT3	Non-target	0
1st synthesis	ADC	Non-target	0
1st synthesis	ADCK1	Non-target	0
1st synthesis	ADCK2	Non-target	0
1st synthesis	ADCK3	Non-target	0
1st synthesis	ADCK4	Non-target	0
1st synthesis	ADCK5	Non-target	0
1st synthesis	ADCY10	Non-target	0
1st synthesis	ADCY2	Non-target	0
1st synthesis	ADCY3	Non-target	0
1st synthesis	ADCY4	Non-target	0
1st synthesis	ADCY5	Non-target	0
1st synthesis	ADCY8	Non-target	0
1st synthesis	ADCY9	Non-target	0
1st synthesis	ADCYAP1	Non-target	0
1st synthesis	ADCYAP1R1	Non-target	0
1st synthesis	ADD1	Non-target	0
1st synthesis	ADD2	Non-target	0
1st synthesis	ADD3	Non-target	0
1st synthesis	ADH1A	Non-target	0
1st synthesis	ADH1B	Non-target	0
1st synthesis	ADH1C	Non-target	0
1st synthesis	ADH4	Non-target	0
1st synthesis	ADH5	Non-target	0
1st synthesis	ADH6	Non-target	0
1st synthesis	ADH7	Non-target	0
1st synthesis	ADI1	Non-target	0
1st synthesis	ADIG	Non-target	0
1st synthesis	ADIPOQ	Non-target	0
1st synthesis	ADIPOR1	Non-target	0
1st synthesis	ADIPOR2	Non-target	0
1st synthesis	ADK	Non-target	0
1st synthesis	ADM	Non-target	0
1st synthesis	ADM2	Non-target	0
1st synthesis	ADNP	Non-target	0
1st synthesis	ADNP2	Non-target	0
1st synthesis	ADO	Non-target	0
1st synthesis	ADORA1	Non-target	0
1st synthesis	ADORA2A	Non-target	0
1st synthesis	ADORA2B	Non-target	0
1st synthesis	ADORA3	Non-target	0
1st synthesis	ADPGK	Non-target	0
1st synthesis	ADPRH	Non-target	0
1st synthesis	ADPRHL1	Non-target	0
1st synthesis	ADPRHL2	Non-target	0
1st synthesis	ADRA2A	Non-target	0
1st synthesis	ADRA2B	Non-target	0
1st synthesis	ADRA2C	Non-target	0
1st synthesis	ADRB2	Non-target	0
1st synthesis	ADRB3	Non-target	0
1st synthesis	ADRBK1	Non-target	0
1st synthesis	ADRBK2	Non-target	0
1st synthesis	ADRM1	Non-target	0
1st synthesis	ADSL	Non-target	0
1st synthesis	ADSS	Non-target	0
1st synthesis	ADSSL1	Non-target	0
1st synthesis	ADTRP	Non-target	0
1st synthesis	AEBP2	Non-target	0
1st synthesis	AEN	Non-target	0
1st synthesis	AES	Non-target	0
1st synthesis	AFAP1	Non-target	0
1st synthesis	AFAP1-AS1	Non-target	0
1st synthesis	AFAP1L1	Non-target	0
1st synthesis	AFAP1L2	Non-target	0
1st synthesis	AFF1	Non-target	0
1st synthesis	AFF2	Non-target	0
1st synthesis	AFG3L1P	Non-target	0
1st synthesis	AFG3L2	Non-target	0
1st synthesis	AFM	Non-target	0
1st synthesis	AFMID	Non-target	0
1st synthesis	AFP	Non-target	0
1st synthesis	AFTPH	Non-target	0
1st synthesis	AGA	Non-target	0
1st synthesis	AGAP1	Non-target	0
1st synthesis	AGAP2	Non-target	0
1st synthesis	AGAP3	Non-target	0
1st synthesis	AGBL2	Non-target	0
1st synthesis	AGBL3	Non-target	0
1st synthesis	AGBL4	Non-target	0
1st synthesis	AGBL5	Non-target	0
1st synthesis	AGER	Non-target	0
1st synthesis	AGFG1	Non-target	0
1st synthesis	AGFG2	Non-target	0
1st synthesis	AGGF1	Non-target	0
1st synthesis	AGK	Non-target	0
1st synthesis	AGL	Non-target	0
1st synthesis	AGMAT	Non-target	0
1st synthesis	AGMO	Non-target	0
1st synthesis	AGPAT1	Non-target	0
1st synthesis	AGPAT2	Non-target	0
1st synthesis	AGPAT3	Non-target	0
1st synthesis	AGPAT4	Non-target	0
1st synthesis	AGPAT5	Non-target	0
1st synthesis	AGPAT6	Non-target	0
1st synthesis	AGPHD1	Non-target	0
1st synthesis	AGPS	Non-target	0
1st synthesis	AGR2	Non-target	0
1st synthesis	AGR3	Non-target	0
1st synthesis	AGRP	Non-target	0
1st synthesis	AGSK1	Non-target	0
1st synthesis	AGT	Non-target	0
1st synthesis	AGTPBP1	Non-target	0
1st synthesis	AGTR1	Non-target	0
1st synthesis	AGTRAP	Non-target	0
1st synthesis	AGXT	Non-target	0
1st synthesis	AGXT2	Non-target	0
1st synthesis	AGXT2L1	Non-target	0
1st synthesis	AGXT2L2	Non-target	0
1st synthesis	AHCTF1	Non-target	0
1st synthesis	AHCY	Non-target	0
1st synthesis	AHCYL1	Non-target	0
1st synthesis	AHCYL2	Non-target	0
1st synthesis	AHDC1	Non-target	0
1st synthesis	AHI1	Non-target	0
1st synthesis	AHNAK	Non-target	0
1st synthesis	AHNAK2	Non-target	0
1st synthesis	AHR	Non-target	0
1st synthesis	AHRR	Non-target	0
1st synthesis	AHSA1	Non-target	0
1st synthesis	AHSA2	Non-target	0
1st synthesis	AHSG	Non-target	0
1st synthesis	AHSP	Non-target	0
1st synthesis	AICDA	Non-target	0
1st synthesis	AIDA	Non-target	0
1st synthesis	AIF1	Non-target	0
1st synthesis	AIF1L	Non-target	0
1st synthesis	AIFM1	Non-target	0
1st synthesis	AIFM2	Non-target	0
1st synthesis	AIFM3	Non-target	0
1st synthesis	AIG1	Non-target	0
1st synthesis	AIM1	Non-target	0
1st synthesis	AIM1L	Non-target	0
1st synthesis	AIM2	Non-target	0
1st synthesis	AIMP1	Non-target	0
1st synthesis	AIMP2	Non-target	0
1st synthesis	AIP	Non-target	0
1st synthesis	AIPL1	Non-target	0
1st synthesis	AIRE	Non-target	0
1st synthesis	AJAP1	Non-target	0
1st synthesis	AJUBA	Non-target	0
1st synthesis	AK1	Non-target	0
1st synthesis	AK2	Non-target	0
1st synthesis	AK3	Non-target	0
1st synthesis	AK4	Non-target	0
1st synthesis	AK7	Non-target	0
1st synthesis	AK8	Non-target	0
1st synthesis	AKAP1	Non-target	0
1st synthesis	AKAP10	Non-target	0
1st synthesis	AKAP11	Non-target	0
1st synthesis	AKAP12	Non-target	0
1st synthesis	AKAP13	Non-target	0
1st synthesis	AKAP14	Non-target	0
1st synthesis	AKAP17A	Non-target	0
1st synthesis	AKAP3	Non-target	0
1st synthesis	AKAP4	Non-target	0
1st synthesis	AKAP5	Non-target	0
1st synthesis	AKAP7	Non-target	0
1st synthesis	AKAP8	Non-target	0
1st synthesis	AKAP8L	Non-target	0
1st synthesis	AKAP9	Non-target	0
1st synthesis	AKD1	Non-target	0
1st synthesis	AKIP1	Non-target	0
1st synthesis	AKIRIN1	Non-target	0
1st synthesis	AKIRIN2	Non-target	0
1st synthesis	AKNA	Non-target	0
1st synthesis	AKNAD1	Non-target	0
1st synthesis	AKR1A1	Non-target	0
1st synthesis	AKR1B1	Non-target	0
1st synthesis	AKR1B10	Non-target	0
1st synthesis	AKR1C1	Non-target	0
1st synthesis	AKR1C2	Non-target	0
1st synthesis	AKR1C3	Non-target	0
1st synthesis	AKR1C4	Non-target	0
1st synthesis	AKR1CL1	Non-target	0
1st synthesis	AKR1D1	Non-target	0
1st synthesis	AKR1E2	Non-target	0
1st synthesis	AKR7A2	Non-target	0
1st synthesis	AKR7A3	Non-target	0
1st synthesis	AKR7L	Non-target	0
1st synthesis	AKT1	Non-target	0
1st synthesis	AKT1S1	Non-target	0
1st synthesis	AKT2	Non-target	0
1st synthesis	AKT3	Non-target	0
1st synthesis	AKTIP	Non-target	0
1st synthesis	ALAS1	Non-target	0
1st synthesis	ALAS2	Non-target	0
1st synthesis	ALB	Non-target	0
1st synthesis	ALCAM	Non-target	0
1st synthesis	ALDH16A1	Non-target	0
1st synthesis	ALDH18A1	Non-target	0
1st synthesis	ALDH1A1	Non-target	0
1st synthesis	ALDH1A2	Non-target	0
1st synthesis	ALDH1A3	Non-target	0
1st synthesis	ALDH1B1	Non-target	0
1st synthesis	ALDH1L1	Non-target	0
1st synthesis	ALDH1L2	Non-target	0
1st synthesis	ALDH2	Non-target	0
1st synthesis	ALDH3A1	Non-target	0
1st synthesis	ALDH3A2	Non-target	0
1st synthesis	ALDH3B1	Non-target	0
1st synthesis	ALDH3B2	Non-target	0
1st synthesis	ALDH4A1	Non-target	0
1st synthesis	ALDH5A1	Non-target	0
1st synthesis	ALDH6A1	Non-target	0
1st synthesis	ALDH7A1	Non-target	0
1st synthesis	ALDH8A1	Non-target	0
1st synthesis	ALDOA	Non-target	0
1st synthesis	ALDOB	Non-target	0
1st synthesis	ALDOC	Non-target	0
1st synthesis	ALG1	Non-target	0
1st synthesis	ALG10	Non-target	0
1st synthesis	ALG10B	Non-target	0
1st synthesis	ALG11	Non-target	0
1st synthesis	ALG12	Non-target	0
1st synthesis	ALG13	Non-target	0
1st synthesis	ALG14	Non-target	0
1st synthesis	ALG1L	Non-target	0
1st synthesis	ALG2	Non-target	0
1st synthesis	ALG3	Non-target	0
1st synthesis	ALG5	Non-target	0
1st synthesis	ALG6	Non-target	0
1st synthesis	ALG8	Non-target	0
1st synthesis	ALG9	Non-target	0
1st synthesis	ALK	Non-target	0
1st synthesis	ALKBH1	Non-target	0
1st synthesis	ALKBH2	Non-target	0
1st synthesis	ALKBH3	Non-target	0
1st synthesis	ALKBH4	Non-target	0
1st synthesis	ALKBH5	Non-target	0
1st synthesis	ALKBH6	Non-target	0
1st synthesis	ALKBH7	Non-target	0
1st synthesis	ALKBH8	Non-target	0
1st synthesis	ALMS1P	Non-target	0
1st synthesis	ALOX12B	Non-target	0
1st synthesis	ALOX15	Non-target	0
1st synthesis	ALOX15B	Non-target	0
1st synthesis	ALOX5	Non-target	0
1st synthesis	ALOX5AP	Non-target	0
1st synthesis	ALOXE3	Non-target	0
1st synthesis	ALPI	Non-target	0
1st synthesis	ALPK1	Non-target	0
1st synthesis	ALPK2	Non-target	0
1st synthesis	ALPL	Non-target	0
1st synthesis	ALPP	Non-target	0
1st synthesis	ALPPL2	Non-target	0
1st synthesis	ALS2	Non-target	0
1st synthesis	ALS2CL	Non-target	0
1st synthesis	ALS2CR11	Non-target	0
1st synthesis	ALS2CR12	Non-target	0
1st synthesis	ALS2CR8	Non-target	0
1st synthesis	ALX1	Non-target	0
1st synthesis	ALX3	Non-target	0
1st synthesis	ALX4	Non-target	0
1st synthesis	ALYREF	Non-target	0
1st synthesis	AMACR	Non-target	0
1st synthesis	AMBN	Non-target	0
1st synthesis	AMBP	Non-target	0
1st synthesis	AMBRA1	Non-target	0
1st synthesis	AMD1	Non-target	0
1st synthesis	AMDHD1	Non-target	0
1st synthesis	AMDHD2	Non-target	0
1st synthesis	AMELY	Non-target	0
1st synthesis	AMFR	Non-target	0
1st synthesis	AMH	Non-target	0
1st synthesis	AMHR2	Non-target	0
1st synthesis	AMICA1	Non-target	0
1st synthesis	AMIGO1	Non-target	0
1st synthesis	AMIGO2	Non-target	0
1st synthesis	AMIGO3	Non-target	0
1st synthesis	AMMECR1	Non-target	0
1st synthesis	AMMECR1L	Non-target	0
1st synthesis	AMN1	Non-target	0
1st synthesis	AMOT	Non-target	0
1st synthesis	AMOTL1	Non-target	0
1st synthesis	AMOTL2	Non-target	0
1st synthesis	AMPD1	Non-target	0
1st synthesis	AMPD2	Non-target	0
1st synthesis	AMPD3	Non-target	0
1st synthesis	AMPH	Non-target	0
1st synthesis	AMT	Non-target	0
1st synthesis	AMTN	Non-target	0
1st synthesis	AMY1A	Non-target	0
1st synthesis	AMY1C	Non-target	0
1st synthesis	AMY2A	Non-target	0
1st synthesis	AMY2B	Non-target	0
1st synthesis	AMZ1	Non-target	0
1st synthesis	AMZ2	Non-target	0
1st synthesis	AMZ2P1	Non-target	0
1st synthesis	ANAPC1	Non-target	0
1st synthesis	ANAPC10	Non-target	0
1st synthesis	ANAPC11	Non-target	0
1st synthesis	ANAPC13	Non-target	0
1st synthesis	ANAPC16	Non-target	0
1st synthesis	ANAPC2	Non-target	0
1st synthesis	ANAPC5	Non-target	0
1st synthesis	ANAPC7	Non-target	0
1st synthesis	ANG	Non-target	0
1st synthesis	ANGEL1	Non-target	0
1st synthesis	ANGEL2	Non-target	0
1st synthesis	ANGPT1	Non-target	0
1st synthesis	ANGPT2	Non-target	0
1st synthesis	ANGPT4	Non-target	0
1st synthesis	ANGPTL1	Non-target	0
1st synthesis	ANGPTL2	Non-target	0
1st synthesis	ANGPTL3	Non-target	0
1st synthesis	ANGPTL4	Non-target	0
1st synthesis	ANGPTL6	Non-target	0
1st synthesis	ANGPTL7	Non-target	0
1st synthesis	ANK1	Non-target	0
1st synthesis	ANK3	Non-target	0
1st synthesis	ANKAR	Non-target	0
1st synthesis	ANKDD1A	Non-target	0
1st synthesis	ANKFY1	Non-target	0
1st synthesis	ANKH	Non-target	0
1st synthesis	ANKHD1	Non-target	0
1st synthesis	ANKHD1-EIF4EBP3	Non-target	0
1st synthesis	ANKK1	Non-target	0
1st synthesis	ANKLE1	Non-target	0
1st synthesis	ANKLE2	Non-target	0
1st synthesis	ANKMY1	Non-target	0
1st synthesis	ANKMY2	Non-target	0
1st synthesis	ANKRA2	Non-target	0
1st synthesis	ANKRD1	Non-target	0
1st synthesis	ANKRD10	Non-target	0
1st synthesis	ANKRD12	Non-target	0
1st synthesis	ANKRD13A	Non-target	0
1st synthesis	ANKRD13C	Non-target	0
1st synthesis	ANKRD13D	Non-target	0
1st synthesis	ANKRD16	Non-target	0
1st synthesis	ANKRD17	Non-target	0
1st synthesis	ANKRD18A	Non-target	0
1st synthesis	ANKRD19P	Non-target	0
1st synthesis	ANKRD2	Non-target	0
1st synthesis	ANKRD20A1	Non-target	0
1st synthesis	ANKRD20A11P	Non-target	0
1st synthesis	ANKRD20A3	Non-target	0
1st synthesis	ANKRD20A5P	Non-target	0
1st synthesis	ANKRD22	Non-target	0
1st synthesis	ANKRD23	Non-target	0
1st synthesis	ANKRD26	Non-target	0
1st synthesis	ANKRD26P1	Non-target	0
1st synthesis	ANKRD27	Non-target	0
1st synthesis	ANKRD28	Non-target	0
1st synthesis	ANKRD29	Non-target	0
1st synthesis	ANKRD30A	Non-target	0
1st synthesis	ANKRD30BL	Non-target	0
1st synthesis	ANKRD30BP2	Non-target	0
1st synthesis	ANKRD32	Non-target	0
1st synthesis	ANKRD33	Non-target	0
1st synthesis	ANKRD34B	Non-target	0
1st synthesis	ANKRD36	Non-target	0
1st synthesis	ANKRD36B	Non-target	0
1st synthesis	ANKRD36BP1	Non-target	0
1st synthesis	ANKRD37	Non-target	0
1st synthesis	ANKRD39	Non-target	0
1st synthesis	ANKRD40	Non-target	0
1st synthesis	ANKRD42	Non-target	0
1st synthesis	ANKRD44	Non-target	0
1st synthesis	ANKRD45	Non-target	0
1st synthesis	ANKRD46	Non-target	0
1st synthesis	ANKRD49	Non-target	0
1st synthesis	ANKRD5	Non-target	0
1st synthesis	ANKRD50	Non-target	0
1st synthesis	ANKRD53	Non-target	0
1st synthesis	ANKRD54	Non-target	0
1st synthesis	ANKRD55	Non-target	0
1st synthesis	ANKRD6	Non-target	0
1st synthesis	ANKRD65	Non-target	0
1st synthesis	ANKRD7	Non-target	0
1st synthesis	ANKRD9	Non-target	0
1st synthesis	ANKS1A	Non-target	0
1st synthesis	ANKS1B	Non-target	0
1st synthesis	ANKS3	Non-target	0
1st synthesis	ANKS4B	Non-target	0
1st synthesis	ANKS6	Non-target	0
1st synthesis	ANKZF1	Non-target	0
1st synthesis	ANLN	Non-target	0
1st synthesis	ANO10	Non-target	0
1st synthesis	ANO2	Non-target	0
1st synthesis	ANO3	Non-target	0
1st synthesis	ANO4	Non-target	0
1st synthesis	ANO5	Non-target	0
1st synthesis	ANO6	Non-target	0
1st synthesis	ANO7	Non-target	0
1st synthesis	ANO9	Non-target	0
1st synthesis	ANP32A	Non-target	0
1st synthesis	ANP32A-IT1	Non-target	0
1st synthesis	ANP32B	Non-target	0
1st synthesis	ANP32C	Non-target	0
1st synthesis	ANP32E	Non-target	0
1st synthesis	ANPEP	Non-target	0
1st synthesis	ANTXR1	Non-target	0
1st synthesis	ANTXR2	Non-target	0
1st synthesis	ANXA1	Non-target	0
1st synthesis	ANXA10	Non-target	0
1st synthesis	ANXA11	Non-target	0
1st synthesis	ANXA13	Non-target	0
1st synthesis	ANXA2	Non-target	0
1st synthesis	ANXA2R	Non-target	0
1st synthesis	ANXA3	Non-target	0
1st synthesis	ANXA4	Non-target	0
1st synthesis	ANXA5	Non-target	0
1st synthesis	ANXA6	Non-target	0
1st synthesis	ANXA7	Non-target	0
1st synthesis	ANXA8	Non-target	0
1st synthesis	ANXA8L2	Non-target	0
1st synthesis	ANXA9	Non-target	0
1st synthesis	AOAH	Non-target	0
1st synthesis	AOC2	Non-target	0
1st synthesis	AOC3	Non-target	0
1st synthesis	AOX1	Non-target	0
1st synthesis	AP1AR	Non-target	0
1st synthesis	AP1B1	Non-target	0
1st synthesis	AP1G1	Non-target	0
1st synthesis	AP1G2	Non-target	0
1st synthesis	AP1M1	Non-target	0
1st synthesis	AP1M2	Non-target	0
1st synthesis	AP1S1	Non-target	0
1st synthesis	AP1S2	Non-target	0
1st synthesis	AP1S3	Non-target	0
1st synthesis	AP2A1	Non-target	0
1st synthesis	AP2A2	Non-target	0
1st synthesis	AP2B1	Non-target	0
1st synthesis	AP2M1	Non-target	0
1st synthesis	AP2S1	Non-target	0
1st synthesis	AP3B1	Non-target	0
1st synthesis	AP3B2	Non-target	0
1st synthesis	AP3D1	Non-target	0
1st synthesis	AP3M1	Non-target	0
1st synthesis	AP3M2	Non-target	0
1st synthesis	AP3S1	Non-target	0
1st synthesis	AP3S2	Non-target	0
1st synthesis	AP4B1	Non-target	0
1st synthesis	AP4E1	Non-target	0
1st synthesis	AP4M1	Non-target	0
1st synthesis	AP4S1	Non-target	0
1st synthesis	AP5B1	Non-target	0
1st synthesis	AP5M1	Non-target	0
1st synthesis	AP5S1	Non-target	0
1st synthesis	AP5Z1	Non-target	0
1st synthesis	APBA1	Non-target	0
1st synthesis	APBA2	Non-target	0
1st synthesis	APBA3	Non-target	0
1st synthesis	APBB1	Non-target	0
1st synthesis	APBB1IP	Non-target	0
1st synthesis	APBB2	Non-target	0
1st synthesis	APBB3	Non-target	0
1st synthesis	APC	Non-target	0
1st synthesis	APCDD1	Non-target	0
1st synthesis	APCDD1L	Non-target	0
1st synthesis	APCS	Non-target	0
1st synthesis	APEH	Non-target	0
1st synthesis	APEX1	Non-target	0
1st synthesis	APEX2	Non-target	0
1st synthesis	APH1A	Non-target	0
1st synthesis	APH1B	Non-target	0
1st synthesis	API5	Non-target	0
1st synthesis	APIP	Non-target	0
1st synthesis	APITD1	Non-target	0
1st synthesis	APLF	Non-target	0
1st synthesis	APLN	Non-target	0
1st synthesis	APLNR	Non-target	0
1st synthesis	APLP1	Non-target	0
1st synthesis	APLP2	Non-target	0
1st synthesis	APOA1	Non-target	0
1st synthesis	APOA1BP	Non-target	0
1st synthesis	APOA2	Non-target	0
1st synthesis	APOA4	Non-target	0
1st synthesis	APOA5	Non-target	0
1st synthesis	APOB	Non-target	0
1st synthesis	APOBEC1	Non-target	0
1st synthesis	APOBEC2	Non-target	0
1st synthesis	APOBEC3A	Non-target	0
1st synthesis	APOBEC3B	Non-target	0
1st synthesis	APOBEC3C	Non-target	0
1st synthesis	APOBEC3D	Non-target	0
1st synthesis	APOBEC3F	Non-target	0
1st synthesis	APOBEC3G	Non-target	0
1st synthesis	APOBEC3H	Non-target	0
1st synthesis	APOBEC4	Non-target	0
1st synthesis	APOBR	Non-target	0
1st synthesis	APOC1	Non-target	0
1st synthesis	APOC2	Non-target	0
1st synthesis	APOC3	Non-target	0
1st synthesis	APOC4	Non-target	0
1st synthesis	APOD	Non-target	0
1st synthesis	APOE	Non-target	0
1st synthesis	APOF	Non-target	0
1st synthesis	APOH	Non-target	0
1st synthesis	APOL1	Non-target	0
1st synthesis	APOL2	Non-target	0
1st synthesis	APOL3	Non-target	0
1st synthesis	APOL4	Non-target	0
1st synthesis	APOL5	Non-target	0
1st synthesis	APOL6	Non-target	0
1st synthesis	APOLD1	Non-target	0
1st synthesis	APOM	Non-target	0
1st synthesis	APOOL	Non-target	0
1st synthesis	APOPT1	Non-target	0
1st synthesis	APP	Non-target	0
1st synthesis	APPBP2	Non-target	0
1st synthesis	APPL1	Non-target	0
1st synthesis	APPL2	Non-target	0
1st synthesis	APRT	Non-target	0
1st synthesis	APTX	Non-target	0
1st synthesis	AQP1	Non-target	0
1st synthesis	AQP10	Non-target	0
1st synthesis	AQP11	Non-target	0
1st synthesis	AQP12A	Non-target	0
1st synthesis	AQP12B	Non-target	0
1st synthesis	AQP2	Non-target	0
1st synthesis	AQP3	Non-target	0
1st synthesis	AQP4	Non-target	0
1st synthesis	AQP5	Non-target	0
1st synthesis	AQP6	Non-target	0
1st synthesis	AQP7	Non-target	0
1st synthesis	AQP7P1	Non-target	0
1st synthesis	AQP8	Non-target	0
1st synthesis	AQP9	Non-target	0
1st synthesis	AQPEP	Non-target	0
1st synthesis	AQR	Non-target	0
1st synthesis	AR	Non-target	0
1st synthesis	ARAF	Non-target	0
1st synthesis	ARAF2P	Non-target	0
1st synthesis	ARAP1	Non-target	0
1st synthesis	ARAP2	Non-target	0
1st synthesis	ARAP3	Non-target	0
1st synthesis	ARC	Non-target	0
1st synthesis	ARCN1	Non-target	0
1st synthesis	AREG	Non-target	0
1st synthesis	ARF1	Non-target	0
1st synthesis	ARF3	Non-target	0
1st synthesis	ARF4	Non-target	0
1st synthesis	ARF5	Non-target	0
1st synthesis	ARF6	Non-target	0
1st synthesis	ARFGAP1	Non-target	0
1st synthesis	ARFGAP2	Non-target	0
1st synthesis	ARFGAP3	Non-target	0
1st synthesis	ARFGEF1	Non-target	0
1st synthesis	ARFIP1	Non-target	0
1st synthesis	ARFIP2	Non-target	0
1st synthesis	ARFRP1	Non-target	0
1st synthesis	ARG1	Non-target	0
1st synthesis	ARG2	Non-target	0
1st synthesis	ARGLU1	Non-target	0
1st synthesis	ARHGAP1	Non-target	0
1st synthesis	ARHGAP10	Non-target	0
1st synthesis	ARHGAP11A	Non-target	0
1st synthesis	ARHGAP11B	Non-target	0
1st synthesis	ARHGAP12	Non-target	0
1st synthesis	ARHGAP15	Non-target	0
1st synthesis	ARHGAP17	Non-target	0
1st synthesis	ARHGAP18	Non-target	0
1st synthesis	ARHGAP19	Non-target	0
1st synthesis	ARHGAP20	Non-target	0
1st synthesis	ARHGAP21	Non-target	0
1st synthesis	ARHGAP22	Non-target	0
1st synthesis	ARHGAP24	Non-target	0
1st synthesis	ARHGAP25	Non-target	0
1st synthesis	ARHGAP26	Non-target	0
1st synthesis	ARHGAP27	Non-target	0
1st synthesis	ARHGAP28	Non-target	0
1st synthesis	ARHGAP29	Non-target	0
1st synthesis	ARHGAP31	Non-target	0
1st synthesis	ARHGAP32	Non-target	0
1st synthesis	ARHGAP33	Non-target	0
1st synthesis	ARHGAP35	Non-target	0
1st synthesis	ARHGAP36	Non-target	0
1st synthesis	ARHGAP4	Non-target	0
1st synthesis	ARHGAP44	Non-target	0
1st synthesis	ARHGAP5	Non-target	0
1st synthesis	ARHGAP5-AS1	Non-target	0
1st synthesis	ARHGAP6	Non-target	0
1st synthesis	ARHGAP8	Non-target	0
1st synthesis	ARHGAP9	Non-target	0
1st synthesis	ARHGDIA	Non-target	0
1st synthesis	ARHGDIB	Non-target	0
1st synthesis	ARHGDIG	Non-target	0
1st synthesis	ARHGEF1	Non-target	0
1st synthesis	ARHGEF10	Non-target	0
1st synthesis	ARHGEF10L	Non-target	0
1st synthesis	ARHGEF11	Non-target	0
1st synthesis	ARHGEF12	Non-target	0
1st synthesis	ARHGEF15	Non-target	0
1st synthesis	ARHGEF16	Non-target	0
1st synthesis	ARHGEF17	Non-target	0
1st synthesis	ARHGEF18	Non-target	0
1st synthesis	ARHGEF19	Non-target	0
1st synthesis	ARHGEF2	Non-target	0
1st synthesis	ARHGEF25	Non-target	0
1st synthesis	ARHGEF26	Non-target	0
1st synthesis	ARHGEF3	Non-target	0
1st synthesis	ARHGEF35	Non-target	0
1st synthesis	ARHGEF38	Non-target	0
1st synthesis	ARHGEF4	Non-target	0
1st synthesis	ARHGEF40	Non-target	0
1st synthesis	ARHGEF5	Non-target	0
1st synthesis	ARHGEF6	Non-target	0
1st synthesis	ARHGEF7	Non-target	0
1st synthesis	ARHGEF9	Non-target	0
1st synthesis	ARID2	Non-target	0
1st synthesis	ARID3A	Non-target	0
1st synthesis	ARID3B	Non-target	0
1st synthesis	ARID3C	Non-target	0
1st synthesis	ARID4A	Non-target	0
1st synthesis	ARID4B	Non-target	0
1st synthesis	ARID5A	Non-target	0
1st synthesis	ARID5B	Non-target	0
1st synthesis	ARIH1	Non-target	0
1st synthesis	ARIH2	Non-target	0
1st synthesis	ARL1	Non-target	0
1st synthesis	ARL10	Non-target	0
1st synthesis	ARL11	Non-target	0
1st synthesis	ARL13A	Non-target	0
1st synthesis	ARL13B	Non-target	0
1st synthesis	ARL14	Non-target	0
1st synthesis	ARL15	Non-target	0
1st synthesis	ARL16	Non-target	0
1st synthesis	ARL17A	Non-target	0
1st synthesis	ARL2	Non-target	0
1st synthesis	ARL2BP	Non-target	0
1st synthesis	ARL3	Non-target	0
1st synthesis	ARL4A	Non-target	0
1st synthesis	ARL4C	Non-target	0
1st synthesis	ARL4D	Non-target	0
1st synthesis	ARL5A	Non-target	0
1st synthesis	ARL5B	Non-target	0
1st synthesis	ARL6	Non-target	0
1st synthesis	ARL6IP1	Non-target	0
1st synthesis	ARL6IP4	Non-target	0
1st synthesis	ARL6IP5	Non-target	0
1st synthesis	ARL6IP6	Non-target	0
1st synthesis	ARL8A	Non-target	0
1st synthesis	ARL8B	Non-target	0
1st synthesis	ARL9	Non-target	0
1st synthesis	ARMC1	Non-target	0
1st synthesis	ARMC10	Non-target	0
1st synthesis	ARMC12	Non-target	0
1st synthesis	ARMC2	Non-target	0
1st synthesis	ARMC3	Non-target	0
1st synthesis	ARMC4	Non-target	0
1st synthesis	ARMC5	Non-target	0
1st synthesis	ARMC6	Non-target	0
1st synthesis	ARMC7	Non-target	0
1st synthesis	ARMC8	Non-target	0
1st synthesis	ARMC9	Non-target	0
1st synthesis	ARMCX1	Non-target	0
1st synthesis	ARMCX2	Non-target	0
1st synthesis	ARMCX3	Non-target	0
1st synthesis	ARMCX4	Non-target	0
1st synthesis	ARMCX5	Non-target	0
1st synthesis	ARMCX6	Non-target	0
1st synthesis	ARMS2	Non-target	0
1st synthesis	ARNT	Non-target	0
1st synthesis	ARNT2	Non-target	0
1st synthesis	ARNTL	Target	374789
1st synthesis	ARNTL2	Non-target	0
1st synthesis	ARPC1A	Non-target	0
1st synthesis	ARPC1B	Non-target	0
1st synthesis	ARPC3	Non-target	0
1st synthesis	ARPC4	Non-target	0
1st synthesis	ARPC5	Non-target	0
1st synthesis	ARPC5L	Non-target	0
1st synthesis	ARPM1	Non-target	0
1st synthesis	ARPP19	Non-target	0
1st synthesis	ARPP21	Non-target	0
1st synthesis	ARR3	Non-target	0
1st synthesis	ARRB1	Non-target	0
1st synthesis	ARRB2	Non-target	0
1st synthesis	ARRDC1	Non-target	0
1st synthesis	ARRDC2	Non-target	0
1st synthesis	ARRDC3	Non-target	0
1st synthesis	ARSA	Non-target	0
1st synthesis	ARSB	Non-target	0
1st synthesis	ARSE	Non-target	0
1st synthesis	ARSF	Non-target	0
1st synthesis	ARSG	Non-target	0
1st synthesis	ARSH	Non-target	0
1st synthesis	ARSI	Non-target	0
1st synthesis	ARSJ	Non-target	0
1st synthesis	ARSK	Non-target	0
1st synthesis	ART1	Non-target	0
1st synthesis	ART3	Non-target	0
1st synthesis	ART4	Non-target	0
1st synthesis	ART5	Non-target	0
1st synthesis	ARTN	Non-target	0
1st synthesis	ARV1	Non-target	0
1st synthesis	AS3MT	Non-target	0
1st synthesis	ASAH1	Non-target	0
1st synthesis	ASAH2	Non-target	0
1st synthesis	ASAP1	Non-target	0
1st synthesis	ASAP2	Non-target	0
1st synthesis	ASAP3	Non-target	0
1st synthesis	ASB1	Non-target	0
1st synthesis	ASB10	Non-target	0
1st synthesis	ASB11	Non-target	0
1st synthesis	ASB13	Non-target	0
1st synthesis	ASB14	Non-target	0
1st synthesis	ASB15	Non-target	0
1st synthesis	ASB16	Non-target	0
1st synthesis	ASB17	Non-target	0
1st synthesis	ASB18	Non-target	0
1st synthesis	ASB2	Non-target	0
1st synthesis	ASB3	Non-target	0
1st synthesis	ASB4	Non-target	0
1st synthesis	ASB5	Non-target	0
1st synthesis	ASB6	Non-target	0
1st synthesis	ASB7	Non-target	0
1st synthesis	ASB8	Non-target	0
1st synthesis	ASB9	Non-target	0
1st synthesis	ASCC1	Non-target	0
1st synthesis	ASCC2	Non-target	0
1st synthesis	ASCC3	Non-target	0
1st synthesis	ASCL1	Non-target	0
1st synthesis	ASCL2	Non-target	0
1st synthesis	ASCL3	Non-target	0
1st synthesis	ASCL4	Non-target	0
1st synthesis	ASF1A	Non-target	0
1st synthesis	ASF1B	Non-target	0
1st synthesis	ASGR1	Non-target	0
1st synthesis	ASGR2	Non-target	0
1st synthesis	ASH1L	Non-target	0
1st synthesis	ASH2L	Non-target	0
1st synthesis	ASIC1	Non-target	0
1st synthesis	ASIC2	Non-target	0
1st synthesis	ASIC3	Non-target	0
1st synthesis	ASIC4	Non-target	0
1st synthesis	ASIC5	Non-target	0
1st synthesis	ASIP	Non-target	0
1st synthesis	ASL	Non-target	0
1st synthesis	ASMT	Non-target	0
1st synthesis	ASMTL	Non-target	0
1st synthesis	ASMTL-AS1	Non-target	0
1st synthesis	ASNA1	Non-target	0
1st synthesis	ASNS	Non-target	0
1st synthesis	ASNSD1	Non-target	0
1st synthesis	ASPA	Non-target	0
1st synthesis	ASPDH	Non-target	0
1st synthesis	ASPH	Non-target	0
1st synthesis	ASPHD1	Non-target	0
1st synthesis	ASPHD2	Non-target	0
1st synthesis	ASPM	Non-target	0
1st synthesis	ASPN	Non-target	0
1st synthesis	ASPRV1	Non-target	0
1st synthesis	ASPSCR1	Non-target	0
1st synthesis	ASRGL1	Non-target	0
1st synthesis	ASS1	Non-target	0
1st synthesis	ASTE1	Non-target	0
1st synthesis	ASTL	Non-target	0
1st synthesis	ASTN1	Non-target	0
1st synthesis	ASTN2	Non-target	0
1st synthesis	ASUN	Non-target	0
1st synthesis	ASXL1	Non-target	0
1st synthesis	ASXL2	Non-target	0
1st synthesis	ASZ1	Non-target	0
1st synthesis	ATAD1	Non-target	0
1st synthesis	ATAD2	Non-target	0
1st synthesis	ATAD3A	Non-target	0
1st synthesis	ATAD3B	Non-target	0
1st synthesis	ATAD3C	Non-target	0
1st synthesis	ATAD5	Non-target	0
1st synthesis	ATAT1	Non-target	0
1st synthesis	ATCAY	Non-target	0
1st synthesis	ATE1	Non-target	0
1st synthesis	ATF1	Non-target	0
1st synthesis	ATF2	Non-target	0
1st synthesis	ATF3	Non-target	0
1st synthesis	ATF4	Non-target	0
1st synthesis	ATF5	Non-target	0
1st synthesis	ATF6	Non-target	0
1st synthesis	ATF6B	Non-target	0
1st synthesis	ATF7	Non-target	0
1st synthesis	ATF7IP	Non-target	0
1st synthesis	ATF7IP2	Non-target	0
1st synthesis	ATG10	Non-target	0
1st synthesis	ATG12	Non-target	0
1st synthesis	ATG13	Non-target	0
1st synthesis	ATG14	Non-target	0
1st synthesis	ATG16L1	Non-target	0
1st synthesis	ATG16L2	Non-target	0
1st synthesis	ATG2A	Non-target	0
1st synthesis	ATG2B	Non-target	0
1st synthesis	ATG3	Non-target	0
1st synthesis	ATG4A	Non-target	0
1st synthesis	ATG4B	Non-target	0
1st synthesis	ATG4C	Non-target	0
1st synthesis	ATG4D	Non-target	0
1st synthesis	ATG5	Non-target	0
1st synthesis	ATG7	Non-target	0
1st synthesis	ATG9A	Non-target	0
1st synthesis	ATG9B	Non-target	0
1st synthesis	ATHL1	Non-target	0
1st synthesis	ATIC	Non-target	0
1st synthesis	ATL1	Non-target	0
1st synthesis	ATL2	Non-target	0
1st synthesis	ATL3	Non-target	0
1st synthesis	ATM	Non-target	0
1st synthesis	ATMIN	Non-target	0
1st synthesis	ATN1	Non-target	0
1st synthesis	ATOH1	Non-target	0
1st synthesis	ATOH7	Non-target	0
1st synthesis	ATOX1	Non-target	0
1st synthesis	ATP10A	Non-target	0
1st synthesis	ATP10B	Non-target	0
1st synthesis	ATP10D	Non-target	0
1st synthesis	ATP11A	Non-target	0
1st synthesis	ATP11B	Non-target	0
1st synthesis	ATP11C	Non-target	0
1st synthesis	ATP12A	Non-target	0
1st synthesis	ATP13A1	Non-target	0
1st synthesis	ATP13A2	Non-target	0
1st synthesis	ATP13A3	Non-target	0
1st synthesis	ATP13A4	Non-target	0
1st synthesis	ATP13A5	Non-target	0
1st synthesis	ATP1A1	Non-target	0
1st synthesis	ATP1A2	Non-target	0
1st synthesis	ATP1A3	Non-target	0
1st synthesis	ATP1A4	Non-target	0
1st synthesis	ATP1B1	Non-target	0
1st synthesis	ATP1B2	Non-target	0
1st synthesis	ATP1B3	Non-target	0
1st synthesis	ATP1B4	Non-target	0
1st synthesis	ATP2A1	Non-target	0
1st synthesis	ATP2A2	Non-target	0
1st synthesis	ATP2A3	Non-target	0
1st synthesis	ATP2B2	Non-target	0
1st synthesis	ATP2B3	Non-target	0
1st synthesis	ATP2B4	Non-target	0
1st synthesis	ATP2C1	Non-target	0
1st synthesis	ATP2C2	Non-target	0
1st synthesis	ATP4A	Non-target	0
1st synthesis	ATP4B	Non-target	0
1st synthesis	ATP5A1	Non-target	0
1st synthesis	ATP5B	Non-target	0
1st synthesis	ATP5C1	Non-target	0
1st synthesis	ATP5D	Non-target	0
1st synthesis	ATP5E	Non-target	0
1st synthesis	ATP5F1	Non-target	0
1st synthesis	ATP5G1	Non-target	0
1st synthesis	ATP5G2	Non-target	0
1st synthesis	ATP5G3	Non-target	0
1st synthesis	ATP5H	Non-target	0
1st synthesis	ATP5I	Non-target	0
1st synthesis	ATP5J	Non-target	0
1st synthesis	ATP5J2	Non-target	0
1st synthesis	ATP5L	Non-target	0
1st synthesis	ATP5L2	Non-target	0
1st synthesis	ATP5O	Non-target	0
1st synthesis	ATP5S	Non-target	0
1st synthesis	ATP5SL	Non-target	0
1st synthesis	ATP6AP1	Non-target	0
1st synthesis	ATP6AP1L	Non-target	0
1st synthesis	ATP6AP2	Non-target	0
1st synthesis	ATP6V0A1	Non-target	0
1st synthesis	ATP6V0A2	Non-target	0
1st synthesis	ATP6V0A4	Non-target	0
1st synthesis	ATP6V0B	Non-target	0
1st synthesis	ATP6V0C	Non-target	0
1st synthesis	ATP6V0D1	Non-target	0
1st synthesis	ATP6V0D2	Non-target	0
1st synthesis	ATP6V0E1	Non-target	0
1st synthesis	ATP6V0E2	Non-target	0
1st synthesis	ATP6V1B1	Non-target	0
1st synthesis	ATP6V1B2	Non-target	0
1st synthesis	ATP6V1C1	Non-target	0
1st synthesis	ATP6V1C2	Non-target	0
1st synthesis	ATP6V1D	Non-target	0
1st synthesis	ATP6V1E1	Non-target	0
1st synthesis	ATP6V1E2	Non-target	0
1st synthesis	ATP6V1F	Non-target	0
1st synthesis	ATP6V1G1	Non-target	0
1st synthesis	ATP6V1G2	Non-target	0
1st synthesis	ATP6V1G2-DDX39B	Non-target	0
1st synthesis	ATP6V1G3	Non-target	0
1st synthesis	ATP6V1H	Non-target	0
1st synthesis	ATP7B	Non-target	0
1st synthesis	ATP8A1	Non-target	0
1st synthesis	ATP8A2	Non-target	0
1st synthesis	ATP8B2	Non-target	0
1st synthesis	ATP8B3	Non-target	0
1st synthesis	ATP8B4	Non-target	0
1st synthesis	ATP8B5P	Non-target	0
1st synthesis	ATP9A	Non-target	0
1st synthesis	ATP9B	Non-target	0
1st synthesis	ATPAF1	Non-target	0
1st synthesis	ATPAF2	Non-target	0
1st synthesis	ATPBD4	Non-target	0
1st synthesis	ATPIF1	Non-target	0
1st synthesis	ATR	Non-target	0
1st synthesis	ATRIP	Non-target	0
1st synthesis	ATRNL1	Non-target	0
1st synthesis	ATRX	Non-target	0
1st synthesis	ATXN1	Non-target	0
1st synthesis	ATXN10	Non-target	0
1st synthesis	ATXN2	Non-target	0
1st synthesis	ATXN2L	Non-target	0
1st synthesis	ATXN3	Non-target	0
1st synthesis	ATXN7	Non-target	0
1st synthesis	ATXN7L1	Non-target	0
1st synthesis	ATXN7L3	Non-target	0
1st synthesis	ATXN7L3B	Non-target	0
1st synthesis	AUH	Non-target	0
1st synthesis	AUP1	Non-target	0
1st synthesis	AURKA	Non-target	0
1st synthesis	AURKAIP1	Non-target	0
1st synthesis	AURKB	Non-target	0
1st synthesis	AURKC	Non-target	0
1st synthesis	AUTS2	Non-target	0
1st synthesis	AVEN	Non-target	0
1st synthesis	AVIL	Non-target	0
1st synthesis	AVL9	Non-target	0
1st synthesis	AVP	Non-target	0
1st synthesis	AVPI1	Non-target	0
1st synthesis	AVPR1A	Non-target	0
1st synthesis	AVPR1B	Non-target	0
1st synthesis	AVPR2	Non-target	0
1st synthesis	AWAT1	Non-target	0
1st synthesis	AWAT2	Non-target	0
1st synthesis	AXDND1	Non-target	0
1st synthesis	AXIN1	Non-target	0
1st synthesis	AXIN2	Non-target	0
1st synthesis	AXL	Non-target	0
1st synthesis	AZGP1	Non-target	0
1st synthesis	AZIN1	Non-target	0
1st synthesis	AZU1	Non-target	0
1st synthesis	B2M	Non-target	0
1st synthesis	B3GALNT1	Non-target	0
1st synthesis	B3GALNT2	Non-target	0
1st synthesis	B3GALT1	Non-target	0
1st synthesis	B3GALT2	Non-target	0
1st synthesis	B3GALT4	Non-target	0
1st synthesis	B3GALT5	Non-target	0
1st synthesis	B3GALT6	Non-target	0
1st synthesis	B3GALTL	Non-target	0
1st synthesis	B3GAT1	Non-target	0
1st synthesis	B3GAT2	Non-target	0
1st synthesis	B3GAT3	Non-target	0
1st synthesis	B3GNT1	Non-target	0
1st synthesis	B3GNT2	Non-target	0
1st synthesis	B3GNT3	Non-target	0
1st synthesis	B3GNT4	Non-target	0
1st synthesis	B3GNT5	Non-target	0
1st synthesis	B3GNT6	Non-target	0
1st synthesis	B3GNT7	Non-target	0
1st synthesis	B3GNT8	Non-target	0
1st synthesis	B3GNTL1	Non-target	0
1st synthesis	B4GALNT1	Non-target	0
1st synthesis	B4GALNT2	Non-target	0
1st synthesis	B4GALNT3	Non-target	0
1st synthesis	B4GALT1	Non-target	0
1st synthesis	B4GALT2	Non-target	0
1st synthesis	B4GALT3	Non-target	0
1st synthesis	B4GALT4	Non-target	0
1st synthesis	B4GALT5	Non-target	0
1st synthesis	B4GALT6	Non-target	0
1st synthesis	B4GALT7	Non-target	0
1st synthesis	B7H6	Non-target	0
1st synthesis	B9D1	Non-target	0
1st synthesis	B9D2	Non-target	0
1st synthesis	BAALC	Non-target	0
1st synthesis	BAAT	Non-target	0
1st synthesis	BABAM1	Non-target	0
1st synthesis	BACE1	Non-target	0
1st synthesis	BACE2	Non-target	0
1st synthesis	BACH1	Non-target	0
1st synthesis	BACH2	Non-target	0
1st synthesis	BAD	Non-target	0
1st synthesis	BAG1	Non-target	0
1st synthesis	BAG2	Non-target	0
1st synthesis	BAG3	Non-target	0
1st synthesis	BAG4	Non-target	0
1st synthesis	BAG5	Non-target	0
1st synthesis	BAG6	Non-target	0
1st synthesis	BAGE	Non-target	0
1st synthesis	BAGE2	Non-target	0
1st synthesis	BAGE3	Non-target	0
1st synthesis	BAGE4	Non-target	0
1st synthesis	BAGE5	Non-target	0
1st synthesis	BAHD1	Non-target	0
1st synthesis	BAI1	Non-target	0
1st synthesis	BAI3	Non-target	0
1st synthesis	BAIAP2	Non-target	0
1st synthesis	BAIAP2L1	Non-target	0
1st synthesis	BAIAP2L2	Non-target	0
1st synthesis	BAIAP3	Non-target	0
1st synthesis	BAK1	Non-target	0
1st synthesis	BAMBI	Non-target	0
1st synthesis	BANF1	Non-target	0
1st synthesis	BANF2	Non-target	0
1st synthesis	BANK1	Non-target	0
1st synthesis	BANP	Non-target	0
1st synthesis	BAP1	Non-target	0
1st synthesis	BARD1	Non-target	0
1st synthesis	BARHL2	Non-target	0
1st synthesis	BARX1	Non-target	0
1st synthesis	BARX2	Non-target	0
1st synthesis	BASP1	Non-target	0
1st synthesis	BATF	Non-target	0
1st synthesis	BATF2	Non-target	0
1st synthesis	BATF3	Non-target	0
1st synthesis	BAX	Non-target	0
1st synthesis	BAZ2A	Non-target	0
1st synthesis	BAZ2B	Non-target	0
1st synthesis	BBOX1	Non-target	0
1st synthesis	BBS1	Non-target	0
1st synthesis	BBS10	Non-target	0
1st synthesis	BBS12	Non-target	0
1st synthesis	BBS2	Non-target	0
1st synthesis	BBS4	Non-target	0
1st synthesis	BBS5	Non-target	0
1st synthesis	BBS7	Non-target	0
1st synthesis	BBS9	Non-target	0
1st synthesis	BBX	Non-target	0
1st synthesis	BCAM	Non-target	0
1st synthesis	BCAN	Non-target	0
1st synthesis	BCAP29	Non-target	0
1st synthesis	BCAP31	Non-target	0
1st synthesis	BCAR1	Non-target	0
1st synthesis	BCAR3	Non-target	0
1st synthesis	BCAS1	Non-target	0
1st synthesis	BCAS2	Non-target	0
1st synthesis	BCAS3	Non-target	0
1st synthesis	BCAS4	Non-target	0
1st synthesis	BCAT1	Non-target	0
1st synthesis	BCAT2	Non-target	0
1st synthesis	BCCIP	Non-target	0
1st synthesis	BCDIN3D	Non-target	0
1st synthesis	BCHE	Non-target	0
1st synthesis	BCKDHA	Non-target	0
1st synthesis	BCKDHB	Non-target	0
1st synthesis	BCKDK	Non-target	0
1st synthesis	BCL10	Non-target	0
1st synthesis	BCL11A	Non-target	0
1st synthesis	BCL11B	Non-target	0
1st synthesis	BCL2	Non-target	0
1st synthesis	BCL2A1	Non-target	0
1st synthesis	BCL2L1	Non-target	0
1st synthesis	BCL2L10	Non-target	0
1st synthesis	BCL2L11	Non-target	0
1st synthesis	BCL2L12	Non-target	0
1st synthesis	BCL2L13	Non-target	0
1st synthesis	BCL2L14	Non-target	0
1st synthesis	BCL2L15	Non-target	0
1st synthesis	BCL2L2	Non-target	0
1st synthesis	BCL3	Non-target	0
1st synthesis	BCL6B	Non-target	0
1st synthesis	BCL7A	Non-target	0
1st synthesis	BCL7B	Non-target	0
1st synthesis	BCL7C	Non-target	0
1st synthesis	BCL9	Non-target	0
1st synthesis	BCL9L	Non-target	0
1st synthesis	BCMO1	Non-target	0
1st synthesis	BCO2	Non-target	0
1st synthesis	BCOR	Non-target	0
1st synthesis	BCORL1	Non-target	0
1st synthesis	BCS1L	Non-target	0
1st synthesis	BDH1	Non-target	0
1st synthesis	BDH2	Non-target	0
1st synthesis	BDKRB1	Non-target	0
1st synthesis	BDNF	Non-target	0
1st synthesis	BDP1	Non-target	0
1st synthesis	BECN1	Non-target	0
1st synthesis	BEGAIN	Non-target	0
1st synthesis	BEND2	Non-target	0
1st synthesis	BEND3	Non-target	0
1st synthesis	BEND4	Non-target	0
1st synthesis	BEND5	Non-target	0
1st synthesis	BEND6	Non-target	0
1st synthesis	BEND7	Non-target	0
1st synthesis	BEST1	Non-target	0
1st synthesis	BEST3	Non-target	0
1st synthesis	BEST4	Non-target	0
1st synthesis	BET1	Non-target	0
1st synthesis	BET1L	Non-target	0
1st synthesis	BEX1	Non-target	0
1st synthesis	BEX2	Non-target	0
1st synthesis	BEX4	Non-target	0
1st synthesis	BEX5	Non-target	0
1st synthesis	BFAR	Non-target	0
1st synthesis	BFSP1	Non-target	0
1st synthesis	BFSP2	Non-target	0
1st synthesis	BGLAP	Non-target	0
1st synthesis	BGN	Non-target	0
1st synthesis	BHLHA15	Non-target	0
1st synthesis	BHLHB9	Non-target	0
1st synthesis	BHLHE22	Non-target	0
1st synthesis	BHLHE23	Non-target	0
1st synthesis	BHLHE40	Non-target	0
1st synthesis	BHLHE41	Non-target	0
1st synthesis	BHMT	Non-target	0
1st synthesis	BHMT2	Non-target	0
1st synthesis	BICC1	Non-target	0
1st synthesis	BICD2	Non-target	0
1st synthesis	BID	Non-target	0
1st synthesis	BIK	Non-target	0
1st synthesis	BIN1	Non-target	0
1st synthesis	BIN2	Non-target	0
1st synthesis	BIN3	Non-target	0
1st synthesis	BIRC2	Non-target	0
1st synthesis	BIRC3	Non-target	0
1st synthesis	BIRC5	Non-target	0
1st synthesis	BIRC7	Non-target	0
1st synthesis	BIRC8	Non-target	0
1st synthesis	BIVM	Non-target	0
1st synthesis	BK250D10.8	Non-target	0
1st synthesis	BLCAP	Non-target	0
1st synthesis	BLID	Non-target	0
1st synthesis	BLK	Non-target	0
1st synthesis	BLM	Non-target	0
1st synthesis	BLMH	Non-target	0
1st synthesis	BLNK	Non-target	0
1st synthesis	BLOC1S1	Non-target	0
1st synthesis	BLOC1S2	Non-target	0
1st synthesis	BLOC1S3	Non-target	0
1st synthesis	BLVRA	Non-target	0
1st synthesis	BLVRB	Non-target	0
1st synthesis	BLZF1	Non-target	0
1st synthesis	BMF	Non-target	0
1st synthesis	BMI1	Non-target	0
1st synthesis	BMP1	Non-target	0
1st synthesis	BMP10	Non-target	0
1st synthesis	BMP15	Non-target	0
1st synthesis	BMP2	Non-target	0
1st synthesis	BMP2K	Non-target	0
1st synthesis	BMP3	Non-target	0
1st synthesis	BMP4	Non-target	0
1st synthesis	BMP5	Non-target	0
1st synthesis	BMP6	Non-target	0
1st synthesis	BMP7	Non-target	0
1st synthesis	BMP8B	Non-target	0
1st synthesis	BMPR1A	Non-target	0
1st synthesis	BMPR1B	Non-target	0
1st synthesis	BMPR2	Non-target	0
1st synthesis	BMS1	Non-target	0
1st synthesis	BMS1P5	Non-target	0
1st synthesis	BMX	Non-target	0
1st synthesis	BNC1	Non-target	0
1st synthesis	BNC2	Non-target	0
1st synthesis	BNIP1	Non-target	0
1st synthesis	BNIP2	Non-target	0
1st synthesis	BNIP3	Non-target	0
1st synthesis	BNIP3L	Non-target	0
1st synthesis	BOC	Non-target	0
1st synthesis	BOD1	Non-target	0
1st synthesis	BOD1L	Non-target	0
1st synthesis	BOD1P	Non-target	0
1st synthesis	BOK	Non-target	0
1st synthesis	BOLA1	Non-target	0
1st synthesis	BOLA2	Non-target	0
1st synthesis	BOLA2B	Non-target	0
1st synthesis	BOLA3	Non-target	0
1st synthesis	BOLL	Non-target	0
1st synthesis	BOP1	Non-target	0
1st synthesis	BORA	Non-target	0
1st synthesis	BPESC1	Non-target	0
1st synthesis	BPGM	Non-target	0
1st synthesis	BPHL	Non-target	0
1st synthesis	BPI	Non-target	0
1st synthesis	BPIFA1	Non-target	0
1st synthesis	BPIFA2	Non-target	0
1st synthesis	BPIFA3	Non-target	0
1st synthesis	BPIFA4P	Non-target	0
1st synthesis	BPIFB1	Non-target	0
1st synthesis	BPIFB2	Non-target	0
1st synthesis	BPIFB3	Non-target	0
1st synthesis	BPIFB4	Non-target	0
1st synthesis	BPIFB6	Non-target	0
1st synthesis	BPIFC	Non-target	0
1st synthesis	BPNT1	Non-target	0
1st synthesis	BPY2B	Non-target	0
1st synthesis	BRAF	Non-target	0
1st synthesis	BRAT1	Non-target	0
1st synthesis	BRCA1	Non-target	0
1st synthesis	BRCA2	Non-target	0
1st synthesis	BRCC3	Non-target	0
1st synthesis	BRD1	Non-target	0
1st synthesis	BRD2	Non-target	0
1st synthesis	BRD3	Non-target	0
1st synthesis	BRD4	Non-target	0
1st synthesis	BRD7	Non-target	0
1st synthesis	BRD8	Non-target	0
1st synthesis	BRD9	Non-target	0
1st synthesis	BRDT	Non-target	0
1st synthesis	BRE	Non-target	0
1st synthesis	BRF1	Non-target	0
1st synthesis	BRF2	Non-target	0
1st synthesis	BRI3	Non-target	0
1st synthesis	BRI3BP	Non-target	0
1st synthesis	BRIP1	Non-target	0
1st synthesis	BRIX1	Non-target	0
1st synthesis	BRK1	Non-target	0
1st synthesis	BRMS1	Non-target	0
1st synthesis	BRMS1L	Non-target	0
1st synthesis	BROX	Non-target	0
1st synthesis	BRP44	Non-target	0
1st synthesis	BRP44L	Non-target	0
1st synthesis	BRPF1	Non-target	0
1st synthesis	BRPF3	Non-target	0
1st synthesis	BRS3	Non-target	0
1st synthesis	BRSK1	Non-target	0
1st synthesis	BRSK2	Non-target	0
1st synthesis	BRWD1	Non-target	0
1st synthesis	BRWD1-IT2	Non-target	0
1st synthesis	BSCL2	Non-target	0
1st synthesis	BSDC1	Non-target	0
1st synthesis	BSG	Non-target	0
1st synthesis	BSND	Non-target	0
1st synthesis	BSPRY	Non-target	0
1st synthesis	BST1	Non-target	0
1st synthesis	BST2	Non-target	0
1st synthesis	BTAF1	Non-target	0
1st synthesis	BTBD1	Non-target	0
1st synthesis	BTBD10	Non-target	0
1st synthesis	BTBD16	Non-target	0
1st synthesis	BTBD17	Non-target	0
1st synthesis	BTBD18	Non-target	0
1st synthesis	BTBD2	Non-target	0
1st synthesis	BTBD3	Non-target	0
1st synthesis	BTBD6	Non-target	0
1st synthesis	BTBD7	Non-target	0
1st synthesis	BTBD8	Non-target	0
1st synthesis	BTBD9	Non-target	0
1st synthesis	BTC	Non-target	0
1st synthesis	BTD	Non-target	0
1st synthesis	BTF3	Non-target	0
1st synthesis	BTF3L4	Non-target	0
1st synthesis	BTF3P9	Non-target	0
1st synthesis	BTG1	Non-target	0
1st synthesis	BTG2	Non-target	0
1st synthesis	BTG3	Non-target	0
1st synthesis	BTG4	Non-target	0
1st synthesis	BTK	Non-target	0
1st synthesis	BTLA	Non-target	0
1st synthesis	BTN1A1	Non-target	0
1st synthesis	BTN2A1	Non-target	0
1st synthesis	BTN2A2	Non-target	0
1st synthesis	BTN2A3P	Non-target	0
1st synthesis	BTN3A1	Non-target	0
1st synthesis	BTN3A2	Non-target	0
1st synthesis	BTN3A3	Non-target	0
1st synthesis	BTNL2	Non-target	0
1st synthesis	BTNL3	Non-target	0
1st synthesis	BTNL8	Non-target	0
1st synthesis	BTNL9	Non-target	0
1st synthesis	BTRC	Non-target	0
1st synthesis	BUB1	Non-target	0
1st synthesis	BUB1B	Non-target	0
1st synthesis	BUB3	Non-target	0
1st synthesis	BUD13	Non-target	0
1st synthesis	BUD31	Non-target	0
1st synthesis	BVES	Non-target	0
1st synthesis	BYSL	Non-target	0
1st synthesis	BZRAP1	Non-target	0
1st synthesis	BZW1	Non-target	0
1st synthesis	BZW2	Non-target	0
1st synthesis	C10orf10	Non-target	0
1st synthesis	C10orf107	Non-target	0
1st synthesis	C10orf111	Non-target	0
1st synthesis	C10orf114	Non-target	0
1st synthesis	C10orf116	Non-target	0
1st synthesis	C10orf118	Non-target	0
1st synthesis	C10orf12	Non-target	0
1st synthesis	C10orf120	Non-target	0
1st synthesis	C10orf122	Non-target	0
1st synthesis	C10orf125	Non-target	0
1st synthesis	C10orf126	Non-target	0
1st synthesis	C10orf137	Non-target	0
1st synthesis	C10orf140	Non-target	0
1st synthesis	C10orf2	Non-target	0
1st synthesis	C10orf25	Non-target	0
1st synthesis	C10orf26	Non-target	0
1st synthesis	C10orf27	Non-target	0
1st synthesis	C10orf28	Non-target	0
1st synthesis	C10orf32	Non-target	0
1st synthesis	C10orf35	Non-target	0
1st synthesis	C10orf40	Non-target	0
1st synthesis	C10orf46	Non-target	0
1st synthesis	C10orf47	Non-target	0
1st synthesis	C10orf53	Non-target	0
1st synthesis	C10orf54	Non-target	0
1st synthesis	C10orf55	Non-target	0
1st synthesis	C10orf57	Non-target	0
1st synthesis	C10orf62	Non-target	0
1st synthesis	C10orf67	Non-target	0
1st synthesis	C10orf68	Non-target	0
1st synthesis	C10orf71	Non-target	0
1st synthesis	C10orf81	Non-target	0
1st synthesis	C10orf82	Non-target	0
1st synthesis	C10orf85	Non-target	0
1st synthesis	C10orf88	Non-target	0
1st synthesis	C10orf90	Non-target	0
1st synthesis	C10orf91	Non-target	0
1st synthesis	C10orf95	Non-target	0
1st synthesis	C10orf96	Non-target	0
1st synthesis	C11orf1	Non-target	0
1st synthesis	C11orf10	Non-target	0
1st synthesis	C11orf16	Non-target	0
1st synthesis	C11orf20	Non-target	0
1st synthesis	C11orf24	Non-target	0
1st synthesis	C11orf30	Non-target	0
1st synthesis	C11orf31	Non-target	0
1st synthesis	C11orf35	Non-target	0
1st synthesis	C11orf36	Non-target	0
1st synthesis	C11orf40	Non-target	0
1st synthesis	C11orf41	Non-target	0
1st synthesis	C11orf42	Non-target	0
1st synthesis	C11orf45	Non-target	0
1st synthesis	C11orf46	Non-target	0
1st synthesis	C11orf48	Non-target	0
1st synthesis	C11orf49	Non-target	0
1st synthesis	C11orf51	Non-target	0
1st synthesis	C11orf52	Non-target	0
1st synthesis	C11orf53	Non-target	0
1st synthesis	C11orf54	Non-target	0
1st synthesis	C11orf57	Non-target	0
1st synthesis	C11orf58	Non-target	0
1st synthesis	C11orf63	Non-target	0
1st synthesis	C11orf65	Non-target	0
1st synthesis	C11orf67	Non-target	0
1st synthesis	C11orf68	Non-target	0
1st synthesis	C11orf70	Non-target	0
1st synthesis	C11orf71	Non-target	0
1st synthesis	C11orf72	Non-target	0
1st synthesis	C11orf73	Non-target	0
1st synthesis	C11orf74	Non-target	0
1st synthesis	C11orf75	Non-target	0
1st synthesis	C11orf80	Non-target	0
1st synthesis	C11orf82	Non-target	0
1st synthesis	C11orf83	Non-target	0
1st synthesis	C11orf84	Non-target	0
1st synthesis	C11orf85	Non-target	0
1st synthesis	C11orf87	Non-target	0
1st synthesis	C11orf9	Non-target	0
1st synthesis	C12orf10	Non-target	0
1st synthesis	C12orf12	Non-target	0
1st synthesis	C12orf23	Non-target	0
1st synthesis	C12orf26	Non-target	0
1st synthesis	C12orf29	Non-target	0
1st synthesis	C12orf32	Non-target	0
1st synthesis	C12orf33	Non-target	0
1st synthesis	C12orf34	Non-target	0
1st synthesis	C12orf35	Non-target	0
1st synthesis	C12orf36	Non-target	0
1st synthesis	C12orf39	Non-target	0
1st synthesis	C12orf4	Non-target	0
1st synthesis	C12orf40	Non-target	0
1st synthesis	C12orf42	Non-target	0
1st synthesis	C12orf43	Non-target	0
1st synthesis	C12orf44	Non-target	0
1st synthesis	C12orf45	Non-target	0
1st synthesis	C12orf49	Non-target	0
1st synthesis	C12orf5	Non-target	0
1st synthesis	C12orf50	Non-target	0
1st synthesis	C12orf52	Non-target	0
1st synthesis	C12orf53	Non-target	0
1st synthesis	C12orf54	Non-target	0
1st synthesis	C12orf57	Non-target	0
1st synthesis	C12orf59	Non-target	0
1st synthesis	C12orf60	Non-target	0
1st synthesis	C12orf61	Non-target	0
1st synthesis	C12orf63	Non-target	0
1st synthesis	C12orf65	Non-target	0
1st synthesis	C12orf66	Non-target	0
1st synthesis	C12orf68	Non-target	0
1st synthesis	C12orf69	Non-target	0
1st synthesis	C12orf74	Non-target	0
1st synthesis	C12orf75	Non-target	0
1st synthesis	C12orf76	Non-target	0
1st synthesis	C13orf33	Non-target	0
1st synthesis	C13orf44	Non-target	0
1st synthesis	C14orf1	Non-target	0
1st synthesis	C14orf101	Non-target	0
1st synthesis	C14orf102	Non-target	0
1st synthesis	C14orf105	Non-target	0
1st synthesis	C14orf118	Non-target	0
1st synthesis	C14orf119	Non-target	0
1st synthesis	C14orf126	Non-target	0
1st synthesis	C14orf129	Non-target	0
1st synthesis	C14orf132	Non-target	0
1st synthesis	C14orf133	Non-target	0
1st synthesis	C14orf135	Non-target	0
1st synthesis	C14orf142	Non-target	0
1st synthesis	C14orf149	Non-target	0
1st synthesis	C14orf159	Non-target	0
1st synthesis	C14orf162	Non-target	0
1st synthesis	C14orf166	Non-target	0
1st synthesis	C14orf166B	Non-target	0
1st synthesis	C14orf169	Non-target	0
1st synthesis	C14orf177	Non-target	0
1st synthesis	C14orf180	Non-target	0
1st synthesis	C14orf182	Non-target	0
1st synthesis	C14orf2	Non-target	0
1st synthesis	C14orf21	Non-target	0
1st synthesis	C14orf28	Non-target	0
1st synthesis	C14orf37	Non-target	0
1st synthesis	C14orf39	Non-target	0
1st synthesis	C14orf45	Non-target	0
1st synthesis	C14orf49	Non-target	0
1st synthesis	C14orf79	Non-target	0
1st synthesis	C14orf80	Non-target	0
1st synthesis	C14orf93	Non-target	0
1st synthesis	C15orf2	Non-target	0
1st synthesis	C15orf23	Non-target	0
1st synthesis	C15orf24	Non-target	0
1st synthesis	C15orf26	Non-target	0
1st synthesis	C15orf27	Non-target	0
1st synthesis	C15orf29	Non-target	0
1st synthesis	C15orf32	Non-target	0
1st synthesis	C15orf33	Non-target	0
1st synthesis	C15orf34	Non-target	0
1st synthesis	C15orf37	Non-target	0
1st synthesis	C15orf38	Non-target	0
1st synthesis	C15orf39	Non-target	0
1st synthesis	C15orf40	Non-target	0
1st synthesis	C15orf41	Non-target	0
1st synthesis	C15orf43	Non-target	0
1st synthesis	C15orf44	Non-target	0
1st synthesis	C15orf48	Non-target	0
1st synthesis	C15orf5	Non-target	0
1st synthesis	C15orf50	Non-target	0
1st synthesis	C15orf53	Non-target	0
1st synthesis	C15orf54	Non-target	0
1st synthesis	C15orf55	Non-target	0
1st synthesis	C15orf57	Non-target	0
1st synthesis	C15orf58	Non-target	0
1st synthesis	C15orf59	Non-target	0
1st synthesis	C15orf63	Non-target	0
1st synthesis	C16orf11	Non-target	0
1st synthesis	C16orf13	Non-target	0
1st synthesis	C16orf3	Non-target	0
1st synthesis	C16orf42	Non-target	0
1st synthesis	C16orf45	Non-target	0
1st synthesis	C16orf46	Non-target	0
1st synthesis	C16orf48	Non-target	0
1st synthesis	C16orf5	Non-target	0
1st synthesis	C16orf52	Non-target	0
1st synthesis	C16orf53	Non-target	0
1st synthesis	C16orf54	Non-target	0
1st synthesis	C16orf55	Non-target	0
1st synthesis	C16orf57	Non-target	0
1st synthesis	C16orf58	Non-target	0
1st synthesis	C16orf59	Non-target	0
1st synthesis	C16orf62	Non-target	0
1st synthesis	C16orf7	Non-target	0
1st synthesis	C16orf70	Non-target	0
1st synthesis	C16orf71	Non-target	0
1st synthesis	C16orf72	Non-target	0
1st synthesis	C16orf73	Non-target	0
1st synthesis	C16orf74	Non-target	0
1st synthesis	C16orf78	Non-target	0
1st synthesis	C16orf79	Non-target	0
1st synthesis	C16orf80	Non-target	0
1st synthesis	C16orf85	Non-target	0
1st synthesis	C16orf86	Non-target	0
1st synthesis	C16orf87	Non-target	0
1st synthesis	C16orf88	Non-target	0
1st synthesis	C16orf89	Non-target	0
1st synthesis	C16orf91	Non-target	0
1st synthesis	C16orf92	Non-target	0
1st synthesis	C16orf93	Non-target	0
1st synthesis	C16orf95	Non-target	0
1st synthesis	C17orf101	Non-target	0
1st synthesis	C17orf102	Non-target	0
1st synthesis	C17orf103	Non-target	0
1st synthesis	C17orf104	Non-target	0
1st synthesis	C17orf105	Non-target	0
1st synthesis	C17orf109	Non-target	0
1st synthesis	C17orf28	Non-target	0
1st synthesis	C17orf39	Non-target	0
1st synthesis	C17orf47	Non-target	0
1st synthesis	C17orf49	Non-target	0
1st synthesis	C17orf50	Non-target	0
1st synthesis	C17orf51	Non-target	0
1st synthesis	C17orf53	Non-target	0
1st synthesis	C17orf56	Non-target	0
1st synthesis	C17orf57	Non-target	0
1st synthesis	C17orf58	Non-target	0
1st synthesis	C17orf59	Non-target	0
1st synthesis	C17orf61	Non-target	0
1st synthesis	C17orf62	Non-target	0
1st synthesis	C17orf63	Non-target	0
1st synthesis	C17orf64	Non-target	0
1st synthesis	C17orf65	Non-target	0
1st synthesis	C17orf66	Non-target	0
1st synthesis	C17orf67	Non-target	0
1st synthesis	C17orf70	Non-target	0
1st synthesis	C17orf74	Non-target	0
1st synthesis	C17orf75	Non-target	0
1st synthesis	C17orf76-AS1	Non-target	0
1st synthesis	C17orf77	Non-target	0
1st synthesis	C17orf78	Non-target	0
1st synthesis	C17orf79	Non-target	0
1st synthesis	C17orf80	Non-target	0
1st synthesis	C17orf81	Non-target	0
1st synthesis	C17orf82	Non-target	0
1st synthesis	C17orf85	Non-target	0
1st synthesis	C17orf89	Non-target	0
1st synthesis	C17orf90	Non-target	0
1st synthesis	C17orf97	Non-target	0
1st synthesis	C18orf1	Non-target	0
1st synthesis	C18orf21	Non-target	0
1st synthesis	C18orf23	Non-target	0
1st synthesis	C18orf25	Non-target	0
1st synthesis	C18orf32	Non-target	0
1st synthesis	C18orf34	Non-target	0
1st synthesis	C18orf54	Non-target	0
1st synthesis	C18orf56	Non-target	0
1st synthesis	C18orf62	Non-target	0
1st synthesis	C18orf8	Non-target	0
1st synthesis	C19orf10	Non-target	0
1st synthesis	C19orf12	Non-target	0
1st synthesis	C19orf18	Non-target	0
1st synthesis	C19orf21	Non-target	0
1st synthesis	C19orf25	Non-target	0
1st synthesis	C19orf26	Non-target	0
1st synthesis	C19orf29	Non-target	0
1st synthesis	C19orf33	Non-target	0
1st synthesis	C19orf38	Non-target	0
1st synthesis	C19orf40	Non-target	0
1st synthesis	C19orf42	Non-target	0
1st synthesis	C19orf43	Non-target	0
1st synthesis	C19orf44	Non-target	0
1st synthesis	C19orf45	Non-target	0
1st synthesis	C19orf46	Non-target	0
1st synthesis	C19orf47	Non-target	0
1st synthesis	C19orf48	Non-target	0
1st synthesis	C19orf52	Non-target	0
1st synthesis	C19orf53	Non-target	0
1st synthesis	C19orf54	Non-target	0
1st synthesis	C19orf55	Non-target	0
1st synthesis	C19orf57	Non-target	0
1st synthesis	C19orf59	Non-target	0
1st synthesis	C19orf6	Non-target	0
1st synthesis	C19orf60	Non-target	0
1st synthesis	C19orf66	Non-target	0
1st synthesis	C19orf68	Non-target	0
1st synthesis	C19orf70	Non-target	0
1st synthesis	C19orf73	Non-target	0
1st synthesis	C19orf75	Non-target	0
1st synthesis	C19orf76	Non-target	0
1st synthesis	C19orf80	Non-target	0
1st synthesis	C1D	Non-target	0
1st synthesis	C1GALT1C1	Non-target	0
1st synthesis	C1QA	Non-target	0
1st synthesis	C1QB	Non-target	0
1st synthesis	C1QBP	Non-target	0
1st synthesis	C1QC	Non-target	0
1st synthesis	C1QL1	Non-target	0
1st synthesis	C1QL2	Non-target	0
1st synthesis	C1QL3	Non-target	0
1st synthesis	C1QL4	Non-target	0
1st synthesis	C1QTNF1	Non-target	0
1st synthesis	C1QTNF2	Non-target	0
1st synthesis	C1QTNF3	Non-target	0
1st synthesis	C1QTNF4	Non-target	0
1st synthesis	C1QTNF6	Non-target	0
1st synthesis	C1QTNF7	Non-target	0
1st synthesis	C1QTNF8	Non-target	0
1st synthesis	C1QTNF9	Non-target	0
1st synthesis	C1QTNF9B	Non-target	0
1st synthesis	C1QTNF9B-AS1	Non-target	0
1st synthesis	C1R	Non-target	0
1st synthesis	C1RL	Non-target	0
1st synthesis	C1S	Non-target	0
1st synthesis	C1orf101	Non-target	0
1st synthesis	C1orf105	Non-target	0
1st synthesis	C1orf106	Non-target	0
1st synthesis	C1orf109	Non-target	0
1st synthesis	C1orf110	Non-target	0
1st synthesis	C1orf111	Non-target	0
1st synthesis	C1orf112	Non-target	0
1st synthesis	C1orf114	Non-target	0
1st synthesis	C1orf115	Non-target	0
1st synthesis	C1orf116	Non-target	0
1st synthesis	C1orf122	Non-target	0
1st synthesis	C1orf123	Non-target	0
1st synthesis	C1orf124	Non-target	0
1st synthesis	C1orf126	Non-target	0
1st synthesis	C1orf127	Non-target	0
1st synthesis	C1orf130	Non-target	0
1st synthesis	C1orf131	Non-target	0
1st synthesis	C1orf135	Non-target	0
1st synthesis	C1orf138	Non-target	0
1st synthesis	C1orf141	Non-target	0
1st synthesis	C1orf144	Non-target	0
1st synthesis	C1orf146	Non-target	0
1st synthesis	C1orf150	Non-target	0
1st synthesis	C1orf158	Non-target	0
1st synthesis	C1orf159	Non-target	0
1st synthesis	C1orf162	Non-target	0
1st synthesis	C1orf168	Non-target	0
1st synthesis	C1orf170	Non-target	0
1st synthesis	C1orf172	Non-target	0
1st synthesis	C1orf173	Non-target	0
1st synthesis	C1orf174	Non-target	0
1st synthesis	C1orf177	Non-target	0
1st synthesis	C1orf180	Non-target	0
1st synthesis	C1orf182	Non-target	0
1st synthesis	C1orf186	Non-target	0
1st synthesis	C1orf187	Non-target	0
1st synthesis	C1orf189	Non-target	0
1st synthesis	C1orf198	Non-target	0
1st synthesis	C1orf201	Non-target	0
1st synthesis	C1orf21	Non-target	0
1st synthesis	C1orf210	Non-target	0
1st synthesis	C1orf212	Non-target	0
1st synthesis	C1orf213	Non-target	0
1st synthesis	C1orf216	Non-target	0
1st synthesis	C1orf220	Non-target	0
1st synthesis	C1orf222	Non-target	0
1st synthesis	C1orf226	Non-target	0
1st synthesis	C1orf227	Non-target	0
1st synthesis	C1orf228	Non-target	0
1st synthesis	C1orf229	Non-target	0
1st synthesis	C1orf27	Non-target	0
1st synthesis	C1orf31	Non-target	0
1st synthesis	C1orf35	Non-target	0
1st synthesis	C1orf38	Non-target	0
1st synthesis	C1orf43	Non-target	0
1st synthesis	C1orf49	Non-target	0
1st synthesis	C1orf50	Non-target	0
1st synthesis	C1orf51	Non-target	0
1st synthesis	C1orf52	Non-target	0
1st synthesis	C1orf53	Non-target	0
1st synthesis	C1orf54	Non-target	0
1st synthesis	C1orf56	Non-target	0
1st synthesis	C1orf61	Non-target	0
1st synthesis	C1orf63	Non-target	0
1st synthesis	C1orf64	Non-target	0
1st synthesis	C1orf65	Non-target	0
1st synthesis	C1orf74	Non-target	0
1st synthesis	C1orf85	Non-target	0
1st synthesis	C1orf86	Non-target	0
1st synthesis	C1orf87	Non-target	0
1st synthesis	C1orf88	Non-target	0
1st synthesis	C1orf94	Non-target	0
1st synthesis	C1orf95	Non-target	0
1st synthesis	C1orf96	Non-target	0
1st synthesis	C2	Non-target	0
1st synthesis	C20orf11	Non-target	0
1st synthesis	C20orf111	Non-target	0
1st synthesis	C20orf112	Non-target	0
1st synthesis	C20orf118	Non-target	0
1st synthesis	C20orf132	Non-target	0
1st synthesis	C20orf141	Non-target	0
1st synthesis	C20orf144	Non-target	0
1st synthesis	C20orf151	Non-target	0
1st synthesis	C20orf152	Non-target	0
1st synthesis	C20orf160	Non-target	0
1st synthesis	C20orf166	Non-target	0
1st synthesis	C20orf166-AS1	Non-target	0
1st synthesis	C20orf173	Non-target	0
1st synthesis	C20orf194	Non-target	0
1st synthesis	C20orf195	Non-target	0
1st synthesis	C20orf196	Non-target	0
1st synthesis	C20orf197	Non-target	0
1st synthesis	C20orf20	Non-target	0
1st synthesis	C20orf201	Non-target	0
1st synthesis	C20orf203	Non-target	0
1st synthesis	C20orf24	Non-target	0
1st synthesis	C20orf26	Non-target	0
1st synthesis	C20orf27	Non-target	0
1st synthesis	C20orf3	Non-target	0
1st synthesis	C20orf4	Non-target	0
1st synthesis	C20orf43	Non-target	0
1st synthesis	C20orf62	Non-target	0
1st synthesis	C20orf7	Non-target	0
1st synthesis	C20orf72	Non-target	0
1st synthesis	C20orf79	Non-target	0
1st synthesis	C20orf85	Non-target	0
1st synthesis	C20orf96	Non-target	0
1st synthesis	C21orf119	Non-target	0
1st synthesis	C21orf128	Non-target	0
1st synthesis	C21orf2	Non-target	0
1st synthesis	C21orf33	Non-target	0
1st synthesis	C21orf49	Non-target	0
1st synthesis	C21orf56	Non-target	0
1st synthesis	C21orf58	Non-target	0
1st synthesis	C21orf59	Non-target	0
1st synthesis	C21orf62	Non-target	0
1st synthesis	C21orf67	Non-target	0
1st synthesis	C21orf7	Non-target	0
1st synthesis	C21orf88	Non-target	0
1st synthesis	C21orf90	Non-target	0
1st synthesis	C21orf91	Non-target	0
1st synthesis	C22orf13	Non-target	0
1st synthesis	C22orf15	Non-target	0
1st synthesis	C22orf23	Non-target	0
1st synthesis	C22orf25	Non-target	0
1st synthesis	C22orf26	Non-target	0
1st synthesis	C22orf28	Non-target	0
1st synthesis	C22orf29	Non-target	0
1st synthesis	C22orf31	Non-target	0
1st synthesis	C22orf32	Non-target	0
1st synthesis	C22orf34	Non-target	0
1st synthesis	C22orf39	Non-target	0
1st synthesis	C22orf40	Non-target	0
1st synthesis	C22orf42	Non-target	0
1st synthesis	C22orf43	Non-target	0
1st synthesis	C22orf46	Non-target	0
1st synthesis	C2CD2	Non-target	0
1st synthesis	C2CD2L	Non-target	0
1st synthesis	C2CD4A	Non-target	0
1st synthesis	C2CD4B	Non-target	0
1st synthesis	C2orf15	Non-target	0
1st synthesis	C2orf18	Non-target	0
1st synthesis	C2orf27A	Non-target	0
1st synthesis	C2orf27B	Non-target	0
1st synthesis	C2orf28	Non-target	0
1st synthesis	C2orf29	Non-target	0
1st synthesis	C2orf40	Non-target	0
1st synthesis	C2orf42	Non-target	0
1st synthesis	C2orf43	Non-target	0
1st synthesis	C2orf44	Non-target	0
1st synthesis	C2orf47	Non-target	0
1st synthesis	C2orf48	Non-target	0
1st synthesis	C2orf49	Non-target	0
1st synthesis	C2orf50	Non-target	0
1st synthesis	C2orf51	Non-target	0
1st synthesis	C2orf53	Non-target	0
1st synthesis	C2orf54	Non-target	0
1st synthesis	C2orf56	Non-target	0
1st synthesis	C2orf57	Non-target	0
1st synthesis	C2orf61	Non-target	0
1st synthesis	C2orf62	Non-target	0
1st synthesis	C2orf63	Non-target	0
1st synthesis	C2orf65	Non-target	0
1st synthesis	C2orf66	Non-target	0
1st synthesis	C2orf68	Non-target	0
1st synthesis	C2orf69	Non-target	0
1st synthesis	C2orf73	Non-target	0
1st synthesis	C2orf76	Non-target	0
1st synthesis	C2orf77	Non-target	0
1st synthesis	C2orf80	Non-target	0
1st synthesis	C2orf82	Non-target	0
[truncated: 33,160 more rows]

## Sheet: Supp.Fig.1d
ORF Capture-Seq as a versatile method for targeted identification of full-length isoforms
Sheynkman et al., 2020
Supplementary Figure 1d
OCS synthesis	Gene	ORF ID (CCSB ORF)	AA position	Depth of coverage
1st synthesis	ARNTL	11222	1	1321
1st synthesis	ARNTL	11222	2	1334
1st synthesis	ARNTL	11222	3	1344
1st synthesis	ARNTL	11222	4	1352
1st synthesis	ARNTL	11222	5	1367
1st synthesis	ARNTL	11222	6	1384
1st synthesis	ARNTL	11222	7	1393
1st synthesis	ARNTL	11222	8	1398
1st synthesis	ARNTL	11222	9	1409
1st synthesis	ARNTL	11222	10	1419
1st synthesis	ARNTL	11222	11	1431
1st synthesis	ARNTL	11222	12	1437
1st synthesis	ARNTL	11222	13	1452
1st synthesis	ARNTL	11222	14	1461
1st synthesis	ARNTL	11222	15	1474
1st synthesis	ARNTL	11222	16	1491
1st synthesis	ARNTL	11222	17	1509
1st synthesis	ARNTL	11222	18	1524
1st synthesis	ARNTL	11222	19	1531
1st synthesis	ARNTL	11222	20	1543
1st synthesis	ARNTL	11222	21	1556
1st synthesis	ARNTL	11222	22	1573
1st synthesis	ARNTL	11222	23	1579
1st synthesis	ARNTL	11222	24	1583
1st synthesis	ARNTL	11222	25	1588
1st synthesis	ARNTL	11222	26	1563
1st synthesis	ARNTL	11222	27	1559
1st synthesis	ARNTL	11222	28	1545
1st synthesis	ARNTL	11222	29	1542
1st synthesis	ARNTL	11222	30	1543
1st synthesis	ARNTL	11222	31	1536
1st synthesis	ARNTL	11222	32	1533
1st synthesis	ARNTL	11222	33	1537
1st synthesis	ARNTL	11222	34	1531
1st synthesis	ARNTL	11222	35	1530
1st synthesis	ARNTL	11222	36	1523
1st synthesis	ARNTL	11222	37	1521
1st synthesis	ARNTL	11222	38	1514
1st synthesis	ARNTL	11222	39	1500
1st synthesis	ARNTL	11222	40	1490
1st synthesis	ARNTL	11222	41	1483
1st synthesis	ARNTL	11222	42	1474
1st synthesis	ARNTL	11222	43	1465
1st synthesis	ARNTL	11222	44	1456
1st synthesis	ARNTL	11222	45	1446
1st synthesis	ARNTL	11222	46	1454
1st synthesis	ARNTL	11222	47	1445
1st synthesis	ARNTL	11222	48	1439
1st synthesis	ARNTL	11222	49	1428
1st synthesis	ARNTL	11222	50	1427
1st synthesis	ARNTL	11222	51	1415
1st synthesis	ARNTL	11222	52	1413
1st synthesis	ARNTL	11222	53	1414
1st synthesis	ARNTL	11222	54	1411
1st synthesis	ARNTL	11222	55	1396
1st synthesis	ARNTL	11222	56	1404
1st synthesis	ARNTL	11222	57	1411
1st synthesis	ARNTL	11222	58	1418
1st synthesis	ARNTL	11222	59	1420
1st synthesis	ARNTL	11222	60	1425
1st synthesis	ARNTL	11222	61	1437
1st synthesis	ARNTL	11222	62	1434
1st synthesis	ARNTL	11222	63	1440
1st synthesis	ARNTL	11222	64	1448
1st synthesis	ARNTL	11222	65	1444
1st synthesis	ARNTL	11222	66	1441
1st synthesis	ARNTL	11222	67	1449
1st synthesis	ARNTL	11222	68	1460
1st synthesis	ARNTL	11222	69	1443
1st synthesis	ARNTL	11222	70	1440
1st synthesis	ARNTL	11222	71	1447
1st synthesis	ARNTL	11222	72	1447
1st synthesis	ARNTL	11222	73	1449
1st synthesis	ARNTL	11222	74	1456
1st synthesis	ARNTL	11222	75	1463
1st synthesis	ARNTL	11222	76	1462
1st synthesis	ARNTL	11222	77	1459
1st synthesis	ARNTL	11222	78	1462
1st synthesis	ARNTL	11222	79	1465
1st synthesis	ARNTL	11222	80	1472
1st synthesis	ARNTL	11222	81	1468
1st synthesis	ARNTL	11222	82	1484
1st synthesis	ARNTL	11222	83	1486
1st synthesis	ARNTL	11222	84	1487
1st synthesis	ARNTL	11222	85	1494
1st synthesis	ARNTL	11222	86	1498
1st synthesis	ARNTL	11222	87	1506
1st synthesis	ARNTL	11222	88	1510
1st synthesis	ARNTL	11222	89	1508
1st synthesis	ARNTL	11222	90	1520
1st synthesis	ARNTL	11222	91	1533
1st synthesis	ARNTL	11222	92	1535
1st synthesis	ARNTL	11222	93	1535
1st synthesis	ARNTL	11222	94	1531
1st synthesis	ARNTL	11222	95	1538
1st synthesis	ARNTL	11222	96	1539
1st synthesis	ARNTL	11222	97	1543
1st synthesis	ARNTL	11222	98	1555
1st synthesis	ARNTL	11222	99	1555
1st synthesis	ARNTL	11222	100	1554
1st synthesis	ARNTL	11222	101	1559
1st synthesis	ARNTL	11222	102	1555
1st synthesis	ARNTL	11222	103	1555
1st synthesis	ARNTL	11222	104	1554
1st synthesis	ARNTL	11222	105	1562
1st synthesis	ARNTL	11222	106	1581
1st synthesis	ARNTL	11222	107	1585
1st synthesis	ARNTL	11222	108	1591
1st synthesis	ARNTL	11222	109	1608
1st synthesis	ARNTL	11222	110	1607
1st synthesis	ARNTL	11222	111	1620
1st synthesis	ARNTL	11222	112	1639
1st synthesis	ARNTL	11222	113	1647
1st synthesis	ARNTL	11222	114	1650
1st synthesis	ARNTL	11222	115	1655
1st synthesis	ARNTL	11222	116	1671
1st synthesis	ARNTL	11222	117	1671
1st synthesis	ARNTL	11222	118	1673
1st synthesis	ARNTL	11222	119	1687
1st synthesis	ARNTL	11222	120	1693
1st synthesis	ARNTL	11222	121	1698
1st synthesis	ARNTL	11222	122	1697
1st synthesis	ARNTL	11222	123	1709
1st synthesis	ARNTL	11222	124	1718
1st synthesis	ARNTL	11222	125	1708
1st synthesis	ARNTL	11222	126	1715
1st synthesis	ARNTL	11222	127	1716
1st synthesis	ARNTL	11222	128	1732
1st synthesis	ARNTL	11222	129	1743
1st synthesis	ARNTL	11222	130	1749
1st synthesis	ARNTL	11222	131	1759
1st synthesis	ARNTL	11222	132	1774
1st synthesis	ARNTL	11222	133	1780
1st synthesis	ARNTL	11222	134	1788
1st synthesis	ARNTL	11222	135	1801
1st synthesis	ARNTL	11222	136	1810
1st synthesis	ARNTL	11222	137	1815
1st synthesis	ARNTL	11222	138	1822
1st synthesis	ARNTL	11222	139	1835
1st synthesis	ARNTL	11222	140	1845
1st synthesis	ARNTL	11222	141	1853
1st synthesis	ARNTL	11222	142	1860
1st synthesis	ARNTL	11222	143	1859
1st synthesis	ARNTL	11222	144	1857
1st synthesis	ARNTL	11222	145	1859
1st synthesis	ARNTL	11222	146	1856
1st synthesis	ARNTL	11222	147	1851
1st synthesis	ARNTL	11222	148	1846
1st synthesis	ARNTL	11222	149	1845
1st synthesis	ARNTL	11222	150	1841
1st synthesis	ARNTL	11222	151	1833
1st synthesis	ARNTL	11222	152	1829
1st synthesis	ARNTL	11222	153	1821
1st synthesis	ARNTL	11222	154	1822
1st synthesis	ARNTL	11222	155	1825
1st synthesis	ARNTL	11222	156	1817
1st synthesis	ARNTL	11222	157	1812
1st synthesis	ARNTL	11222	158	1805
1st synthesis	ARNTL	11222	159	1808
1st synthesis	ARNTL	11222	160	1813
1st synthesis	ARNTL	11222	161	1813
1st synthesis	ARNTL	11222	162	1809
1st synthesis	ARNTL	11222	163	1808
1st synthesis	ARNTL	11222	164	1805
1st synthesis	ARNTL	11222	165	1805
1st synthesis	ARNTL	11222	166	1792
1st synthesis	ARNTL	11222	167	1784
1st synthesis	ARNTL	11222	168	1783
1st synthesis	ARNTL	11222	169	1790
1st synthesis	ARNTL	11222	170	1801
1st synthesis	ARNTL	11222	171	1803
1st synthesis	ARNTL	11222	172	1795
1st synthesis	ARNTL	11222	173	1797
1st synthesis	ARNTL	11222	174	1803
1st synthesis	ARNTL	11222	175	1807
1st synthesis	ARNTL	11222	176	1807
1st synthesis	ARNTL	11222	177	1807
1st synthesis	ARNTL	11222	178	1807
1st synthesis	ARNTL	11222	179	1806
1st synthesis	ARNTL	11222	180	1805
1st synthesis	ARNTL	11222	181	1799
1st synthesis	ARNTL	11222	182	1811
1st synthesis	ARNTL	11222	183	1815
1st synthesis	ARNTL	11222	184	1815
1st synthesis	ARNTL	11222	185	1802
1st synthesis	ARNTL	11222	186	1793
1st synthesis	ARNTL	11222	187	1802
1st synthesis	ARNTL	11222	188	1798
1st synthesis	ARNTL	11222	189	1795
1st synthesis	ARNTL	11222	190	1793
1st synthesis	ARNTL	11222	191	1793
1st synthesis	ARNTL	11222	192	1786
1st synthesis	ARNTL	11222	193	1776
1st synthesis	ARNTL	11222	194	1762
1st synthesis	ARNTL	11222	195	1754
1st synthesis	ARNTL	11222	196	1751
1st synthesis	ARNTL	11222	197	1745
1st synthesis	ARNTL	11222	198	1741
1st synthesis	ARNTL	11222	199	1743
1st synthesis	ARNTL	11222	200	1739
1st synthesis	ARNTL	11222	201	1741
1st synthesis	ARNTL	11222	202	1739
1st synthesis	ARNTL	11222	203	1730
1st synthesis	ARNTL	11222	204	1732
1st synthesis	ARNTL	11222	205	1724
1st synthesis	ARNTL	11222	206	1716
1st synthesis	ARNTL	11222	207	1709
1st synthesis	ARNTL	11222	208	1708
1st synthesis	ARNTL	11222	209	1710
1st synthesis	ARNTL	11222	210	1708
1st synthesis	ARNTL	11222	211	1696
1st synthesis	ARNTL	11222	212	1686
1st synthesis	ARNTL	11222	213	1687
1st synthesis	ARNTL	11222	214	1691
1st synthesis	ARNTL	11222	215	1692
1st synthesis	ARNTL	11222	216	1708
1st synthesis	ARNTL	11222	217	1699
1st synthesis	ARNTL	11222	218	1696
1st synthesis	ARNTL	11222	219	1693
1st synthesis	ARNTL	11222	220	1696
1st synthesis	ARNTL	11222	221	1694
1st synthesis	ARNTL	11222	222	1683
1st synthesis	ARNTL	11222	223	1686
1st synthesis	ARNTL	11222	224	1675
1st synthesis	ARNTL	11222	225	1666
1st synthesis	ARNTL	11222	226	1656
1st synthesis	ARNTL	11222	227	1650
1st synthesis	ARNTL	11222	228	1651
1st synthesis	ARNTL	11222	229	1655
1st synthesis	ARNTL	11222	230	1650
1st synthesis	ARNTL	11222	231	1650
1st synthesis	ARNTL	11222	232	1650
1st synthesis	ARNTL	11222	233	1653
1st synthesis	ARNTL	11222	234	1654
1st synthesis	ARNTL	11222	235	1663
1st synthesis	ARNTL	11222	236	1657
1st synthesis	ARNTL	11222	237	1650
1st synthesis	ARNTL	11222	238	1648
1st synthesis	ARNTL	11222	239	1641
1st synthesis	ARNTL	11222	240	1645
1st synthesis	ARNTL	11222	241	1645
1st synthesis	ARNTL	11222	242	1638
1st synthesis	ARNTL	11222	243	1635
1st synthesis	ARNTL	11222	244	1638
1st synthesis	ARNTL	11222	245	1642
1st synthesis	ARNTL	11222	246	1632
1st synthesis	ARNTL	11222	247	1629
1st synthesis	ARNTL	11222	248	1636
1st synthesis	ARNTL	11222	249	1620
1st synthesis	ARNTL	11222	250	1618
1st synthesis	ARNTL	11222	251	1603
1st synthesis	ARNTL	11222	252	1599
1st synthesis	ARNTL	11222	253	1604
1st synthesis	ARNTL	11222	254	1593
1st synthesis	ARNTL	11222	255	1591
1st synthesis	ARNTL	11222	256	1583
1st synthesis	ARNTL	11222	257	1582
1st synthesis	ARNTL	11222	258	1582
1st synthesis	ARNTL	11222	259	1550
1st synthesis	ARNTL	11222	260	1544
1st synthesis	ARNTL	11222	261	1540
1st synthesis	ARNTL	11222	262	1534
1st synthesis	ARNTL	11222	263	1542
1st synthesis	ARNTL	11222	264	1542
1st synthesis	ARNTL	11222	265	1540
1st synthesis	ARNTL	11222	266	1540
1st synthesis	ARNTL	11222	267	1530
1st synthesis	ARNTL	11222	268	1522
1st synthesis	ARNTL	11222	269	1513
1st synthesis	ARNTL	11222	270	1503
1st synthesis	ARNTL	11222	271	1505
1st synthesis	ARNTL	11222	272	1500
1st synthesis	ARNTL	11222	273	1491
1st synthesis	ARNTL	11222	274	1492
1st synthesis	ARNTL	11222	275	1488
1st synthesis	ARNTL	11222	276	1481
1st synthesis	ARNTL	11222	277	1473
1st synthesis	ARNTL	11222	278	1470
1st synthesis	ARNTL	11222	279	1467
1st synthesis	ARNTL	11222	280	1464
1st synthesis	ARNTL	11222	281	1471
1st synthesis	ARNTL	11222	282	1466
1st synthesis	ARNTL	11222	283	1461
1st synthesis	ARNTL	11222	284	1454
1st synthesis	ARNTL	11222	285	1449
1st synthesis	ARNTL	11222	286	1433
1st synthesis	ARNTL	11222	287	1436
1st synthesis	ARNTL	11222	288	1440
1st synthesis	ARNTL	11222	289	1442
1st synthesis	ARNTL	11222	290	1436
1st synthesis	ARNTL	11222	291	1442
1st synthesis	ARNTL	11222	292	1429
1st synthesis	ARNTL	11222	293	1428
1st synthesis	ARNTL	11222	294	1416
1st synthesis	ARNTL	11222	295	1397
1st synthesis	ARNTL	11222	296	1404
1st synthesis	ARNTL	11222	297	1400
1st synthesis	ARNTL	11222	298	1395
1st synthesis	ARNTL	11222	299	1398
1st synthesis	ARNTL	11222	300	1401
1st synthesis	ARNTL	11222	301	1401
1st synthesis	ARNTL	11222	302	1409
1st synthesis	ARNTL	11222	303	1405
1st synthesis	ARNTL	11222	304	1407
1st synthesis	ARNTL	11222	305	1400
1st synthesis	ARNTL	11222	306	1390
1st synthesis	ARNTL	11222	307	1391
1st synthesis	ARNTL	11222	308	1388
1st synthesis	ARNTL	11222	309	1391
1st synthesis	ARNTL	11222	310	1386
1st synthesis	ARNTL	11222	311	1387
1st synthesis	ARNTL	11222	312	1404
1st synthesis	ARNTL	11222	313	1399
1st synthesis	ARNTL	11222	314	1405
1st synthesis	ARNTL	11222	315	1402
1st synthesis	ARNTL	11222	316	1398
1st synthesis	ARNTL	11222	317	1395
1st synthesis	ARNTL	11222	318	1398
1st synthesis	ARNTL	11222	319	1401
1st synthesis	ARNTL	11222	320	1382
1st synthesis	ARNTL	11222	321	1379
1st synthesis	ARNTL	11222	322	1378
1st synthesis	ARNTL	11222	323	1375
1st synthesis	ARNTL	11222	324	1367
1st synthesis	ARNTL	11222	325	1366
1st synthesis	ARNTL	11222	326	1367
1st synthesis	ARNTL	11222	327	1366
1st synthesis	ARNTL	11222	328	1365
1st synthesis	ARNTL	11222	329	1367
1st synthesis	ARNTL	11222	330	1369
1st synthesis	ARNTL	11222	331	1374
1st synthesis	ARNTL	11222	332	1375
1st synthesis	ARNTL	11222	333	1372
1st synthesis	ARNTL	11222	334	1381
1st synthesis	ARNTL	11222	335	1375
1st synthesis	ARNTL	11222	336	1384
1st synthesis	ARNTL	11222	337	1386
1st synthesis	ARNTL	11222	338	1385
1st synthesis	ARNTL	11222	339	1384
1st synthesis	ARNTL	11222	340	1376
1st synthesis	ARNTL	11222	341	1372
1st synthesis	ARNTL	11222	342	1372
1st synthesis	ARNTL	11222	343	1381
1st synthesis	ARNTL	11222	344	1386
1st synthesis	ARNTL	11222	345	1392
1st synthesis	ARNTL	11222	346	1391
1st synthesis	ARNTL	11222	347	1389
1st synthesis	ARNTL	11222	348	1384
1st synthesis	ARNTL	11222	349	1386
1st synthesis	ARNTL	11222	350	1387
1st synthesis	ARNTL	11222	351	1379
1st synthesis	ARNTL	11222	352	1378
1st synthesis	ARNTL	11222	353	1371
1st synthesis	ARNTL	11222	354	1374
1st synthesis	ARNTL	11222	355	1369
1st synthesis	ARNTL	11222	356	1366
1st synthesis	ARNTL	11222	357	1371
1st synthesis	ARNTL	11222	358	1382
1st synthesis	ARNTL	11222	359	1379
1st synthesis	ARNTL	11222	360	1372
1st synthesis	ARNTL	11222	361	1373
1st synthesis	ARNTL	11222	362	1372
1st synthesis	ARNTL	11222	363	1376
1st synthesis	ARNTL	11222	364	1370
1st synthesis	ARNTL	11222	365	1368
1st synthesis	ARNTL	11222	366	1371
1st synthesis	ARNTL	11222	367	1365
1st synthesis	ARNTL	11222	368	1356
1st synthesis	ARNTL	11222	369	1352
1st synthesis	ARNTL	11222	370	1350
1st synthesis	ARNTL	11222	371	1355
1st synthesis	ARNTL	11222	372	1354
1st synthesis	ARNTL	11222	373	1357
1st synthesis	ARNTL	11222	374	1358
1st synthesis	ARNTL	11222	375	1351
1st synthesis	ARNTL	11222	376	1349
1st synthesis	ARNTL	11222	377	1346
1st synthesis	ARNTL	11222	378	1346
1st synthesis	ARNTL	11222	379	1351
1st synthesis	ARNTL	11222	380	1342
1st synthesis	ARNTL	11222	381	1345
1st synthesis	ARNTL	11222	382	1345
1st synthesis	ARNTL	11222	383	1341
1st synthesis	ARNTL	11222	384	1353
1st synthesis	ARNTL	11222	385	1354
1st synthesis	ARNTL	11222	386	1355
1st synthesis	ARNTL	11222	387	1370
1st synthesis	ARNTL	11222	388	1372
1st synthesis	ARNTL	11222	389	1376
1st synthesis	ARNTL	11222	390	1374
1st synthesis	ARNTL	11222	391	1379
1st synthesis	ARNTL	11222	392	1385
1st synthesis	ARNTL	11222	393	1381
1st synthesis	ARNTL	11222	394	1379
1st synthesis	ARNTL	11222	395	1374
1st synthesis	ARNTL	11222	396	1377
1st synthesis	ARNTL	11222	397	1366
1st synthesis	ARNTL	11222	398	1363
1st synthesis	ARNTL	11222	399	1367
1st synthesis	ARNTL	11222	400	1363
1st synthesis	ARNTL	11222	401	1356
1st synthesis	ARNTL	11222	402	1358
1st synthesis	ARNTL	11222	403	1358
1st synthesis	ARNTL	11222	404	1361
1st synthesis	ARNTL	11222	405	1356
1st synthesis	ARNTL	11222	406	1355
1st synthesis	ARNTL	11222	407	1345
1st synthesis	ARNTL	11222	408	1345
1st synthesis	ARNTL	11222	409	1351
1st synthesis	ARNTL	11222	410	1346
1st synthesis	ARNTL	11222	411	1344
1st synthesis	ARNTL	11222	412	1353
1st synthesis	ARNTL	11222	413	1355
1st synthesis	ARNTL	11222	414	1351
1st synthesis	ARNTL	11222	415	1351
1st synthesis	ARNTL	11222	416	1351
1st synthesis	ARNTL	11222	417	1350
1st synthesis	ARNTL	11222	418	1347
1st synthesis	ARNTL	11222	419	1349
1st synthesis	ARNTL	11222	420	1348
1st synthesis	ARNTL	11222	421	1338
1st synthesis	ARNTL	11222	422	1333
1st synthesis	ARNTL	11222	423	1331
1st synthesis	ARNTL	11222	424	1329
1st synthesis	ARNTL	11222	425	1332
1st synthesis	ARNTL	11222	426	1321
1st synthesis	ARNTL	11222	427	1319
1st synthesis	ARNTL	11222	428	1312
1st synthesis	ARNTL	11222	429	1315
1st synthesis	ARNTL	11222	430	1311
1st synthesis	ARNTL	11222	431	1308
1st synthesis	ARNTL	11222	432	1311
1st synthesis	ARNTL	11222	433	1319
1st synthesis	ARNTL	11222	434	1311
1st synthesis	ARNTL	11222	435	1309
1st synthesis	ARNTL	11222	436	1311
1st synthesis	ARNTL	11222	437	1309
1st synthesis	ARNTL	11222	438	1302
1st synthesis	ARNTL	11222	439	1297
1st synthesis	ARNTL	11222	440	1296
1st synthesis	ARNTL	11222	441	1297
1st synthesis	ARNTL	11222	442	1292
1st synthesis	ARNTL	11222	443	1286
1st synthesis	ARNTL	11222	444	1288
1st synthesis	ARNTL	11222	445	1292
1st synthesis	ARNTL	11222	446	1289
1st synthesis	ARNTL	11222	447	1286
1st synthesis	ARNTL	11222	448	1286
1st synthesis	ARNTL	11222	449	1287
1st synthesis	ARNTL	11222	450	1285
1st synthesis	ARNTL	11222	451	1287
1st synthesis	ARNTL	11222	452	1283
1st synthesis	ARNTL	11222	453	1284
1st synthesis	ARNTL	11222	454	1285
1st synthesis	ARNTL	11222	455	1276
1st synthesis	ARNTL	11222	456	1273
1st synthesis	ARNTL	11222	457	1279
1st synthesis	ARNTL	11222	458	1273
1st synthesis	ARNTL	11222	459	1268
1st synthesis	ARNTL	11222	460	1258
1st synthesis	ARNTL	11222	461	1261
1st synthesis	ARNTL	11222	462	1265
1st synthesis	ARNTL	11222	463	1258
1st synthesis	ARNTL	11222	464	1248
1st synthesis	ARNTL	11222	465	1256
1st synthesis	ARNTL	11222	466	1255
1st synthesis	ARNTL	11222	467	1254
1st synthesis	ARNTL	11222	468	1252
1st synthesis	ARNTL	11222	469	1242
1st synthesis	ARNTL	11222	470	1237
1st synthesis	ARNTL	11222	471	1233
1st synthesis	ARNTL	11222	472	1224
1st synthesis	ARNTL	11222	473	1223
1st synthesis	ARNTL	11222	474	1219
1st synthesis	ARNTL	11222	475	1213
1st synthesis	ARNTL	11222	476	1215
1st synthesis	ARNTL	11222	477	1216
1st synthesis	ARNTL	11222	478	1213
1st synthesis	ARNTL	11222	479	1212
1st synthesis	ARNTL	11222	480	1210
1st synthesis	ARNTL	11222	481	1207
1st synthesis	ARNTL	11222	482	1197
1st synthesis	ARNTL	11222	483	1202
1st synthesis	ARNTL	11222	484	1200
1st synthesis	ARNTL	11222	485	1204
1st synthesis	ARNTL	11222	486	1211
1st synthesis	ARNTL	11222	487	1203
1st synthesis	ARNTL	11222	488	1199
1st synthesis	ARNTL	11222	489	1198
1st synthesis	ARNTL	11222	490	1194
1st synthesis	ARNTL	11222	491	1188
1st synthesis	ARNTL	11222	492	1187
1st synthesis	ARNTL	11222	493	1179
1st synthesis	ARNTL	11222	494	1172
1st synthesis	ARNTL	11222	495	1162
1st synthesis	ARNTL	11222	496	1165
1st synthesis	ARNTL	11222	497	1155
1st synthesis	ARNTL	11222	498	1149
1st synthesis	ARNTL	11222	499	1146
1st synthesis	ARNTL	11222	500	1140
1st synthesis	ARNTL	11222	501	1134
1st synthesis	ARNTL	11222	502	1124
1st synthesis	ARNTL	11222	503	1114
1st synthesis	ARNTL	11222	504	1110
1st synthesis	ARNTL	11222	505	1115
1st synthesis	ARNTL	11222	506	1119
1st synthesis	ARNTL	11222	507	1134
1st synthesis	ARNTL	11222	508	1145
1st synthesis	ARNTL	11222	509	1151
1st synthesis	ARNTL	11222	510	1148
1st synthesis	ARNTL	11222	511	1142
1st synthesis	ARNTL	11222	512	1132
1st synthesis	ARNTL	11222	513	1128
1st synthesis	ARNTL	11222	514	1122
1st synthesis	ARNTL	11222	515	1127
1st synthesis	ARNTL	11222	516	1127
1st synthesis	ARNTL	11222	517	1125
1st synthesis	ARNTL	11222	518	1124
1st synthesis	ARNTL	11222	519	1127
1st synthesis	ARNTL	11222	520	1120
1st synthesis	ARNTL	11222	521	1114
1st synthesis	ARNTL	11222	522	1112
1st synthesis	ARNTL	11222	523	1100
1st synthesis	ARNTL	11222	524	1103
1st synthesis	ARNTL	11222	525	1103
1st synthesis	ARNTL	11222	526	1098
1st synthesis	ARNTL	11222	527	1091
1st synthesis	ARNTL	11222	528	1096
1st synthesis	ARNTL	11222	529	1096
1st synthesis	ARNTL	11222	530	1090
1st synthesis	ARNTL	11222	531	1093
1st synthesis	ARNTL	11222	532	1092
1st synthesis	ARNTL	11222	533	1092
1st synthesis	ARNTL	11222	534	1093
1st synthesis	ARNTL	11222	535	1095
1st synthesis	ARNTL	11222	536	1095
1st synthesis	ARNTL	11222	537	1094
1st synthesis	ARNTL	11222	538	1095
1st synthesis	ARNTL	11222	539	1097
1st synthesis	ARNTL	11222	540	1094
1st synthesis	ARNTL	11222	541	1093
1st synthesis	ARNTL	11222	542	1092
1st synthesis	ARNTL	11222	543	1095
1st synthesis	ARNTL	11222	544	1091
1st synthesis	ARNTL	11222	545	1085
1st synthesis	ARNTL	11222	546	1085
1st synthesis	ARNTL	11222	547	1087
1st synthesis	ARNTL	11222	548	1090
1st synthesis	ARNTL	11222	549	1089
1st synthesis	ARNTL	11222	550	1095
1st synthesis	ARNTL	11222	551	1096
1st synthesis	ARNTL	11222	552	1101
1st synthesis	ARNTL	11222	553	1097
1st synthesis	ARNTL	11222	554	1095
1st synthesis	ARNTL	11222	555	1092
1st synthesis	ARNTL	11222	556	1096
1st synthesis	ARNTL	11222	557	1102
1st synthesis	ARNTL	11222	558	1101
1st synthesis	ARNTL	11222	559	1091
1st synthesis	ARNTL	11222	560	1080
1st synthesis	ARNTL	11222	561	1072
1st synthesis	ARNTL	11222	562	1069
1st synthesis	ARNTL	11222	563	1064
1st synthesis	ARNTL	11222	564	1067
1st synthesis	ARNTL	11222	565	1061
1st synthesis	ARNTL	11222	566	1055
1st synthesis	ARNTL	11222	567	1053
1st synthesis	ARNTL	11222	568	1062
1st synthesis	ARNTL	11222	569	1069
1st synthesis	ARNTL	11222	570	1066
1st synthesis	ARNTL	11222	571	1066
1st synthesis	ARNTL	11222	572	1067
1st synthesis	ARNTL	11222	573	1062
1st synthesis	ARNTL	11222	574	1059
1st synthesis	ARNTL	11222	575	1058
1st synthesis	ARNTL	11222	576	1061
1st synthesis	ARNTL	11222	577	1053
1st synthesis	ARNTL	11222	578	1057
1st synthesis	ARNTL	11222	579	1053
1st synthesis	ARNTL	11222	580	1043
1st synthesis	ARNTL	11222	581	1036
1st synthesis	ARNTL	11222	582	1039
1st synthesis	ARNTL	11222	583	1042
1st synthesis	ARNTL	11222	584	1038
1st synthesis	ARNTL	11222	585	1041
1st synthesis	ARNTL	11222	586	1046
1st synthesis	ARNTL	11222	587	1049
1st synthesis	ARNTL	11222	588	1045
1st synthesis	ARNTL	11222	589	1047
1st synthesis	ARNTL	11222	590	1054
1st synthesis	ARNTL	11222	591	1051
1st synthesis	ARNTL	11222	592	1052
1st synthesis	ARNTL	11222	593	1060
1st synthesis	ARNTL	11222	594	1062
1st synthesis	ARNTL	11222	595	1059
1st synthesis	ARNTL	11222	596	1052
1st synthesis	ARNTL	11222	597	1057
1st synthesis	ARNTL	11222	598	1059
1st synthesis	ARNTL	11222	599	1059
1st synthesis	ARNTL	11222	600	1056
1st synthesis	ARNTL	11222	601	1051
1st synthesis	ARNTL	11222	602	1052
1st synthesis	ARNTL	11222	603	1052
1st synthesis	ARNTL	11222	604	1057
1st synthesis	ARNTL	11222	605	1045
1st synthesis	ARNTL	11222	606	1046
1st synthesis	ARNTL	11222	607	1049
1st synthesis	ARNTL	11222	608	1046
1st synthesis	ARNTL	11222	609	1048
1st synthesis	ARNTL	11222	610	1055
1st synthesis	ARNTL	11222	611	1047
1st synthesis	ARNTL	11222	612	1052
1st synthesis	ARNTL	11222	613	1051
1st synthesis	ARNTL	11222	614	1058
1st synthesis	ARNTL	11222	615	1056
1st synthesis	ARNTL	11222	616	1053
1st synthesis	ARNTL	11222	617	1051
1st synthesis	ARNTL	11222	618	1044
1st synthesis	ARNTL	11222	619	1045
1st synthesis	ARNTL	11222	620	1053
1st synthesis	ARNTL	11222	621	1048
1st synthesis	ARNTL	11222	622	1055
1st synthesis	ARNTL	11222	623	1062
1st synthesis	ARNTL	11222	624	1068
1st synthesis	ARNTL	11222	625	1076
1st synthesis	ARNTL	11222	626	1079
1st synthesis	ARNTL	11222	627	1082
1st synthesis	ARNTL	11222	628	1087
1st synthesis	ARNTL	11222	629	1083
1st synthesis	ARNTL	11222	630	1089
1st synthesis	ARNTL	11222	631	1096
1st synthesis	ARNTL	11222	632	1101
1st synthesis	ARNTL	11222	633	1102
1st synthesis	ARNTL	11222	634	1096
1st synthesis	ARNTL	11222	635	1090
1st synthesis	ARNTL	11222	636	1100
1st synthesis	ARNTL	11222	637	1108
1st synthesis	ARNTL	11222	638	1111
1st synthesis	ARNTL	11222	639	1115
1st synthesis	ARNTL	11222	640	1111
1st synthesis	ARNTL	11222	641	1113
1st synthesis	ARNTL	11222	642	1113
1st synthesis	ARNTL	11222	643	1117
1st synthesis	ARNTL	11222	644	1127
1st synthesis	ARNTL	11222	645	1124
1st synthesis	ARNTL	11222	646	1129
1st synthesis	ARNTL	11222	647	1132
1st synthesis	ARNTL	11222	648	1139
1st synthesis	ARNTL	11222	649	1140
1st synthesis	ARNTL	11222	650	1143
1st synthesis	ARNTL	11222	651	1150
1st synthesis	ARNTL	11222	652	1159
1st synthesis	ARNTL	11222	653	1164
1st synthesis	ARNTL	11222	654	1167
1st synthesis	ARNTL	11222	655	1177
1st synthesis	ARNTL	11222	656	1180
1st synthesis	ARNTL	11222	657	1186
1st synthesis	ARNTL	11222	658	1198
1st synthesis	ARNTL	11222	659	1201
1st synthesis	ARNTL	11222	660	1209
1st synthesis	ARNTL	11222	661	1220
1st synthesis	ARNTL	11222	662	1223
1st synthesis	ARNTL	11222	663	1229
1st synthesis	ARNTL	11222	664	1234
1st synthesis	ARNTL	11222	665	1246
1st synthesis	ARNTL	11222	666	1256
1st synthesis	ARNTL	11222	667	1260
1st synthesis	ARNTL	11222	668	1261
1st synthesis	ARNTL	11222	669	1267
1st synthesis	ARNTL	11222	670	1279
1st synthesis	ARNTL	11222	671	1292
1st synthesis	ARNTL	11222	672	1300
1st synthesis	ARNTL	11222	673	1304
1st synthesis	ARNTL	11222	674	1311
1st synthesis	ARNTL	11222	675	1329
1st synthesis	ARNTL	11222	676	1342
1st synthesis	ARNTL	11222	677	1340
1st synthesis	ARNTL	11222	678	1344
1st synthesis	ARNTL	11222	679	1348
1st synthesis	ARNTL	11222	680	1355
1st synthesis	ARNTL	11222	681	1364
1st synthesis	ARNTL	11222	682	1371
1st synthesis	ARNTL	11222	683	1375
1st synthesis	ARNTL	11222	684	1387
1st synthesis	ARNTL	11222	685	1387
1st synthesis	ARNTL	11222	686	1390
1st synthesis	ARNTL	11222	687	1403
1st synthesis	ARNTL	11222	688	1411
1st synthesis	ARNTL	11222	689	1423
1st synthesis	ARNTL	11222	690	1426
1st synthesis	ARNTL	11222	691	1446
1st synthesis	ARNTL	11222	692	1460
1st synthesis	ARNTL	11222	693	1467
1st synthesis	ARNTL	11222	694	1473
1st synthesis	ARNTL	11222	695	1479
1st synthesis	ARNTL	11222	696	1483
1st synthesis	ARNTL	11222	697	1494
1st synthesis	ARNTL	11222	698	1504
1st synthesis	ARNTL	11222	699	1511
1st synthesis	ARNTL	11222	700	1535
1st synthesis	ARNTL	11222	701	1546
1st synthesis	ARNTL	11222	702	1562
1st synthesis	ARNTL	11222	703	1564
1st synthesis	ARNTL	11222	704	1569
1st synthesis	ARNTL	11222	705	1570
1st synthesis	ARNTL	11222	706	1591
1st synthesis	ARNTL	11222	707	1609
1st synthesis	ARNTL	11222	708	1628
1st synthesis	ARNTL	11222	709	1641
1st synthesis	ARNTL	11222	710	1656
1st synthesis	ARNTL	11222	711	1661
1st synthesis	ARNTL	11222	712	1671
1st synthesis	ARNTL	11222	713	1685
1st synthesis	ARNTL	11222	714	1702
1st synthesis	ARNTL	11222	715	1708
1st synthesis	ARNTL	11222	716	1717
1st synthesis	ARNTL	11222	717	1719
1st synthesis	ARNTL	11222	718	1727
1st synthesis	ARNTL	11222	719	1734
1st synthesis	ARNTL	11222	720	1746
1st synthesis	ARNTL	11222	721	1757
1st synthesis	ARNTL	11222	722	1761
1st synthesis	ARNTL	11222	723	1771
1st synthesis	ARNTL	11222	724	1775
1st synthesis	ARNTL	11222	725	1778
1st synthesis	ARNTL	11222	726	1799
1st synthesis	ARNTL	11222	727	1803
1st synthesis	ARNTL	11222	728	1813
1st synthesis	ARNTL	11222	729	1825
1st synthesis	ARNTL	11222	730	1831
1st synthesis	ARNTL	11222	731	1841
1st synthesis	ARNTL	11222	732	1846
1st synthesis	ARNTL	11222	733	1857
1st synthesis	ARNTL	11222	734	1871
1st synthesis	ARNTL	11222	735	1882
1st synthesis	ARNTL	11222	736	1888
1st synthesis	ARNTL	11222	737	1898
1st synthesis	ARNTL	11222	738	1896
1st synthesis	ARNTL	11222	739	1896
1st synthesis	ARNTL	11222	740	1897
1st synthesis	ARNTL	11222	741	1917
1st synthesis	ARNTL	11222	742	1921
1st synthesis	ARNTL	11222	743	1921
1st synthesis	ARNTL	11222	744	1929
1st synthesis	ARNTL	11222	745	1933
1st synthesis	ARNTL	11222	746	1941
1st synthesis	ARNTL	11222	747	1953
1st synthesis	ARNTL	11222	748	1958
1st synthesis	ARNTL	11222	749	1962
1st synthesis	ARNTL	11222	750	1961
1st synthesis	ARNTL	11222	751	1971
1st synthesis	ARNTL	11222	752	1988
1st synthesis	ARNTL	11222	753	1998
1st synthesis	ARNTL	11222	754	1999
1st synthesis	ARNTL	11222	755	1996
1st synthesis	ARNTL	11222	756	1998
1st synthesis	ARNTL	11222	757	1999
1st synthesis	ARNTL	11222	758	2008
1st synthesis	ARNTL	11222	759	2009
1st synthesis	ARNTL	11222	760	2019
1st synthesis	ARNTL	11222	761	2017
1st synthesis	ARNTL	11222	762	2033
1st synthesis	ARNTL	11222	763	2039
1st synthesis	ARNTL	11222	764	2037
1st synthesis	ARNTL	11222	765	2037
1st synthesis	ARNTL	11222	766	2042
1st synthesis	ARNTL	11222	767	2047
1st synthesis	ARNTL	11222	768	2047
1st synthesis	ARNTL	11222	769	2055
1st synthesis	ARNTL	11222	770	2065
1st synthesis	ARNTL	11222	771	2072
1st synthesis	ARNTL	11222	772	2074
1st synthesis	ARNTL	11222	773	2077
1st synthesis	ARNTL	11222	774	2076
1st synthesis	ARNTL	11222	775	2082
1st synthesis	ARNTL	11222	776	2092
1st synthesis	ARNTL	11222	777	2101
1st synthesis	ARNTL	11222	778	2097
1st synthesis	ARNTL	11222	779	2094
1st synthesis	ARNTL	11222	780	2101
1st synthesis	ARNTL	11222	781	2105
1st synthesis	ARNTL	11222	782	2107
1st synthesis	ARNTL	11222	783	2106
1st synthesis	ARNTL	11222	784	2103
1st synthesis	ARNTL	11222	785	2104
1st synthesis	ARNTL	11222	786	2113
1st synthesis	ARNTL	11222	787	2124
1st synthesis	ARNTL	11222	788	2127
1st synthesis	ARNTL	11222	789	2138
1st synthesis	ARNTL	11222	790	2131
1st synthesis	ARNTL	11222	791	2121
1st synthesis	ARNTL	11222	792	2134
1st synthesis	ARNTL	11222	793	2142
1st synthesis	ARNTL	11222	794	2144
1st synthesis	ARNTL	11222	795	2144
1st synthesis	ARNTL	11222	796	2143
1st synthesis	ARNTL	11222	797	2149
1st synthesis	ARNTL	11222	798	2172
1st synthesis	ARNTL	11222	799	2175
1st synthesis	ARNTL	11222	800	2168
1st synthesis	ARNTL	11222	801	2177
1st synthesis	ARNTL	11222	802	2184
1st synthesis	ARNTL	11222	803	2185
1st synthesis	ARNTL	11222	804	2196
1st synthesis	ARNTL	11222	805	2215
1st synthesis	ARNTL	11222	806	2214
1st synthesis	ARNTL	11222	807	2230
1st synthesis	ARNTL	11222	808	2240
1st synthesis	ARNTL	11222	809	2264
1st synthesis	ARNTL	11222	810	2273
1st synthesis	ARNTL	11222	811	2272
1st synthesis	ARNTL	11222	812	2283
1st synthesis	ARNTL	11222	813	2289
1st synthesis	ARNTL	11222	814	2264
1st synthesis	ARNTL	11222	815	2272
1st synthesis	ARNTL	11222	816	2281
1st synthesis	ARNTL	11222	817	2294
1st synthesis	ARNTL	11222	818	2298
1st synthesis	ARNTL	11222	819	2295
1st synthesis	ARNTL	11222	820	2306
1st synthesis	ARNTL	11222	821	2297
1st synthesis	ARNTL	11222	822	2284
1st synthesis	ARNTL	11222	823	2262
1st synthesis	ARNTL	11222	824	2237
1st synthesis	ARNTL	11222	825	2231
1st synthesis	ARNTL	11222	826	2231
1st synthesis	ARNTL	11222	827	2218
1st synthesis	ARNTL	11222	828	2207
1st synthesis	ARNTL	11222	829	2204
1st synthesis	ARNTL	11222	830	2193
1st synthesis	ARNTL	11222	831	2184
1st synthesis	ARNTL	11222	832	2168
1st synthesis	ARNTL	11222	833	2152
1st synthesis	ARNTL	11222	834	2140
1st synthesis	ARNTL	11222	835	2128
1st synthesis	ARNTL	11222	836	2108
1st synthesis	ARNTL	11222	837	2079
1st synthesis	ARNTL	11222	838	2068
1st synthesis	ARNTL	11222	839	2056
1st synthesis	ARNTL	11222	840	2055
1st synthesis	ARNTL	11222	841	2040
1st synthesis	ARNTL	11222	842	2034
1st synthesis	ARNTL	11222	843	2020
1st synthesis	ARNTL	11222	844	2023
1st synthesis	ARNTL	11222	845	2015
1st synthesis	ARNTL	11222	846	2004
1st synthesis	ARNTL	11222	847	1996
1st synthesis	ARNTL	11222	848	1980
1st synthesis	ARNTL	11222	849	1962
1st synthesis	ARNTL	11222	850	1959
1st synthesis	ARNTL	11222	851	1959
1st synthesis	ARNTL	11222	852	1954
1st synthesis	ARNTL	11222	853	1941
1st synthesis	ARNTL	11222	854	1923
1st synthesis	ARNTL	11222	855	1904
1st synthesis	ARNTL	11222	856	1891
1st synthesis	ARNTL	11222	857	1879
1st synthesis	ARNTL	11222	858	1868
1st synthesis	ARNTL	11222	859	1857
1st synthesis	ARNTL	11222	860	1845
1st synthesis	ARNTL	11222	861	1831
1st synthesis	ARNTL	11222	862	1823
1st synthesis	ARNTL	11222	863	1821
1st synthesis	ARNTL	11222	864	1819
1st synthesis	ARNTL	11222	865	1801
1st synthesis	ARNTL	11222	866	1788
1st synthesis	ARNTL	11222	867	1763
1st synthesis	ARNTL	11222	868	1762
1st synthesis	ARNTL	11222	869	1749
1st synthesis	ARNTL	11222	870	1727
1st synthesis	ARNTL	11222	871	1723
1st synthesis	ARNTL	11222	872	1722
1st synthesis	ARNTL	11222	873	1725
1st synthesis	ARNTL	11222	874	1713
1st synthesis	ARNTL	11222	875	1706
1st synthesis	ARNTL	11222	876	1699
1st synthesis	ARNTL	11222	877	1698
1st synthesis	ARNTL	11222	878	1692
1st synthesis	ARNTL	11222	879	1679
1st synthesis	ARNTL	11222	880	1678
1st synthesis	ARNTL	11222	881	1679
1st synthesis	ARNTL	11222	882	1677
1st synthesis	ARNTL	11222	883	1669
1st synthesis	ARNTL	11222	884	1669
1st synthesis	ARNTL	11222	885	1659
1st synthesis	ARNTL	11222	886	1652
1st synthesis	ARNTL	11222	887	1640
1st synthesis	ARNTL	11222	888	1629
1st synthesis	ARNTL	11222	889	1632
1st synthesis	ARNTL	11222	890	1635
1st synthesis	ARNTL	11222	891	1626
1st synthesis	ARNTL	11222	892	1620
1st synthesis	ARNTL	11222	893	1614
1st synthesis	ARNTL	11222	894	1611
1st synthesis	ARNTL	11222	895	1588
1st synthesis	ARNTL	11222	896	1578
1st synthesis	ARNTL	11222	897	1575
1st synthesis	ARNTL	11222	898	1574
1st synthesis	ARNTL	11222	899	1567
1st synthesis	ARNTL	11222	900	1561
1st synthesis	ARNTL	11222	901	1547
1st synthesis	ARNTL	11222	902	1527
1st synthesis	ARNTL	11222	903	1512
1st synthesis	ARNTL	11222	904	1503
1st synthesis	ARNTL	11222	905	1495
1st synthesis	ARNTL	11222	906	1495
1st synthesis	ARNTL	11222	907	1486
1st synthesis	ARNTL	11222	908	1482
1st synthesis	ARNTL	11222	909	1480
1st synthesis	ARNTL	11222	910	1469
1st synthesis	ARNTL	11222	911	1458
1st synthesis	ARNTL	11222	912	1454
1st synthesis	ARNTL	11222	913	1455
1st synthesis	ARNTL	11222	914	1455
1st synthesis	ARNTL	11222	915	1456
1st synthesis	ARNTL	11222	916	1449
1st synthesis	ARNTL	11222	917	1429
1st synthesis	ARNTL	11222	918	1424
1st synthesis	ARNTL	11222	919	1402
1st synthesis	ARNTL	11222	920	1397
1st synthesis	ARNTL	11222	921	1385
1st synthesis	ARNTL	11222	922	1379
1st synthesis	ARNTL	11222	923	1375
1st synthesis	ARNTL	11222	924	1367
1st synthesis	ARNTL	11222	925	1365
1st synthesis	ARNTL	11222	926	1357
1st synthesis	ARNTL	11222	927	1359
1st synthesis	ARNTL	11222	928	1362
1st synthesis	ARNTL	11222	929	1363
1st synthesis	ARNTL	11222	930	1365
1st synthesis	ARNTL	11222	931	1355
1st synthesis	ARNTL	11222	932	1356
1st synthesis	ARNTL	11222	933	1352
1st synthesis	ARNTL	11222	934	1357
1st synthesis	ARNTL	11222	935	1347
1st synthesis	ARNTL	11222	936	1343
1st synthesis	ARNTL	11222	937	1345
1st synthesis	ARNTL	11222	938	1346
1st synthesis	ARNTL	11222	939	1339
1st synthesis	ARNTL	11222	940	1324
1st synthesis	ARNTL	11222	941	1316
1st synthesis	ARNTL	11222	942	1312
1st synthesis	ARNTL	11222	943	1302
1st synthesis	ARNTL	11222	944	1302
1st synthesis	ARNTL	11222	945	1302
1st synthesis	ARNTL	11222	946	1298
1st synthesis	ARNTL	11222	947	1300
1st synthesis	ARNTL	11222	948	1299
1st synthesis	ARNTL	11222	949	1279
1st synthesis	ARNTL	11222	950	1270
1st synthesis	ARNTL	11222	951	1264
1st synthesis	ARNTL	11222	952	1256
1st synthesis	ARNTL	11222	953	1239
1st synthesis	ARNTL	11222	954	1234
1st synthesis	ARNTL	11222	955	1235
1st synthesis	ARNTL	11222	956	1234
1st synthesis	ARNTL	11222	957	1231
1st synthesis	ARNTL	11222	958	1235
1st synthesis	ARNTL	11222	959	1231
1st synthesis	ARNTL	11222	960	1230
1st synthesis	ARNTL	11222	961	1227
1st synthesis	ARNTL	11222	962	1222
1st synthesis	ARNTL	11222	963	1222
1st synthesis	ARNTL	11222	964	1223
1st synthesis	ARNTL	11222	965	1222
1st synthesis	ARNTL	11222	966	1225
1st synthesis	ARNTL	11222	967	1226
1st synthesis	ARNTL	11222	968	1213
1st synthesis	ARNTL	11222	969	1212
1st synthesis	ARNTL	11222	970	1209
1st synthesis	ARNTL	11222	971	1200
1st synthesis	ARNTL	11222	972	1200
1st synthesis	ARNTL	11222	973	1190
1st synthesis	ARNTL	11222	974	1194
1st synthesis	ARNTL	11222	975	1202
1st synthesis	ARNTL	11222	976	1200
1st synthesis	ARNTL	11222	977	1196
1st synthesis	ARNTL	11222	978	1200
1st synthesis	ARNTL	11222	979	1201
1st synthesis	ARNTL	11222	980	1199
1st synthesis	ARNTL	11222	981	1199
1st synthesis	ARNTL	11222	982	1192
1st synthesis	ARNTL	11222	983	1196
1st synthesis	ARNTL	11222	984	1193
1st synthesis	ARNTL	11222	985	1186
1st synthesis	ARNTL	11222	986	1181
1st synthesis	ARNTL	11222	987	1174
1st synthesis	ARNTL	11222	988	1184
1st synthesis	ARNTL	11222	989	1169
1st synthesis	ARNTL	11222	990	1162
1st synthesis	ARNTL	11222	991	1166
1st synthesis	ARNTL	11222	992	1157
1st synthesis	ARNTL	11222	993	1152
1st synthesis	ARNTL	11222	994	1151
1st synthesis	ARNTL	11222	995	1150
1st synthesis	ARNTL	11222	996	1144
1st synthesis	ARNTL	11222	997	1137
1st synthesis	ARNTL	11222	998	1133
1st synthesis	ARNTL	11222	999	1129
1st synthesis	ARNTL	11222	1000	1125
1st synthesis	ARNTL	11222	1001	1132
1st synthesis	ARNTL	11222	1002	1128
1st synthesis	ARNTL	11222	1003	1124
1st synthesis	ARNTL	11222	1004	1128
1st synthesis	ARNTL	11222	1005	1134
1st synthesis	ARNTL	11222	1006	1131
1st synthesis	ARNTL	11222	1007	1138
1st synthesis	ARNTL	11222	1008	1134
1st synthesis	ARNTL	11222	1009	1137
1st synthesis	ARNTL	11222	1010	1140
1st synthesis	ARNTL	11222	1011	1140
1st synthesis	ARNTL	11222	1012	1145
1st synthesis	ARNTL	11222	1013	1146
1st synthesis	ARNTL	11222	1014	1142
1st synthesis	ARNTL	11222	1015	1141
1st synthesis	ARNTL	11222	1016	1151
1st synthesis	ARNTL	11222	1017	1150
1st synthesis	ARNTL	11222	1018	1149
1st synthesis	ARNTL	11222	1019	1159
1st synthesis	ARNTL	11222	1020	1152
1st synthesis	ARNTL	11222	1021	1149
1st synthesis	ARNTL	11222	1022	1171
1st synthesis	ARNTL	11222	1023	1172
1st synthesis	ARNTL	11222	1024	1176
1st synthesis	ARNTL	11222	1025	1181
1st synthesis	ARNTL	11222	1026	1181
1st synthesis	ARNTL	11222	1027	1178
1st synthesis	ARNTL	11222	1028	1178
1st synthesis	ARNTL	11222	1029	1179
1st synthesis	ARNTL	11222	1030	1183
1st synthesis	ARNTL	11222	1031	1185
1st synthesis	ARNTL	11222	1032	1187
1st synthesis	ARNTL	11222	1033	1193
1st synthesis	ARNTL	11222	1034	1195
1st synthesis	ARNTL	11222	1035	1209
1st synthesis	ARNTL	11222	1036	1211
1st synthesis	ARNTL	11222	1037	1208
1st synthesis	ARNTL	11222	1038	1210
1st synthesis	ARNTL	11222	1039	1216
1st synthesis	ARNTL	11222	1040	1220
1st synthesis	ARNTL	11222	1041	1224
1st synthesis	ARNTL	11222	1042	1226
1st synthesis	ARNTL	11222	1043	1228
1st synthesis	ARNTL	11222	1044	1237
1st synthesis	ARNTL	11222	1045	1236
1st synthesis	ARNTL	11222	1046	1237
1st synthesis	ARNTL	11222	1047	1241
1st synthesis	ARNTL	11222	1048	1244
1st synthesis	ARNTL	11222	1049	1236
1st synthesis	ARNTL	11222	1050	1238
1st synthesis	ARNTL	11222	1051	1235
1st synthesis	ARNTL	11222	1052	1236
1st synthesis	ARNTL	11222	1053	1242
1st synthesis	ARNTL	11222	1054	1246
1st synthesis	ARNTL	11222	1055	1245
1st synthesis	ARNTL	11222	1056	1255
1st synthesis	ARNTL	11222	1057	1266
1st synthesis	ARNTL	11222	1058	1268
1st synthesis	ARNTL	11222	1059	1270
1st synthesis	ARNTL	11222	1060	1277
1st synthesis	ARNTL	11222	1061	1293
1st synthesis	ARNTL	11222	1062	1295
1st synthesis	ARNTL	11222	1063	1295
1st synthesis	ARNTL	11222	1064	1291
1st synthesis	ARNTL	11222	1065	1291
1st synthesis	ARNTL	11222	1066	1288
1st synthesis	ARNTL	11222	1067	1300
1st synthesis	ARNTL	11222	1068	1304
1st synthesis	ARNTL	11222	1069	1306
1st synthesis	ARNTL	11222	1070	1297
1st synthesis	ARNTL	11222	1071	1298
1st synthesis	ARNTL	11222	1072	1293
1st synthesis	ARNTL	11222	1073	1292
1st synthesis	ARNTL	11222	1074	1289
1st synthesis	ARNTL	11222	1075	1286
1st synthesis	ARNTL	11222	1076	1277
1st synthesis	ARNTL	11222	1077	1280
1st synthesis	ARNTL	11222	1078	1288
1st synthesis	ARNTL	11222	1079	1286
1st synthesis	ARNTL	11222	1080	1289
1st synthesis	ARNTL	11222	1081	1291
1st synthesis	ARNTL	11222	1082	1298
1st synthesis	ARNTL	11222	1083	1305
1st synthesis	ARNTL	11222	1084	1308
1st synthesis	ARNTL	11222	1085	1318
1st synthesis	ARNTL	11222	1086	1317
1st synthesis	ARNTL	11222	1087	1317
1st synthesis	ARNTL	11222	1088	1323
1st synthesis	ARNTL	11222	1089	1327
1st synthesis	ARNTL	11222	1090	1333
1st synthesis	ARNTL	11222	1091	1336
1st synthesis	ARNTL	11222	1092	1352
1st synthesis	ARNTL	11222	1093	1358
1st synthesis	ARNTL	11222	1094	1367
1st synthesis	ARNTL	11222	1095	1372
1st synthesis	ARNTL	11222	1096	1381
1st synthesis	ARNTL	11222	1097	1380
1st synthesis	ARNTL	11222	1098	1383
1st synthesis	ARNTL	11222	1099	1391
1st synthesis	ARNTL	11222	1100	1393
1st synthesis	ARNTL	11222	1101	1395
1st synthesis	ARNTL	11222	1102	1400
1st synthesis	ARNTL	11222	1103	1399
1st synthesis	ARNTL	11222	1104	1406
1st synthesis	ARNTL	11222	1105	1400
1st synthesis	ARNTL	11222	1106	1393
1st synthesis	ARNTL	11222	1107	1402
1st synthesis	ARNTL	11222	1108	1402
1st synthesis	ARNTL	11222	1109	1412
1st synthesis	ARNTL	11222	1110	1415
1st synthesis	ARNTL	11222	1111	1418
1st synthesis	ARNTL	11222	1112	1421
1st synthesis	ARNTL	11222	1113	1421
1st synthesis	ARNTL	11222	1114	1416
1st synthesis	ARNTL	11222	1115	1414
1st synthesis	ARNTL	11222	1116	1420
1st synthesis	ARNTL	11222	1117	1430
1st synthesis	ARNTL	11222	1118	1424
1st synthesis	ARNTL	11222	1119	1424
1st synthesis	ARNTL	11222	1120	1430
1st synthesis	ARNTL	11222	1121	1426
1st synthesis	ARNTL	11222	1122	1429
1st synthesis	ARNTL	11222	1123	1430
1st synthesis	ARNTL	11222	1124	1435
1st synthesis	ARNTL	11222	1125	1435
1st synthesis	ARNTL	11222	1126	1436
1st synthesis	ARNTL	11222	1127	1436
1st synthesis	ARNTL	11222	1128	1440
1st synthesis	ARNTL	11222	1129	1441
1st synthesis	ARNTL	11222	1130	1442
1st synthesis	ARNTL	11222	1131	1441
1st synthesis	ARNTL	11222	1132	1452
1st synthesis	ARNTL	11222	1133	1456
1st synthesis	ARNTL	11222	1134	1459
1st synthesis	ARNTL	11222	1135	1458
1st synthesis	ARNTL	11222	1136	1461
1st synthesis	ARNTL	11222	1137	1462
1st synthesis	ARNTL	11222	1138	1459
1st synthesis	ARNTL	11222	1139	1456
1st synthesis	ARNTL	11222	1140	1457
1st synthesis	ARNTL	11222	1141	1456
1st synthesis	ARNTL	11222	1142	1462
1st synthesis	ARNTL	11222	1143	1464
1st synthesis	ARNTL	11222	1144	1468
1st synthesis	ARNTL	11222	1145	1470
1st synthesis	ARNTL	11222	1146	1465
1st synthesis	ARNTL	11222	1147	1478
1st synthesis	ARNTL	11222	1148	1476
1st synthesis	ARNTL	11222	1149	1475
1st synthesis	ARNTL	11222	1150	1476
1st synthesis	ARNTL	11222	1151	1474
1st synthesis	ARNTL	11222	1152	1472
1st synthesis	ARNTL	11222	1153	1466
1st synthesis	ARNTL	11222	1154	1471
1st synthesis	ARNTL	11222	1155	1473
1st synthesis	ARNTL	11222	1156	1468
1st synthesis	ARNTL	11222	1157	1470
1st synthesis	ARNTL	11222	1158	1470
1st synthesis	ARNTL	11222	1159	1468
1st synthesis	ARNTL	11222	1160	1468
1st synthesis	ARNTL	11222	1161	1479
1st synthesis	ARNTL	11222	1162	1486
1st synthesis	ARNTL	11222	1163	1492
1st synthesis	ARNTL	11222	1164	1502
1st synthesis	ARNTL	11222	1165	1506
1st synthesis	ARNTL	11222	1166	1503
1st synthesis	ARNTL	11222	1167	1497
1st synthesis	ARNTL	11222	1168	1494
1st synthesis	ARNTL	11222	1169	1499
1st synthesis	ARNTL	11222	1170	1507
1st synthesis	ARNTL	11222	1171	1512
1st synthesis	ARNTL	11222	1172	1501
1st synthesis	ARNTL	11222	1173	1503
1st synthesis	ARNTL	11222	1174	1507
1st synthesis	ARNTL	11222	1175	1505
1st synthesis	ARNTL	11222	1176	1507
1st synthesis	ARNTL	11222	1177	1511
1st synthesis	ARNTL	11222	1178	1517
1st synthesis	ARNTL	11222	1179	1524
1st synthesis	ARNTL	11222	1180	1518
1st synthesis	ARNTL	11222	1181	1520
1st synthesis	ARNTL	11222	1182	1522
1st synthesis	ARNTL	11222	1183	1520
1st synthesis	ARNTL	11222	1184	1521
1st synthesis	ARNTL	11222	1185	1529
1st synthesis	ARNTL	11222	1186	1515
1st synthesis	ARNTL	11222	1187	1505
1st synthesis	ARNTL	11222	1188	1497
1st synthesis	ARNTL	11222	1189	1497
1st synthesis	ARNTL	11222	1190	1499
1st synthesis	ARNTL	11222	1191	1503
1st synthesis	ARNTL	11222	1192	1510
1st synthesis	ARNTL	11222	1193	1515
1st synthesis	ARNTL	11222	1194	1519
1st synthesis	ARNTL	11222	1195	1527
1st synthesis	ARNTL	11222	1196	1527
1st synthesis	ARNTL	11222	1197	1528
1st synthesis	ARNTL	11222	1198	1527
1st synthesis	ARNTL	11222	1199	1529
1st synthesis	ARNTL	11222	1200	1523
1st synthesis	ARNTL	11222	1201	1515
1st synthesis	ARNTL	11222	1202	1512
1st synthesis	ARNTL	11222	1203	1514
1st synthesis	ARNTL	11222	1204	1519
1st synthesis	ARNTL	11222	1205	1510
1st synthesis	ARNTL	11222	1206	1512
1st synthesis	ARNTL	11222	1207	1518
1st synthesis	ARNTL	11222	1208	1518
1st synthesis	ARNTL	11222	1209	1514
1st synthesis	ARNTL	11222	1210	1512
1st synthesis	ARNTL	11222	1211	1508
1st synthesis	ARNTL	11222	1212	1504
1st synthesis	ARNTL	11222	1213	1502
1st synthesis	ARNTL	11222	1214	1501
1st synthesis	ARNTL	11222	1215	1497
1st synthesis	ARNTL	11222	1216	1499
1st synthesis	ARNTL	11222	1217	1503
1st synthesis	ARNTL	11222	1218	1504
1st synthesis	ARNTL	11222	1219	1504
1st synthesis	ARNTL	11222	1220	1503
1st synthesis	ARNTL	11222	1221	1501
1st synthesis	ARNTL	11222	1222	1494
1st synthesis	ARNTL	11222	1223	1483
1st synthesis	ARNTL	11222	1224	1478
1st synthesis	ARNTL	11222	1225	1477
1st synthesis	ARNTL	11222	1226	1472
1st synthesis	ARNTL	11222	1227	1473
1st synthesis	ARNTL	11222	1228	1471
1st synthesis	ARNTL	11222	1229	1462
1st synthesis	ARNTL	11222	1230	1459
1st synthesis	ARNTL	11222	1231	1469
1st synthesis	ARNTL	11222	1232	1460
1st synthesis	ARNTL	11222	1233	1446
1st synthesis	ARNTL	11222	1234	1440
1st synthesis	ARNTL	11222	1235	1434
1st synthesis	ARNTL	11222	1236	1429
1st synthesis	ARNTL	11222	1237	1423
1st synthesis	ARNTL	11222	1238	1413
1st synthesis	ARNTL	11222	1239	1406
1st synthesis	ARNTL	11222	1240	1411
1st synthesis	ARNTL	11222	1241	1407
1st synthesis	ARNTL	11222	1242	1401
1st synthesis	ARNTL	11222	1243	1405
1st synthesis	ARNTL	11222	1244	1406
1st synthesis	ARNTL	11222	1245	1397
1st synthesis	ARNTL	11222	1246	1389
1st synthesis	ARNTL	11222	1247	1386
1st synthesis	ARNTL	11222	1248	1375
1st synthesis	ARNTL	11222	1249	1365
1st synthesis	ARNTL	11222	1250	1360
1st synthesis	ARNTL	11222	1251	1354
1st synthesis	ARNTL	11222	1252	1353
1st synthesis	ARNTL	11222	1253	1351
1st synthesis	ARNTL	11222	1254	1353
1st synthesis	ARNTL	11222	1255	1348
1st synthesis	ARNTL	11222	1256	1344
1st synthesis	ARNTL	11222	1257	1338
1st synthesis	ARNTL	11222	1258	1335
1st synthesis	ARNTL	11222	1259	1337
1st synthesis	ARNTL	11222	1260	1331
1st synthesis	ARNTL	11222	1261	1330
1st synthesis	ARNTL	11222	1262	1320
1st synthesis	ARNTL	11222	1263	1311
1st synthesis	ARNTL	11222	1264	1306
1st synthesis	ARNTL	11222	1265	1305
1st synthesis	ARNTL	11222	1266	1300
1st synthesis	ARNTL	11222	1267	1293
1st synthesis	ARNTL	11222	1268	1287
1st synthesis	ARNTL	11222	1269	1280
1st synthesis	ARNTL	11222	1270	1278
1st synthesis	ARNTL	11222	1271	1269
1st synthesis	ARNTL	11222	1272	1266
1st synthesis	ARNTL	11222	1273	1265
1st synthesis	ARNTL	11222	1274	1268
1st synthesis	ARNTL	11222	1275	1270
1st synthesis	ARNTL	11222	1276	1264
1st synthesis	ARNTL	11222	1277	1254
1st synthesis	ARNTL	11222	1278	1240
1st synthesis	ARNTL	11222	1279	1226
1st synthesis	ARNTL	11222	1280	1220
1st synthesis	ARNTL	11222	1281	1214
1st synthesis	ARNTL	11222	1282	1214
1st synthesis	ARNTL	11222	1283	1216
1st synthesis	ARNTL	11222	1284	1207
1st synthesis	ARNTL	11222	1285	1199
1st synthesis	ARNTL	11222	1286	1199
1st synthesis	ARNTL	11222	1287	1199
1st synthesis	ARNTL	11222	1288	1192
1st synthesis	ARNTL	11222	1289	1177
1st synthesis	ARNTL	11222	1290	1177
1st synthesis	ARNTL	11222	1291	1171
1st synthesis	ARNTL	11222	1292	1164
1st synthesis	ARNTL	11222	1293	1157
1st synthesis	ARNTL	11222	1294	1154
1st synthesis	ARNTL	11222	1295	1142
1st synthesis	ARNTL	11222	1296	1138
1st synthesis	ARNTL	11222	1297	1132
1st synthesis	ARNTL	11222	1298	1121
1st synthesis	ARNTL	11222	1299	1115
1st synthesis	ARNTL	11222	1300	1110
1st synthesis	ARNTL	11222	1301	1104
1st synthesis	ARNTL	11222	1302	1102
1st synthesis	ARNTL	11222	1303	1095
1st synthesis	ARNTL	11222	1304	1091
1st synthesis	ARNTL	11222	1305	1088
1st synthesis	ARNTL	11222	1306	1079
1st synthesis	ARNTL	11222	1307	1081
1st synthesis	ARNTL	11222	1308	1081
1st synthesis	ARNTL	11222	1309	1070
1st synthesis	ARNTL	11222	1310	1067
1st synthesis	ARNTL	11222	1311	1063
1st synthesis	ARNTL	11222	1312	1057
1st synthesis	ARNTL	11222	1313	1055
1st synthesis	ARNTL	11222	1314	1045
1st synthesis	ARNTL	11222	1315	1038
1st synthesis	ARNTL	11222	1316	1036
1st synthesis	ARNTL	11222	1317	1036
1st synthesis	ARNTL	11222	1318	1024
1st synthesis	ARNTL	11222	1319	1009
1st synthesis	ARNTL	11222	1320	1000
1st synthesis	ARNTL	11222	1321	996
1st synthesis	ARNTL	11222	1322	986
1st synthesis	ARNTL	11222	1323	982
1st synthesis	ARNTL	11222	1324	973
1st synthesis	ARNTL	11222	1325	961
1st synthesis	ARNTL	11222	1326	964
1st synthesis	ARNTL	11222	1327	961
1st synthesis	ARNTL	11222	1328	951
1st synthesis	ARNTL	11222	1329	939
1st synthesis	ARNTL	11222	1330	935
1st synthesis	ARNTL	11222	1331	928
1st synthesis	ARNTL	11222	1332	927
1st synthesis	ARNTL	11222	1333	926
1st synthesis	ARNTL	11222	1334	921
1st synthesis	ARNTL	11222	1335	905
1st synthesis	ARNTL	11222	1336	891
1st synthesis	ARNTL	11222	1337	877
1st synthesis	ARNTL	11222	1338	875
1st synthesis	ARNTL	11222	1339	868
1st synthesis	ARNTL	11222	1340	857
1st synthesis	ARNTL	11222	1341	850
1st synthesis	ARNTL	11222	1342	843
1st synthesis	ARNTL	11222	1343	834
1st synthesis	ARNTL	11222	1344	826
1st synthesis	ARNTL	11222	1345	820
1st synthesis	ARNTL	11222	1346	816
1st synthesis	ARNTL	11222	1347	812
1st synthesis	ARNTL	11222	1348	808
1st synthesis	ARNTL	11222	1349	807
1st synthesis	ARNTL	11222	1350	799
1st synthesis	ARNTL	11222	1351	786
1st synthesis	ARNTL	11222	1352	783
1st synthesis	ARNTL	11222	1353	783
1st synthesis	ARNTL	11222	1354	780
1st synthesis	ARNTL	11222	1355	776
1st synthesis	ARNTL	11222	1356	777
1st synthesis	ARNTL	11222	1357	773
1st synthesis	ARNTL	11222	1358	767
1st synthesis	ARNTL	11222	1359	759
1st synthesis	ARNTL	11222	1360	756
1st synthesis	ARNTL	11222	1361	750
1st synthesis	ARNTL	11222	1362	747
1st synthesis	ARNTL	11222	1363	743
1st synthesis	ARNTL	11222	1364	738
1st synthesis	ARNTL	11222	1365	742
1st synthesis	ARNTL	11222	1366	738
1st synthesis	ARNTL	11222	1367	735
1st synthesis	ARNTL	11222	1368	735
1st synthesis	ARNTL	11222	1369	730
1st synthesis	ARNTL	11222	1370	725
1st synthesis	ARNTL	11222	1371	723
1st synthesis	ARNTL	11222	1372	718
1st synthesis	ARNTL	11222	1373	710
1st synthesis	ARNTL	11222	1374	711
1st synthesis	ARNTL	11222	1375	710
1st synthesis	ARNTL	11222	1376	710
1st synthesis	ARNTL	11222	1377	705
1st synthesis	ARNTL	11222	1378	703
1st synthesis	ARNTL	11222	1379	711
1st synthesis	ARNTL	11222	1380	706
1st synthesis	ARNTL	11222	1381	700
1st synthesis	ARNTL	11222	1382	692
1st synthesis	ARNTL	11222	1383	686
1st synthesis	ARNTL	11222	1384	689
1st synthesis	ARNTL	11222	1385	693
1st synthesis	ARNTL	11222	1386	685
1st synthesis	ARNTL	11222	1387	677
1st synthesis	ARNTL	11222	1388	679
1st synthesis	ARNTL	11222	1389	681
1st synthesis	ARNTL	11222	1390	674
1st synthesis	ARNTL	11222	1391	670
1st synthesis	ARNTL	11222	1392	663
1st synthesis	ARNTL	11222	1393	660
1st synthesis	ARNTL	11222	1394	658
1st synthesis	ARNTL	11222	1395	655
1st synthesis	ARNTL	11222	1396	652
1st synthesis	ARNTL	11222	1397	654
1st synthesis	ARNTL	11222	1398	648
1st synthesis	ARNTL	11222	1399	649
1st synthesis	ARNTL	11222	1400	644
1st synthesis	ARNTL	11222	1401	648
1st synthesis	ARNTL	11222	1402	644
1st synthesis	ARNTL	11222	1403	638
1st synthesis	ARNTL	11222	1404	638
1st synthesis	ARNTL	11222	1405	632
1st synthesis	ARNTL	11222	1406	626
1st synthesis	ARNTL	11222	1407	620
1st synthesis	ARNTL	11222	1408	614
1st synthesis	ARNTL	11222	1409	609
1st synthesis	ARNTL	11222	1410	606
1st synthesis	ARNTL	11222	1411	602
1st synthesis	ARNTL	11222	1412	598
1st synthesis	ARNTL	11222	1413	598
1st synthesis	ARNTL	11222	1414	599
1st synthesis	ARNTL	11222	1415	589
1st synthesis	ARNTL	11222	1416	579
1st synthesis	ARNTL	11222	1417	585
1st synthesis	ARNTL	11222	1418	589
1st synthesis	ARNTL	11222	1419	595
1st synthesis	ARNTL	11222	1420	591
1st synthesis	ARNTL	11222	1421	591
1st synthesis	ARNTL	11222	1422	594
1st synthesis	ARNTL	11222	1423	595
1st synthesis	ARNTL	11222	1424	591
1st synthesis	ARNTL	11222	1425	592
1st synthesis	ARNTL	11222	1426	593
1st synthesis	ARNTL	11222	1427	588
1st synthesis	ARNTL	11222	1428	589
1st synthesis	ARNTL	11222	1429	592
1st synthesis	ARNTL	11222	1430	587
1st synthesis	ARNTL	11222	1431	581
1st synthesis	ARNTL	11222	1432	579
1st synthesis	ARNTL	11222	1433	577
1st synthesis	ARNTL	11222	1434	575
1st synthesis	ARNTL	11222	1435	572
1st synthesis	ARNTL	11222	1436	573
1st synthesis	ARNTL	11222	1437	571
1st synthesis	ARNTL	11222	1438	571
1st synthesis	ARNTL	11222	1439	570
1st synthesis	ARNTL	11222	1440	577
1st synthesis	ARNTL	11222	1441	580
1st synthesis	ARNTL	11222	1442	579
1st synthesis	ARNTL	11222	1443	580
1st synthesis	ARNTL	11222	1444	581
1st synthesis	ARNTL	11222	1445	578
1st synthesis	ARNTL	11222	1446	572
1st synthesis	ARNTL	11222	1447	571
1st synthesis	ARNTL	11222	1448	568
1st synthesis	ARNTL	11222	1449	565
1st synthesis	ARNTL	11222	1450	564
1st synthesis	ARNTL	11222	1451	564
1st synthesis	ARNTL	11222	1452	567
1st synthesis	ARNTL	11222	1453	566
1st synthesis	ARNTL	11222	1454	564
1st synthesis	ARNTL	11222	1455	563
1st synthesis	ARNTL	11222	1456	558
1st synthesis	ARNTL	11222	1457	557
1st synthesis	ARNTL	11222	1458	559
1st synthesis	ARNTL	11222	1459	556
1st synthesis	ARNTL	11222	1460	556
1st synthesis	ARNTL	11222	1461	555
1st synthesis	ARNTL	11222	1462	556
1st synthesis	ARNTL	11222	1463	554
1st synthesis	ARNTL	11222	1464	554
1st synthesis	ARNTL	11222	1465	553
1st synthesis	ARNTL	11222	1466	557
1st synthesis	ARNTL	11222	1467	562
1st synthesis	ARNTL	11222	1468	559
1st synthesis	ARNTL	11222	1469	559
1st synthesis	ARNTL	11222	1470	562
1st synthesis	ARNTL	11222	1471	556
1st synthesis	ARNTL	11222	1472	560
1st synthesis	ARNTL	11222	1473	563
1st synthesis	ARNTL	11222	1474	563
1st synthesis	ARNTL	11222	1475	562
1st synthesis	ARNTL	11222	1476	561
1st synthesis	ARNTL	11222	1477	566
1st synthesis	ARNTL	11222	1478	568
1st synthesis	ARNTL	11222	1479	573
1st synthesis	ARNTL	11222	1480	576
1st synthesis	ARNTL	11222	1481	578
1st synthesis	ARNTL	11222	1482	580
1st synthesis	ARNTL	11222	1483	582
1st synthesis	ARNTL	11222	1484	578
1st synthesis	ARNTL	11222	1485	581
1st synthesis	ARNTL	11222	1486	590
1st synthesis	ARNTL	11222	1487	593
1st synthesis	ARNTL	11222	1488	596
1st synthesis	ARNTL	11222	1489	595
1st synthesis	ARNTL	11222	1490	604
1st synthesis	ARNTL	11222	1491	601
1st synthesis	ARNTL	11222	1492	604
1st synthesis	ARNTL	11222	1493	604
1st synthesis	ARNTL	11222	1494	605
1st synthesis	ARNTL	11222	1495	606
1st synthesis	ARNTL	11222	1496	613
1st synthesis	ARNTL	11222	1497	617
1st synthesis	ARNTL	11222	1498	618
1st synthesis	ARNTL	11222	1499	619
1st synthesis	ARNTL	11222	1500	617
1st synthesis	ARNTL	11222	1501	614
1st synthesis	ARNTL	11222	1502	616
1st synthesis	ARNTL	11222	1503	615
1st synthesis	ARNTL	11222	1504	616
1st synthesis	ARNTL	11222	1505	625
1st synthesis	ARNTL	11222	1506	621
1st synthesis	ARNTL	11222	1507	624
1st synthesis	ARNTL	11222	1508	623
1st synthesis	ARNTL	11222	1509	620
1st synthesis	ARNTL	11222	1510	618
1st synthesis	ARNTL	11222	1511	619
1st synthesis	ARNTL	11222	1512	618
1st synthesis	ARNTL	11222	1513	618
1st synthesis	ARNTL	11222	1514	620
1st synthesis	ARNTL	11222	1515	624
1st synthesis	ARNTL	11222	1516	629
1st synthesis	ARNTL	11222	1517	623
1st synthesis	ARNTL	11222	1518	622
1st synthesis	ARNTL	11222	1519	623
1st synthesis	ARNTL	11222	1520	625
1st synthesis	ARNTL	11222	1521	622
1st synthesis	ARNTL	11222	1522	627
1st synthesis	ARNTL	11222	1523	630
1st synthesis	ARNTL	11222	1524	635
1st synthesis	ARNTL	11222	1525	641
1st synthesis	ARNTL	11222	1526	643
1st synthesis	ARNTL	11222	1527	647
1st synthesis	ARNTL	11222	1528	644
1st synthesis	ARNTL	11222	1529	645
1st synthesis	ARNTL	11222	1530	641
1st synthesis	ARNTL	11222	1531	641
1st synthesis	ARNTL	11222	1532	651
1st synthesis	ARNTL	11222	1533	660
1st synthesis	ARNTL	11222	1534	659
1st synthesis	ARNTL	11222	1535	658
1st synthesis	ARNTL	11222	1536	662
1st synthesis	ARNTL	11222	1537	664
1st synthesis	ARNTL	11222	1538	668
1st synthesis	ARNTL	11222	1539	667
1st synthesis	ARNTL	11222	1540	672
1st synthesis	ARNTL	11222	1541	674
1st synthesis	ARNTL	11222	1542	670
1st synthesis	ARNTL	11222	1543	671
1st synthesis	ARNTL	11222	1544	665
1st synthesis	ARNTL	11222	1545	673
1st synthesis	ARNTL	11222	1546	676
1st synthesis	ARNTL	11222	1547	674
1st synthesis	ARNTL	11222	1548	673
1st synthesis	ARNTL	11222	1549	674
1st synthesis	ARNTL	11222	1550	670
1st synthesis	ARNTL	11222	1551	676
1st synthesis	ARNTL	11222	1552	679
1st synthesis	ARNTL	11222	1553	677
1st synthesis	ARNTL	11222	1554	677
1st synthesis	ARNTL	11222	1555	688
1st synthesis	ARNTL	11222	1556	687
1st synthesis	ARNTL	11222	1557	689
1st synthesis	ARNTL	11222	1558	696
1st synthesis	ARNTL	11222	1559	696
1st synthesis	ARNTL	11222	1560	696
1st synthesis	ARNTL	11222	1561	693
1st synthesis	ARNTL	11222	1562	696
1st synthesis	ARNTL	11222	1563	691
1st synthesis	ARNTL	11222	1564	690
1st synthesis	ARNTL	11222	1565	693
1st synthesis	ARNTL	11222	1566	697
1st synthesis	ARNTL	11222	1567	698
1st synthesis	ARNTL	11222	1568	701
1st synthesis	ARNTL	11222	1569	700
1st synthesis	ARNTL	11222	1570	695
1st synthesis	ARNTL	11222	1571	696
1st synthesis	ARNTL	11222	1572	696
1st synthesis	ARNTL	11222	1573	697
1st synthesis	ARNTL	11222	1574	697
1st synthesis	ARNTL	11222	1575	691
1st synthesis	ARNTL	11222	1576	694
1st synthesis	ARNTL	11222	1577	696
1st synthesis	ARNTL	11222	1578	701
1st synthesis	ARNTL	11222	1579	700
1st synthesis	ARNTL	11222	1580	708
1st synthesis	ARNTL	11222	1581	711
1st synthesis	ARNTL	11222	1582	707
1st synthesis	ARNTL	11222	1583	710
1st synthesis	ARNTL	11222	1584	709
1st synthesis	ARNTL	11222	1585	715
1st synthesis	ARNTL	11222	1586	716
1st synthesis	ARNTL	11222	1587	724
1st synthesis	ARNTL	11222	1588	722
1st synthesis	ARNTL	11222	1589	724
1st synthesis	ARNTL	11222	1590	727
1st synthesis	ARNTL	11222	1591	723
1st synthesis	ARNTL	11222	1592	723
1st synthesis	ARNTL	11222	1593	730
1st synthesis	ARNTL	11222	1594	732
1st synthesis	ARNTL	11222	1595	737
1st synthesis	ARNTL	11222	1596	742
1st synthesis	ARNTL	11222	1597	742
1st synthesis	ARNTL	11222	1598	748
1st synthesis	ARNTL	11222	1599	748
1st synthesis	ARNTL	11222	1600	751
1st synthesis	ARNTL	11222	1601	758
1st synthesis	ARNTL	11222	1602	766
1st synthesis	ARNTL	11222	1603	763
1st synthesis	ARNTL	11222	1604	758
1st synthesis	ARNTL	11222	1605	765
1st synthesis	ARNTL	11222	1606	775
1st synthesis	ARNTL	11222	1607	771
1st synthesis	ARNTL	11222	1608	769
1st synthesis	ARNTL	11222	1609	776
1st synthesis	ARNTL	11222	1610	772
1st synthesis	ARNTL	11222	1611	777
1st synthesis	ARNTL	11222	1612	776
1st synthesis	ARNTL	11222	1613	777
1st synthesis	ARNTL	11222	1614	780
1st synthesis	ARNTL	11222	1615	783
1st synthesis	ARNTL	11222	1616	783
1st synthesis	ARNTL	11222	1617	784
1st synthesis	ARNTL	11222	1618	786
1st synthesis	ARNTL	11222	1619	786
1st synthesis	ARNTL	11222	1620	783
1st synthesis	ARNTL	11222	1621	785
1st synthesis	ARNTL	11222	1622	784
1st synthesis	ARNTL	11222	1623	787
1st synthesis	ARNTL	11222	1624	794
1st synthesis	ARNTL	11222	1625	796
1st synthesis	ARNTL	11222	1626	803
1st synthesis	ARNTL	11222	1627	802
1st synthesis	ARNTL	11222	1628	802
1st synthesis	ARNTL	11222	1629	804
1st synthesis	ARNTL	11222	1630	800
1st synthesis	ARNTL	11222	1631	804
1st synthesis	ARNTL	11222	1632	807
1st synthesis	ARNTL	11222	1633	803
1st synthesis	ARNTL	11222	1634	808
1st synthesis	ARNTL	11222	1635	812
1st synthesis	ARNTL	11222	1636	809
1st synthesis	ARNTL	11222	1637	808
1st synthesis	ARNTL	11222	1638	813
1st synthesis	ARNTL	11222	1639	822
1st synthesis	ARNTL	11222	1640	822
1st synthesis	ARNTL	11222	1641	822
1st synthesis	ARNTL	11222	1642	822
1st synthesis	ARNTL	11222	1643	828
1st synthesis	ARNTL	11222	1644	827
1st synthesis	ARNTL	11222	1645	823
1st synthesis	ARNTL	11222	1646	819
1st synthesis	ARNTL	11222	1647	812
1st synthesis	ARNTL	11222	1648	812
1st synthesis	ARNTL	11222	1649	812
1st synthesis	ARNTL	11222	1650	807
1st synthesis	ARNTL	11222	1651	809
1st synthesis	ARNTL	11222	1652	809
1st synthesis	ARNTL	11222	1653	816
1st synthesis	ARNTL	11222	1654	823
1st synthesis	ARNTL	11222	1655	827
1st synthesis	ARNTL	11222	1656	823
1st synthesis	ARNTL	11222	1657	818
1st synthesis	ARNTL	11222	1658	818
1st synthesis	ARNTL	11222	1659	812
1st synthesis	ARNTL	11222	1660	810
1st synthesis	ARNTL	11222	1661	809
1st synthesis	ARNTL	11222	1662	810
1st synthesis	ARNTL	11222	1663	806
1st synthesis	ARNTL	11222	1664	802
1st synthesis	ARNTL	11222	1665	800
1st synthesis	ARNTL	11222	1666	801
1st synthesis	ARNTL	11222	1667	807
1st synthesis	ARNTL	11222	1668	807
1st synthesis	ARNTL	11222	1669	805
1st synthesis	ARNTL	11222	1670	802
1st synthesis	ARNTL	11222	1671	802
1st synthesis	ARNTL	11222	1672	801
1st synthesis	ARNTL	11222	1673	808
1st synthesis	ARNTL	11222	1674	804
1st synthesis	ARNTL	11222	1675	798
1st synthesis	ARNTL	11222	1676	794
1st synthesis	ARNTL	11222	1677	793
1st synthesis	ARNTL	11222	1678	799
1st synthesis	ARNTL	11222	1679	800
1st synthesis	ARNTL	11222	1680	801
1st synthesis	ARNTL	11222	1681	806
1st synthesis	ARNTL	11222	1682	807
1st synthesis	ARNTL	11222	1683	806
1st synthesis	ARNTL	11222	1684	803
1st synthesis	ARNTL	11222	1685	806
1st synthesis	ARNTL	11222	1686	804
1st synthesis	ARNTL	11222	1687	812
1st synthesis	ARNTL	11222	1688	817
1st synthesis	ARNTL	11222	1689	826
1st synthesis	ARNTL	11222	1690	831
1st synthesis	ARNTL	11222	1691	834
1st synthesis	ARNTL	11222	1692	838
1st synthesis	ARNTL	11222	1693	842
1st synthesis	ARNTL	11222	1694	840
1st synthesis	ARNTL	11222	1695	841
1st synthesis	ARNTL	11222	1696	836
1st synthesis	ARNTL	11222	1697	844
1st synthesis	ARNTL	11222	1698	846
1st synthesis	ARNTL	11222	1699	843
1st synthesis	ARNTL	11222	1700	845
1st synthesis	ARNTL	11222	1701	849
1st synthesis	ARNTL	11222	1702	852
1st synthesis	ARNTL	11222	1703	851
1st synthesis	ARNTL	11222	1704	847
1st synthesis	ARNTL	11222	1705	853
1st synthesis	ARNTL	11222	1706	861
1st synthesis	ARNTL	11222	1707	863
1st synthesis	ARNTL	11222	1708	862
1st synthesis	ARNTL	11222	1709	866
1st synthesis	ARNTL	11222	1710	867
1st synthesis	ARNTL	11222	1711	865
1st synthesis	ARNTL	11222	1712	867
1st synthesis	ARNTL	11222	1713	865
1st synthesis	ARNTL	11222	1714	870
1st synthesis	ARNTL	11222	1715	873
1st synthesis	ARNTL	11222	1716	874
1st synthesis	ARNTL	11222	1717	875
1st synthesis	ARNTL	11222	1718	874
1st synthesis	ARNTL	11222	1719	875
1st synthesis	ARNTL	11222	1720	872
1st synthesis	ARNTL	11222	1721	867
1st synthesis	ARNTL	11222	1722	867
1st synthesis	ARNTL	11222	1723	866
1st synthesis	ARNTL	11222	1724	868
1st synthesis	ARNTL	11222	1725	876
1st synthesis	ARNTL	11222	1726	880
1st synthesis	ARNTL	11222	1727	882
1st synthesis	ARNTL	11222	1728	886
1st synthesis	ARNTL	11222	1729	884
1st synthesis	ARNTL	11222	1730	886
1st synthesis	ARNTL	11222	1731	885
1st synthesis	ARNTL	11222	1732	889
1st synthesis	ARNTL	11222	1733	894
1st synthesis	ARNTL	11222	1734	895
1st synthesis	ARNTL	11222	1735	890
1st synthesis	ARNTL	11222	1736	889
1st synthesis	ARNTL	11222	1737	896
1st synthesis	ARNTL	11222	1738	897
1st synthesis	ARNTL	11222	1739	892
1st synthesis	ARNTL	11222	1740	896
1st synthesis	ARNTL	11222	1741	892
1st synthesis	ARNTL	11222	1742	886
1st synthesis	ARNTL	11222	1743	882
1st synthesis	ARNTL	11222	1744	884
1st synthesis	ARNTL	11222	1745	885
1st synthesis	ARNTL	11222	1746	883
1st synthesis	ARNTL	11222	1747	887
1st synthesis	ARNTL	11222	1748	886
1st synthesis	ARNTL	11222	1749	893
1st synthesis	ARNTL	11222	1750	897
1st synthesis	ARNTL	11222	1751	893
1st synthesis	ARNTL	11222	1752	898
1st synthesis	ARNTL	11222	1753	896
1st synthesis	ARNTL	11222	1754	896
1st synthesis	ARNTL	11222	1755	898
1st synthesis	ARNTL	11222	1756	895
1st synthesis	ARNTL	11222	1757	897
1st synthesis	ARNTL	11222	1758	897
1st synthesis	ARNTL	11222	1759	898
1st synthesis	ARNTL	11222	1760	904
1st synthesis	ARNTL	11222	1761	911
1st synthesis	ARNTL	11222	1762	908
1st synthesis	ARNTL	11222	1763	910
1st synthesis	ARNTL	11222	1764	910
1st synthesis	ARNTL	11222	1765	910
1st synthesis	ARNTL	11222	1766	914
1st synthesis	ARNTL	11222	1767	921
1st synthesis	ARNTL	11222	1768	917
1st synthesis	ARNTL	11222	1769	916
1st synthesis	ARNTL	11222	1770	913
1st synthesis	ARNTL	11222	1771	917
1st synthesis	ARNTL	11222	1772	908
1st synthesis	ARNTL	11222	1773	902
1st synthesis	ARNTL	11222	1774	907
1st synthesis	ARNTL	11222	1775	914
1st synthesis	ARNTL	11222	1776	914
1st synthesis	ARNTL	11222	1777	913
1st synthesis	ARNTL	11222	1778	916
1st synthesis	ARNTL	11222	1779	916
1st synthesis	ARNTL	11222	1780	913
1st synthesis	ARNTL	11222	1781	915
1st synthesis	ARNTL	11222	1782	916
1st synthesis	ARNTL	11222	1783	918
1st synthesis	ARNTL	11222	1784	918
1st synthesis	ARNTL	11222	1785	920
1st synthesis	ARNTL	11222	1786	921
1st synthesis	ARNTL	11222	1787	917
1st synthesis	ARNTL	11222	1788	917
1st synthesis	ARNTL	11222	1789	909
1st synthesis	ARNTL	11222	1790	912
1st synthesis	ARNTL	11222	1791	921
1st synthesis	ARNTL	11222	1792	925
1st synthesis	ARNTL	11222	1793	928
1st synthesis	ARNTL	11222	1794	935
1st synthesis	ARNTL	11222	1795	938
1st synthesis	ARNTL	11222	1796	944
1st synthesis	ARNTL	11222	1797	940
1st synthesis	ARNTL	11222	1798	939
1st synthesis	ARNTL	11222	1799	939
1st synthesis	ARNTL	11222	1800	945
1st synthesis	ARNTL	11222	1801	946
1st synthesis	ARNTL	11222	1802	946
1st synthesis	ARNTL	11222	1803	946
1st synthesis	ARNTL	11222	1804	944
1st synthesis	ARNTL	11222	1805	949
1st synthesis	ARNTL	11222	1806	954
1st synthesis	ARNTL	11222	1807	951
1st synthesis	ARNTL	11222	1808	954
1st synthesis	ARNTL	11222	1809	956
1st synthesis	ARNTL	11222	1810	954
1st synthesis	ARNTL	11222	1811	950
1st synthesis	ARNTL	11222	1812	948
1st synthesis	ARNTL	11222	1813	953
1st synthesis	ARNTL	11222	1814	954
1st synthesis	ARNTL	11222	1815	959
1st synthesis	ARNTL	11222	1816	959
1st synthesis	ARNTL	11222	1817	956
1st synthesis	ARNTL	11222	1818	957
1st synthesis	ARNTL	11222	1819	951
1st synthesis	ARNTL	11222	1820	947
1st synthesis	ARNTL	11222	1821	948
1st synthesis	ARNTL	11222	1822	950
1st synthesis	ARNTL	11222	1823	943
1st synthesis	ARNTL	11222	1824	942
1st synthesis	ARNTL	11222	1825	943
1st synthesis	ARNTL	11222	1826	944
1st synthesis	ARNTL	11222	1827	944
1st synthesis	ARNTL	11222	1828	936
1st synthesis	ARNTL	11222	1829	933
1st synthesis	ARNTL	11222	1830	935
1st synthesis	ARNTL	11222	1831	933
1st synthesis	ARNTL	11222	1832	940
1st synthesis	ARNTL	11222	1833	939
1st synthesis	ARNTL	11222	1834	942
1st synthesis	ARNTL	11222	1835	934
1st synthesis	ARNTL	11222	1836	930
1st synthesis	ARNTL	11222	1837	933
1st synthesis	ARNTL	11222	1838	927
1st synthesis	ARNTL	11222	1839	921
1st synthesis	ARNTL	11222	1840	912
1st synthesis	ARNTL	11222	1841	901
1st synthesis	ARNTL	11222	1842	897
1st synthesis	ARNTL	11222	1843	898
1st synthesis	ARNTL	11222	1844	899
1st synthesis	ARNTL	11222	1845	901
1st synthesis	ARNTL	11222	1846	893
1st synthesis	ARNTL	11222	1847	896
1st synthesis	ARNTL	11222	1848	896
1st synthesis	ARNTL	11222	1849	890
1st synthesis	ARNTL	11222	1850	886
1st synthesis	ARNTL	11222	1851	885
1st synthesis	ARNTL	11222	1852	881
1st synthesis	ARNTL	11222	1853	878
1st synthesis	ARNTL	11222	1854	875
1st synthesis	ARNTL	11222	1855	869
1st synthesis	ARNTL	11222	1856	860
1st synthesis	ARNTL	11222	1857	849
1st synthesis	ARNTL	11222	1858	843
1st synthesis	ARNTL	11222	1859	836
1st synthesis	ARNTL	11222	1860	827
1st synthesis	ARNTL	11222	1861	817
1st synthesis	ARNTL	11222	1862	811
1st synthesis	ARNTL	11222	1863	800
1st synthesis	ARNTL	11222	1864	789
1st synthesis	ARNTL	11222	1865	783
1st synthesis	ARNTL	11222	1866	782
1st synthesis	ARNTL	11222	1867	778
1st synthesis	ARNTL	11222	1868	769
1st synthesis	ARNTL	11222	1869	758
1st synthesis	ARNTL	11222	1870	745
1st synthesis	ARNTL	11222	1871	740
1st synthesis	ARNTL	11222	1872	728
1st synthesis	ARNTL	11222	1873	709
1st synthesis	ARNTL	11222	1874	529
1st synthesis	ARNTL	11222	1875	335
1st synthesis	STAT1	4126	1	1492
1st synthesis	STAT1	4126	2	1514
1st synthesis	STAT1	4126	3	1526
1st synthesis	STAT1	4126	4	1538
1st synthesis	STAT1	4126	5	1564
1st synthesis	STAT1	4126	6	1578
1st synthesis	STAT1	4126	7	1594
1st synthesis	STAT1	4126	8	1610
1st synthesis	STAT1	4126	9	1618
1st synthesis	STAT1	4126	10	1630
1st synthesis	STAT1	4126	11	1640
1st synthesis	STAT1	4126	12	1650
1st synthesis	STAT1	4126	13	1660
1st synthesis	STAT1	4126	14	1668
1st synthesis	STAT1	4126	15	1678
1st synthesis	STAT1	4126	16	1696
1st synthesis	STAT1	4126	17	1711
1st synthesis	STAT1	4126	18	1719
1st synthesis	STAT1	4126	19	1730
1st synthesis	STAT1	4126	20	1739
1st synthesis	STAT1	4126	21	1750
1st synthesis	STAT1	4126	22	1770
1st synthesis	STAT1	4126	23	1791
1st synthesis	STAT1	4126	24	1800
1st synthesis	STAT1	4126	25	1816
1st synthesis	STAT1	4126	26	1823
1st synthesis	STAT1	4126	27	1806
1st synthesis	STAT1	4126	28	1803
1st synthesis	STAT1	4126	29	1806
1st synthesis	STAT1	4126	30	1813
1st synthesis	STAT1	4126	31	1811
1st synthesis	STAT1	4126	32	1800
1st synthesis	STAT1	4126	33	1806
1st synthesis	STAT1	4126	34	1797
1st synthesis	STAT1	4126	35	1790
1st synthesis	STAT1	4126	36	1788
1st synthesis	STAT1	4126	37	1788
1st synthesis	STAT1	4126	38	1787
1st synthesis	STAT1	4126	39	1788
1st synthesis	STAT1	4126	40	1789
1st synthesis	STAT1	4126	41	1672
1st synthesis	STAT1	4126	42	1678
1st synthesis	STAT1	4126	43	1688
1st synthesis	STAT1	4126	44	1695
1st synthesis	STAT1	4126	45	1697
1st synthesis	STAT1	4126	46	1693
1st synthesis	STAT1	4126	47	1682
1st synthesis	STAT1	4126	48	1677
1st synthesis	STAT1	4126	49	1669
1st synthesis	STAT1	4126	50	1681
1st synthesis	STAT1	4126	51	1670
1st synthesis	STAT1	4126	52	1662
1st synthesis	STAT1	4126	53	1659
1st synthesis	STAT1	4126	54	1653
1st synthesis	STAT1	4126	55	1660
1st synthesis	STAT1	4126	56	1666
1st synthesis	STAT1	4126	57	1672
1st synthesis	STAT1	4126	58	1678
1st synthesis	STAT1	4126	59	1686
1st synthesis	STAT1	4126	60	1684
1st synthesis	STAT1	4126	61	1689
1st synthesis	STAT1	4126	62	1682
1st synthesis	STAT1	4126	63	1684
1st synthesis	STAT1	4126	64	1686
1st synthesis	STAT1	4126	65	1687
1st synthesis	STAT1	4126	66	1696
1st synthesis	STAT1	4126	67	1696
1st synthesis	STAT1	4126	68	1695
1st synthesis	STAT1	4126	69	1696
1st synthesis	STAT1	4126	70	1690
1st synthesis	STAT1	4126	71	1691
1st synthesis	STAT1	4126	72	1698
1st synthesis	STAT1	4126	73	1710
1st synthesis	STAT1	4126	74	1712
1st synthesis	STAT1	4126	75	1714
1st synthesis	STAT1	4126	76	1721
1st synthesis	STAT1	4126	77	1719
1st synthesis	STAT1	4126	78	1715
1st synthesis	STAT1	4126	79	1720
1st synthesis	STAT1	4126	80	1739
1st synthesis	STAT1	4126	81	1747
1st synthesis	STAT1	4126	82	1768
1st synthesis	STAT1	4126	83	1767
1st synthesis	STAT1	4126	84	1777
1st synthesis	STAT1	4126	85	1775
1st synthesis	STAT1	4126	86	1787
1st synthesis	STAT1	4126	87	1794
1st synthesis	STAT1	4126	88	1792
1st synthesis	STAT1	4126	89	1798
1st synthesis	STAT1	4126	90	1809
1st synthesis	STAT1	4126	91	1825
1st synthesis	STAT1	4126	92	1832
1st synthesis	STAT1	4126	93	1834
1st synthesis	STAT1	4126	94	1840
1st synthesis	STAT1	4126	95	1851
1st synthesis	STAT1	4126	96	1859
1st synthesis	STAT1	4126	97	1868
1st synthesis	STAT1	4126	98	1879
1st synthesis	STAT1	4126	99	1887
1st synthesis	STAT1	4126	100	1899
1st synthesis	STAT1	4126	101	1903
1st synthesis	STAT1	4126	102	1901
1st synthesis	STAT1	4126	103	1907
1st synthesis	STAT1	4126	104	1920
1st synthesis	STAT1	4126	105	1929
1st synthesis	STAT1	4126	106	1946
1st synthesis	STAT1	4126	107	1956
1st synthesis	STAT1	4126	108	1962
1st synthesis	STAT1	4126	109	1961
1st synthesis	STAT1	4126	110	1963
1st synthesis	STAT1	4126	111	1958
1st synthesis	STAT1	4126	112	1968
1st synthesis	STAT1	4126	113	1971
1st synthesis	STAT1	4126	114	1978
1st synthesis	STAT1	4126	115	1986
1st synthesis	STAT1	4126	116	1981
1st synthesis	STAT1	4126	117	1985
1st synthesis	STAT1	4126	118	1988
1st synthesis	STAT1	4126	119	1994
1st synthesis	STAT1	4126	120	1999
1st synthesis	STAT1	4126	121	2017
[truncated: 11,708 more rows]

## Sheet: Supp.Fig.1e&g
ORF Capture-Seq as a versatile method for targeted identification of full-length isoforms
Sheynkman et al., 2020
Supplementary Figures 1e & 1g
Capture category	MBP	HSP90AB1	ARNTL	STAT1	ZNF268	3 TFs total	Intra-assay CV
No capture rep1	94.7727	4.95034	0.154129	0.114834	0.0079515	0.276914
No capture rep2	93.0386	6.54755	0.231409	0.16879	0.013671	0.41387
IDT Day A rep 1	1.5075	0.881174	59.3351	34.4744	3.80176	97.6113
IDT Day A rep 2	1.11314	0.939109	50.412	42.645	4.89077	97.9478
IDT Day A rep 3	1.42026	0.90665	52.2095	39.6294	5.83417	97.6731	0.183226
IDT Day B rep 1	8.94731	12.0745	46.1135	28.0694	4.79523	78.9782
IDT Day B rep 2	10.8032	12.4189	46.1857	25.916	4.67618	76.7779
IDT Day B rep 3	12.6756	14.1265	40.8681	26.4252	5.90461	73.1979	3.82277
OCS Day A rep 1	3.58093	0.153381	47.2212	46.3536	2.69091	96.2657
OCS Day A rep 2	7.70275	0.240886	47.4444	42.0502	2.56173	92.0564
OCS Day A rep 3	9.18708	0.225831	51.7737	36.3418	2.47156	90.5871	3.1703
OCS Day B rep 1 (1st synthesis)	14.6914	1.32223	51.7444	27.3128	4.92918	83.9863
OCS Day B rep 2 (1st synthesis)	16.446	1.67766	51.7178	24.4071	5.75146	81.8763
OCS Day B rep 3 (1st synthesis)	18.8779	1.65248	46.0925	27.0592	6.31789	79.4696	2.76359
OCS Day B rep 1 (2nd synthesis)	15.8442	1.03819	55.583	23.0214	4.51323	83.1177
OCS Day B rep 2 (2nd synthesis)	17.0447	1.25933	46.1063	29.8191	5.77058	81.6959
OCS Day B rep 3 (2nd synthesis)	17.7138	1.05509	49.7668	26.1047	5.35962	81.2311	1.19843

## Sheet: Supp.Fig.1f
ORF Capture-Seq as a versatile method for targeted identification of full-length isoforms
Sheynkman et al., 2020
Supplementary Figure 1f
Capture category	ARNTL	STAT1	ZNF268
IDT Day A rep 1	59.3351	34.4744	3.80176
IDT Day A rep 2	50.412	42.645	4.89077
IDT Day A rep 3	52.2095	39.6294	5.83417
IDT Day B rep 1	46.1135	28.0694	4.79523
IDT Day B rep 2	46.1857	25.916	4.67618
IDT Day B rep 3	40.8681	26.4252	5.90461
OCS Day A rep 1	47.2212	46.3536	2.69091
OCS Day A rep 2	47.4444	42.0502	2.56173
OCS Day A rep 3	51.7737	36.3418	2.47156
OCS Day B rep 1 (1st synthesis)	51.7444	27.3128	4.92918
OCS Day B rep 2 (1st synthesis)	51.7178	24.4071	5.75146
OCS Day B rep 3 (1st synthesis)	46.0925	27.0592	6.31789
OCS Day B rep 1 (2nd synthesis)	55.583	23.0214	4.51323
OCS Day B rep 2 (2nd synthesis)	46.1063	29.8191	5.77058
OCS Day B rep 3 (2nd synthesis)	49.7668	26.1047	5.35962

## Sheet: Supp.Fig.1h
ORF Capture-Seq as a versatile method for targeted identification of full-length isoforms
Sheynkman et al., 2020
Supplementary Figure 1h
GENCODE gene ID	Gene	Category	Input cDNA	No probe control	IDT	OCS 1st synthesis	OCS 2nd synthesis
ENSG00000133794.17	ARNTL	target	54.5958	67.1718	300656	312576	331908
ENSG00000167996.15	FTH1	background	11622	8028.06	1538.43	3438.77	3616.55
ENSG00000115415.18	STAT1	target	49.6798	24.5233	159047	171390	157007
ENSG00000090612.20	ZNF268	target	76.029	0	78640	77821.3	65410
ENSG00000198804.2	MT-CO1	background	29201.9	52213.7	11418.5	13751	11724.9
ENSG00000198712.1	MT-CO2	background	33318.5	18569.4	5782.33	3265.21	7735.59
ENSG00000198938.2	MT-CO3	background	30256.8	23507.9	4602.78	7042.88	10596.2
ENSG00000197971.14	MBP	background	22854.1	34698.8	74376.3	113017	124105
ENSG00000198727.2	MT-CYB	background	12597.1	35611	8111.81	11080.1	8692.46
ENSG00000210151.2	MT-TS1	background	6564.53	31479.1	0	23294.8	11959.9
ENSG00000198886.2	MT-ND4	background	8090.85	39676.5	7648.68	12291.9	8356.1
ENSG00000198899.2	MT-ATP6	background	13969.4	18925.4	5288.66	7571.88	9367.28
ENSG00000198888.2	MT-ND1	background	12660.7	52159.8	8252.8	11145.2	10938
ENSG00000198763.3	MT-ND2	background	7902.37	31773.8	5986.18	6368.51	5454.15
ENSG00000210082.2	MT-RNR2	background	14565.6	12580.1	1818.86	3557.61	3963.84
ENSG00000228253.1	MT-ATP8	background	9682.24	9956.91	0	4222.99	5400.75
ENSG00000212907.2	MT-ND4L	background	5118.76	27920.7	3923.51	5583.87	4670.12
ENSG00000209082.1	MT-TL1	background	2993.68	48111.8	0	15090.3	22730.6
ENSG00000077549.17	CAPZB	background	555.126	448.65	451.749	183.017	120.367
ENSG00000168090.9	COPS6	background	193.463	159.798	135.677	67.875	157.039
ENSG00000117632.22	STMN1	background	3080.13	4379.9	1101.84	632.599	932.272
ENSG00000154146.12	NRGN	background	1379.6	2694.12	407.473	506.359	645.749
ENSG00000118816.9	CCNI	background	449.413	133.599	2123.02	149.342	43.9672
ENSG00000074317.10	SNCB	background	1560.68	4098.77	357.606	419.823	708.089
ENSG00000263620.1	RP11-599B13.6	background	1258.24	1216.67	433.234	0	338.703
ENSG00000123560.13	PLP1	background	6172.43	9568.4	1108.06	1190.59	688.13
ENSG00000132639.12	SNAP25	background	5114.36	6892.25	601.676	787.967	663.09
ENSG00000096384.19	HSP90AB1	background	655.172	579.027	47792.3	2720.9	1901.31
ENSG00000162734.12	PEA15	background	842.102	1856.75	2457.55	372.612	214.868
ENSG00000268203.1	CTD-2396E7.9	background	807.479	0	0	0	572.454
ENSG00000187514.16	PTMA	background	2453.96	2749.38	726.348	667.677	598.607
ENSG00000111669.14	TPI1	background	2407.11	3195.84	597.725	1503.5	1024.71
ENSG00000170315.13	UBB	background	3187.13	2574.98	724.978	451.557	915.675
ENSG00000203396.3	RP11-217O12.1	background	4879.19	770.591	3225.88	3152.47	4048.42
ENSG00000123416.15	TUBA1B	background	1884.59	1326.99	17339.7	1655.63	2593.1
ENSG00000160014.16	CALM3	background	2593.03	7040.43	1068.18	1006.24	977.351
ENSG00000198786.2	MT-ND5	background	1456.14	9209.32	1305.16	1960.3	1078.54
ENSG00000258017.1	RP11-386G11.10	background	934.296	2006	49143.9	1739.05	2435.72
ENSG00000198695.2	MT-ND6	background	960.531	6834.48	1850.26	2223.86	950.182
ENSG00000087086.14	FTL	background	4196.38	3533.72	722.845	801.171	1276.15
ENSG00000143933.16	CALM2	background	6051.37	3258.28	559.626	395.194	705.27
ENSG00000088986.10	DYNLL1	background	2423.16	642.793	306.393	453.56	324.635
ENSG00000220205.8	VAMP2	background	1275.47	4958.02	1158.95	1567.28	969.714
ENSG00000255252.3	RP1-65P5.3	background	0	0	0	0	0
ENSG00000090266.12	NDUFB2	background	1415.21	313.814	0	235.119	0
ENSG00000015592.16	STMN4	background	1370.5	988.097	120.353	423.706	171.562
ENSG00000211459.2	MT-RNR1	background	5247.01	1976.53	1465.02	242.034	649.892
ENSG00000170296.9	GABARAP	background	561.153	752.806	866.584	317.093	529.33
ENSG00000166913.12	YWHAB	background	321.874	168.916	43.5787	67.5536	132.719
ENSG00000244274.7	DBNDD2	background	1417.84	2479.83	441.113	514.085	422.869
ENSG00000075624.13	ACTB	background	1970.14	3216.59	504.782	700.828	842.802
ENSG00000248527.1	MTATP6P1	background	1810.85	2999.1	528.866	1305.5	1575.03
ENSG00000111775.2	COX6A1	background	2630.4	501.737	324.749	0	0
ENSG00000198840.2	MT-ND3	background	2018.68	1138.98	0	0	168.611
ENSG00000172020.12	GAP43	background	1152.43	1472.19	497.733	223.328	345.935
ENSG00000131143.8	COX4I1	background	2304	653.198	239.798	463.19	262.739
ENSG00000111640.14	GAPDH	background	2848	5272.96	1322.47	1318.34	1172.81
ENSG00000099901.16	RANBP1	background	484.084	126.938	0	188.554	107.891
ENSG00000123159.15	GIPC1	background	61.94	132.07	860.413	0	0
ENSG00000126247.10	CAPNS1	background	395.211	159.31	337.913	0	0
ENSG00000111716.12	LDHB	background	1223.58	1495.72	0	225.631	360.594
ENSG00000233870.1	AC007881.4	background	0	0	0	0	0
ENSG00000162188.5	GNG3	background	1448.63	913.553	0	531.223	406.237
ENSG00000042753.11	AP2S1	background	322.871	0	0	100.658	224.298
ENSG00000125970.11	RALY	background	150.215	122.905	155.755	0	23.2629
ENSG00000236824.2	BCYRN1	background	678.882	0	0	0	0
ENSG00000101439.8	CST3	background	2407.15	1921.92	182.031	448.143	667.976
ENSG00000241468.7	ATP5J2	background	1145.47	0	0	0	112.931
ENSG00000185883.11	ATP6V0C	background	1342.23	1213.48	757.969	317.016	440.887
ENSG00000167552.13	TUBA1A	background	790.564	1851.3	21180.8	1102.04	1775.6
ENSG00000178980.14	SEPW1	background	1321.25	849.368	181.478	166.708	268.664
ENSG00000105649.9	RAB3A	background	1586.12	2624.08	702.451	614.181	684.437
ENSG00000089220.4	PEBP1	background	1859.64	1922.59	330.502	463.179	516.935
ENSG00000149925.17	ALDOA	background	1817.02	2873.49	752.32	522.145	397.901
ENSG00000154723.12	ATP5J	background	704.974	360.768	0	0	82.183
ENSG00000166681.13	NGFRAP1	background	1680.38	1331.3	850.545	107.257	244.202
ENSG00000087460.24	GNAS	background	865.032	772.35	279.084	263.369	430.499
ENSG00000112335.14	SNX3	background	306.966	442.798	710.487	87.5891	100.511
ENSG00000166165.12	CKB	background	1133.31	1260.91	491.842	376.061	342.028
ENSG00000132507.17	EIF5A	background	338.195	642.717	471.247	69.1663	102.395
ENSG00000131871.14	VIMP	background	209.697	0	0	0	0
ENSG00000109846.7	CRYAB	background	1495.74	645.021	0	0	106.272
ENSG00000139970.16	RTN1	background	1772.87	2079.3	175.486	251.671	514.981
ENSG00000106367.13	AP1S1	background	430.689	482.622	446.099	168.786	130.795
ENSG00000115310.17	RTN4	background	1813.03	1652.74	491.655	372.85	305.769
ENSG00000108387.14	2020-09-04	background	1072.74	1352.71	212.409	416.777	266.562
ENSG00000135916.15	ITM2C	background	529.988	1012.59	65.9685	149.959	157.198
ENSG00000089280.18	FUS	background	75.2962	182.995	0	199.253	114.334
ENSG00000251562.7	MALAT1	background	4301.32	660.314	717.679	611.504	821.703
ENSG00000034713.7	GABARAPL2	background	800.98	60.0479	272.269	152.341	366.788
ENSG00000172757.12	CFL1	background	1534.82	1265.34	483.291	239.899	321.876
ENSG00000148690.11	FRA10AC1	background	41.4038	17.0077	214.889	0	26.1869
ENSG00000131508.15	UBE2D2	background	158.368	103.451	0	25.5711	39.0236
ENSG00000163032.11	VSNL1	background	1999.11	2685.88	512.188	523.78	372.544
ENSG00000127445.13	PIN1	background	844.345	1706.05	308.253	536.315	485.729
ENSG00000120885.21	CLU	background	1447.42	2423.59	587.5	903.714	667.678
ENSG00000147604.13	RPL7	background	982.019	423.479	217.237	0	0
ENSG00000067225.17	PKM	background	1265.28	1355.63	223.31	122.539	107.97
ENSG00000196683.10	TOMM7	background	545.832	0	0	0	0
ENSG00000173915.14	USMG5	background	685.001	0	0	0	0
ENSG00000260025.1	RP11-490M8.1	background	0	0	0	0	155.172
ENSG00000130748.6	TMEM160	background	424.439	0	262.522	0	213.243
ENSG00000133169.5	BEX1	background	1308.94	649.038	184.454	362.989	156.001
ENSG00000115286.19	NDUFS7	background	258.742	193.937	0	0	0
ENSG00000180304.14	OAZ2	background	202.27	253.71	80.1297	40.8711	0
ENSG00000128739.21	SNRPN	background	1547.84	2067.6	446.898	450.872	358.287
ENSG00000160678.11	S100A1	background	497.29	381.251	373.377	0	81.3247
ENSG00000147684.7	NDUFB9	background	770.37	323.884	0	0	224.298
ENSG00000113558.18	SKP1	background	1402.73	1514.96	181.237	343.758	453.558
ENSG00000104904.12	OAZ1	background	1882.01	1173.37	519.526	325.531	339.31
ENSG00000134590.13	FAM127A	background	808.539	986.778	125.565	441.257	292.27
ENSG00000188229.5	TUBB4B	background	170.585	339.257	86.0472	0	76.7594
ENSG00000137154.12	RPS6	background	637.699	216.662	184.728	52.5991	104.14
ENSG00000053438.8	NNAT	background	629.023	1248	488.484	245.524	320.387
ERCC-00074	ERCC-00074	background	0	1005.37	0	172.418	478.595
ENSG00000125534.9	PPDPF	background	532.308	788.675	183.369	270.74	103.448
ENSG00000230330.1	HMGN2P3	background	0	0	0	0	0
ENSG00000278017.1	RP11-120K19.4	background	0	0	559.093	0	0
ENSG00000143774.16	GUK1	background	374.165	556.219	190.572	0	258.981
ENSG00000105290.11	APLP1	background	590.634	1110.3	108.088	68.5547	212.701
ENSG00000184752.12	NDUFA12	background	631.772	0	0	132.862	237.971
ENSG00000167815.11	PRDX2	background	754.382	313.136	265.375	510.354	267.982
ENSG00000183978.7	COA3	background	138.108	0	0	104.183	118.75
ENSG00000187735.13	TCEA1	background	63.3132	108.197	126.842	0	0
ENSG00000267458.1	CTC-425F1.4	background	0	0	0	0	0
ENSG00000105640.12	RPL18A	background	676.231	406.166	522.843	0	0
ENSG00000184524.5	CEND1	background	548.83	538.385	256.021	477.941	152.318
ENSG00000145335.15	SNCA	background	740.406	918.597	0	102.48	132.576
ENSG00000100316.15	RPL3	background	1057.96	935.459	113.247	151.341	350.048
ENSG00000117410.13	ATP6V0B	background	1002.06	549.916	279.037	383.742	394.979
ENSG00000099622.13	CIRBP	background	265.275	319.445	223.467	0	131.162
ENSG00000254762.1	RP11-867G23.2	background	0	0	0	0	0
ENSG00000241837.6	ATP5O	background	702.39	65.6175	0	248.782	95.3423
ENSG00000169567.11	HINT1	background	981.157	122.034	0	0	282.216
ENSG00000101460.12	MAP1LC3A	background	723.871	570.637	244.503	159.976	258.21
ENSG00000170035.15	UBE2E3	background	292.552	42.3368	360.876	0	117.711
ENSG00000136950.13	ARPC5L	background	211.733	258.89	109.661	55.3578	0
ENSG00000258663.1	RP11-123M6.2	background	0	0	0	13.6538	0
ENSG00000269968.1	RP5-940J5.9	background	0	447.231	1296.8	0	223.309
ENSG00000243449.6	C4orf48	background	165.495	0	0	224.627	0
ENSG00000105696.8	TMEM59L	background	534.598	707.585	174.993	178.052	145.852
ENSG00000241188.3	RN7SL165P	background	0	0	1007.84	2861.45	1095.08
ENSG00000219200.11	RNASEK	background	300.618	127.37	309.412	145.889	112.084
ENSG00000159199.13	ATP5G1	background	1172.59	0	0	0	0
ENSG00000099624.7	ATP5D	background	702.812	512.118	241.659	264.649	0
ENSG00000156976.16	EIF4A2	background	1435.38	1070.45	144.057	224.862	65.8543
ENSG00000109475.16	RPL34	background	1121.62	0	0	0	0
ENSG00000198131.13	ZNF544	background	0	0	0	74.3313	29.1795
ENSG00000171159.4	C9orf16	background	613.93	369.772	0	0	65.1356
ENSG00000115350.11	POLE4	background	113.586	0	235.255	0	0
ENSG00000175550.7	DRAP1	background	150.498	613.193	155.666	447.665	110.651
ENSG00000136003.15	ISCU	background	648.091	424.453	0	76.8865	0
ENSG00000130255.12	RPL36	background	621.248	181.64	0	89.506	131.592
ENSG00000162244.10	RPL29	background	359.298	0	0	0	256.256
ENSG00000167641.10	PPP1R14A	background	703.826	229.327	375.553	132.324	122.526
ENSG00000128245.14	YWHAH	background	1052.81	841.535	304.658	272.321	318.824
ENSG00000151552.11	QDPR	background	736.322	1168.51	114.39	57.65	267.889
ENSG00000189403.14	HMGB1	background	875.815	1196.42	194.821	0	55.1685
ENSG00000160307.9	S100B	background	1266.13	892.204	191.539	267.421	102.226
ENSG00000184702.18	2020-09-05	background	415.552	518.698	89.059	142.95	99.5944
ENSG00000277586.2	NEFL	background	1161.31	2000.18	147.465	339.237	204.445
ENSG00000173660.11	UQCRH	background	388.176	116.03	0	0	0
ENSG00000133134.11	BEX2	background	282.76	343.09	0	0	149.035
ENSG00000088832.16	FKBP1A	background	482.441	1306.36	0	311.993	271.406
ENSG00000100604.12	CHGA	background	320.542	971.675	199.489	306.729	219.895
ENSG00000140319.10	SRP14	background	815.963	169.958	140.256	0	161.937
ENSG00000131095.12	GFAP	background	665.693	1497.14	169.228	109.353	186.708
ENSG00000173812.10	EIF1	background	1454.9	934.252	58.2072	218.903	358.534
ENSG00000122705.16	CLTA	background	398.699	280.919	155.666	77.3408	107.102
ENSG00000197746.13	PSAP	background	989.995	1713.64	70.0061	179.177	147.029
ENSG00000130558.19	OLFM1	background	436.238	520.379	301.908	75.1213	46.0366
ENSG00000205542.10	TMSB4X	background	5410.43	659.266	0	269.554	227.798
ENSG00000162300.11	ZFPL1	background	139.722	0	0	0	0
ENSG00000184009.9	ACTG1	background	1073.77	897.387	162.452	207.072	145.307
ENSG00000267062.1	CTD-2659N19.10	background	0	435.729	723.281	0	0
ENSG00000063180.8	CA11	background	387.238	950.79	75.2907	269.28	247.751
ENSG00000203879.11	GDI1	background	648.267	1660.27	417.035	336.866	165.073
ENSG00000198668.10	CALM1	background	1459.2	1486.29	324.417	493.252	511.129
ENSG00000143153.12	ATP1B1	background	680.694	794.556	147.116	188.032	66.0778
ENSG00000259781.1	RP11-673C5.1	background	176.133	425.253	1.05104	0	220.073
ENSG00000172270.18	BSG	background	386.812	1202.13	174.625	177.69	103.778
ENSG00000189058.8	APOD	background	980.375	207.92	0	66.2935	76.7396
ENSG00000211450.9	C11orf31	background	62.3747	88.9313	0	0	0
ENSG00000070087.13	PFN2	background	1196.32	957.859	78.3176	141.173	186.069
ENSG00000105402.7	NAPA	background	267.034	308.857	0	38.5819	90.3526
ENSG00000154096.13	THY1	background	828.646	741.34	0	300.499	100.624
ENSG00000109180.14	OCIAD1	background	510.31	422.954	122.722	112.524	212.695
ENSG00000177733.6	HNRNPA0	background	32.7954	5.79283	175.23	7.62422	9.04381
ENSG00000163634.11	THOC7	background	50.103	0	0	77.2495	133.531
ENSG00000096092.5	TMEM14A	background	499.778	243.14	0	308.27	133.227
ENSG00000125968.8	ID1	background	0	0	0	0	0
ENSG00000135390.17	ATP5G2	background	167.992	0	0	0	70.438
ENSG00000133872.13	SARAF	background	688.451	1047.88	139.464	249.889	133.687
ENSG00000149932.16	TMEM219	background	198.177	180.801	0	152.875	44.0572
ENSG00000108953.16	YWHAE	background	1359.94	1159.87	421.262	312.526	251.534
ENSG00000109971.13	HSPA8	background	842.041	767.848	152.236	155.52	113.799
ENSG00000142937.11	RPS8	background	232.117	211.119	0	0	0
ENSG00000143549.19	TPM3	background	348.432	139.828	68.5436	35.1048	38.9455
ENSG00000132471.11	WBP2	background	648.012	884.478	80.0782	416.749	153.142
ENSG00000158526.7	TSR2	background	238.344	401.515	92.6322	0	0
ENSG00000176788.8	BASP1	background	447.465	193.733	0	41.7313	24.4
ENSG00000174886.12	NDUFA11	background	0	0	0	0	0
ENSG00000180957.17	PITPNB	background	87.7446	0	189.051	0	0
ENSG00000166441.12	RPL27A	background	8.46366	0	0	0	8.11058
ENSG00000132879.13	FBXO44	background	190.392	159.059	0	96.3595	110.181
ENSG00000236611.1	AP000343.2	background	0	0	0	0	0
ENSG00000173267.13	SNCG	background	406.323	387.763	251.406	234.5	199.41
ENSG00000259112.2	NDUFC2-KCTD14	background	215.56	0	0	0	0
ENSG00000105254.11	TBCB	background	436.282	480.85	0	0	130.756
ENSG00000142396.10	ERVK3-1	background	31.3095	0	0	49.3467	28.7617
ENSG00000128524.4	ATP6V1F	background	468.541	376.091	0	233.246	264.525
ENSG00000149923.13	PPP4C	background	72.1051	44.07	112.026	0	0
ENSG00000213760.10	ATP6V1G2	background	748.031	502.663	0	90.5663	135.932
ENSG00000174748.18	RPL15	background	891.323	782.772	0	193.288	82.1645
ENSG00000177954.11	RPS27	background	493.325	0	0	0	0
ENSG00000172216.5	CEBPB	background	0	0	352.605	0	0
ENSG00000126432.13	PRDX5	background	589.575	138.386	451.646	0	200.246
ENSG00000167770.11	OTUB1	background	130.066	370.643	85.4574	123.773	76.2583
ENSG00000106615.9	RHEB	background	564.721	616.707	66.0734	33.8693	148.845
ENSG00000184905.8	TCEAL2	background	264.2	375.691	0	139.661	197.693
ENSG00000143183.16	TMCO1	background	45.5898	53.6702	0	195.611	0
ENSG00000166171.12	DPCD	background	0	0	0	0	0
ENSG00000130731.15	C16orf13	background	113.586	270.019	0	0	0
ENSG00000162585.16	C1orf86	background	74.4547	45.3186	0	0	60.0055
ENSG00000105258.8	POLR2I	background	115.958	67.3122	171.986	0	48.8065
ENSG00000112695.11	COX7A2	background	277.504	166.264	0	193.872	0
ENSG00000171314.8	PGAM1	background	805.504	418.488	227.798	116.363	204.36
ENSG00000144834.13	TAGLN3	background	736.943	697.174	0	169.515	94.6772
ENSG00000260011.2	RP13-20L14.1	background	0	0	0	0	0
ENSG00000134248.13	LAMTOR5	background	221.508	0	0	0	0
ENSG00000099817.11	POLR2E	background	216.12	269.519	94.3465	0	119.1
ENSG00000105193.8	RPS16	background	217.294	0	0	0	0
ENSG00000214548.14	MEG3	background	1050.8	1828.3	87.3738	431.415	198.557
ENSG00000118271.9	TTR	background	1208.25	444.595	162.145	241.142	353.343
ENSG00000187094.11	CCK	background	877.352	303.488	223.067	95.2375	123.261
ENSG00000232112.3	TMA7	background	433.411	129.029	0	0	87.3449
ENSG00000258985.1	RP11-368P15.3	background	0	0	0	0	0
ENSG00000156298.12	TSPAN7	background	1054.8	743.52	72.4469	74.1055	217.067
ENSG00000105669.13	COPE	background	199.849	154.16	0	131.126	0
ENSG00000229119.3	CTB-63M22.1	background	0	0	0	0	0
ENSG00000179262.9	RAD23A	background	214.615	222.396	80.5229	0	27.5996
ENSG00000143420.18	ENSA	background	387.875	294.6	131.45	201.315	150.398
ENSG00000141522.11	ARHGDIA	background	326.576	356.089	239.34	115.593	65.5744
ENSG00000154277.12	UCHL1	background	775.166	1004.22	126.713	101.912	147.38
ENSG00000213465.7	ARL2	background	609.64	308.853	0	234.797	135.232
ENSG00000149357.9	LAMTOR1	background	202.544	247.187	251.637	126.317	36.6024
ENSG00000089693.10	MLF2	background	572.619	824.189	140.012	317.637	84.0165
ENSG00000130520.10	LSM4	background	352.488	28.6135	0	0	89.4299
ENSG00000104833.11	TUBB4A	background	511.585	1730.4	429.489	161.056	255.011
ENSG00000123349.13	PFDN5	background	1592.75	121.139	0	0	330.827
ENSG00000021300.13	PLEKHB1	background	652.266	619.454	136.412	209.617	163.878
ENSG00000105993.14	DNAJB6	background	705.404	227.898	0	44.6346	78.1983
ENSG00000133612.18	AGAP3	background	96.4483	19.3996	220.935	0	0
ENSG00000100362.12	PVALB	background	0	0	0	233.442	0
ENSG00000130540.13	SULT4A1	background	316.204	129.71	109.368	140.723	16.5494
ENSG00000046653.14	GPM6B	background	476.261	452.038	138.387	73.5178	24.9952
ENSG00000145354.9	CISD2	background	56.1812	157.037	58.2889	0	56.2037
ENSG00000173786.16	CNP	background	676.845	802.814	260.291	268.182	224.33
ENSG00000182196.13	ARL6IP4	background	191.608	160.083	197.924	273.909	63.6339
ENSG00000166313.18	APBB1	background	370.207	834	0	201.49	88.041
ENSG00000014641.17	MDH1	background	1287.07	1136.91	0	0	279.067
ENSG00000122026.10	RPL21	background	1927.54	152.058	397.743	0	222.566
ENSG00000135472.8	FAIM2	background	294.296	265.488	196.244	0	77.2088
ENSG00000133318.13	RTN3	background	1290.91	1324.94	0	103.534	180.852
ENSG00000071553.16	ATP6AP1	background	188.695	335.004	195.731	33.4538	58.8831
ENSG00000143947.13	RPS27A	background	818.399	0	0	0	66.0191
ENSG00000268191.1	CTD-2396E7.10	background	55.1993	3181.3	697.393	705.603	323.083
ENSG00000206172.8	HBA1	background	128.131	123.866	0	0	200.301
ENSG00000236830.6	CBR3-AS1	background	0	0	0	0	0
ENSG00000169230.9	PRELID1	background	74.8031	99.6708	0	63.6498	36.8798
ENSG00000166091.19	CMTM5	background	80.4215	48.4222	232.208	96.9303	127.708
ENSG00000175130.6	MARCKSL1	background	424.497	878.672	165.032	42.0531	24.5849
ENSG00000102109.8	PCSK1N	background	652.391	113.49	0	216.42	249.921
ENSG00000161203.13	AP2M1	background	840.944	960.098	143.058	429.29	300.212
ENSG00000103145.10	HCFC1R1	background	426.507	198.685	590.999	0	77.4428
ENSG00000006015.17	C19orf60	background	61.7963	0	0	0	0
ENSG00000104964.14	AES	background	266.549	375.189	0	44.665	0
ENSG00000122545.18	2020-09-07	background	1246.46	970.557	106.205	0	88.9698
ENSG00000147403.16	RPL10	background	431.462	173.547	0	216.286	74.3504
ENSG00000135404.11	CD63	background	489.577	111.585	0	136.749	76.9834
ENSG00000148925.10	BTBD10	background	135.994	87.7156	2773.91	1311.9	1160.21
ENSG00000105404.10	RABAC1	background	550.733	230.798	0	289.505	275.842
ENSG00000182220.14	ATP6AP2	background	479.276	67.3439	85.3988	86.956	39.8217
ENSG00000188536.12	HBA2	background	0	0	0	0	195.769
ENSG00000158552.12	ZFAND2B	background	0	0	178.64	81.6852	0
ENSG00000197958.12	RPL12	background	453.312	108.672	0	133.403	202.911
ENSG00000092096.16	SLC22A17	background	212.014	672.876	181.357	56.6057	166.413
ENSG00000214736.7	TOMM6	background	269.543	237.058	0	0	0
ENSG00000004059.10	ARF5	background	394.995	641.955	272.54	68.1578	157.674
ENSG00000108848.15	LUC7L3	background	44.9239	27.5931	0	0	20.9702
ENSG00000140307.10	GTF2A2	background	254.917	35.254	0	0	0
ENSG00000180817.11	PPA1	background	442.28	265.839	0	56.7993	0
ENSG00000256338.2	RPL41P2	background	0	0	0	0	0
ENSG00000125462.16	C1orf61	background	349.19	251.507	0	0	59.6476
ENSG00000196507.10	TCEAL3	background	130.234	508.546	0	67.4544	78.0462
ENSG00000180398.11	MCFD2	background	87.6802	13.1072	0	0	0
ENSG00000071859.14	FAM50A	background	68.9349	42.1566	0	108.243	0
ENSG00000106028.10	SSBP1	background	360.2	0	0	0	0
ENSG00000171476.21	HOPX	background	408.035	782.319	306.736	0	49.3634
ENSG00000111906.17	HDDC2	background	280.771	270.971	0	165.444	92.0966
ENSG00000105701.15	FKBP8	background	289.552	1155.31	245.759	125.274	142.385
ENSG00000112667.12	DNPH1	background	0	0	0	0	0
ENSG00000125868.15	DSTN	background	531.702	620.605	0	18.8363	55.5961
ENSG00000166780.10	C16orf45	background	191.188	208.797	0	0	64.7873
ENSG00000172428.10	MYEOV2	background	529.069	204.594	0	0	128.596
ENSG00000105223.19	PLD3	background	386.138	1082.69	217.72	185.579	260.085
ENSG00000092199.17	HNRNPC	background	410.965	555.456	168.859	0	54.23
ENSG00000269893.6	SNHG8	background	166.592	0	0	0	69.932
ENSG00000149273.14	RPS3	background	555.311	384.086	0	155.239	103.724
ENSG00000125971.16	DYNLRB1	background	248.336	0	0	0	69.5572
ENSG00000176956.12	LY6H	background	218.184	198.696	0	83.6695	90.0504
ENSG00000108774.14	RAB5C	background	108.133	331.535	84.0743	42.8236	74.0401
ENSG00000116459.10	ATP5F1	background	246.803	98.9051	0	0	0
ENSG00000128989.10	ARPP19	background	1414.84	764.123	206.489	631.51	240.91
ENSG00000128609.14	NDUFA5	background	870.581	373.485	100.228	260.55	118.279
ENSG00000159176.13	CSRP1	background	292.963	167.424	0	87.5892	63.5956
ENSG00000172809.12	RPL38	background	333.752	0	0	167.992	123.302
ENSG00000232859.9	LYRM9	background	80.3395	325.161	0	225.401	0
ENSG00000122566.20	HNRNPA2B1	background	396.178	548.909	0	83.4625	73.1999
ENSG00000116288.12	PARK7	background	853.943	128.344	138.541	100.349	318.034
ENSG00000106399.11	RPA3	background	43.7443	26.8743	0	0	0
ENSG00000165795.23	NDRG2	background	599.898	973.816	133.633	337.662	233.327
ENSG00000092841.18	MYL6	background	564.058	277.549	0	364.019	340.221
ENSG00000111674.8	ENO2	background	837.325	942.61	561.643	111.033	173.46
ENSG00000084207.15	GSTP1	background	310.341	62.8685	0	117.461	0
ENSG00000161016.17	RPL8	background	556.854	264.962	160.475	160.205	178.698
ENSG00000268854.1	CTD-2545M3.2	background	0	0	0	0	0
ENSG00000130770.17	ATPIF1	background	1085.89	156.244	0	0	0
ENSG00000221946.7	FXYD7	background	153.778	185.232	237.969	0	114.257
ENSG00000102804.14	TSC22D1	background	432.45	502.295	92.8557	131.224	116.046
ENSG00000005486.16	RHBDD2	background	332.569	304.803	0	197.212	137.033
ENSG00000182154.7	MRPL41	background	37.3666	45.6545	0	0	0
ENSG00000157216.15	SSBP3	background	57.6945	70.7094	132.007	21.6321	0
ENSG00000146540.14	C7orf50	background	149.188	318.993	0	58.3699	198.189
ENSG00000167658.15	EEF2	background	201.795	397.934	125.684	129.964	89.3995
ENSG00000197006.13	METTL9	background	100.86	0	0	78.1779	0
ENSG00000110955.8	ATP5B	background	388.413	417.222	0	0	90.3526
ENSG00000150991.14	UBC	background	611.79	676.853	49.8716	394.853	163.906
ENSG00000160799.11	CCDC12	background	48.4633	0	0	299.454	86.3556
ENSG00000182809.10	CRIP2	background	288.161	383.269	74.7042	38.1768	178.838
ENSG00000117450.13	PRDX1	background	575.282	58.6956	0	0	128.961
ENSG00000181061.13	HIGD1A	background	1151.06	869.741	109.951	0	186.708
ENSG00000055950.16	MRPL43	background	224.935	0	0	0	0
ENSG00000160781.15	PAQR6	background	439.107	825.158	88.3647	134.823	212.412
ENSG00000100138.13	NHP2L1	background	222.433	373.549	189.632	0	56.1141
ENSG00000137726.16	FXYD6	background	635.038	1067.12	192.408	299.811	184.854
ENSG00000196465.10	MYL6B	background	71.8459	87.8273	0	73.4352	0
ENSG00000163536.12	SERPINI1	background	512.892	486.71	73.2503	262.19	131.631
ENSG00000269145.2	AC007192.6	background	0	0	0	204.154	0
ENSG00000105401.8	CDC37	background	141.18	103.84	0	89.33	52.1671
ENSG00000132963.7	POMP	background	210.803	42.9612	0	0	32.0527
ENSG00000117419.14	ERI3	background	140.289	128.66	108.99	42.4624	32
ENSG00000177556.11	ATOX1	background	270.077	0	0	0	0
ENSG00000169442.8	CD52	background	0	0	0	0	0
ENSG00000165264.10	NDUFB6	background	421.752	101.334	0	0	141.388
ENSG00000177156.10	TALDO1	background	76.963	46.9976	0	0	0
ENSG00000104435.13	STMN2	background	354.348	242.075	61.2679	31.4595	82.8827
ENSG00000152583.12	SPARCL1	background	618.283	908.957	106.929	82.5868	16.1915
ENSG00000184205.14	TSPYL2	background	213.402	300.39	47.4606	48.9795	57.6892
ENSG00000104888.9	SLC17A7	background	172.523	407.407	44.7679	23.1226	40.8748
ENSG00000127914.16	AKAP9	background	0	0	213.5	0	0
ENSG00000128951.13	DUT	background	138.586	83.6939	0	0	0
ENSG00000115268.9	RPS15	background	628.649	0	0	0	0
ENSG00000143819.12	EPHX1	background	0	100.198	84.7026	0	50.4111
ENSG00000204231.10	RXRB	background	75.3246	111.338	328.349	0	14.2586
ENSG00000184983.9	NDUFA6	background	315.175	329.156	0	0	0
ENSG00000227051.6	C14orf132	background	27.048	13.3738	0	0	0
ENSG00000168734.13	PKIG	background	208.024	97.7043	129.208	0	37.5194
ENSG00000090097.21	PCBP4	background	48.6698	149.368	0	77.3463	0
ENSG00000170889.13	RPS9	background	422.116	93.1385	0	356.095	107.923
ENSG00000255916.1	RP13-895J2.7	background	0	0	0	0	0
ENSG00000130643.8	CALY	background	63.163	105.412	0	0	0
ENSG00000237949.1	LINC00844	background	420.636	0	0	0	0
ENSG00000136888.6	ATP6V1G1	background	450.25	0	139.784	0	121.075
ENSG00000248445.5	SEMA6A-AS1	background	0	0	0	0	0
ENSG00000241622.1	RARRES2P1	background	0	0	0	0	0
ENSG00000228300.13	C19orf24	background	0	0	0	0	0
ENSG00000124588.19	NQO2	background	60.671	0	0	0	0
ENSG00000186577.12	C6orf1	background	108.549	132.682	206.446	201.626	65.8954
ENSG00000139200.13	PIANP	background	175.711	392.348	58.3981	90.0496	52.9089
ENSG00000168701.18	TMEM208	background	0	0	0	0	57.4475
ENSG00000100554.11	ATP6V1D	background	399.763	392.123	0	0	0
ENSG00000247596.8	TWF2	background	52.4014	78.4373	0	83.0916	24.2934
ENSG00000134809.8	TIMM10	background	105.546	130.945	0	0	0
ENSG00000266964.5	FXYD1	background	135.939	0	0	0	0
ENSG00000131116.11	ZNF428	background	229.406	280.756	0	154.689	120.104
ENSG00000267469.1	AC005944.2	background	0	392.983	0	0	86.761
ENSG00000105695.14	MAG	background	381.996	716.175	226.484	89.3121	91.2335
ENSG00000172115.8	CYCS	background	526.949	79.6552	31.8868	16.5455	113.887
ENSG00000204619.7	PPP1R11	background	186.958	307.897	97.7143	0	49.4821
ENSG00000232442.1	CTD-3184A7.4	background	0	0	0	0	0
ENSG00000177879.15	AP3S1	background	207.97	476.134	161.715	41.2317	48.2258
ENSG00000128656.13	CHN1	background	1784.62	1382.15	198.383	331.392	234.246
ENSG00000163453.11	IGFBP7	background	356.117	158.506	0	0	0
ENSG00000136156.12	ITM2B	background	717.462	552.256	0	6.54781	169.344
ENSG00000158747.13	NBL1	background	136.226	139.442	0	0	19.5293
ENSG00000188191.14	PRKAR1B	background	430.749	741.457	162.202	139.167	176.642
ENSG00000104979.8	C19orf53	background	58.711	0	0	0	0
ENSG00000185236.11	RAB11B	background	333.399	220.277	320.574	122.08	95.2133
ENSG00000086061.15	DNAJA1	background	255.711	426.966	56.8535	29.2387	34.3697
ENSG00000283907.1	ENSG00000283907	background	0	0	406.738	0	0
ENSG00000034510.5	TMSB10	background	1183.37	310.601	0	185.098	613.528
ENSG00000262429.1	RP5-1050D4.3	background	0	410.686	435.129	180.6	2640.99
ENSG00000187601.4	MAGEH1	background	94.4463	115.641	0	0	0
ENSG00000105372.6	RPS19	background	519.18	0	0	183.028	202.383
ENSG00000134986.13	NREP	background	260.073	230.207	68.3183	69.9844	20.5171
ENSG00000121905.9	HPCA	background	438.677	191.839	97.4089	98.7678	143.915
ENSG00000152234.15	ATP5A1	background	538.535	252.131	0	145.25	69.6224
ENSG00000103266.10	STUB1	background	117.078	212.935	0	98.4706	28.6981
ENSG00000196531.10	NACA	background	140.808	158.546	0	142.863	199.616
ENSG00000236360.2	RP11-334A14.2	background	0	0	0	0	0
ENSG00000090273.13	NUDC	background	124.323	213.625	0	39.49	115.555
ENSG00000167642.12	SPINT2	background	204.165	166.5	0	0	124.421
ENSG00000189043.9	NDUFA4	background	618.921	101.442	0	32.9319	77.3028
ENSG00000116030.16	SUMO1	background	370.961	262.442	0	172.679	60.2942
ENSG00000127540.11	UQCR11	background	0	86.02	220.698	0	0
ENSG00000136854.19	STXBP1	background	313.323	496.912	174.276	51.9065	64.01
ENSG00000175416.12	CLTB	background	123.784	190.889	128.146	192.825	74.4648
ENSG00000140264.19	SERF2	background	763.891	150.613	0	148.877	99.638
ENSG00000099797.13	TECR	background	442.457	204.898	126.923	63.6897	110.639
ENSG00000123144.10	C19orf43	background	67.6518	81.7594	209.569	204.46	58.3078
ENSG00000168894.9	RNF181	background	259.594	0	0	0	0
ENSG00000145425.9	RPS3A	background	484.96	392.665	0	150.943	213.417
ENSG00000146386.7	ABRACL	background	61.2285	74.1675	0	93.2029	0
ENSG00000186501.14	TMEM222	background	121.25	37.1308	0	0	0
ENSG00000142541.16	RPL13A	background	281.071	49.3389	0	68.5146	39.6192
ENSG00000131507.10	NDFIP1	background	338.74	336.998	136.148	35.2953	31.2682
ENSG00000104722.13	NEFM	background	354.683	593.353	107.839	55.0811	97.1896
ENSG00000007255.10	TRAPPC6A	background	238.462	0	0	0	0
ENSG00000221983.7	UBA52	background	124.168	0	0	176.566	0
ENSG00000134308.13	YWHAQ	background	574.036	292.566	0	31.6776	55.7981
ENSG00000149792.8	MRPL49	background	21.8841	26.8889	0	0	0
ENSG00000188186.10	LAMTOR4	background	193.618	289.769	0	173.792	0
ENSG00000089486.16	CDIP1	background	192.428	101.847	0	0	40.0015
ENSG00000143761.15	ARF1	background	518.638	347.376	0	37.4986	43.9276
ENSG00000104886.11	PLEKHJ1	background	107.191	96.2796	0	0	0
ENSG00000169100.13	SLC25A6	background	203.119	249.616	66.5318	68.1975	30.0011
ENSG00000169100.13_PAR_Y	SLC25A6	background	203.119	249.616	66.5318	68.1975	30.0011
ENSG00000116586.11	LAMTOR2	background	0	144.042	0	0	0
ENSG00000268533.1	AC004076.7	background	0	0	0	0	0
ENSG00000130203.9	APOE	background	78.7052	48.0464	0	0	35.6311
ENSG00000268983.1	AC005253.4	background	0	0	0	0	0
ENSG00000267328.1	AC002398.12	background	85.432	0	0	126.546	0
ENSG00000197457.9	STMN3	background	445.755	1072.56	60.3193	154.915	72.787
ENSG00000129538.13	RNASE1	background	345.419	207.334	0	255.564	144.269
ENSG00000100902.10	PSMA6	background	116.397	67.4038	0	0	97.7355
ENSG00000204856.11	FAM216A	background	115.057	70.5081	0	0	0
ENSG00000263986.1	RP11-746M1.1	background	348.631	291.925	0	0	0
ENSG00000139112.10	GABARAPL1	background	812.366	455.308	363.578	168.568	98.2774
ENSG00000054148.17	PHPT1	background	171.843	0	177.622	0	50.2554
ENSG00000078140.13	UBE2K	background	23.7378	0	0	0	0
ENSG00000166452.11	AKIP1	background	104.12	124.177	0	0	0
ENSG00000185475.10	TMEM179B	background	48.1134	0	0	0	0
ENSG00000244038.9	DDOST	background	45.1522	138.661	0	35.9535	63.217
ENSG00000116171.17	SCP2	background	301.266	44.1879	176.615	0	0
ENSG00000226644.5	RP11-128M1.1	background	0	0	0	0	0
ENSG00000270419.1	CAHM	background	0	0	0	0	0
ENSG00000230204.1	FTH1P5	background	0	0	0	187.825	0
ENSG00000100058.12	CRYBB2P1	background	34.1146	0	0	0	0
ENSG00000106153.12	CHCHD2	background	281.962	273.713	0	0	99.1037
ENSG00000189060.5	H1F0	background	297.266	251.412	57.8292	0	52.4104
ENSG00000124785.8	NRN1	background	530.491	410.767	173.652	88.365	129.035
ENSG00000105568.17	PPP2R1A	background	141.782	155.196	147.143	25.2946	59.5646
ENSG00000156482.10	RPL30	background	555.271	0	0	0	0
ENSG00000178531.5	CTXN1	background	73.9044	45.1549	344.433	57.8538	201.61
ENSG00000168490.13	PHYHIP	background	292.425	622.558	0	107.028	78.2975
ENSG00000100348.9	TXN2	background	110.245	0	0	0	0
ENSG00000213362.3	FTH1P12	background	0	0	0	0	0
ENSG00000141759.14	TXNL4A	background	123.733	49.143	0	0	61.1464
ENSG00000268836.1	LA16c-OS12.2	background	0	0	0	0	0
ENSG00000270170.1	NCBP2-AS2	background	110.144	0	170.808	84.4251	0
ENSG00000149532.15	CPSF7	background	35.9985	0	79.873	0	0
ENSG00000126214.21	KLC1	background	358.41	593.192	0	58.8188	84.4342
ENSG00000149591.16	TAGLN	background	77.2604	131.934	168.5	0	0
ENSG00000106089.11	STX1A	background	336.162	593.935	0	68.6266	98.3368
ENSG00000169228.13	RAB24	background	76.5944	41.0047	0	0	0
ENSG00000178127.12	NDUFV2	background	379.235	197.376	3.21e-05	0	0.000209876
ENSG00000144199.11	FAHD2B	background	0	0	0	0	0
ENSG00000175221.14	MED16	background	15.497	0	0	0	0
ENSG00000075142.13	SRI	background	297.827	81.0628	0	0	0
ENSG00000115649.15	CNPPD1	background	42.8076	105.213	0	0	20.0192
ENSG00000235236.1	RP13-131K19.1	background	0	0	0	0	0
ENSG00000166710.17	B2M	background	1187.06	408.424	167.369	331.29	190.452
ENSG00000165943.4	MOAP1	background	302.223	196.886	0	28.4753	66.966
ENSG00000150787.7	PTS	background	322.871	65.3577	0	135.615	0
ENSG00000115307.16	AUP1	background	106.407	32.6292	0	84.3229	0
ENSG00000240972.1	MIF	background	472.274	130.029	0	0	141.798
ENSG00000111678.10	C12orf57	background	434.588	0	0	0	0
ENSG00000159352.15	PSMD4	background	345.27	211.143	0	164.957	31.9737
ENSG00000164172.18	MOCS2	background	209.514	175.702	0	183.971	0
ENSG00000181163.13	NPM1	background	244.22	93.4631	118.861	0	0
ENSG00000126524.9	SBDS	background	166.709	170.329	0	87.9494	92.9525
ENSG00000102003.10	SYP	background	537.49	746.862	107.948	38.3333	65.3641
ENSG00000166411.13	IDH3A	background	213.808	127.37	0	0	86.3761
ENSG00000100028.11	SNRPD3	background	106.619	0	0	0	47.26
ENSG00000117614.9	SYF2	background	54.4717	84.8187	0	0	0
ENSG00000067836.12	ROGDI	background	336.857	476.87	161.192	82.2044	24.0385
ENSG00000136718.9	IMP4	background	52.1967	126.864	0	0	0
ENSG00000203667.9	COX20	background	242.267	0	0	0	0
ENSG00000266877.1	RP1-41C23.1	background	0	0	0	0	0
ENSG00000172995.16	ARPP21	background	156.855	0	0	0	0
ENSG00000135441.7	BLOC1S1	background	182.54	0	0	0	95.0182
ENSG00000178741.11	COX5A	background	680.861	246.498	115.449	149.89	85.4286
ENSG00000115685.14	PPP1R7	background	310.341	175.024	303.747	90.3164	0
ENSG00000168374.10	ARF4	background	217.887	41.8715	0	53.766	0
ENSG00000145337.4	PYURF	background	205.213	167.344	0	0	0
ENSG00000108107.14	RPL28	background	158.368	0	0	0	0
ENSG00000140612.13	SEC11A	background	51.3251	0	0	60.5855	0
ENSG00000134825.15	TMEM258	background	104.392	0	0	0	84.6854
ENSG00000135750.14	KCNK1	background	81.2235	0	0	0	0
ENSG00000168824.14	D4S234E	background	202.955	214.615	0	0	57.0269
ENSG00000127824.13	TUBA4A	background	223.251	149.709	2018.18	129.64	114.141
ENSG00000189159.15	HN1	background	208.24	0	87.9667	125.816	0
ENSG00000133265.10	HSPBP1	background	115.769	116.823	98.8767	192.172	94.234
ENSG00000164096.12	C4orf3	background	420.865	17.7961	0	23.2293	13.6872
ENSG00000170540.14	ARL6IP1	background	393.268	391.352	0	0	39.2596
ENSG00000164032.11	H2AFZ	background	406.427	61.7706	0	0	135.232
ENSG00000184900.15	SUMO3	background	222.811	401.933	0	78.6477	23.4027
ENSG00000237550.5	UBE2Q2P6	background	580.073	0	248.152	132.592	141.295
ENSG00000182195.7	LDOC1	background	201.761	205.705	209.026	158.562	0
ENSG00000167774.2	NDUFA7	background	0	0	0	0	83.7743
ENSG00000141698.16	NT5C3B	background	102.126	0	158.436	0	45.287
ENSG00000258757.1	RP11-841O20.2	background	0	0	0	0	0
ENSG00000140988.15	RPS2	background	252.095	0	0	0	44.7664
ENSG00000134779.14	TPGS2	background	168.465	64.2771	0	0	115.886
ENSG00000255302.4	EID1	background	417.669	256.865	0	148.208	83.0595
ENSG00000186010.18	NDUFA13	background	324.775	293.519	0	0	88.9193
ENSG00000105220.14	GPI	background	255.733	335.903	77.3939	79.0276	37.1753
ENSG00000101182.14	PSMA7	background	275.265	181.464	169.186	0	132.622
ENSG00000089157.15	RPLP0	background	272.783	142.754	0	0	0
ENSG00000178719.16	GRINA	background	468.35	453.852	230.04	78.3183	114.603
ENSG00000156508.17	EEF1A1	background	1085.6	510.616	71.8623	151.472	150.77
ENSG00000105409.16	ATP1A3	background	223.103	275.142	0	59.7765	35.2705
ENSG00000054116.11	TRAPPC3	background	216.823	158.604	0	0	93.1749
ENSG00000158856.18	DMTN	background	296.374	428.05	451.422	135.704	101.585
ENSG00000127125.8	PPCS	background	201.93	245.551	0	0	44.8179
ENSG00000141741.11	MIEN1	background	196.473	179.274	0	98.6844	0
ENSG00000075785.12	RAB7A	background	136.392	175.396	0	45.2519	36.5816
ENSG00000182774.10	RPS17	background	199.911	0	0	0	0
ENSG00000214113.10	LYRM4	background	40.9654	49.9863	0	0	36.9848
ENSG00000182087.12	TMEM259	background	34.5121	0	0	0	16.2659
ENSG00000163191.5	S100A11	background	0	0	0	0	0
ENSG00000115194.10	SLC30A3	background	19.3338	166.442	0	30.9097	36.3087
ENSG00000100243.20	CYB5R3	background	145.059	88.87	0	76.7116	44.9158
ENSG00000167363.13	FN3K	background	96.5755	669.9	300.201	101.369	118.1
ENSG00000280282.1	LLNLR-259H9.1	background	0	0	0	0	0
ENSG00000109390.11	NDUFC1	background	140.535	0	304.151	0	0
ENSG00000159228.12	CBR1	background	333.497	577.017	0	56.8981	42.8452
ENSG00000124562.9	SNRPC	background	112.947	0	0	0	80.3182
ENSG00000066248.14	NGEF	background	105.808	16.3022	0	0	85.8795
ENSG00000137267.5	TUBB2A	background	732.651	1161.15	265.848	135.195	184.189
ENSG00000101335.9	MYL9	background	144.167	58.4877	149.148	0	42.8452
ENSG00000262831.1	RP11-498C9.2	background	0	0	0	0	0
ENSG00000183283.15	DAZAP2	background	296.124	25.7829	0	33.4709	19.6376
ENSG00000111653.19	ING4	background	73.4968	0	0	57.5486	0
ENSG00000172354.9	GNB2	background	146.321	204.486	0	0	75.5485
ENSG00000143553.10	SNAPIN	background	95.423	0	0	0	0
ENSG00000120727.12	PAIP2	background	788.916	218.253	0	0	57.9514
ENSG00000177889.9	UBE2N	background	173.176	137.307	0	0	13.4137
ENSG00000088992.17	TESC	background	94.1867	65.2716	0	0	0
ENSG00000228903.7	RASA4CP	background	0	16.4211	0	0	0
ENSG00000155957.17	TMBIM4	background	156.322	343.263	45.1081	139.966	27.4516
ENSG00000162545.5	CAMK2N1	background	447.563	481.747	58.0446	119.354	122.731
ENSG00000167371.17	PRRT2	background	253.235	733.491	97.2569	205.769	75.912
ENSG00000129194.7	SOX15	background	0	0	0	0	41.6535
ENSG00000204161.13	C10orf128	background	0	0	0	0	0
ENSG00000204564.11	C6orf136	background	44.773	40.4355	0	0	60.5185
ENSG00000234589.4	RP11-253E3.1	background	0	0	0	0	0
ENSG00000166136.15	NDUFB8	background	770.652	798.393	0	0	420.347
ENSG00000142920.16	AZIN2	background	0	79.4162	0	0	0
ENSG00000007080.10	CCDC124	background	160.786	390.6	431.445	164.603	47.3235
ENSG00000107281.9	NPDC1	background	368.5	488.933	0	96.8672	28.2402
ENSG00000225663.7	FAM195B	background	376.598	239.999	0	0	59.923
ENSG00000113140.10	SPARC	background	205.096	98.3763	35.4904	18.3916	10.8588
ENSG00000145920.14	CPLX2	background	321.273	255.49	0	93.866	23.8013
ENSG00000101363.12	MANBAL	background	60.9951	223.674	0	0	77.1359
ENSG00000104388.14	RAB2A	background	277.014	26.9819	34.0649	0	10.4311
ENSG00000162704.15	ARPC5	background	223.076	71.9784	0	0	0
ENSG00000069424.14	KCNAB2	background	141.69	149.018	31.5215	0	55.0905
ENSG00000169189.16	NSMCE1	background	0	0	0	70.8129	0
ENSG00000173272.15	MZT2A	background	0	0	0	0	0
ENSG00000270136.5	MINOS1-NBL1	background	0	7.31e-05	86.8867	0	0
ENSG00000109107.13	ALDOC	background	286.953	349.058	93.6762	216.142	55.4745
ENSG00000175602.3	CCDC85B	background	30.0167	73.5447	0	0	82.9164
ENSG00000187186.14	RP11-195F19.5	background	0	0	0	0	0
ENSG00000244734.3	HBB	background	91.7022	0	0	0	0
ENSG00000160932.10	LY6E	background	520.92	384.441	0	69.9052	204.22
ENSG00000158186.12	MRAS	background	83.4296	0	34.5081	0	10.5641
ENSG00000115756.12	HPCAL1	background	89.3101	0	185.106	47.005	0
ENSG00000002330.13	BAD	background	217	395.277	504.817	171.066	143.541
ENSG00000112306.7	RPS12	background	637.529	0	0	0	0
ENSG00000114405.10	C3orf14	background	273.227	0	0	0	0
ENSG00000214253.8	FIS1	background	276.604	177.912	0	221.409	75.4909
ENSG00000119383.19	PPP2R4	background	375.419	218.673	0	137.611	77.4428
ENSG00000088727.12	KIF9	background	0	0	0	0	0
ENSG00000145293.15	ENOPH1	background	91.334	145.149	0	46.772	24.7411
ENSG00000113068.9	PFDN1	background	498.752	270.994	0	138.041	39.9034
ENSG00000091640.7	SPAG7	background	277.013	224.919	143.319	0	123.9
ENSG00000100360.14	IFT27	background	44.2771	107.925	0	0	0
ENSG00000108639.7	SYNGR2	background	52.8166	79.7145	0	92.8143	54.1626
ENSG00000167733.13	HSD11B1L	background	198.712	0	0	55.6403	32.3456
ENSG00000159720.11	ATP6V0D1	background	236.153	193.103	91.2759	0	170.266
ENSG00000103034.14	NDRG4	background	425.897	696.251	41.2978	187.767	41.4845
ENSG00000167778.8	SPRYD3	background	233.473	215.724	0	46.9249	41.4698
ENSG00000245910.8	SNHG6	background	175.36	0	0	0	0
ENSG00000118785.13	SPP1	background	779.009	545.851	194.06	92.4862	114.708
ERCC-00033	ERCC-00033	background	21.8482	107.381	0	0	0
ENSG00000259357.2	RP11-316M1.12	background	88.8493	106.567	0	0	0
ENSG00000083807.9	SLC27A5	background	0	0	0	0	0
ENSG00000089248.6	ERP29	background	315.373	128.55	108.895	54.9857	95.9212
ENSG00000020129.15	NCDN	background	357.756	806.163	153.686	218.787	129.095
ENSG00000172932.14	ANKRD13D	background	0	0	0	32.7834	19.2452
ENSG00000167685.14	ZNF444	background	46.6538	132.786	0	0	43.4861
ENSG00000087191.12	PSMC5	background	201.785	211.977	0	0	28.6558
ENSG00000116209.11	TMEM59	background	592.119	291.031	0	143.025	5.92129
ENSG00000261130.5	RP11-1021N1.1	background	0	0	0	385.604	7.75027
ENSG00000138668.18	HNRNPD	background	81.3199	0	0	0	0
ENSG00000185825.15	BCAP31	background	228.961	509.57	88.9954	90.5037	0
ENSG00000090013.9	BLVRB	background	58.711	0	0	0	0
ENSG00000165672.6	PRDX3	background	314.371	105.089	0	0	79.152
ENSG00000259431.5	THTPA	background	15.6005	0	88.6159	0	70.2082
ENSG00000136522.13	MRPL47	background	67.8816	0	0	0	0
ENSG00000127774.6	EMC6	background	86.7292	0	0	0	72.4027
ENSG00000182667.14	NTM	background	67.824	20.8713	0	0	15.9919
ENSG00000239857.6	GET4	background	0	25.8908	0	0	0
ENSG00000159335.15	PTMS	background	126.659	0	0	65.6937	59.1942
ENSG00000132563.15	REEP2	background	237.543	488.842	71.0028	108.998	42.9884
ENSG00000104870.12	FCGRT	background	0	0	0	39.5377	26.9688
ENSG00000112514.15	CUTA	background	255.749	102.381	0	122.748	0
ENSG00000231920.1	NEBL-AS1	background	0	0	0	0	0
ENSG00000197345.12	MRPL21	background	340.274	97.9272	0	0	142.422
ENSG00000171766.15	GATM	background	154.953	81.8634	0	0	27.6781
ENSG00000177951.17	BET1L	background	0	0	0	0	0
ENSG00000127184.12	COX7C	background	843.506	0	0	0	70.6938
ENSG00000125835.18	SNRPB	background	124.685	59.6142	0	0	74.9666
ENSG00000165678.20	GHITM	background	516.3	786.979	128.536	98.8952	19.3449
ENSG00000138777.19	PPA2	background	107.191	32.8674	0	51.4819	0
ENSG00000105202.8	FBL	background	41.304	0	0	0	0
ENSG00000175334.7	BANF1	background	167.3	64.4225	258.709	193.968	46.8678
ENSG00000050165.17	DKK3	background	310.785	261.808	254.572	209.948	15.4438
ENSG00000065518.7	NDUFB4	background	333.88	0	0	0	0
ENSG00000172465.13	TCEAL1	background	123.402	91.0828	0	0	64.2754
ENSG00000121851.12	POLR3GL	background	127.739	100.276	197.924	96.9304	0
ENSG00000111897.6	SERINC1	background	407.29	317.905	42.2782	21.856	12.8855
ENSG00000142669.14	SH3BGRL3	background	347.068	83.8356	0	104.683	0
ENSG00000108561.8	C1QBP	background	394.747	99.8718	0	0	99.1037
ENSG00000080822.16	CLDND1	background	588.871	432.456	0	313.453	73.9146
ENSG00000164258.11	NDUFS4	background	248.336	99.5013	0	0	69.5572
ENSG00000114503.10	NCBP2	background	45.5898	0	0	66.0926	69.4331
ENSG00000006625.17	GGCT	background	52.4701	57.9402	0	0	0
ENSG00000174516.14	PELI3	background	34.527	33.1535	0	0	0
ENSG00000270800.2	RPS10-NUDT3	background	60.7917	17.4171	0	0	18.3061
ENSG00000175203.15	DCTN2	background	218.767	289.722	0	0	0
ENSG00000037241.7	RPL26L1	background	75.4381	0	0	225.997	0
ENSG00000105767.2	CADM4	background	40.2641	74.2559	62.6534	32.1552	56.628
ENSG00000143198.12	MGST3	background	437.23	530.892	0	121.834	117.495
ENSG00000036530.8	CYP46A1	background	80.4068	104.645	62.5591	0	18.8486
ENSG00000260577.2	RP11-615I2.2	background	0	0	0	0	0
ENSG00000187730.8	GABRD	background	222.134	83.2897	0	131.835	25.6708
ENSG00000172348.14	RCAN2	background	306.94	115.139	0	0	12.6716
ENSG00000108179.13	PPIF	background	80.0446	24.6044	0	0	0
ENSG00000171530.13	TBCA	background	162.86	0	0	0	235.422
ENSG00000106236.3	NPTX2	background	79.7095	39.2605	0	0	0
ENSG00000113387.11	SUB1	background	345.269	14.8726	0	0	87.1494
ENSG00000107874.10	CUEDC2	background	200.111	146.556	0	0	36.1941
ENSG00000171421.12	MRPL36	background	242.807	0	0	0	0
ENSG00000112651.11	MRPL2	background	0	35.1041	0	0	0
ENSG00000168899.4	VAMP5	background	0	0	0	0	0
ENSG00000198832.10	SELM	background	79.6458	191.685	0	119.822	67.8574
ENSG00000138385.15	SSB	background	184.493	129.324	0	0	24.4306
ENSG00000108298.9	RPL19	background	518.288	178.553	0	0	135.484
ENSG00000159128.14	IFNGR2	background	0	24.2312	0	0	0
ENSG00000282772.1	ENSG00000282772	background	0	0	0	0	0
ENSG00000104695.12	PPP2CB	background	88.1638	0	0	0	0
ENSG00000230562.3	FAM133DP	background	0	0	0	0	0
ENSG00000259627.1	RP11-244F12.2	background	0	0	0	0	0
ENSG00000242808.7	SOX2-OT	background	218.962	518.297	0	0	33.7529
ENSG00000224420.3	ADM5	background	0	0	0	0	0
ENSG00000164402.13	2020-09-08	background	348.918	311.988	0	0	48.3455
ENSG00000237877.6	LINC01473	background	0	0	0	0	0
ENSG00000168275.14	COA6	background	237.518	106.797	0	0	0
ENSG00000130414.11	NDUFA10	background	78.8603	226.521	110.831	0	28.343
ENSG00000127585.11	FBXL16	background	149.049	176.352	120.522	0	18.1798
ENSG00000141542.10	RAB40B	background	156.18	123.083	0	0	37.5518
ENSG00000056050.6	C4orf27	background	192.593	94.0846	0	0	34.9279
ENSG00000178057.14	NDUFAF3	background	155.876	0	0	116.416	132.038
ENSG00000140990.14	NDUFB10	background	545.566	281.534	0	0	66.0191
ENSG00000126698.10	DNAJC8	background	408.243	93.9268	79.3646	40.4918	94.7499
ENSG00000062582.13	MRPS24	background	290.252	0	0	116.003	0
ENSG00000171703.16	TCEA2	background	115.002	140.46	119.088	0	0
ENSG00000162961.13	DPY30	background	77.4849	0	0	0	131.37
ENSG00000092529.23	CAPN3	background	521.426	0	0	0	69.4199
ENSG00000131828.13	PDHA1	background	77.3528	93.1385	0	231.186	65.5744
ENSG00000179091.4	CYC1	background	76.302	372.797	0	119.293	69.2348
ENSG00000164924.17	YWHAZ	background	636.806	624.484	0	111.935	111.763
ENSG00000113845.9	TIMMDC1	background	54.4718	44.6802	0	0	0
ENSG00000203950.6	FAM127B	background	152.024	185.7	0	59.4301	34.4947
ENSG00000167526.13	RPL13	background	1289.3	648.311	237.969	0	130.489
ENSG00000196072.11	BLOC1S2	background	113.478	138.625	0	0	0
ENSG00000123562.16	MORF4L2	background	367.244	300.368	0	113.982	45.541
ENSG00000143013.12	LMO4	background	449.239	365.91	0	117.158	136.051
ENSG00000140600.16	SH3GL3	background	99.0887	121.622	0	78.695	0
ENSG00000230084.5	RP4-613B23.1	background	0	90.9156	233.512	0	64.1695
ENSG00000147677.10	EIF3H	background	111.786	0	0	0	0
ENSG00000063245.14	EPN1	background	147.877	159.181	0	0	69.5373
ENSG00000141867.17	BRD4	background	11.4612	0	0	14.6034	0
ENSG00000133142.17	TCEAL4	background	440.98	316.755	0	80.1838	92.2915
ENSG00000100804.18	PSMB5	background	302.568	269.286	0	170.546	77.7355
ENSG00000158716.8	DUSP23	background	0	95.8424	0	0	0
ENSG00000137210.13	TMEM14B	background	114.891	89.5996	0	0	0
ENSG00000108309.13	RUNDC3A	background	161.812	0	0	103.048	65.7986
ENSG00000129562.10	DAD1	background	370.892	0	0	111.269	0
ENSG00000160226.15	C21orf2	background	36.6473	44.7874	0	57.3971	0
ENSG00000254505.9	CHMP4A	background	73.632	0	0	52.3467	188.471
ENSG00000152795.17	HNRNPDL	background	468.779	133.411	0	0	17.0121
ENSG00000108518.7	PFN1	background	436.567	311.26	126.585	56.9972	132.463
ENSG00000142230.11	SAE1	background	169.915	89.8373	75.8841	77.5289	0
ENSG00000087152.15	ATXN7L3	background	36.0093	29.6029	0	0	0
ENSG00000125841.12	NRSN2	background	192.686	236.562	74.9287	181.003	22.4191
ENSG00000155366.16	RHOC	background	57.4457	0	0	0	0
ENSG00000171357.5	LURAP1	background	24.0567	0	0	0	0
ENSG00000178449.8	COX14	background	206.093	0	0	0	83.7743
ENSG00000083845.8	RPS5	background	72.9602	276.04	0	0	0
ENSG00000255339.6	RP11-411B6.6	background	182.925	0	238.404	0	0
ENSG00000136521.12	NDUFB5	background	322.899	87.3861	32.3166	0	0
ENSG00000188690.12	UROS	background	117.136	87.4421	0	0	65.0152
ENSG00000086300.15	SNX10	background	186.833	87.0787	223.467	0	0
ENSG00000165502.6	RPL36AL	background	433.02	0	0	0	61.728
ENSG00000162755.13	KLHDC9	background	0	43.5659	0	55.8778	32.4804
ENSG00000010278.12	CD9	background	178.015	99.8718	0	0	0
ENSG00000170091.10	HMP19	background	318.443	283.016	165.211	28.3396	0
ENSG00000268734.1	CTB-61M7.2	background	0	0	0	216.286	0
ENSG00000163682.15	RPL9	background	529.176	86.4706	0	0	0
ENSG00000266967.6	AARSD1	background	141.53	86.5229	0	0	32.2652
ENSG00000175768.12	TOMM5	background	0	108.197	0	0	0
ENSG00000130175.9	PRKCSH	background	93.7451	103.024	0	37.285	21.8406
ENSG00000078369.17	GNB1	background	279.988	86.2529	43.5939	90.1025	79.659
ENSG00000260081.1	RP11-66N11.8	background	0	0	0	0	0
ENSG00000099341.11	PSMD8	background	238.717	42.9612	0	0	0
ENSG00000119866.20	BCL11A	background	0	0	0	0	83.8689
ENSG00000137312.14	FLOT1	background	232.455	142.737	0	0	43.3409
ENSG00000127838.13	PNKD	background	57.1373	102.879	0	0	27.0789
ENSG00000124596.16	OARD1	background	62.7664	75.9884	0	0	0
ENSG00000170043.11	TRAPPC1	background	322.958	0	0	0	0
ENSG00000090316.15	MAEA	background	56.512	28.0145	0	0	0
ENSG00000260500.1	CTD-3193O13.1	background	0	0	391.414	0	0
ENSG00000133112.16	TPT1	background	501.845	439.192	27.4195	210.715	0
ENSG00000173674.10	EIF1AX	background	47.2046	168.527	0	0	59.923
ENSG00000075415.12	SLC25A3	background	219.94	451.979	0	57.2966	88.3357
ENSG00000120265.16	PCMT1	background	599.732	482.066	0	132.191	77.2162
ENSG00000110536.13	PTPMT1	background	69.4135	83.8356	0	0	0
ENSG00000135924.15	DNAJB2	background	119.763	167.992	0	36.2924	38.1639
ENSG00000130706.12	ADRM1	background	124.362	114.219	0	0	62.5102
ENSG00000277791.4	PSMB3	background	275.265	0	0	0	59.1942
ENSG00000186310.9	NAP1L3	background	219.962	41.6547	0	0	0
ENSG00000109083.13	IFT20	background	201.591	82.9925	0	0	0
ENSG00000140280.13	LYSMD2	background	192.965	0	0	0	0
ENSG00000163001.11	CFAP36	background	529.353	104.509	0	66.631	0
ENSG00000258315.5	C17orf49	background	140.782	164.606	0	106.028	60.3799
ENSG00000132522.15	GPS2	background	67.8183	0	106.822	0	29.5531
ENSG00000197223.11	C1D	background	220.49	88.6374	0	0	125.445
ENSG00000117984.13	CTSD	background	111.681	317.716	88.4901	79.4594	26.2772
ENSG00000008324.11	SS18L2	background	0	82.0303	0	0	0
ENSG00000058404.19	CAMK2B	background	173.686	62.4526	118.517	0	0
ENSG00000164733.20	CTSB	background	155.744	540.124	69.2231	35.4463	103.897
ENSG00000270388.1	RP11-475J5.8	background	0	0	0	0	0
ENSG00000172531.14	PPP1CA	background	133.608	76.263	0	71.8233	82.9521
ERCC-00025	ERCC-00025	background	0	54.5179	0	0	0
ENSG00000198692.9	EIF1AY	background	72.1701	0	0	52.4726	0
ENSG00000010438.16	PRSS3	background	103.313	0	0	0	0
ENSG00000146416.17	AIG1	background	132.942	81.3359	0	52.2631	0
ENSG00000137409.19	MTCH1	background	502.851	505.692	68.5813	70.2473	144.152
ENSG00000118507.15	AKAP7	background	0	0	0	0	18.3425
ENSG00000127419.16	TMEM175	background	33.1253	40.5348	0	0	0
ENSG00000010404.17	IDS	background	290.702	173.018	33.5557	26.2595	57.079
ENSG00000156475.18	PPP2R2B	background	221.101	235.355	69.4976	0	41.7156
ENSG00000134184.12	GSTM1	background	0	0	0	0	42.6575
ENSG00000181029.8	TRAPPC5	background	181.857	0	0	12.22	59.9224
ENSG00000103316.10	CRYM	background	198.587	283.512	102.874	0	30.3063
ENSG00000110717.12	NDUFS8	background	242.556	274.557	0	0	57.6176
ENSG00000131100.12	ATP6V1E1	background	629.964	384.371	0	0	151.296
ENSG00000097021.19	ACOT7	background	165.079	265.96	0	51.9312	25.9791
ENSG00000204310.12	AGPAT1	background	137.06	0	54.0206	0	40.9297
ENSG00000108654.13	DDX5	background	339.372	495.291	68.02	0	40.862
ENSG00000198612.10	COPS8	background	218.781	335.351	0	0	57.363
ERCC-00104	ERCC-00104	background	0	161.071	271.932	0	0
ENSG00000085662.13	AKR1B1	background	197.119	201.029	102.116	0	30.0955
ENSG00000149582.15	TMEM25	background	90.2026	27.7011	0	0	0
ENSG00000239672.7	NME1	background	318.249	259.717	0	246.285	188.835
ENSG00000100650.15	SRSF5	background	183.405	80.2161	0	0	0
ENSG00000104976.11	SNAPC2	background	59.233	0	203.565	0	0
ENSG00000141505.11	ASGR1	background	0	0	0	0	0
ENSG00000166619.12	BLCAP	background	213.836	159.858	0	0	20.2714
ENSG00000078668.13	VDAC3	background	426.881	780.329	204.08	0	140.169
ENSG00000171867.16	PRNP	background	885.845	566.149	0	78.0865	64.2584
ENSG00000124225.15	PMEPA1	background	0	0	0	0	56.8603
ENSG00000164929.16	BAALC	background	272.71	119.104	0	99.4342	61.155
ENSG00000015479.18	MATR3	background	258.785	148.096	0	0	0
ENSG00000184281.14	TSSC4	background	0	119.262	100.958	42.4073	0
ENSG00000167123.18	CERCAM	background	32.3236	39.5633	100.47	50.8814	0
ENSG00000203896.9	LIME1	background	0	0	0	0	0
ENSG00000112186.11	CAP2	background	315.118	59.2194	79.7175	78.4121	156.629
ENSG00000169764.15	UGP2	background	205.67	177.142	66.7098	38.1545	86.1849
ENSG00000107317.12	PTGDS	background	845.152	629.146	0	98.5358	112.57
ENSG00000163882.9	POLR2H	background	0	80.6936	0	0	56.285
ENSG00000280071.3	CH507-9B2.3	background	128.664	101.568	0	50.6452	29.5026
ENSG00000068903.19	SIRT2	background	320.263	472.958	0	68.177	0
ENSG00000141447.17	OSBPL1A	background	127.943	47.3178	0	0	0
ENSG00000198363.17	ASPH	background	207.524	150.808	200.793	0	0
ENSG00000188612.11	SUMO2	background	388.806	391.971	41.5318	0	13.4093
ENSG00000198898.13	CAPZA2	background	240.133	78.3943	370.052	25.9726	15.3696
ENSG00000205352.10	PRR13	background	403.076	221.228	119.775	0	112.084
ENSG00000168000.14	BSCL2	background	268.157	263.114	318.072	127.47	0
ENSG00000008517.16	IL32	background	156.508	0	0	0	76.6802
ENSG00000148362.10	C9orf142	background	0	78.0237	0	97.7995	0
ENSG00000188846.13	RPL14	background	276.12	78.0237	0	84.6436	0
ENSG00000116521.10	SCAMP3	background	31.8838	195.166	0	0	29.2588
ENSG00000113811.10	SELK	background	110.985	77.7786	0	0	25.6539
ENSG00000144746.6	ARL6IP5	background	565.491	437.626	195.526	100.396	78.4317
ENSG00000075945.12	KIFAP3	background	126.626	77.9647	0	0	0
ENSG00000105341.18	ATP5SL	background	50.8033	0	0	0	0
ENSG00000147400.8	CETN2	background	63.3633	0	98.4861	0	0
ENSG00000103495.13	MAZ	background	275.654	77.4992	295.047	0	86.1849
ENSG00000009307.15	CSDE1	background	257.352	81.1637	0	21.2114	12.5088
ENSG00000196262.13	PPIA	background	340.756	231.879	60.8196	31.2343	110.807
ENSG00000189077.10	TMEM120A	background	82.5227	0	0	0	0
ENSG00000126709.14	IFI6	background	61.6059	76.1052	0	0	53.6482
ENSG00000172663.8	TMEM134	background	63.3633	0	0	0	0
ENSG00000070808.15	CAMK2A	background	233.815	279.144	24.2845	12.6353	44.8689
ENSG00000198794.11	SCAMP5	background	173.856	322.594	0	20.0827	23.6978
ENSG00000184840.11	TMED9	background	218.482	114.659	97.0298	49.1983	28.6769
ENSG00000174444.14	RPL4	background	215.215	117.44	0	76.0431	0
ENSG00000100664.10	EIF5	background	111.579	84.4087	0	19.9869	0
ENSG00000257261.5	RP11-96H19.1	background	0	0	0	0	0
ENSG00000211445.11	GPX3	background	285.587	113.895	96.6537	0	57.1435
ENSG00000178467.17	P4HTM	background	61.988	25.3994	0	65.9634	38.709
ENSG00000213190.3	MLLT11	background	350.09	330.336	128.302	83.2116	49.1657
ENSG00000149926.13	FAM57B	background	94.2534	139.124	0	48.9041	57.018
ENSG00000247828.7	TMEM161B-AS1	background	0	0	0	0	0
ENSG00000167985.6	SDHAF2	background	162.159	0	0	0	0
ENSG00000186468.12	RPS23	background	260.101	75.1808	0	0	11.7218
ENSG00000102030.15	NAA10	background	61.9879	0	0	0	98.2286
ENSG00000153130.17	SCOC	background	431.241	0	155.173	0	53.6482
ENSG00000167755.14	KLK6	background	174.674	74.5299	0	47.8318	55.7924
ENSG00000100246.12	DNAL4	background	30.4743	37.3267	0	48.0778	0
ENSG00000174521.7	TTC9B	background	0	74.3903	0	0	53.5008
ENSG00000180354.15	MTURN	background	184.659	145.981	23.0158	23.9612	42.5559
ENSG00000114942.13	EEF1B2	background	88.261	0	0	68.5146	53.4274
ENSG00000115457.9	IGFBP2	background	32.0628	0	0	0	29.4135
ENSG00000102934.9	PLLP	background	302.896	111.309	0	125.334	70.8224
ENSG00000149806.10	FAU	background	719.319	0	0	0	0
ENSG00000183785.14	TUBA8	background	30.1525	26.9035	374.987	0	27.757
ENSG00000105723.11	GSK3A	background	0	49.2577	0	0	0
ENSG00000162729.13	IGSF8	background	167.288	160.063	0	31.9511	37.5156
ENSG00000164687.10	FABP5	background	179.694	0	0	0	0
ENSG00000107902.13	LHPP	background	210.433	445.622	93.4655	142.351	110.712
ENSG00000184678.10	HIST2H2BE	background	0	0	0	0	0
ENSG00000105698.15	USF2	background	87.6802	73.5994	0	0	0
ENSG00000254772.9	EEF1G	background	180.236	257.598	0	94.8318	55.3169
ENSG00000182916.7	TCEAL7	background	243.547	148.609	187.788	0	52.8473
ENSG00000122257.18	RBBP6	background	0	0	0	0	0
ENSG00000174851.15	YIF1A	background	60.3961	0	0	0	47.0377
ENSG00000198563.13	DDX39B	background	0	73.2727	0	0	0
ENSG00000116857.16	TMEM9	background	239.236	293.09	92.9732	141.63	27.5407
ENSG00000174943.9	KCTD13	background	59.5206	63.1998	0	27.4366	0
ENSG00000105245.9	NUMBL	background	38.8744	47.8073	0	0	0
ENSG00000242110.7	AMACR	background	14.6616	0	0	0	0
ENSG00000240849.10	TMEM189	background	0	0	0	0	20.9589
ENSG00000147571.4	CRH	background	29.5946	36.2608	0	0	0
ENSG00000108829.9	LRRC59	background	29.4204	18.1217	45.8041	0	0
ENSG00000144485.10	HES6	background	118.994	89.3324	0	90.8732	0
ENSG00000253230.8	LINC00599	background	102.519	18.0425	0	23.5469	0
ENSG00000188529.14	SRSF10	background	64.1554	0	0	0	0
ENSG00000243678.11	NME1-NME2	background	355.925	215.718	569.291	191.59	61.4358
ENSG00000126005.16	MMP24-AS1	background	0	0	0	0	0
ENSG00000136810.12	TXN	background	767.753	71.594	0	0	0
ENSG00000165669.13	FAM204A	background	58.7974	71.2849	0	0	0
ENSG00000213889.10	PPM1N	background	0	0	0	0	0
ENSG00000182512.4	GLRX5	background	0	0	0	0	0
ENSG00000244687.11	UBE2V1	background	86.0736	253.217	0	108.273	0
ENSG00000119185.12	ITGB1BP1	background	117.25	183.741	0	179.012	102.63
ENSG00000176454.13	LPCAT4	background	78.5507	32.1212	81.4382	92.6417	24.2783
ENSG00000198856.12	OSTC	background	90.3554	101.96	0	0	0
ENSG00000244041.7	LINC01011	background	28.9517	0	0	0	0
ENSG00000104852.14	SNRNP70	background	28.9307	35.456	0	0	0
ENSG00000047849.21	MAP4	background	146.746	264.835	0	12.0136	43.8588
ENSG00000088682.13	COQ9	background	0	0	0	0	0
ENSG00000179010.14	MRFAP1	background	315.952	224.016	0	136.227	53.0195
ENSG00000143314.12	MRPL24	background	115.723	140.347	179.411	176.835	101.427
ENSG00000169562.9	GJB1	background	114.645	114.719	0	0	26.4557
ENSG00000155876.5	RRAGA	background	171.721	105.238	0	45.2519	52.8396
ENSG00000159164.9	SV2A	background	113.586	105.148	29.4885	0	0
ENSG00000169738.7	DCXR	background	57.5284	139.556	0	87.9423	0
ENSG00000178896.8	EXOSC4	background	57.5284	0	0	0	0
ENSG00000100823.11	APEX1	background	114.891	0	199.653	0	30.6161
ENSG00000106628.10	POLD2	background	28.0184	34.8815	0	88.6644	26.2771
ENSG00000122033.14	MTIF3	background	98.3573	139.164	177.875	87.7066	43.7601
ENSG00000166002.6	SMCO4	background	0	0	0	0	0
ENSG00000084234.16	APLP2	background	171.598	112.878	53.2363	20.9265	0
ENSG00000105711.11	SCN1B	background	198.776	243.656	168.262	0	55.7212
ENSG00000133606.10	MKRN1	background	0	0	0	0	49.2385
ENSG00000164112.12	TMEM155	background	51.2265	0	0	0	17.7165
ENSG00000177700.5	POLR2L	background	57.1175	0	0	87.3553	0
ENSG00000197111.15	PCBP2	background	323.708	574.087	0	51.3204	168.79
ENSG00000157368.10	IL34	background	50.3872	120.242	0	0	0
ENSG00000165698.15	C9orf9	background	0	47.9462	0	0	0
ENSG00000174775.16	HRAS	background	0	0	0	0	0
ENSG00000170027.6	YWHAG	background	224.746	207.915	0	18.1418	10.7124
ENSG00000196704.11	AMZ2	background	34.8581	246.635	81.279	0	31.817
ENSG00000204272.12	LINC01420	background	119.618	36.6363	0	0	49.8692
ENSG00000278126.1	RP11-454E5.4	background	0	0	0	0	0
ENSG00000127884.4	ECHS1	background	280.577	34.397	87.2515	88.7847	25.9272
ENSG00000105379.9	ETFB	background	56.4721	68.523	175.127	0	49.615
ENSG00000103415.11	HMOX2	background	143.649	174.843	148.615	32.6525	42.7043
ENSG00000274177.1	LLNLR-284B4.1	background	0	0	0	0	0
ENSG00000163382.11	APOA1BP	background	128.56	0	0	133.262	99.1037
ENSG00000139597.17	N4BP2L1	background	70.3501	0	0	0	0
ENSG00000169714.16	CNBP	background	195.496	184.961	292.696	0	55.5933
ENSG00000226950.6	DANCR	background	56.1548	68.1458	174.148	0	0
ENSG00000048540.14	LMO3	background	97.0444	0	0	21.2182	0
ENSG00000204435.13	CSNK2B	background	55.8411	0	0	0	0
ENSG00000177383.4	MAGEF1	background	138.443	0	172.213	0	25.6033
ENSG00000143878.9	RHOB	background	91.7025	135.384	0	0	0
ENSG00000171992.12	SYNPO	background	54.7828	67.6257	0	0	8.73856
ENSG00000151967.18	SCHIP1	background	302.688	0	0	0	0
ENSG00000095906.16	NUBP2	background	32.7455	0	0	97.363	0
ENSG00000116350.16	SRSF4	background	0	0	0	29.1605	17.1394
ENSG00000163866.8	SMIM12	background	55.0719	45.3394	0	19.7636	0
ENSG00000163686.14	ABHD6	background	18.1655	0	0	0	0
ENSG00000142252.10	GEMIN7	background	0	0	0	0	50.5092
ENSG00000116922.14	C1orf109	background	18.4846	45.4803	0	0	0
ENSG00000157782.9	CABP1	background	138.347	83.5527	149.408	114.53	0
ENSG00000118298.10	CA14	background	0	0	0	0	0
ENSG00000230124.6	LHX4-AS1	background	81.1548	0	0	0	0
ENSG00000241553.12	ARPC4	background	54.4717	41.187	0	0	0
ENSG00000048342.15	CC2D2A	background	0	0	0	0	7.6954
ENSG00000172336.4	POP7	background	217.59	0	0	0	0
ENSG00000179632.9	MAF1	background	107.696	0	0	0	99.7247
ENSG00000128626.11	MRPS12	background	0	65.8794	168.272	0	0
ENSG00000177666.16	PNPLA2	background	53.6435	22.0026	0	0	0
ENSG00000260001.6	TGFBR3L	background	0	91.4776	0	0	0
ENSG00000071655.17	MBD3	background	35.5873	0	0	0	0
ENSG00000090238.11	YPEL3	background	85.9218	130.715	0	105.869	26.4378
ENSG00000105677.11	TMEM147	background	113.104	130.715	0	104.851	0
ENSG00000167645.16	YIF1B	background	155.371	55.0422	0	216.272	0
ENSG00000159079.18	C21orf59	background	67.3789	0	0	0	98.776
ENSG00000173545.4	ZNF622	background	53.0621	0	0	0	0
ENSG00000160201.11	U2AF1	background	0	0	0	0	0
ENSG00000149743.13	TRPT1	background	0	0	0	0	0
ENSG00000075790.10	BCAP29	background	116.011	64.7594	0	0	0
ENSG00000132635.16	PCED1A	background	52.8167	0	0	0	0
ENSG00000155959.10	VBP1	background	354.087	0	0	0	0
ENSG00000104824.16	HNRNPL	background	35.0876	0	0	0	25.6539
ENSG00000131174.4	COX7B	background	17.5438	0	0	0	0
ENSG00000141504.11	SAT2	background	159.08	64.4225	0	0	0
ENSG00000172366.19	FAM195A	background	0	64.4225	0	0	0
ENSG00000147123.10	NDUFB11	background	206.947	19.9107	103.903	0	0
ENSG00000131165.14	CHMP1A	background	65.4373	0	0	0	0
ENSG00000104267.9	CA2	background	288.397	385.956	0	41.5722	97.2343
ENSG00000230212.6	AP000688.14	background	0	0	0	0	0
ENSG00000108588.13	CCDC47	background	73.2724	0	0	0	0
ENSG00000089335.20	ZNF302	background	50.0062	0	363.345	764.568	344.745
ENSG00000137161.16	CNPY3	background	79.3299	64.8737	0	41.9184	24.5075
ENSG00000125520.13	SLC2A4RG	background	0	0	0	0	0
ENSG00000176485.11	PLA2G16	background	104.529	148.44	51.8201	26.6978	0
ENSG00000272325.1	NUDT3	background	20.8433	29.1472	0	0	0
ENSG00000213619.9	NDUFS3	background	104.392	190.297	161.934	0	87.3449
ENSG00000119048.7	UBE2B	background	172.115	84.735	0	27.587	16.2253
ENSG00000102760.12	RGCC	background	52.0602	0	0	0	0
ENSG00000060762.18	MPC1	background	259.625	63.1089	0	0	137.947
ENSG00000149557.12	FEZ1	background	1281.9	1608.67	159.848	203.846	310.012
ENSG00000102119.10	EMD	background	103.313	0	0	0	0
ENSG00000142168.14	SOD1	background	774.849	439.522	368.364	181.243	51.931
ENSG00000204227.4	RING1	background	25.6297	31.4481	0	0	0
ENSG00000153714.5	LURAP1L	background	0	31.4281	0	0	0
ENSG00000189241.6	TSPYL1	background	114.818	204.458	0	0	12.127
ENSG00000171533.11	MAP6	background	44.9096	0	0	0	0
ENSG00000138381.9	ASNSD1	background	69.2304	0	0	0	0
ENSG00000133983.14	COX16	background	26.2179	0	0	0	0
ENSG00000269313.5	MAGIX	background	136.458	0	0	0	0
ENSG00000106244.12	PDAP1	background	67.9393	83.626	0	108.924	16.0183
ENSG00000102226.9	USP11	background	127.089	109.675	39.5804	102.406	36.2455
ENSG00000166181.12	API5	background	45.4086	0	0	18.3247	0
ENSG00000204673.10	AKT1S1	background	76.4967	0	0	0	0
ENSG00000089199.9	CHGB	background	373.032	354.811	0	81.5576	0
ENSG00000105520.10	LPPR2	background	47.3163	20.8537	0	27.1633	0
ENSG00000125779.21	PANK2	background	76.3506	0	0	0	0
ENSG00000148834.12	GSTO1	background	169.416	0	0	0	99.23
ENSG00000068697.6	LAPTM4A	background	254.178	93.5718	0	0	23.6013
ENSG00000106348.16	IMPDH1	background	38.2423	31.1906	0	0	0
ENSG00000239382.10	ALKBH6	background	29.9942	0	0	0	0
ENSG00000107295.9	SH3GL2	background	286.43	269.622	0	27.0175	15.8941
ENSG00000100445.17	SDR39U1	background	136.11	93.8172	119.316	0	0
ENSG00000004776.12	HSPB6	background	0	38.6976	0	0	0
ENSG00000170445.12	HARS	background	112.822	123.251	0	0	70.1533
ENSG00000105270.14	CLIP3	background	125.81	93.0646	78.3646	40.556	11.963
ENSG00000008735.13	MAPK8IP2	background	37.6127	61.83	0	0	11.9228
ENSG00000172775.16	FAM192A	background	75.2679	55.6272	157.237	24.191	44.9732
ENSG00000143590.13	EFNA3	background	25.1461	0	0	0	23.3606
ENSG00000280057.1	RP1-168L15.6	background	0	0	0	0	0
ENSG00000204071.10	TCEAL6	background	131.233	113.921	0	0	0
ENSG00000135632.11	SMYD5	background	16.6524	0	0	0	0
ENSG00000149761.8	NUDT22	background	50.3555	0	156.251	0	0
ENSG00000105143.12	SLC1A6	background	24.9577	0	0	0	0
ENSG00000137815.14	RTF1	background	0	0	0	0	0
ENSG00000106006.6	HOXA6	background	0	0	0	0	44.5614
ENSG00000171204.12	TMEM126B	background	89.4412	0	0	0	0
ENSG00000156170.12	NDUFAF6	background	24.8956	0	0	0	0
ENSG00000254635.5	WAC-AS1	background	16.549	0	0	0	15.6199
ENSG00000269858.5	EGLN2	background	200.161	121.719	0	0	0
ENSG00000168256.17	NKIRAS2	background	14.5074	151.05	0	0	0
ENSG00000078902.15	TOLLIP	background	111.165	226.555	38.469	19.9139	11.7501
ENSG00000213585.10	VDAC1	background	198.055	121.547	0	36.1521	46.0308
ENSG00000164830.18	OXR1	background	182.574	0	0	0	0
ENSG00000247317.3	RP11-273G15.2	background	0	0	154.509	0	0
ENSG00000011009.10	LYPLA2	background	59.1453	0	0	0	0
ENSG00000161677.11	JOSD2	background	131.089	89.1159	0	0	0
ENSG00000215021.8	PHB2	background	42.2645	87.5942	0	76.7062	52.4204
ENSG00000179115.10	FARSA	background	139.571	151.284	0	41.4931	0
ENSG00000161671.16	EMC10	background	75.7887	0	0	0	0
ENSG00000196230.12	TUBB	background	210.766	261.05	102.028	26.2902	60.9635
ENSG00000171223.5	JUNB	background	0	90.4389	0	0	22.8399
ENSG00000158792.15	SPATA2L	background	18.6572	45.9019	0	0	0
ENSG00000116898.11	MRPS15	background	98.2365	0	0	0	0
ENSG00000159685.10	CHCHD6	background	98.2365	0	0	0	0
ENSG00000197696.9	NMB	background	0	0	0	0	0
ENSG00000114784.3	EIF1B	background	97.7561	0	0	75.4678	0
ENSG00000169727.12	GPS1	background	48.4634	0	76.1501	0	0
ENSG00000178498.15	DTX3	background	127.943	52.4118	0	77.1184	22.5751
ENSG00000160310.17	PRMT2	background	104.94	411.44	0	118.463	0
ENSG00000167291.15	TBC1D16	background	0	0	0	0	0
ENSG00000141560.14	FN3KRP	background	96.5173	148.117	0	38.3558	0
ENSG00000256008.2	RP11-728G15.1	background	48.5811	0	0	0	0
ENSG00000115561.15	CHMP3	background	88.1637	0	0	68.4429	0
ENSG00000232119.7	MCTS1	background	48.4046	0	0	0	0
ENSG00000130165.10	ELOF1	background	145.038	121.435	0	0	43.0823
ENSG00000130522.5	JUND	background	23.9272	0	74.4366	38.0436	0
ENSG00000162231.13	NXF1	background	37.1238	0	0	0	0
ERCC-00075	ERCC-00075	background	0	58.5568	0	0	0
ERCC-00083	ERCC-00083	background	48.1134	0	0	0	42.8924
ENSG00000184508.10	HDDC3	background	96.1111	0	0	0	85.6904
ENSG00000137944.17	CCBL2	background	0	0	0	0	0
ENSG00000118680.12	MYL12B	background	429.439	233.675	0	61.3236	85.5963
ENSG00000213015.8	ZNF580	background	52.7819	58.4187	148.97	0	0
ENSG00000169964.7	TMEM42	background	47.9403	0	0	0	0
ENSG00000167614.13	TTYH1	background	76.3506	115.995	0	40.3918	70.8899
ENSG00000157895.11	C12orf43	background	18.1326	0	112.883	29.0311	42.4251
ENSG00000100412.15	ACO2	background	147.948	154.531	0	50.3746	29.6575
ENSG00000078018.19	MAP2	background	164.279	125.598	97.499	12.6818	30.0222
ENSG00000093010.13	COMT	background	189.714	127.885	0	0	0
ENSG00000128463.12	EMC4	background	499.379	232.554	0	0	105.695
ENSG00000138814.16	PPP3CA	background	199.126	0	72.9964	0	0
ENSG00000107262.19	BAG1	background	85.4322	0	0	0	38.4456
ENSG00000131771.13	PPP1R1B	background	97.7561	59.3887	146.692	0	0
ENSG00000175182.14	FAM131A	background	98.2191	44.1425	0	0	53.6077
ENSG00000116161.17	CACYBP	background	322.809	112.332	48.3627	49.8945	18.6481
ENSG00000122406.12	RPL5	background	657.757	114.408	0	145.402	83.9356
ENSG00000126458.3	RRAS	background	0	0	0	0	0
ENSG00000125170.10	DOK4	background	48.2878	0	0	0	0
ENSG00000108523.15	RNF167	background	95.6452	62.6971	99.9067	121.626	64.903
ENSG00000242028.6	HYPK	background	46.5451	56.6802	0	72.0605	0
ENSG00000110786.17	PTPN5	background	208.736	186.964	0	30.3506	29.0487
ENSG00000142694.6	EVA1B	background	0	0	0	0	0
ENSG00000108622.10	ICAM2	background	92.1269	0	0	0	82.7722
ENSG00000256193.5	LINC00507	background	45.8775	84.5218	71.3686	0	0
ENSG00000144451.18	SPAG16	background	75.5808	56.1659	0	0	0
ENSG00000164076.16	CAMKV	background	137.03	307.731	0	0	14.4063
ENSG00000129682.15	FGF13	background	160.204	84.3298	0	0	42.1495
ENSG00000125967.16	NECAB3	background	44.4989	56.1243	0	0	0
ENSG00000135486.17	HNRNPA1	background	288.038	145.469	0	87.8889	0
ENSG00000096080.11	MRPS18A	background	91.9132	0	0	0	41.1256
ENSG00000183401.11	CCDC159	background	45.9566	0	0	0	0
ENSG00000248487.8	ABHD14A	background	137.87	111.951	0	0	41.1256
ENSG00000126861.4	OMG	background	296.165	111.932	0	0	21.2564
ENSG00000072042.12	RDH11	background	166.871	61.6268	51.9497	36.6995	41.0389
ENSG00000170917.13	NUDT6	background	0	0	0	0	0
ENSG00000171224.8	C10orf35	background	45.7987	55.7863	0	0	0
ENSG00000183207.13	RUVBL2	background	137.396	81.1071	142.175	0	25.5194
ENSG00000102409.9	BEX4	background	633.522	172.144	0	220.871	96.3166
ENSG00000137074.18	APTX	background	0	0	0	0	0
ENSG00000139318.7	DUSP6	background	47.5075	0	0	0	21.118
ENSG00000114626.17	ABTB1	background	90.3679	55.4022	0	0	42.1715
ENSG00000113141.17	IK	background	112.944	55.4954	227.131	0	0
ENSG00000150625.16	GPM6A	background	797.245	668.179	95.0329	79.4453	86.0831
ENSG00000170473.16	WIBG	background	0	0	0	0	0
ENSG00000000419.12	DPM1	background	123.784	55.1648	0	0	0
ENSG00000151131.10	C12orf45	background	2.21761	0	0	0	0
ENSG00000147416.10	ATP6V1B2	background	447.063	256.996	92.8015	95.8078	14.1088
ENSG00000131773.13	KHDRBS3	background	76.0842	0	0	0	0
ENSG00000102007.10	PLP2	background	0	0	0	0	0
ENSG00000198818.9	SFT2D1	background	180.303	0	0	0	40.4002
ENSG00000196405.12	EVL	background	134.32	116.414	69.6541	35.6596	41.8053
ENSG00000182901.16	RGS7	background	59.5565	0	0	0	0
ENSG00000168913.6	ENHO	background	134.772	218.952	0	0	0
ENSG00000010256.10	UQCRC1	background	289.888	301.341	208.148	35.5241	62.4732
ENSG00000161981.10	SNRNP25	background	313.411	163.671	139.005	0	80.3005
ENSG00000174938.14	SEZ6L2	background	64.446	122.999	0	22.7844	0
ENSG00000134287.9	ARF3	background	267.44	271.589	138.387	222.562	79.9707
ENSG00000072832.14	CRMP1	background	88.2287	72.4604	0	0	14.7
ENSG00000233175.2	CTD-2020K17.3	background	22.0775	0	0	0	0
ENSG00000152214.12	RIT2	background	177.699	0	0	0	0
ENSG00000224924.6	LINC00320	background	66.1958	54.2194	0	0	0
ENSG00000133275.15	CSNK1G2	background	0	18.0688	0	0	0
ENSG00000261147.1	RP11-697E2.6	background	202.108	317.506	0	88.5487	19.922
ENSG00000157870.14	FAM213B	background	48.5026	0	0	0	0
ENSG00000131591.17	C1orf159	background	0	0	0	0	0
ENSG00000183662.10	FAM19A1	background	23.1781	0	0	0	0
ENSG00000086504.15	MRPL28	background	176.522	161.36	0	90.6215	79.2383
ENSG00000103275.19	UBE2I	background	117.021	18.6542	0	69.2942	0
ENSG00000122034.14	GTF3A	background	167.852	41.0727	137.019	0	0
ENSG00000171443.6	ZNF524	background	0	0	0	0	0
ENSG00000104946.12	TBC1D17	background	36.7664	26.8016	67.8719	0	0
ENSG00000067560.10	RHOA	background	260.896	160.289	0	87.7066	50.3203
ENSG00000129932.8	DOHH	background	108.707	160.289	0	69.3172	0
ENSG00000174080.10	CTSF	background	86.7765	133.287	67.5044	34.5853	40.5641
ENSG00000091513.14	TF	background	489.697	621.078	52.0345	92.6539	27.2976
ENSG00000162191.13	UBXN1	background	197.443	152.264	0	76.1705	78.2825
ENSG00000239779.6	WBP1	background	181.408	0	0	67.6644	0
ENSG00000119729.11	RHOQ	background	28.7332	0	0	0	13.6154
ENSG00000149196.15	C11orf73	background	0	0	0	0	0
ENSG00000100209.9	HSCB	background	43.3647	0	0	0	0
ENSG00000143222.11	UFC1	background	163.679	211.472	0	0	52.9861
ENSG00000023902.13	PLEKHO1	background	0	0	0	0	0
ENSG00000144524.17	COPS7B	background	87.7766	0	0	75.555	0
ENSG00000077348.8	EXOSC5	background	86.3547	0	0	0	0
ENSG00000130005.12	GAMT	background	0	104.952	0	0	116.139
ENSG00000262664.2	OVCA2	background	42.9917	0	0	0	0
ENSG00000168135.4	KCNJ4	background	0	26.2337	0	0	0
ENSG00000100632.10	ERH	background	101.478	104.619	0	0	38.598
ENSG00000144152.12	FBLN7	background	42.8994	0	0	0	20.7799
ENSG00000204264.8	PSMB8	background	0	0	0	0	0
ENSG00000178952.10	TUFM	background	148.949	104.602	66.2138	0	19.9087
ENSG00000164039.14	BDH2	background	0	0	0	0	0
ENSG00000168159.11	RNF187	background	154.97	17.4389	44.0716	22.7686	65.685
ENSG00000125901.5	MRPS26	background	256.571	52.1443	0	0	38.4836
ENSG00000143252.14	SDHC	background	465.861	104.289	132.787	0	2.89479
ENSG00000064787.13	BCAS1	background	212.07	139.364	44.0249	45.4897	13.4045
ENSG00000160214.12	RRP1	background	0	0	0	0	0
ENSG00000125505.16	MBOAT7	background	63.6661	0	0	0	39.7159
ENSG00000102317.17	RBM3	background	42.625	51.9801	0	0	38.3698
ERCC-00028	ERCC-00028	background	0	51.9801	0	0	0
ENSG00000180964.16	TCEAL8	background	42.5796	0	0	60.6417	0
ENSG00000196990.8	FAM163B	background	0	103.851	0	0	0
ENSG00000168003.16	SLC3A2	background	30.8982	75.6802	96.058	0	0
ENSG00000249915.7	PDCD6	background	473.087	226.981	0	0	69.932
ERCC-00061	ERCC-00061	background	0	0	131.526	0	0
ENSG00000128699.13	ORMDL1	background	302.438	116.397	0	0	68.3285
ERCC-00069	ERCC-00069	background	42.3093	0	0	0	0
ENSG00000019582.14	CD74	background	253.588	267.806	0	78.0791	83.0595
ENSG00000129625.12	REEP5	background	267.909	157.275	131.111	0	0
ENSG00000133398.3	MED10	background	252.786	359.708	0	65.5629	0
ENSG00000153015.15	CWC27	background	21.1995	0	0	0	0
ENSG00000167657.13	DAPK3	background	20.9003	102.757	0	33.3515	19.5685
ENSG00000213523.10	SRA1	background	20.8785	25.6627	0	0	0
ENSG00000088367.21	EPB41L1	background	62.3101	68.4266	0	20.8133	26.6156
ENSG00000171823.6	FBXL14	background	0	0	0	0	0
ENSG00000172057.9	ORMDL3	background	41.7617	0	0	0	39.1003
ENSG00000137547.8	MRPL15	background	41.8662	51.0688	0	0	37.7376
ENSG00000197620.10	CXorf40A	background	0	0	0	87.9423	0
ENSG00000198830.10	HMGN2	background	120.067	357.114	0	0	75.4022
ENSG00000186395.7	KRT10	background	20.6948	0	0	0	0
ENSG00000117118.9	SDHB	background	208.024	50.7548	129.209	0	37.5194
ENSG00000176476.8	CCDC101	background	0	0	0	0	0
ENSG00000167434.9	CA4	background	83.1232	0	0	0	0
ENSG00000125656.8	CLPP	background	72.3005	87.2322	0	0	61.826
ENSG00000146733.13	PSPH	background	41.2401	25.3474	0	32.9153	0
ENSG00000099864.17	PALM	background	61.6693	75.8095	0	32.8163	19.2588
ENSG00000173588.14	CEP83	background	0	0	48.9129	0	0
ENSG00000185122.10	HSF1	background	83.6013	77.0679	63.8078	0	38.4226
ENSG00000100029.17	PES1	background	44.5237	27.3493	63.7425	30.407	20.791
ENSG00000137710.14	RDX	background	71.306	12.5698	0	0	0
ENSG00000134684.10	YARS	background	13.1262	16.1797	0	63.8984	37.02
ENSG00000178734.5	LMO7DN	background	0	0	0	0	0
ENSG00000101473.16	ACOT8	background	40.9654	149.959	0	0	0
ENSG00000108344.14	PSMD3	background	40.6737	50.0038	0	0	19.0608
ENSG00000043093.13	DCUN1D1	background	27.0608	0	0	0	0
ENSG00000095380.10	NANS	background	81.7633	49.8856	0	0	36.9147
ENSG00000173409.13	ARV1	background	69.9602	0	0	0	36.9147
ENSG00000129103.17	SUMF2	background	52.9566	44.6259	0	0	0
ENSG00000105700.10	KXD1	background	162.003	0	0	0	131.592
ENSG00000095059.15	DHPS	background	40.7982	0	0	0	0
ENSG00000102172.15	SMS	background	145.832	119.35	0	0	36.7753
ENSG00000184672.11	RALYL	background	32.1125	65.7348	0	49.7973	29.0189
ENSG00000168993.14	CPLX1	background	160.814	98.8597	0	70.0593	18.8486
ENSG00000177885.13	GRB2	background	80.2321	74.0864	41.6427	24.1642	28.4651
ENSG00000119801.12	YPEL5	background	241.085	222.315	0	41.1022	0
ENSG00000160284.14	SPATC1L	background	0	0	0	0	0
ENSG00000225921.6	NOL7	background	282.133	0	0	0	0
ENSG00000135069.13	PSAT1	background	140.218	80.281	0	0	30.0491
ENSG00000167523.13	SPATA33	background	30.803	0	0	0	0
ENSG00000072778.19	ACADVL	background	112.573	73.7765	0	0	0
ENSG00000142875.19	PRKACB	background	248.876	102.493	0	48.3674	0
ENSG00000204278.12	TMEM235	background	19.2223	0	0	0	23.3047
ENSG00000213790.2	OLA1P1	background	0	0	0	0	0
ENSG00000104872.10	PIH1D1	background	99.9556	0	0	0	0
ENSG00000113851.14	CRBN	background	59.6208	48.8737	0	0	37.2464
ENSG00000116337.15	AMPD2	background	26.4346	0	49.0862	0	14.3005
ENSG00000103202.12	NME4	background	56.1548	0	348.297	0	36.127
ENSG00000235961.5	PNMA6A	background	0	0	0	0	0
ENSG00000090447.11	TFAP4	background	19.7639	0	0	0	0
ENSG00000197343.10	ZNF655	background	18.442	0	0	0	0
ENSG00000107745.18	MICU1	background	117.595	47.8605	0	0	35.5007
ENSG00000131236.16	CAP1	background	157.955	48.5574	0	31.5505	18.5257
ENSG00000012171.19	SEMA3B	background	101.671	0	0	0	0
ENSG00000108176.14	DNAJC12	background	158.502	0	0	0	59.5564
ENSG00000126945.8	HNRNPH2	background	92.6064	72.6225	0	0	18.473
ENSG00000204356.13	NELFE	background	79.1728	80.6734	0	61.7868	35.8278
ENSG00000184903.9	IMMP2L	background	0	0	0	61.6123	0
ENSG00000148248.13	SURF4	background	78.8604	0	0	0	64.9184
ENSG00000150459.12	SAP18	background	137.06	120.39	0	31.294	55.1313
ENSG00000168385.17	2020-09-02	background	78.0142	0	0	0	12.3539
ENSG00000162910.18	MRPL55	background	170.864	174.772	0	0	64.1695
ENSG00000198356.11	ASNA1	background	73.4968	95.5367	0	0	0
ENSG00000167191.11	GPRC5B	background	157.523	105.864	0	61.0376	70.8085
ENSG00000143543.14	JTB	background	146.054	158.29	146.347	0	99.6867
ENSG00000161011.19	SQSTM1	background	581.637	400.638	89.1198	0	47.9521
ENSG00000275454.1	CTD-2026K11.4	background	0	0	0	0	0
ENSG00000106853.18	PTGR1	background	39.6649	48.4222	0	0	0
ENSG00000106305.9	AIMP2	background	4.46109	0	0	0	52.2796
ENSG00000106400.11	ZNHIT1	background	77.41	47.2668	0	0	70.1706
ENSG00000266472.5	MRPS21	background	157.411	115.641	195.735	0	0
ENSG00000137404.14	NRM	background	0	0	0	0	0
ENSG00000141934.9	PPAP2C	background	0	47.1318	0	120.613	69.9814
ENSG00000101365.20	IDH3B	background	77.0371	94.0846	183.763	0	34.9279
ENSG00000184164.14	CRELD2	background	38.5183	0	0	0	34.9274
ENSG00000160408.14	ST6GALNAC6	background	126.412	0	68.1316	0	40.9265
ENSG00000103005.11	USB1	background	38.2606	335.024	243.527	65.9593	53.91
ENSG00000082641.15	NFE2L1	background	57.1448	47.0208	0	0	9.10856
ENSG00000135624.15	CCT7	background	313.635	142.409	0	36.9065	0
ENSG00000142082.14	SIRT3	background	68.026	0	0	0	0
ENSG00000131398.13	KCNC3	background	63.3634	0	0	0	0
ENSG00000198865.9	CCDC152	background	0	150.749	0	59.8103	0
ENSG00000067606.16	PRKCZ	background	76.0843	301.081	59.2023	0	17.871
ENSG00000167106.11	FAM102A	background	25.3053	31.1974	0	0	12.0296
ENSG00000087076.8	HSD17B14	background	38.224	0	0	0	0
ENSG00000186642.15	PDE2A	background	63.2031	18.4939	0	40.7454	12.0184
ENSG00000135018.13	UBQLN1	background	20.368	25.1332	177.186	32.9246	0
ENSG00000007520.3	TSR3	background	0	0	0	0	0
ENSG00000114354.13	TFG	background	114.018	65.2154	0	57.0967	0
ENSG00000116983.12	HPCAL4	background	56.5254	69.7694	0	0	0
ENSG00000182247.9	UBE2E2	background	113.586	65.5151	0	0	0
ENSG00000185973.10	TMLHE	background	0	0	0	0	0
ENSG00000089169.14	RPH3A	background	65.6986	11.5847	0	15.1863	8.97834
ENSG00000172375.12	C2CD2L	background	0	0	0	30.0579	0
ENSG00000137171.14	KLC4	background	22.8079	28.0145	0	0	0
ENSG00000171840.11	NINJ2	background	83.6447	0	0	0	0
ENSG00000141744.3	PNMT	background	0	0	0	96.5015	0
ENSG00000166394.14	CYB5R2	background	54.5461	0	0	0	0
ENSG00000257704.3	INAFM1	background	0	0	0	0	0
ENSG00000204843.12	DCTN1	background	110.838	132.545	62.7782	65.3825	28.9773
ENSG00000136104.19	RNASEH2B	background	37.542	0	0	0	25.7217
ENSG00000048162.20	NOP16	background	52.4698	45.8235	0	0	0
ENSG00000185818.7	NAT8L	background	66.8973	9.1813	0	12.0557	21.4106
ENSG00000067840.12	PDZD4	background	74.3626	15.281	0	19.9808	11.7892
ENSG00000213671.3	OLA1P2	background	0	0	0	0	0
ENSG00000260493.1	RP11-219B4.7	background	0	0	0	0	0
ENSG00000167595.14	PROSER3	background	0	0	0	0	0
ENSG00000159761.14	C16orf86	background	0	0	0	0	0
ENSG00000152954.11	NRSN1	background	184.932	68.2518	0	0	0
ENSG00000186377.7	CYP4X1	background	18.4676	0	0	0	0
ENSG00000145029.13	NICN1	background	37.0549	0	115.129	0	21.5624
ENSG00000135144.7	DTX1	background	0	15.1085	0	0	0
ENSG00000074416.13	MGLL	background	124.421	102.864	101.7	0	18.9025
ENSG00000005022.5	SLC25A5	background	221.713	180.62	114.811	0	67.2033
ENSG00000112972.14	HMGCS1	background	109.908	0	0	0	0
ENSG00000165283.15	STOML2	background	0	0	0	0	33.4859
ENSG00000070081.15	NUCB2	background	183.911	44.95	0	0	0
ENSG00000131368.7	MRPS25	background	9.0993	89.7371	0	57.498	38.7903
ENSG00000185046.18	ANKS1B	background	94.1296	212.576	44.7679	42.2977	173.077
ENSG00000149091.15	DGKZ	background	85.0687	119.881	75.7001	51.3429	0
ENSG00000172889.15	EGFL7	background	73.3619	44.8279	341.915	57.4475	100.114
ENSG00000101019.21	UQCC1	background	65.0471	0	0	0	0
ENSG00000196776.14	CD47	background	49.688	44.7065	25.8023	0	0
ENSG00000134333.13	LDHA	background	450.088	131.159	158.025	112.139	70.7611
ENSG00000110429.13	FBXO3	background	200.398	0	0	0	0
ENSG00000156136.9	DCK	background	66.0319	0	0	25.432	0
ENSG00000057757.9	PITHD1	background	181.738	243.143	0	0	0
ENSG00000111850.10	SMIM8	background	0	77.6566	0	97.363	16.7703
ENSG00000138030.12	KHK	background	18.1307	133.849	0	0	0
ENSG00000215908.10	CROCCP2	background	0	0	0	0	0
ENSG00000135423.12	GLS2	background	0	0	0	0	0
ENSG00000135119.14	RNFT2	background	20.1436	0	0	0	0
ENSG00000169220.17	RGS14	background	35.9715	22.1304	0	0	0
ENSG00000100417.11	PMM1	background	72.3006	132.564	0	56.6518	0
ENSG00000151500.14	THYN1	background	168.694	345.966	0	0	47.0377
ENSG00000142634.12	EFHD2	background	0	88.3637	0	0	16.9014
ENSG00000166963.12	MAP1A	background	127.105	93.3369	37.1427	19.4085	11.5167
ENSG00000107140.15	TESK1	background	0	0	0	0	0
ENSG00000105705.15	SUGP1	background	0	0	0	0	0
ENSG00000183715.13	OPCML	background	19.795	8.15316	0	0	0
ENSG00000101474.11	APMAP	background	160.787	21.9831	0	0	0
ENSG00000213753.10	CENPBD1P1	background	0	126.395	111.326	0	0
ENSG00000184047.16	DIABLO	background	156.397	86.9788	0	0	0
ENSG00000236859.6	NIFK-AS1	background	0	83.6299	0	0	0
ENSG00000160271.14	RALGDS	background	11.7428	0	0	18.9462	11.1836
ENSG00000145569.5	FAM105A	background	0	0	0	0	0
ENSG00000255181.3	CCDC166	background	0	0	0	0	0
ENSG00000129518.8	EAPP	background	70.8277	86.5986	0	59.8103	64.5838
ENSG00000128683.13	GAD1	background	46.8726	14.4516	0	18.9071	11.1607
ENSG00000117395.12	EBNA1BP2	background	70.7651	43.2615	0	0	0
ENSG00000122679.8	RAMP3	background	113.909	0	0	0	0
ENSG00000104522.15	TSTA3	background	0	0	0	0	64.4236
ENSG00000140391.14	TSPAN3	background	729.139	474.219	109.562	225.791	96.4748
ENSG00000126457.21	PRMT1	background	159.929	292.825	0	62.3757	0
ENSG00000122873.11	CISD1	background	69.9297	0	0	0	16.4724
ENSG00000100413.16	POLR3H	background	196.677	42.9612	0	0	32.0527
ENSG00000007392.16	LUC7L	background	126.526	0	98.3308	54.8935	0
ENSG00000121680.15	PEX16	background	34.9801	85.5513	217.41	0	31.9213
ENSG00000167702.11	KIFC2	background	23.1513	0	36.0549	0	0
ENSG00000120306.9	CYSTM1	background	104.849	42.7388	0	0	31.8951
ENSG00000185658.13	BRWD1	background	212.092	0	0	0	0
ENSG00000198673.10	FAM19A2	background	34.6617	0	0	0	0
ENSG00000010270.13	STARD3NL	background	34.7975	0	0	0	0
ENSG00000198892.6	SHISA4	background	104.392	425.551	0	163.856	127.06
ENSG00000139428.11	MMAB	background	34.7672	11.6228	108.045	81.5833	0
ENSG00000148444.15	COMMD3	background	34.7672	42.5186	0	0	0
ENSG00000149600.11	COMMD7	background	138.948	0	0	54.5276	31.7133
ENSG00000100442.10	FKBP3	background	277.173	127.119	0	0	0
ENSG00000147996.16	CBWD5	background	103.853	23.1191	0	0	0
ENSG00000107798.17	LIPA	background	103.345	63.5999	0	0	0
ENSG00000168101.14	NUDT16L1	background	34.5568	84.5291	0	0	0
ENSG00000170892.10	TSEN34	background	0	0	0	0	0
ENSG00000234420.7	ZNF37BP	background	4.73444	0	107.117	54.1217	80.7767
ENSG00000155849.15	ELMO1	background	215.197	301.842	0	71.164	0
ENSG00000070761.7	CFAP20	background	137.633	84.17	0	54.0323	0
ENSG00000174132.8	FAM174A	background	137.396	84.0271	0	0	0
ENSG00000174871.10	CNIH2	background	34.349	84.0271	0	53.9432	0
ENSG00000091428.17	RAPGEF4	background	159.247	42.0896	0	0	0
ENSG00000185347.17	C14orf80	background	0	0	0	0	0
ENSG00000140983.13	RHOT2	background	17.0355	0	0	27.3107	32.1292
ENSG00000114209.14	PDCD10	background	73.768	91.9282	0	0	0
ENSG00000176868.2	RP11-334J6.7	background	111.286	0	0	0	0
ENSG00000157020.17	SEC13	background	64.8536	41.7655	0	53.6338	0
ENSG00000174744.13	BRMS1	background	34.1437	0	0	0	0
ENSG00000128654.13	MTX2	background	272.916	0	0	53.5898	124.72
ENSG00000087274.16	ADD1	background	133.816	0	0	18.1668	0
ENSG00000135469.13	COQ10A	background	33.9696	0	0	0	31.0557
ENSG00000177697.17	CD151	background	61.7964	124.666	0	53.3713	0
ENSG00000099860.8	GADD45B	background	67.7092	0	0	53.1978	0
ENSG00000149084.12	HSD17B12	background	59.3208	41.3763	0	0	0
ENSG00000101438.3	SLC32A1	background	0	0	52.2545	0	0
ENSG00000132589.15	FLOT2	background	33.416	0	0	0	0
ENSG00000103423.13	DNAJA3	background	0	20.5167	0	0	0
ENSG00000086589.11	RBM22	background	37.1928	0	0	0	0
ENSG00000196502.11	SULT1A1	background	114.209	29.2385	128.014	0	0
ENSG00000125821.11	DTD1	background	100.374	122.811	0	52.5991	30.6161
ENSG00000183258.11	DDX41	background	96.5753	40.7633	0	0	15.6262
ENSG00000141030.12	COPS3	background	172.519	0	0	52.3048	0
ENSG00000136436.14	CALCOCO2	background	66.4157	40.6346	0	0	0
ENSG00000245975.2	RP11-30K9.6	background	0	40.6346	0	0	0
ENSG00000129990.14	SYT5	background	82.608	142.378	36.3386	17.933	62.3796
ENSG00000129351.17	ILF3	background	13.2086	16.669	0	0	0
ENSG00000102897.9	LYRM1	background	33.1253	0	0	0	0
ENSG00000165704.14	HPRT1	background	65.8144	201.356	0	155.301	0
ENSG00000102977.13	ACD	background	0	75.8541	0	0	0
ENSG00000196628.15	TCF4	background	52.4414	0	0	0	17.2534
ENSG00000231955.1	AC007383.4	background	0	0	0	0	0
ENSG00000168765.16	GSTM4	background	85.9831	103.235	0	0	0
ENSG00000169217.8	CD2BP2	background	32.6386	0	38.5642	0	0
ENSG00000163631.16	ALB	background	0	0	0	0	0
ENSG00000101198.14	NKAIN4	background	0	0	0	0	0
ENSG00000184867.13	ARMCX2	background	32.3612	59.7674	0	0	15.2786
ENSG00000044574.7	HSPA5	background	129.114	79.6438	33.5155	0	30.7983
ENSG00000142453.11	CARM1	background	38.224	0	0	0	0
ENSG00000073969.18	NSF	background	158.2	78.0742	0	0	0
ENSG00000029639.10	TFB1M	background	32.4531	0	0	0	0
ENSG00000174165.7	ZDHHC24	background	8.82807	0	0	0	0
ENSG00000112290.12	WASF1	background	305.946	178.441	50.1323	51.6876	45.6333
ENSG00000196436.8	NPIPB15	background	0	0	0	0	0
ENSG00000008952.16	SEC62	background	62.7075	46.4936	0	0	0
ENSG00000135314.12	KHDC1	background	0	53.6121	0	0	0
ENSG00000180104.15	EXOC3	background	16.0571	0	0	0	0
ENSG00000113312.10	TTC1	background	290.194	157.875	0	50.763	0
ENSG00000168309.16	FAM107A	background	193.463	118.406	0	50.763	0
ENSG00000273108.1	RP11-416N2.4	background	0	0	0	0	0
ENSG00000153815.16	CMIP	background	21.3524	0	0	0	10.1882
ENSG00000152669.8	CCNO	background	0	0	0	0	0
ENSG00000107372.12	ZFAND5	background	96.1884	0	240.713	74.3035	45.438
ENSG00000198121.13	LPAR1	background	52.1962	42.9607	0	0	0
ENSG00000105248.15	CCDC94	background	0	0	0	0	0
ENSG00000140941.12	MAP1LC3B	background	224.26	170.931	0	25.7118	45.4027
ENSG00000172508.10	CARNS1	background	42.6455	26.3072	0	34.4474	13.6488
ENSG00000166501.12	PRKCB	background	80.0606	25.4225	0	0	9.91551
ENSG00000211460.11	TSN	background	25.4989	0	0	20.5454	0
ENSG00000170579.16	DLGAP1	background	62.6971	62.8105	24.8582	25.864	0
ENSG00000126767.17	ELK1	background	15.9737	0	0	0	0
ENSG00000177728.16	KIAA0195	background	11.9315	0	0	0	0
ENSG00000113758.13	DBN1	background	15.9356	87.5915	0	91.7768	0
ENSG00000179222.17	MAGED1	background	47.8067	77.0848	0	25.5812	15.0582
ENSG00000220575.7	HTR5A-AS1	background	0	0	0	0	0
ENSG00000051596.9	THOC3	background	95.9574	109.878	0	0	75.9325
ENSG00000132475.10	H3F3B	background	961.837	245.278	0	200.699	147.823
ENSG00000258056.2	RP11-644F5.11	background	0	0	0	0	0
ENSG00000174996.11	KLC2	background	162.53	107.678	103.77	46.2759	0
ENSG00000118363.11	SPCS2	background	380.783	341.685	0	0	59.2851
ENSG00000204954.9	C12orf73	background	85.432	0	0	0	0
ENSG00000154370.15	TRIM11	background	15.8471	0	0	0	0
ENSG00000184857.7	TMEM186	background	0	0	0	0	0
ENSG00000137285.9	TUBB2B	background	0	181.628	0	0	0
ENSG00000066322.14	ELOVL1	background	127.028	190.511	98.72	50.0257	85.7781
ENSG00000070831.15	CDC42	background	102.205	101.522	60.2828	49.9875	58.2549
ENSG00000182054.9	IDH2	background	36.8161	0	0	57.65	15.099
ENSG00000239521.7	GATS	background	15.7783	0	49.1249	0	0
ENSG00000143537.13	ADAM15	background	31.4821	0	0	0	0
ENSG00000119986.6	AVPI1	background	31.6065	116.093	0	0	29.0189
ENSG00000196104.10	SPOCK3	background	246.306	38.7166	0	24.6559	0
ENSG00000132780.16	NASP	background	94.7447	0	0	0	0
ENSG00000135722.8	FBXL8	background	0	0	0	0	0
ENSG00000204851.6	PNMAL2	background	7.81515	0	0	0	22.495
ENSG00000136938.8	ANP32B	background	62.9147	192.585	0	99.1419	0
ENSG00000075399.13	VPS9D1	background	46.9276	38.5275	0	0	0
ENSG00000064995.16	TAF11	background	31.4079	38.4572	0	0	0
ENSG00000115053.15	NCL	background	52.0332	25.6806	0	0	0
ENSG00000127314.17	RAP1B	background	76.5942	52.9158	237.064	0	0
ENSG00000104679.10	R3HCC1	background	156.794	153.59	97.4847	49.4212	86.4126
ENSG00000162980.16	ARL5A	background	38.9388	9.61819	0	0	7.47241
ENSG00000197226.12	TBC1D9B	background	31.1996	38.4228	0	0	0
ENSG00000145220.13	LYAR	background	31.3341	0	0	0	28.7829
ENSG00000168259.14	DNAJC7	background	126.37	43.0475	0	0	70.4198
ENSG00000132676.15	DAP3	background	82.3245	0	0	0	0
ENSG00000177519.3	RPRM	background	31.2606	38.2789	0	0	28.7192
ENSG00000139726.10	DENR	background	139.473	57.3229	0	24.9187	14.6723
ENSG00000163541.11	SUCLG1	background	155.816	38.1609	0	49.1244	28.6348
ENSG00000166557.12	TMED3	background	62.3262	0	0	0	0
ENSG00000143429.10	AC027612.6	background	0	0	0	47.4578	27.4271
ENSG00000131969.14	ABHD12B	background	0	0	0	0	0
ENSG00000177830.17	CHID1	background	0	39.5002	0	0	0
ENSG00000109519.12	GRPEL1	background	77.3951	57.1905	0	24.8619	0
ENSG00000173264.14	GPR137	background	85.4322	37.8677	0	49.0038	0
ENSG00000075618.17	FSCN1	background	92.8022	228.586	48.1572	24.8431	14.6282
ENSG00000010361.13	FUZ	background	62.1325	10.6385	0	0	0
ENSG00000103496.14	STX4	background	93.0542	0	0	0	0
ENSG00000067829.18	IDH3G	background	34.8581	0	0	0	31.817
ENSG00000112679.14	DUSP22	background	13.7585	0	0	0	0
ENSG00000134072.10	CAMK1	background	92.5515	59.1799	0	0	85.0908
ENSG00000149809.14	TM7SF2	background	30.803	32.0589	0	0	28.3223
ENSG00000068308.13	OTUD5	background	17.4215	0	0	0	0
ENSG00000119431.9	HDHD3	background	30.6378	0	0	0	0
ENSG00000153902.13	LGI4	background	43.4118	37.563	47.4786	0	0
ENSG00000117616.17	RSRP1	background	201.832	112.16	0	96.297	74.5941
ENSG00000179562.2	GCC1	background	0	0	0	0	0
ENSG00000131943.17	C19orf12	background	46.491	0	0	0	0
ENSG00000207955.5	MIR219A2	background	0	0	0	0	0
ENSG00000129084.17	PSMA1	background	220.898	74.5972	0	0	0
ENSG00000050748.17	MAPK9	background	48.3371	0	0	0	9.2428
ENSG00000258947.6	TUBB3	background	129.956	155.561	0	0	23.5443
ENSG00000278311.4	GGNBP2	background	48.9514	18.5494	46.8894	24.2	0
ENSG00000100075.9	SLC25A1	background	0	0	0	0	0
ENSG00000105953.14	OGDH	background	30.0694	17.7833	0	0	0
ENSG00000100764.13	PSMC1	background	99.2469	122.608	0	0	17.9733
ENSG00000138398.15	PPIG	background	12.9476	0	0	0	0
ENSG00000135426.15	TESPA1	background	90.5259	37.0418	0	0	0
ENSG00000188573.7	FBLL1	background	0	0	0	0	0
ENSG00000213593.9	TMX2	background	90.2534	73.7089	153.351	0	0
ENSG00000176533.12	GNG7	background	29.8673	36.858	31.0143	0	19.0272
ENSG00000163875.15	MEAF6	background	194.56	0	63.6449	142.093	79.8242
ENSG00000175573.6	C11orf68	background	29.9268	36.6635	0	47.2448	0
ENSG00000105373.18	GLTSCR2	background	29.9268	0	0	47.2447	0
ENSG00000143416.20	SELENBP1	background	0	0	0	0	0
ENSG00000124507.10	PACSIN1	background	39.6076	73.3188	0	0	0
ENSG00000168280.16	KIF5C	background	124.592	21.9973	0	0	0
ENSG00000166448.14	TMEM130	background	154.596	237.66	0	92.6855	36.2917
ENSG00000196118.11	C16orf93	background	0	0	0	72.4595	0
ENSG00000018189.12	RUFY3	background	108.836	12.2103	63.7751	15.9994	0
ENSG00000141349.8	G6PC3	background	59.6305	0	0	0	0
ENSG00000162928.8	PEX13	background	0	0	0	0	0
ENSG00000121766.15	ZCCHC17	background	29.793	201.984	92.6322	49.7594	37.3395
ENSG00000105355.8	PLIN3	background	0	0	0	0	0
ENSG00000175581.13	MRPL48	background	0	0	0	0	0
ENSG00000276023.4	DUSP14	background	29.7265	0	0	0	27.3861
ENSG00000077080.9	ACTL6B	background	89.1798	72.8416	0	93.8795	54.7722
ENSG00000100320.22	RBFOX2	background	73.2407	0	0	9.63889	0
ENSG00000136908.17	DPM2	background	29.6165	36.2874	0	109.96	0
ENSG00000131885.16	KRT17P1	background	29.529	0	0	0	0
ENSG00000234745.10	HLA-B	background	88.5216	72.3098	0	0	0
ENSG00000168958.19	MFF	background	58.9709	49.3068	0	0	0
ENSG00000175826.11	CTDNEP1	background	120.247	72.858	0	0	0
ENSG00000111676.14	ATN1	background	39.0261	24.0821	0	47.3385	27.9802
ENSG00000130429.12	ARPC1B	background	29.4204	0	0	0	27.119
ENSG00000283178.1	ENSG00000283178	background	0	0	0	0	0
ENSG00000166140.17	ZFYVE19	background	0	0	0	0	0
ENSG00000166965.12	RCCD1	background	0	0	0	0	0
ENSG00000182108.9	DEXI	background	58.4109	0	0	52.3467	0
ENSG00000198242.13	RPL23A	background	355.883	107.954	0	0	26.9129
ENSG00000241360.1	PDXP	background	86.981	71.0646	0	0	0
ENSG00000171462.14	DLK2	background	0	0	90.0866	0	0
ENSG00000181751.9	C5orf30	background	72.9338	0	0	0	0
ENSG00000100359.20	SGSM3	background	28.7953	0	0	0	0
ENSG00000185359.12	HGS	background	71.9624	106.394	0	0	27.2785
ENSG00000137207.11	YIPF3	background	86.6668	0	0	91.3247	0
ENSG00000150316.11	CWC15	background	86.6668	35.4053	0	0	0
ENSG00000107537.13	PHYH	background	144.34	0	0	0	0
ENSG00000167283.7	ATP5L	background	404.153	0	0	45.6305	0
ENSG00000104419.14	NDRG1	background	86.1996	41.0047	0	0	13.6153
ENSG00000072958.8	AP1M1	background	57.6945	35.3547	0	0	26.6185
ENSG00000141480.17	ARRB2	background	114.892	70.659	0	0	138.964
ENSG00000181513.14	ACBD4	background	0	54.3981	0	0	0
ENSG00000101222.12	SPEF1	background	0	0	0	0	0
ENSG00000165802.22	NSMF	background	143.296	105.935	0	23.047	27.1616
ENSG00000063854.12	HAGH	background	37.542	91.7318	116.637	0	170.51
ENSG00000100321.14	SYNGR1	background	152.35	164.534	29.6639	184.576	9.10643
ENSG00000277053.4	GTF2IP1	background	128.664	0.619484	0	0	27.0887
ENSG00000167965.17	MLST8	background	85.9218	0	0	0	0
ENSG00000176978.13	DPP7	background	85.7989	210.326	0	45.2206	52.8038
ENSG00000280893.1	PAGR1	background	79.8631	0	0	0	28.0573
ENSG00000161955.16	TNFSF13	background	0	0	0	0	0
ENSG00000120910.14	PPP3CC	background	0	0	0	0	0
ENSG00000122367.19	LDB3	background	0	0	84.473	0	26.2595
ENSG00000164587.11	RPS14	background	805.044	185.579	0	0	65.3542
ENSG00000188681.11	TEKT4P2	background	0	34.8325	0	0	0
ENSG00000105894.11	PTN	background	170.498	174.161	0	0	0
ENSG00000130305.16	NSUN5	background	28.3562	34.7591	0	0	0
ENSG00000040341.17	STAU2	background	0	0	0	0	30.7708
ENSG00000158710.14	TAGLN2	background	113.264	0	0	0	0
ENSG00000184640.17	2020-09-09	background	28.2162	34.7676	0	0	13.3769
ENSG00000091542.8	ALKBH5	background	15.6425	0	0	0	0
ENSG00000197885.10	NKIRAS1	background	180.516	0	68.2808	0	26.1297
ENSG00000100605.16	ITPK1	background	84.3805	66.101	0	0	13.3356
ENSG00000111652.9	COPS7A	background	73.1383	241.956	0	0	23.5585
ENSG00000123505.15	AMD1	background	84.2247	0	0	0	0
ENSG00000131462.7	TUBG1	background	84.5291	0	0	0	35.4642
ENSG00000175906.4	ARL4D	background	0	0	0	0	26.0138
ENSG00000101161.7	PRPF6	background	42.0571	17.2746	0	0	0
ENSG00000124659.6	TBCC	background	56.1549	0	0	0	0
ENSG00000152377.13	SPOCK1	background	93.0687	11.488	0	0	26.7133
ENSG00000072163.19	LIMS2	background	0	0	0	0	51.7929
ENSG00000100401.19	RANGAP1	background	41.8225	34.3575	173.647	44.8659	39.6672
ENSG00000260328.1	RP11-416I2.1	background	0	17.078	0	0	0
ENSG00000117758.13	STX12	background	69.2454	17.0663	0	22.2878	0
ENSG00000235098.8	ANKRD65	background	116.907	37.2705	0	0	25.6708
ENSG00000123091.4	RNF11	background	221.202	119.258	0	22.2499	13.1155
ENSG00000170522.9	ELOVL6	background	0	0	0	0	0
ENSG00000131459.12	GFPT2	background	0	0	0	0	0
ENSG00000025434.18	NR1H3	background	0	0	0	0	40.9957
ENSG00000070269.13	TMEM260	background	0	0	0	0	0
ENSG00000102901.12	CENPT	background	37.141	0	0	0	25.5697
ENSG00000124299.13	PEPD	background	102.387	0	0	0	0
ENSG00000078596.10	ITM2A	background	137.965	67.666	85.8103	0	0
ENSG00000149541.9	B3GAT3	background	27.593	187.689	85.8103	0	0
ENSG00000185596.16	WASH3P	background	169.665	69.0289	0	0	0
ENSG00000153310.19	FAM49B	background	274.792	120.806	0	0	0
ENSG00000183386.9	FHL3	background	0	0	0	0	0
ENSG00000278970.1	HEIH	background	0	33.5806	0	0	0
ENSG00000187664.8	HAPLN4	background	24.5516	30.2725	0	0	0
ENSG00000159593.14	NAE1	background	82.043	0	0	0	0
ENSG00000196517.11	SLC6A9	background	0	50.3145	0	0	0
ENSG00000103018.16	CYB5B	background	191.781	66.8891	0	0	0
ENSG00000134375.10	TIMM17A	background	218.036	33.422	0	0	0
ENSG00000144567.10	FAM134A	background	63.2346	22.3033	0	0	8.64735
ENSG00000265263.1	RP11-135L13.4	background	91.7839	0	0	0	25.2055
ENSG00000135334.8	AKIRIN2	background	0	0	0	0	0
ENSG00000152154.10	TMEM178A	background	73.0937	0	0	43.0773	33.2573
ENSG00000078053.16	AMPH	background	111.544	0	0	0	0
ENSG00000110080.18	ST3GAL4	background	150.876	0	0	85.7595	0
ENSG00000171603.16	CLSTN1	background	179.494	144.031	27.9608	0	51.5521
ENSG00000104866.10	PPP1R37	background	53.8301	16.5861	0	0	0
ENSG00000070610.14	GBA2	background	11.6942	0	0	0	0
ENSG00000182450.12	KCNK4	background	0	0	0	0	0
ENSG00000142192.20	APP	background	568.828	596.304	125.557	86.5569	76.5529
ENSG00000161542.16	PRPSAP1	background	80.7179	0	0	0	24.9152
ENSG00000160789.19	LMNA	background	26.8879	56.0925	42.2781	0	0
ENSG00000104774.12	MAN2B1	background	0	0	0	0	0
ENSG00000132535.18	DLG4	background	40.0758	98.8072	0	43.0301	38.0588
ENSG00000129071.9	MBD4	background	70.1827	0	0	0	0
ENSG00000205937.11	RNPS1	background	113.125	267.431	60.7307	0	169.226
ENSG00000183741.11	CBX6	background	47.1967	24.9909	0	0	6.48219
ENSG00000138698.14	RAP1GDS1	background	114.235	0	0	42.4073	0
ENSG00000143224.17	PPOX	background	64.3836	0	83.2324	0	0
ENSG00000004864.13	SLC25A13	background	13.581	0	0	21.8633	0
ENSG00000105880.4	DLX5	background	0	0	0	0	0
ENSG00000161835.10	GRASP	background	0	0	0	0	0
ENSG00000235106.9	LINC00094	background	37.9339	0	0	0	0
ENSG00000071127.16	WDR1	background	53.3453	34.4292	0	0	0
ENSG00000114383.9	TUSC2	background	213.381	163.577	0	0	24.7097
ENSG00000142405.21	NLRP12	background	0	0	0	0	0
ENSG00000070423.17	RNF126	background	0	97.9521	0	42.1886	49.3254
ENSG00000183475.12	ASB7	background	0	0	0	0	0
ENSG00000235863.3	B3GALT4	background	26.6194	0	0	0	0
ENSG00000141391.13	SLMO1	background	68.3456	0	0	0	0
ENSG00000158470.5	B4GALT5	background	17.6522	10.8965	0	0	0
ENSG00000058335.15	RASGRF1	background	39.314	32.6884	0	0	0
ENSG00000196361.9	ELAVL3	background	35.25	65.2783	0	0	8.43931
ENSG00000063244.12	U2AF2	background	43.8402	17.4082	0	0	0
ENSG00000213782.7	DDX47	background	98.4179	0	0	0	0
ENSG00000183077.15	AFMID	background	26.5135	122.336	0	0	0
ENSG00000160753.15	RUSC1	background	128.395	0	79.873	0	0
ENSG00000170502.12	NUDT9	background	26.4959	0	0	0	0
ENSG00000254402.6	LRRC24	background	0	0	0	0	0
ENSG00000104231.10	ZFAND1	background	90.6625	154.686	0	133.403	59.2844
ENSG00000148798.10	INA	background	276.284	32.4336	0	21.1908	12.4967
ENSG00000130204.12	TOMM40	background	79.1412	64.7221	82.0426	41.8209	0
ENSG00000166159.10	LRTM2	background	11.4366	0	0	0	0
ENSG00000116871.15	MAP7D1	background	39.3785	0	0	0	0
ENSG00000171163.15	ZNF692	background	26.3388	0	0	0	0
ENSG00000213424.8	KRT222	background	78.9124	0	0	0	24.3847
ENSG00000175387.15	SMAD2	background	0	32.2257	0	0	2.26308
ENSG00000061794.12	MRPS35	background	78.7569	96.6144	0	0	0
ENSG00000109501.13	WFS1	background	0	0	0	0	0
ENSG00000187957.7	DNER	background	52.1282	32.1285	0	0	0
ENSG00000166793.10	YPEL4	background	52.2986	32.0796	0	0	24.248
ENSG00000023191.16	RNH1	background	75.0137	29.982	0	0	0
ENSG00000076864.19	RAP1GAP	background	123.631	156.621	0	20.9197	0
ENSG00000186654.20	PRR5	background	52.1281	23.5625	0	0	0
ENSG00000132824.13	SERINC3	background	154.589	11.6037	0	0	72.5183
ENSG00000204314.10	PRRT1	background	69.8584	159.88	0	41.3359	65.1201
ENSG00000182870.12	GALNT9	background	36.0526	0	0	0	0
ENSG00000100600.14	LGMN	background	21.4612	0	0	39.5616	20.0729
ENSG00000163703.17	CRELD1	background	78.0904	0	0	0	0
ENSG00000185669.5	SNAI3	background	0	0	0	0	0
ENSG00000172239.13	PAIP1	background	51.8577	34.7348	0	0	0
ENSG00000069966.18	GNB5	background	48.249	39.6059	0	0	0
ENSG00000069998.12	CECR5	background	77.7361	0	0	0	24.0385
ENSG00000183793.13	NPIPA5	background	17.49	0	0	0	0
ENSG00000183889.12	AC138969.4	background	73.9695	49.6927	0	0	0
ENSG00000233024.7	RP11-1212A22.4	background	73.9695	49.6927	0	0	0
ENSG00000132004.12	FBXW9	background	0	0	0	0	0
ENSG00000144550.12	CPNE9	background	25.7916	0	0	0	0
ENSG00000102882.11	MAPK3	background	103.114	264.71	80.1812	40.8967	23.9203
ENSG00000197063.10	MAFG	background	16.4944	0	0	40.8967	0
ENSG00000177683.13	THAP5	background	0	0	0	0	0
ENSG00000138663.8	COPS4	background	93.8999	63.2174	0	42.1501	0
ENSG00000248098.11	BCKDHA	background	0	31.5885	0	0	19.5882
ENSG00000138190.16	EXOC6	background	0	0	0	0	0
ENSG00000185721.12	DRG1	background	51.4572	63.1368	0	0	0
ENSG00000147224.10	PRPS1	background	63.7676	0	0	0	47.0946
ENSG00000144713.12	RPL32	background	373.665	0	0	0	154.272
ENSG00000140545.14	MFGE8	background	102.519	0	0	0	0
ENSG00000103647.12	CORO2B	background	25.4664	0	0	0	12.1044
ENSG00000164885.12	CDK5	background	135.304	62.6575	0	102.23	47.4038
ENSG00000087258.14	GNAO1	background	106.335	49.0642	0	40.975	25.8643
ENSG00000182544.8	MFSD5	background	0	0	0	0	0
ENSG00000101856.9	PGRMC1	background	331.063	124.999	0	0	23.6443
ENSG00000113269.13	RNF130	background	61.4322	23.7432	0	0	0
ENSG00000283462.1	ENSG00000283462	background	0	0	0	116.831	0
ENSG00000032389.12	TSSC1	background	25.4017	31.171	0	0	0
ENSG00000213930.11	GALT	background	36.7484	44.9092	0	0	23.5585
ENSG00000136504.11	KAT7	background	12.2009	15.0443	39.5545	6.88757	24.5176
ENSG00000261083.1	RP11-93I21.3	background	0	0	0	0	0
ENSG00000079819.18	EPB41L2	background	28.7781	18.0162	0	0	0
ENSG00000147155.10	EBP	background	25.2573	0	0	0	0
ENSG00000223572.9	CKMT1A	background	97.6993	80.7505	0	0	0
ENSG00000080824.18	HSP90AA1	background	460.555	309.343	78.1436	141.551	45.8788
ENSG00000164442.9	CITED2	background	50.3549	30.8984	0	0	0
ENSG00000118564.14	FBXL5	background	105.813	0	0	0	0
ENSG00000162032.15	SPSB3	background	63.6154	0	98.8767	50.1023	29.193
ENSG00000107130.9	NCS1	background	41.6569	72.0128	25.9581	53.9917	0
ENSG00000101298.13	SNPH	background	16.6489	10.279	25.9365	0	0
ENSG00000079841.18	RIMS1	background	41.0674	0	0	0	0
ENSG00000111726.12	CMAS	background	325.874	153.822	155.949	0	23.2908
ENSG00000198910.12	L1CAM	background	40.6242	0	0	0	0
ENSG00000260465.1	RP11-63M22.2	background	22.3941	26.0497	0	0	0
ENSG00000179218.13	CALR	background	116.839	0	0	37.1791	21.7795
ENSG00000149294.16	NCAM1	background	117.858	30.6584	0	25.8587	23.7979
ENSG00000084764.10	MAPRE3	background	211.671	664.25	309.192	74.8258	131.873
ENSG00000122674.11	CCZ1	background	49.6674	0	0	0	0
ENSG00000163618.17	CADPS	background	99.2116	30.4428	0	0	23.0563
ENSG00000108352.11	RAPGEFL1	background	12.3517	91.376	38.469	0	0
ENSG00000109099.13	PMP22	background	176.393	0	198.555	0	114.354
ENSG00000267128.1	RP11-449J21.5	background	0	0	0	0	0
ENSG00000206535.7	LNP1	background	24.6652	0	0	0	0
ENSG00000249992.1	TMEM158	background	0	0	0	0	0
ENSG00000005194.14	CIAPIN1	background	87.7446	0	0	92.421	38.107
ENSG00000130766.4	SESN2	background	12.2607	0	0	0	0
ENSG00000182700.4	IGIP	background	36.7259	0	0	0	0
ENSG00000166762.16	CATSPER2	background	0	0	0	0	0
ENSG00000110514.19	MADD	background	49.0279	9.10866	22.9771	0	0
ENSG00000171497.4	PPID	background	73.5419	150.457	0	38.9494	22.7998
ENSG00000241973.10	PI4KA	background	17.1157	0	0	0	0
ENSG00000139168.7	ZCRB1	background	55.9191	67.8657	0	0	22.7465
ENSG00000169021.5	UQCRFS1	background	73.0715	15.0169	75.8613	0	34.7675
ENSG00000131408.13	NR1H2	background	139.23	153.709	0	35.2751	86.5373
ENSG00000070540.12	WIPI1	background	0	0	0	0	26.6732
ENSG00000136717.14	BIN1	background	106.223	52.2184	0	0	15.1049
ENSG00000102871.15	TRADD	background	0	0	0	0	22.6671
ENSG00000067221.13	STOML1	background	135.321	119.637	0	0	21.9267
ENSG00000124164.15	VAPB	background	73.0493	0	0	0	0
ENSG00000063660.8	GPC1	background	22.7108	0	0	0	0
ENSG00000102181.20	CD99L2	background	164.054	59.7415	0	0	0
ENSG00000183628.12	DGCR6	background	94.4091	57.4695	0	77.255	35.4365
ENSG00000168522.12	FNTA	background	65.7064	119.135	0	0	0
ENSG00000188316.13	ENO4	background	0	0	0	0	0
ENSG00000100592.15	DAAM1	background	7.12189	0	0	0	9.46965
ENSG00000168040.4	FADD	background	0	0	0	38.5365	0
ENSG00000174672.15	BRSK2	background	24.2317	89.2437	0	0	0
ENSG00000196588.14	MKL1	background	33.6457	0	0	0	0
ENSG00000074590.13	NUAK1	background	54.2256	14.892	0	0	23.2018
ENSG00000164548.10	TRA2A	background	96.7508	0	0	0	0
ENSG00000178927.17	C17orf62	background	0	128.314	0	0	22.4579
ENSG00000109956.12	B3GAT1	background	60.0335	133.253	0	0	0
ENSG00000031698.12	SARS	background	360.038	174.299	0	38.2885	89.6763
ENSG00000122565.18	CBX3	background	120.067	0	0	41.5722	24.3086
ENSG00000113648.16	H2AFY	background	0	87.2007	169.416	0	32.4805
ENSG00000156261.12	CCT8	background	71.8245	58.7895	0	38.0658	21.491
ENSG00000155367.15	PPM1J	background	0	0	0	0	0
ENSG00000033050.7	ABCF2	background	23.8416	0	0	0	0
ENSG00000132718.8	SYT11	background	174.249	68.471	0	12.8385	15.1956
ENSG00000132254.12	ARFIP2	background	23.8558	0	112.127	0	0
ENSG00000158055.15	GRHL3	background	0	0	0	0	0
ENSG00000185339.8	TCN2	background	23.8273	28.1579	0	0	0
ENSG00000187954.12	CYHR1	background	123.656	0	74.1268	0	0
ENSG00000148660.20	CAMK2G	background	56.6641	120.541	0	0	22.831
ENSG00000131238.17	PPT1	background	166.593	83.4769	0	0	0
ENSG00000165443.11	PHYHIPL	background	201.191	87.3724	36.8552	19.0919	33.8068
ENSG00000002549.12	LAP3	background	23.7424	58.3049	0	37.7583	0
ENSG00000188242.4	PP7080	background	59.9434	0	0	0	0
ENSG00000163399.15	ATP1A1	background	381.114	204.229	36.8434	38.167	78.8478
ENSG00000119523.9	ALG2	background	27.8622	0	0	0	0
ENSG00000185745.9	IFIT1	background	94.7447	0	0	0	0
ENSG00000185787.14	MORF4L1	background	781.644	436.26	0	98.7678	57.5659
ENSG00000092621.12	PHGDH	background	70.9745	33.9025	0	0	51.1394
ENSG00000178252.17	WDR6	background	12.5533	0	0	0	0
ENSG00000142657.20	PGD	background	47.2325	28.9988	73.4715	0	0
ENSG00000140527.14	WDR93	background	0	0	0	0	0
ENSG00000164023.14	SGMS2	background	0	0	0	0	0
ENSG00000188986.6	NELFB	background	23.5884	0	0	0	0
ENSG00000137309.19	HMGA1	background	75.4887	31.0342	78.6635	75.0403	625.657
ENSG00000198792.12	TMEM184B	background	23.5081	57.9849	0	0	0
ENSG00000146072.6	TNFRSF21	background	11.7491	28.9793	0	0	0
ENSG00000204316.12	MRPL38	background	94.2978	115.792	0	37.4986	21.9638
ENSG00000277151.1	RP11-380B4.3	background	0	0	0	0	0
ENSG00000165175.15	MID1IP1	background	93.5258	144.65	0	37.4743	21.7917
ENSG00000163754.17	GYG1	background	87.4886	35.7374	0	0	0
ENSG00000176182.5	MYPOP	background	47.0934	0	0	0	0
ENSG00000150593.17	PDCD4	background	32.2438	0	0	0	0
ENSG00000130821.15	SLC6A8	background	11.1964	13.8107	0	36.1533	10.6742
ENSG00000100938.17	GMPR2	background	30.946	0	0	0	0
ENSG00000187109.13	NAP1L1	background	175.841	34.8816	0	0	9.00117
ENSG00000108528.13	SLC25A11	background	93.8001	127.847	0	0	0
ENSG00000196378.11	ZNF34	background	0	0	0	186.106	86.0116
ENSG00000117519.15	CNN3	background	70.1444	0	0	0	0
ENSG00000183837.9	PNMA3	background	64.4875	71.7761	0	0	11.0876
ENSG00000204427.11	ABHD16A	background	20.9222	25.716	0	0	0
ENSG00000103507.13	BCKDK	background	66.4525	57.26	0	0	21.7309
ENSG00000138073.13	PREB	background	46.5451	0	0	37.0318	43.3892
ENSG00000122756.14	CNTFR	background	0	0	0	0	0
ENSG00000130294.15	KIF1A	background	87.9241	62.9407	0	15.0624	4.46692
ENSG00000171617.13	ENC1	background	154.104	95.1653	0	12.493	22.1831
ENSG00000122824.10	NUDT10	background	46.3563	28.4654	0	0	0
ENSG00000158865.12	SLC5A11	background	20.5353	0	0	0	38.4795
ENSG00000131171.12	SH3BGRL	background	138.587	141.838	71.8623	36.7613	43.0772
ENSG00000182636.5	NDN	background	68.9746	0	0	36.5969	0
ENSG00000155034.18	FBXL18	background	0	0	0	0	0
ENSG00000128274.15	A4GALT	background	0	0	0	0	0
ENSG00000167100.14	SAMD14	background	29.3259	0	0	0	0
ENSG00000008441.16	NFIX	background	15.1822	28.128	0	12.3097	21.8593
ENSG00000244242.1	IFITM10	background	0	0	0	0	0
ENSG00000117016.9	RIMS3	background	17.0307	28.0665	17.6921	9.22709	0
ENSG00000095713.13	CRTAC1	background	22.7949	0	0	0	0
ENSG00000160801.13	PTH1R	background	0	0	0	0	0
ENSG00000001461.16	NIPAL3	background	60.4762	0	0	0	14.5131
ENSG00000119865.8	CNRIP1	background	90.8172	139.442	0	72.3042	21.187
ERCC-00014	ERCC-00014	background	0	0	0	0	0
ENSG00000135070.14	ISCA1	background	226.4	212.43	0	0	63.3885
ENSG00000132821.11	VSTM2L	background	22.6272	27.7944	70.4014	0	21.118
ENSG00000108679.12	LGALS3BP	background	53.7396	55.5265	0	35.993	0
ENSG00000104897.9	SF3A2	background	67.7283	0	0	0	0
ENSG00000166816.13	LDHD	background	0	0	0	0	0
ENSG00000257267.3	ZNF271P	background	8.10671	11.2658	139.934	823.761	377.87
ENSG00000013375.15	PGM3	background	22.4745	0	0	0	0
ENSG00000125388.19	GRK4	background	43.0416	25.2827	0	0	0
ENSG00000143162.7	CREG1	background	134.62	0	0	0	0
ENSG00000170037.13	CNTROB	background	15.4312	0	0	0	0
ENSG00000184209.14	SNRNP35	background	22.4242	64.7594	0	0	0
ENSG00000173275.12	ZNF449	background	0	0	0	0	0
ENSG00000172260.14	NEGR1	background	14.8495	3.91976	9.87685	0	0
ENSG00000267100.1	ILF3-AS1	background	0	0	0	0	83.3868
ENSG00000109572.13	CLCN3	background	22.2124	65.3594	0	0	0
ENSG00000165688.11	PMPCA	background	80.6908	0	0	0	20.8021
ENSG00000110931.18	CAMKK2	background	88.7264	41.0431	0	0	20.5931
ENSG00000182944.17	EWSR1	background	138.896	193.465	0	63.962	16.7056
ENSG00000073050.11	XRCC1	background	0	0	0	0	41.4493
ENSG00000260914.3	RP11-343C2.11	background	109.841	0	0	0	19.4871
ENSG00000088356.5	PDRG1	background	22.1386	0	0	35.2751	20.6806
ENSG00000125846.15	ZNF133	background	0	0	0	0	0
ENSG00000100836.10	PABPN1	background	15.5211	38.23	0	85.682	0
ENSG00000129515.18	SNX6	background	118.538	27.1543	0	35.2182	0
ENSG00000141452.9	C18orf8	background	0	0	0	0	0
ENSG00000136279.20	DBNL	background	0	80.0216	0	0	0
ENSG00000106976.20	DNM1	background	107.012	118.077	0	0	0
ENSG00000123095.5	BHLHE41	background	10.9691	0	0	0	0
ENSG00000183520.11	UTP11L	background	43.7682	0	0	34.8803	40.905
ENSG00000146701.11	MDH2	background	265.368	321.98	0	0	0
ENSG00000166275.15	C10orf32	background	35.8586	74.9532	0	0	0
ENSG00000178860.8	MSC	background	0	0	0	0	20.4096
ENSG00000081154.11	PCNP	background	152.438	53.5163	67.7613	34.7138	20.3563
ENSG00000276293.4	PIP4K2B	background	57.7154	35.6479	22.4805	0	6.92982
ENSG00000100060.17	MFNG	background	0	0	0	0	0
ENSG00000166888.11	STAT6	background	20.8133	79.8859	0	0	0
ENSG00000131584.18	ACAP3	background	21.5887	39.9504	33.624	0	10.2987
ENSG00000100216.5	TOMM22	background	64.9063	53.1715	67.3222	0	0
ENSG00000151366.12	NDUFC2	background	42.9456	129.029	0	0	174.689
ENSG00000130830.14	MPP1	background	129.672	81.7387	0	0	0
ENSG00000115234.10	SNX17	background	129.532	106.115	0	103.265	0
ENSG00000221890.3	NPTXR	background	57.1993	44.1625	44.5592	11.6005	0
ENSG00000127561.14	SYNGR3	background	156.64	52.8594	0	0	40.2288
ENSG00000196968.10	FUT11	background	0	0	0	0	0
ENSG00000136720.6	HS6ST1	background	21.3809	0	33.3006	0	0
ENSG00000125734.15	GPR108	background	44.0091	0	0	0	0
ENSG00000137343.17	ATAT1	background	64.177	0	0	0	0
ENSG00000135821.17	GLUL	background	479.788	407.777	33.2119	17.2249	20.3498
ENSG00000025772.7	TOMM34	background	64.1427	52.5508	0	0	0
ENSG00000136631.12	VPS45	background	0	0	0	0	0
ENSG00000178015.4	GPR150	background	0	0	0	0	0
ENSG00000149927.17	DOC2A	background	64.0169	0	0	0	0
ENSG00000073578.16	SDHA	background	72.7612	195.328	0	65.2725	19.9495
ENSG00000204758.7	CTC-308K20.1	background	0	0	0	0	0
ENSG00000231609.5	AC009501.4	background	0	0	0	0	0
ENSG00000143799.12	PARP1	background	63.6999	13.0984	0	0	0
ENSG00000111802.13	TDP2	background	21.2785	0	0	67.8792	19.9087
ENSG00000174684.6	B4GAT1	background	212.672	313.641	0	67.844	59.6956
ENSG00000143321.18	HDGF	background	63.7676	26.123	0	0	138.273
ENSG00000114646.9	CSPG5	background	42.5102	0	0	0	0
ENSG00000088826.17	SMOX	background	58.831	26.1092	0	0	0
ENSG00000101811.13	CSTF2	background	0	0	0	0	0
ENSG00000161642.17	ZNF385A	background	127.332	114.968	66.0384	0	0
ENSG00000089053.12	ANAPC5	background	144.864	100.566	0	0	19.8478
ENSG00000118518.15	RNF146	background	63.8497	0	0	33.9452	0
ENSG00000197858.10	GPAA1	background	48.5222	130.271	0	33.8168	0
ENSG00000138758.11	2020-09-11	background	54.1906	28.9819	0	0	21.9886
ENSG00000003249.13	DBNDD1	background	84.7531	156.19	0	0	19.8206
ENSG00000143368.9	SF3B4	background	21.1211	0	0	0	19.7672
ENSG00000126581.12	BECN1	background	129.673	0	0	45.8865	39.4941
ENSG00000116786.11	PLEKHM2	background	20.9771	12.941	0	0	0
ENSG00000106537.7	TSPAN13	background	168.258	129.251	0	33.5567	59.0617
ENSG00000277283.1	RP1-267D11.6	background	21.0212	0	0	33.5395	0
ENSG00000143258.15	USP21	background	39.9224	25.8233	65.3804	0	19.6674
ENSG00000160469.16	BRSK1	background	69.2329	51.6465	0	33.5223	0
ENSG00000124762.13	CDKN1A	background	0	0	0	0	0
ENSG00000150510.16	FAM124A	background	17.5016	77.3143	0	0	0
ENSG00000048544.5	MRPS10	background	83.3833	153.737	0	0	0
ENSG00000151743.10	AMN1	background	83.3833	70.5466	0	0	0
ENSG00000136158.11	SPRY2	background	41.6699	0	0	0	0
ENSG00000068885.14	IFT80	background	10.3796	0	0	0	0
ENSG00000151292.17	CSNK1G3	background	0	0	0	0	0
ENSG00000150628.6	SPATA4	background	0	0	0	0	0
ENSG00000181191.11	PJA1	background	48.3635	51.1135	0	0	0
ENSG00000166848.5	TERF2IP	background	290.629	25.5172	64.6013	66.2639	38.883
ENSG00000196141.13	SPATS2L	background	22.374	0	0	0	0
ENSG00000133256.12	PDE6B	background	0	0	0	33.0985	12.4927
ENSG00000159840.15	ZYX	background	17.3761	149.695	0	0	19.3931
ENSG00000022355.16	GABRA1	background	82.1106	50.659	0	16.5897	0
ENSG00000065548.17	ZC3H15	background	123.275	0	0	0	0
ENSG00000126947.12	ARMCX1	background	41.0285	50.4367	0	0	0
ENSG00000204681.10	GABBR1	background	77.8813	88.2798	37.5763	33.041	19.5233
ENSG00000204852.15	TCTN1	background	0	0	0	0	27.3476
ENSG00000152137.6	HSPB8	background	20.3991	50.1557	0	0	0
ENSG00000257103.8	LSM14A	background	46.9827	25.0779	0	32.5713	0
ENSG00000163516.13	ANKZF1	background	20.368	25.0398	0	0	0
ENSG00000112308.12	C6orf62	background	50.7132	0	0	16.3963	0
ENSG00000104805.15	NUCB1	background	81.3475	100.008	0	0	38.1216
ENSG00000134910.12	STT3A	background	0	0	0	0	0
ENSG00000087495.16	PHACTR3	background	40.5912	0	0	0	0
ENSG00000173581.7	CCDC106	background	131.955	121.109	129.209	0	38.0472
ENSG00000160213.6	CSTB	background	0	0	0	0	0
ENSG00000227189.2	AC092535.3	background	0	0	0	0	0
ENSG00000116133.11	DHCR24	background	70.6579	24.9119	0	0	9.64319
ENSG00000170525.19	PFKFB3	background	40.3352	25.8367	0	0	9.63365
ENSG00000013297.10	CLDN11	background	40.4474	0	62.938	0	37.9174
ENSG00000114353.16	GNAI2	background	0	0	0	0	0
ENSG00000089818.17	NECAP1	background	159.531	24.789	0	0	0
ENSG00000095787.21	WAC	background	35.4453	0	0	32.1868	0
ENSG00000156345.17	CDK20	background	23.9702	0	0	0	0
ENSG00000159346.12	ADIPOR1	background	0	52.7554	0	0	0
ENSG00000196323.12	ZBTB44	background	21.2728	0	0	0	10.151
ENSG00000172732.11	MUS81	background	18.1738	0	0	0	0
ENSG00000128283.6	CDC42EP1	background	20.1017	49.4298	62.5591	32.1078	0
ENSG00000126970.15	ZC4H2	background	0	0	0	0	0
ENSG00000114631.10	PODXL2	background	80.2052	98.6136	0	32.0293	18.8031
ENSG00000213563.6	C8orf82	background	0	0	0	0	0
ENSG00000175224.16	ATG13	background	31.3833	0	0	0	20.335
ENSG00000126950.7	TMEM35	background	79.8448	98.1737	0	0	0
ENSG00000097033.14	SH3GLB1	background	39.7044	0	0	0	0
ENSG00000134575.9	ACP2	background	68.1129	83.3202	0	0	0
ENSG00000280169.1	RP11-151A6.6	background	0	0	0	0	0
ENSG00000049245.12	VAMP3	background	19.862	0	0	0	0
ENSG00000135829.16	DHX9	background	49.3853	0	0	0	0
ENSG00000023330.14	ALAS1	background	20.6841	0	0	0	0
ENSG00000167220.11	HDHD2	background	79.1728	48.6767	0	0	0
ENSG00000164176.12	EDIL3	background	108.54	0	0	0	0
ENSG00000150656.14	CNDP1	background	182.863	121.513	0	0	38.9782
ENSG00000165169.10	DYNLT3	background	276.421	97.1148	0	63.1011	0
ENSG00000188760.10	TMEM198	background	0	24.2668	0	0	0
ENSG00000196352.14	CD55	background	26.6726	0	0	0	0
ENSG00000068831.18	RASGRP2	background	177.698	0	0	31.4898	18.4906
ENSG00000164615.4	CAMLG	background	227.495	69.0003	0	31.4898	0
ENSG00000117899.10	MESDC2	background	29.4565	0	0	0	0
ENSG00000088280.18	ASAP3	background	0	0	0	0	0
ENSG00000141026.5	MED9	background	58.913	48.2969	0	62.7682	0
ENSG00000162576.16	MXRA8	background	0	0	68.7704	0	0
ENSG00000108468.14	CBX1	background	97.9958	132.837	0	31.324	0
ENSG00000170667.14	RASA4B	background	4.60883	0	0	26.7524	0
ENSG00000100884.9	CPNE6	background	58.7487	96.3274	0	0	18.3796
ENSG00000169062.14	UPF3A	background	36.0559	48.1326	0	31.2791	0
ENSG00000173039.18	RELA	background	19.5608	0	0	0	0
ENSG00000167535.7	CACNB3	background	90.7451	44.66	0	0	0
ENSG00000184117.11	NIPSNAP1	background	0	24.043	60.8492	0	0
ENSG00000179168.14	GGN	background	0	0	0	0	0
ENSG00000153944.10	MSI2	background	12.956	0	0	0	0
ENSG00000154832.14	CXXC1	background	19.5035	0	0	0	0
ENSG00000115073.7	ACTR1B	background	136.458	23.9731	0	62.3199	18.2994
ENSG00000175772.10	LINC01106	background	0	94.326	60.6421	0	36.5816
ENSG00000173141.4	MRPL57	background	38.9311	47.8767	0	0	18.2736
ENSG00000185624.14	P4HB	background	99.4997	74.7661	0	26.6002	0
ENSG00000138069.16	RAB1A	background	140.166	48.5171	123.451	0	35.9602
ENSG00000115468.11	EFHD1	background	207.377	150.899	0	64.5922	0
ENSG00000177380.13	PPFIA3	background	48.1831	0	0	0	36.8567
ENSG00000172766.18	NAA16	background	0	0	0	0	23.8033
ENSG00000107404.19	DVL1	background	57.7779	0	59.9423	0	0
ENSG00000160360.12	GPSM1	background	0	0	0	34.1878	0
ENSG00000089006.16	SNX5	background	19.2401	0	59.8773	30.7629	0
ENSG00000107731.12	UNC5B	background	6.38797	15.7869	0	0	0
ENSG00000154975.13	CA10	background	57.5561	23.5962	0	0	0
ENSG00000004961.14	HCCS	background	19.1762	0	153.557	0	0
ENSG00000167394.12	ZNF668	background	0	0	0	0	0
ENSG00000165023.6	DIRAS2	background	85.7989	94.1311	0	0	9.11709
ENSG00000160410.14	SHKBP1	background	0	0	0	0	0
ENSG00000165915.13	SLC39A13	background	24.7875	0	59.3109	0	0
ENSG00000167487.11	KLHL26	background	0	11.708	0	0	0
ENSG00000177239.14	MAN1B1	background	77.5753	23.3734	0	0	17.8546
ENSG00000182134.15	TDRKH	background	0	0	0	0	0
ENSG00000138413.13	IDH1	background	18.9849	44.9234	0	0	0
ENSG00000067064.10	IDI1	background	75.8317	46.6368	0	30.3225	0
ENSG00000160326.13	SLC2A6	background	17.1157	0	106.564	0	0
ENSG00000183250.11	LINC01547	background	0	0	0	0	0
ENSG00000122254.6	HS3ST2	background	37.6836	23.1765	0	0	0
ENSG00000196653.11	ZNF502	background	0	0	0	0	78.8981
ENSG00000166886.12	NAB2	background	37.6127	97.7251	0	0	0
ENSG00000080608.9	KIAA0020	background	0	0	0	0	0
ENSG00000102898.11	NUTF2	background	86.2616	210.349	0	0	38.7903
ENSG00000151176.7	PLBD2	background	18.7798	53.563	0	14.0515	17.6523
ENSG00000177432.6	NAP1L5	background	150.239	115.504	0	30.0441	0
ENSG00000136238.17	RAC1	background	150.098	115.397	58.3981	0	0
ENSG00000148334.14	PTGES2	background	0	68.9807	0	0	0
ENSG00000197785.13	ATAD3A	background	18.6833	0	0	0	0
ENSG00000176225.13	RTTN	background	0	0	0	0	0
ENSG00000159409.14	CELF3	background	74.6286	22.9509	0	0	0
ENSG00000115365.11	LANCL1	background	55.6469	11.4481	0	0	0
ENSG00000101400.5	SNTA1	background	18.5964	22.8767	0	29.7572	0
ENSG00000127554.12	GFER	background	0	0	0	0	0
ENSG00000240184.6	PCDHGC3	background	131.967	137.007	57.7756	29.7032	34.9089
ENSG00000164056.10	SPRY1	background	0	0	0	0	0
ENSG00000133313.14	CNDP2	background	97.4781	160.104	57.6954	0	17.431
ENSG00000170545.16	SMAGP	background	18.5275	0	0	0	17.4232
ENSG00000002822.15	MAD1L1	background	18.4846	0	0	0	0
ENSG00000139433.9	GLTP	background	55.4911	68.1892	171.749	0	0
ENSG00000092203.13	TOX4	background	9.20827	11.3667	0	0	0
ENSG00000180155.19	LYNX1	background	81.2442	45.4354	0	14.8925	8.80575
ENSG00000111875.7	ASF1A	background	18.425	45.3346	0	0	0
ENSG00000183604.14	SMG1P5	background	0	0	0	0	79.4505
ENSG00000111218.11	PRMT8	background	18.3911	45.2518	0	0	17.2994
ENSG00000121903.14	ZSCAN20	background	0	0	0	0	9.26902
ENSG00000152969.18	JAKMIP1	background	121.675	59.747	0	0	0
ENSG00000147164.11	SNX12	background	36.6139	67.5689	0	0	17.2229
ENSG00000142687.17	KIAA0319L	background	8.69748	0	0	0	0
ENSG00000149187.18	CELF1	background	18.211	0	28.368	0	8.71509
ENSG00000171552.12	BCL2L1	background	100.542	157.16	0	0	0
ENSG00000167881.14	SRP68	background	54.6704	53.2573	0	34.5488	0
ENSG00000182473.21	EXOC7	background	25.2972	33.6215	39.3928	0	0
ENSG00000092964.17	DPYSL2	background	199.413	111.895	0	0	17.3525
ENSG00000164332.7	UBLCP1	background	36.3475	22.3603	0	29.0957	34.2036
ENSG00000227500.9	SCAMP4	background	18.1573	0	0	0	0
ENSG00000123545.5	NDUFAF4	background	108.697	0	0	0	0
ENSG00000187164.19	KIAA1598	background	77.3502	19.3037	0	0	14.9964
ENSG00000060491.16	OGFR	background	0	0	0	0	0
ENSG00000187266.13	EPOR	background	0	22.1701	0	0	0
ENSG00000169992.9	NLGN2	background	8.98479	0	0	0	17.203
ENSG00000057608.16	GDI2	background	98.6405	22.1601	0	51.726	0
ENSG00000113575.9	PPP2CA	background	206.326	88.5948	27.9482	29.0448	17.1764
ENSG00000131966.13	ACTR10	background	125.674	22.0909	0	28.7505	16.9014
ENSG00000184056.14	VPS33B	background	0	0	0	0	0
ENSG00000109472.13	CPE	background	484.308	88.285	111.67	0	16.8867
ENSG00000126351.12	THRA	background	124.9	54.9132	72.4469	28.7253	0
ENSG00000103089.8	FA2H	background	89.5661	220.418	0	28.6875	16.8648
ENSG00000274602.4	PI4KAP1	background	0	0	0	0	0
ENSG00000166971.16	AKTIP	background	206.094	66.0665	64.103	32.8822	74.3937
ENSG00000121753.12	BAI2	background	17.0609	0	0	0	16.419
ENSG00000153989.7	NUS1	background	26.75	0	0	0	0
ENSG00000183155.4	RABIF	background	35.7304	21.9831	0	0	0
ENSG00000149218.4	ENDOD1	background	17.7897	0	0	0	0
ENSG00000090432.6	MUL1	background	53.4047	0	0	28.5125	0
ENSG00000161526.14	SAP30BP	background	53.3809	21.8956	0	0	16.7559
ENSG00000124140.13	SLC12A5	background	112.753	0	0	60.5295	0
ENSG00000169139.11	UBE2V2	background	141.53	173.046	0	15.4699	16.677
ENSG00000243317.7	C7orf73	background	35.4139	0	0	0	16.677
ENSG00000155096.13	AZIN1	background	90.0164	0	0	0	0
ENSG00000197043.13	ANXA6	background	322.959	237.19	200.779	79.315	29.6148
ENSG00000122203.14	KIAA1191	background	88.4564	0	0	28.3396	33.3254
ENSG00000125870.10	SNRPB2	background	0	35.1041	0	0	0
ENSG00000181852.17	RNF41	background	39.9423	0	0	0	0
ENSG00000161204.11	ABCF3	background	49.3203	0	0	0	66.6223
ENSG00000176783.14	RUFY1	background	17.6756	0	0	0	0
ENSG00000186575.17	NF2	background	0	0	0	11.1252	0
ENSG00000099783.11	HNRNPM	background	88.2221	21.7132	0	0	16.62
ENSG00000125166.12	GOT2	background	168.583	130.051	0	56.4349	0
ENSG00000213023.10	SYT3	background	0	64.997	0	0	16.5846
ENSG00000075089.9	ACTR6	background	54.5089	33.422	0	0	0
[truncated: 56,388 more rows]

## Sheet: Supp.Fig.2a
ORF Capture-Seq as a versatile method for targeted identification of full-length isoforms
Sheynkman et al., 2020
Supplementary Figure 2a
Gene/ORF accession	In ERCC64 probeset?	TPM		TPM=transcripts per million
ERCC-00171	non-target	0
ERCC-00170	ERCC64	13576.8
ERCC-00168	ERCC64	10182.6
ERCC-00165	ERCC64	6479.34
ERCC-00164	ERCC64	13944.1
ERCC-00163	ERCC64	13270.9
ERCC-00162	ERCC64	24633.1
ERCC-00160	ERCC64	6899.59
ERCC-00158	non-target	0
ERCC-00157	non-target	0
ERCC-00156	ERCC64	6845.13
ERCC-00154	ERCC64	7843.59
ERCC-00150	ERCC64	8125.31
ERCC-00148	ERCC64	9773.89
ERCC-00147	ERCC64	12679
ERCC-00145	non-target	0
ERCC-00144	ERCC64	10904.4
ERCC-00143	ERCC64	8691.14
ERCC-00142	ERCC64	16838.2
ERCC-00138	ERCC64	8686.5
ERCC-00137	ERCC64	11296
ERCC-00136	non-target	0
ERCC-00134	ERCC64	30505
ERCC-00131	non-target	0
ERCC-00130	non-target	0
ERCC-00128	non-target	0
ERCC-00126	ERCC64	4610.48
ERCC-00123	ERCC64	20990.1
ERCC-00120	ERCC64	19432
ERCC-00117	ERCC64	5637.01
ERCC-00116	non-target	0
ERCC-00113	non-target	0
ERCC-00112	non-target	11.8924
ERCC-00111	non-target	0
ERCC-00109	ERCC64	5951.06
ERCC-00108	non-target	26.8932
ERCC-00104	ERCC64	17485.1
ERCC-00099	ERCC64	15537.8
ERCC-00098	ERCC64	10722.2
ERCC-00097	ERCC64	28780.6
ERCC-00096	non-target	220.548
ERCC-00095	non-target	0
ERCC-00092	non-target	0
ERCC-00086	ERCC64	11765.8
ERCC-00085	ERCC64	5068.14
ERCC-00084	ERCC64	8127.12
ERCC-00083	ERCC64	10395.7
ERCC-00081	ERCC64	11689.4
ERCC-00079	ERCC64	15352.6
ERCC-00078	ERCC64	11308
ERCC-00077	ERCC64	78492.8
ERCC-00076	non-target	95.3013
ERCC-00075	ERCC64	14801.2
ERCC-00074	non-target	0
ERCC-00073	ERCC64	20518.9
ERCC-00071	ERCC64	8696.24
ERCC-00069	ERCC64	12581.3
ERCC-00067	ERCC64	11722.1
ERCC-00062	ERCC64	13538.6
ERCC-00061	ERCC64	8181.99
ERCC-00060	non-target	0
ERCC-00059	ERCC64	12719.7
ERCC-00058	ERCC64	9478.26
ERCC-00057	ERCC64	7027.18
ERCC-00054	ERCC64	96714.9
ERCC-00053	ERCC64	16292
ERCC-00051	ERCC64	74009.4
ERCC-00048	ERCC64	6210.77
ERCC-00046	non-target	31.5042
ERCC-00044	non-target	0
ERCC-00043	non-target	0
ERCC-00042	non-target	0
ERCC-00041	ERCC64	5266.4
ERCC-00040	ERCC64	8565.57
ERCC-00039	ERCC64	10729.8
ERCC-00035	non-target	0
ERCC-00034	ERCC64	14639.9
ERCC-00033	ERCC64	25084.4
ERCC-00031	ERCC64	10076.2
ERCC-00028	ERCC64	7825.25
ERCC-00025	ERCC64	9641.67
ERCC-00024	ERCC64	14968.7
ERCC-00023	non-target	0
ERCC-00022	non-target	0
ERCC-00019	ERCC64	13383.1
ERCC-00018	non-target	0
ERCC-00017	ERCC64	12035.1
ERCC-00016	ERCC64	9747.73
ERCC-00014	ERCC64	11662.8
ERCC-00013	ERCC64	16214.1
ERCC-00012	ERCC64	13142.3
ERCC-00009	non-target	0
ERCC-00007	non-target	0
ERCC-00004	non-target	31.4198
ERCC-00003	non-target	0
ERCC-00002	non-target	0

## Sheet: Supp.Fig.2c
ORF Capture-Seq as a versatile method for targeted identification of full-length isoforms
Sheynkman et al., 2020
Supplementary Figure 2c
Spike-in mixture	ERCC ORF ID	In ERCC64?	Concentration (amol spiked in)	input	Capturant rep 1	Capturant rep 2
1:10	ERCC-00019	ERCC64	1.75781e+06	108.93	38298.9	45491.2
1:10	ERCC-00013	ERCC64	54931.6	0	1731.63	2808.57
1:10	ERCC-00012	ERCC64	6866.46	0	188.406	320.665
1:10	ERCC-00014	ERCC64	219727	0	934.907	1146.22
1:10	ERCC-00017	ERCC64	6866.46	0	70.6672	137.425
1:10	ERCC-00016	ERCC64	13732.9	0	142.869	44.9075
1:10	ERCC-00083	ERCC64	1716.61	0	45.5532	47.709
1:10	ERCC-00081	ERCC64	13732.9	0	306.351	402.172
1:10	ERCC-00086	ERCC64	6866.46	0	68.5629	71.808
1:10	ERCC-00084	ERCC64	1.75781e+06	168.414	42403	42192.2
1:10	ERCC-00085	ERCC64	439453	0	3128.83	4520.69
1:10	ERCC-00028	ERCC64	219727	31.4101	8115.08	9316.55
1:10	ERCC-00024	ERCC64	13732.9	0	660.47	906.962
1:10	ERCC-00025	ERCC64	3515625	77.7056	42456.2	39265
1:10	ERCC-00022	Other	14062500	1814.14	131.712	138.045
1:10	ERCC-00111	Other	28125000	1029.2	153.079	111
1:10	ERCC-00158	Other	27465.8	0	0	0
1:10	ERCC-00092	Other	14062500	1202.11	112.404	64.2019
1:10	ERCC-00095	Other	7031250	1766.68	554.37	166.389
1:10	ERCC-00097	ERCC64	27465.8	0	288.867	275.859
1:10	ERCC-00096	Other	900000000	61847.1	12997.9	10006.9
1:10	ERCC-00099	ERCC64	878906	12.4643	30285.5	32818.3
1:10	ERCC-00098	ERCC64	3433.23	0	50.124	20.9944
1:10	ERCC-00154	ERCC64	439453	49.2866	4865.02	6173.01
1:10	ERCC-00156	ERCC64	27465.8	0	0	89.5786
1:10	ERCC-00157	Other	439453	0	0	0
1:10	ERCC-00033	ERCC64	109863	22.9362	838.515	525.348
1:10	ERCC-00031	ERCC64	109863	0	2246.74	2658.57
1:10	ERCC-00035	Other	7031250	282.69	20.3131	31.906
1:10	ERCC-00034	ERCC64	439453	18.0763	12996	15648
1:10	ERCC-00130	Other	1800000000	64151.1	10668.3	5557.58
1:10	ERCC-00136	Other	112500000	6811.59	788.246	412.767
1:10	ERCC-00137	ERCC64	54931.6	0	1064.22	1676.29
1:10	ERCC-00134	ERCC64	109863	0	495.601	677.43
1:10	ERCC-00148	ERCC64	878906	57.1341	7727.88	10898.7
1:10	ERCC-00147	ERCC64	54931.6	0	330.261	369.744
1:10	ERCC-00145	Other	56250000	2348.74	490.522	431.99
1:10	ERCC-00144	ERCC64	1.75781e+06	196.459	36699.2	47746.5
1:10	ERCC-00143	ERCC64	219727	0	5107.56	6907.49
1:10	ERCC-00142	ERCC64	13732.9	0	56.9838	89.8339
1:10	ERCC-00046	Other	225000000	45919.7	8346.43	2295.66
1:10	ERCC-00044	Other	7031250	167.605	79.1715	41.4504
1:10	ERCC-00042	Other	28125000	1510.19	239.154	143.127
1:10	ERCC-00043	Other	28125000	2301.25	501.085	369.744
1:10	ERCC-00040	ERCC64	54931.6	0	649.548	1152.12
1:10	ERCC-00041	ERCC64	13732.9	0	184.121	128.535
1:10	ERCC-00120	ERCC64	54931.6	0	1244.73	1467.14
1:10	ERCC-00123	ERCC64	13732.9	0	558.66	322.401
1:10	ERCC-00048	ERCC64	858.307	0	11.803	0
1:10	ERCC-00126	ERCC64	878906	0	5987.84	7711.4
1:10	ERCC-00150	ERCC64	219727	28.8293	4003.86	5315.56
1:10	ERCC-00054	ERCC64	878906	169.17	16142.4	18140.1
1:10	ERCC-00057	ERCC64	858.307	0	22.8283	11.9544
1:10	ERCC-00051	ERCC64	3515625	845.848	35541.7	40645.8
1:10	ERCC-00053	ERCC64	1.75781e+06	215.742	49698.5	54972.6
1:10	ERCC-00116	Other	28125000	241.311	43.4427	34.0951
1:10	ERCC-00117	ERCC64	3433.23	0	10.0953	0
1:10	ERCC-00059	ERCC64	878906	102.547	21839.7	28374.8
1:10	ERCC-00058	ERCC64	109863	0	2241.16	2600.5
1:10	ERCC-00112	Other	7031250	576.995	111.048	52.8556
1:10	ERCC-00113	Other	225000000	10817.1	1250.07	602.198
1:10	ERCC-00039	ERCC64	219727	0	4811.91	5904.57
1:10	ERCC-00104	ERCC64	13732.9	0	165.567	83.8321
1:10	ERCC-00109	ERCC64	54931.6	0	381.041	453.481
1:10	ERCC-00108	Other	56250000	2394.38	399.043	250.757
1:10	ERCC-00170	ERCC64	878906	71.8168	13707.4	16226.5
1:10	ERCC-00171	Other	225000000	32879.6	5042.94	1418.76
1:10	ERCC-00069	ERCC64	109863	0	3660.92	3991.87
1:10	ERCC-00060	Other	14062500	5727.15	735.297	386.202
1:10	ERCC-00061	ERCC64	3433.23	0	40.3812	10.5711
1:10	ERCC-00062	ERCC64	3515625	359.57	64810.8	70251.4
1:10	ERCC-00067	ERCC64	219727	0	5827.65	7452.76
1:10	ERCC-00165	ERCC64	3515625	225.871	51126	55852.1
1:10	ERCC-00164	ERCC64	27465.8	0	1003.31	716.448
1:10	ERCC-00009	Other	56250000	2771.07	285.96	162.237
1:10	ERCC-00160	ERCC64	439453	86.4879	9525.84	13288.9
1:10	ERCC-00163	ERCC64	878906	0	24336.9	31268
1:10	ERCC-00162	ERCC64	3515625	361.172	57458.2	60771.7
1:10	ERCC-00002	Other	900000000	69987.9	8647.1	2995.7
1:10	ERCC-00003	Other	56250000	4908.13	637.745	250.472
1:10	ERCC-00168	ERCC64	27465.8	0	250.259	274.015
1:10	ERCC-00004	Other	450000000	77858.3	11082	3117.2
1:10	ERCC-00138	ERCC64	6866.46	0	205.222	107.467
1:10	ERCC-00079	ERCC64	3515625	399.41	61948.8	70801.3
1:10	ERCC-00078	ERCC64	1.75781e+06	187.391	46296	55182.2
1:10	ERCC-00077	ERCC64	219727	0	5269.77	5148.84
1:10	ERCC-00076	Other	14062500	729.894	320.597	357.314
1:10	ERCC-00075	ERCC64	858.307	0	11.3883	0
1:10	ERCC-00074	Other	900000000	271532	37598.4	11035.7
1:10	ERCC-00073	ERCC64	54931.6	40.4394	1629.37	2918.04
1:10	ERCC-00071	ERCC64	3515625	437.937	47949.3	55993.3
1:80	ERCC-00019	ERCC64	219727	0	38640.2	40772.4
1:80	ERCC-00013	ERCC64	6866.46	0	963.474	1146.91
1:80	ERCC-00012	ERCC64	858.307	0	114.405	174.435
1:80	ERCC-00014	ERCC64	27465.8	0	485.703	702.571
1:80	ERCC-00017	ERCC64	858.307	0	58.9139	109.577
1:80	ERCC-00016	ERCC64	1716.61	0	13.8578	155.397
1:80	ERCC-00083	ERCC64	214.577	0	22.1344	67.4676
1:80	ERCC-00081	ERCC64	1716.61	0	196.712	279.244
1:80	ERCC-00086	ERCC64	858.307	0	55.5235	90.2654
1:80	ERCC-00084	ERCC64	219727	49.9985	44114.4	39271.1
1:80	ERCC-00085	ERCC64	54931.6	0	2189.53	1977.78
1:80	ERCC-00028	ERCC64	27465.8	0	4939.07	5261.67
1:80	ERCC-00024	ERCC64	1716.61	0	367	252.558
1:80	ERCC-00025	ERCC64	439453	31.3997	29472.2	30406.4
1:80	ERCC-00022	Other	1.75781e+06	563.175	31.8938	48.8874
1:80	ERCC-00111	Other	3515625	374.989	57.2023	34.887
1:80	ERCC-00158	Other	3433.23	0	0	0
1:80	ERCC-00092	Other	1.75781e+06	402.359	29.8141	30.2511
1:80	ERCC-00095	Other	878906	883.979	177.903	105.036
1:80	ERCC-00097	ERCC64	3433.23	0	455.114	235.08
1:80	ERCC-00096	Other	112500000	22041	28767.7	24752
1:80	ERCC-00099	ERCC64	109863	0	22605.8	21731.7
1:80	ERCC-00098	ERCC64	429.153	0	9.75086	9.89159
1:80	ERCC-00154	ERCC64	54931.6	0	3270.4	3300.07
1:80	ERCC-00156	ERCC64	3433.23	0	27.3204	84.8685
1:80	ERCC-00157	Other	54931.6	0	0	0
1:80	ERCC-00033	ERCC64	13732.9	0	401.238	641.429
1:80	ERCC-00031	ERCC64	13732.9	0	901.547	1381.86
1:80	ERCC-00035	Other	878906	105.142	0	20.0445
1:80	ERCC-00034	ERCC64	54931.6	0	8315.7	9420.95
1:80	ERCC-00130	Other	225000000	22562.9	1691.19	1501.39
1:80	ERCC-00136	Other	14062500	1968.35	196.994	122.297
1:80	ERCC-00137	ERCC64	6866.46	0	658.96	554.209
1:80	ERCC-00134	ERCC64	13732.9	0	403.068	990
1:80	ERCC-00148	ERCC64	109863	0	6529.58	7468.43
1:80	ERCC-00147	ERCC64	6866.46	0	254.546	393.561
1:80	ERCC-00145	Other	7031250	679.68	140.863	154.087
1:80	ERCC-00144	ERCC64	219727	193.138	40511	44424.8
1:80	ERCC-00143	ERCC64	27465.8	0	2906.34	3616.09
1:80	ERCC-00142	ERCC64	1716.61	0	27.3965	0
1:80	ERCC-00046	Other	28125000	17835.3	684.43	916.629
1:80	ERCC-00044	Other	878906	81.6346	0	0
1:80	ERCC-00042	Other	3515625	432.569	44.2689	89.9568
1:80	ERCC-00043	Other	3515625	360.474	221.344	168.669
1:80	ERCC-00040	ERCC64	6866.46	0	322.599	478.107
1:80	ERCC-00041	ERCC64	1716.61	0	109.429	70.6581
1:80	ERCC-00120	ERCC64	6866.46	0	831.866	1035.49
1:80	ERCC-00123	ERCC64	1716.61	0	265.912	427.782
1:80	ERCC-00048	ERCC64	107.288	0	0	0
1:80	ERCC-00126	ERCC64	109863	0	3605.84	4814.36
1:80	ERCC-00150	ERCC64	27465.8	0	2762.75	2724.82
1:80	ERCC-00054	ERCC64	109863	0	16794.5	18597.9
1:80	ERCC-00057	ERCC64	107.288	0	0	0
1:80	ERCC-00051	ERCC64	439453	0	56160.8	58622.1
1:80	ERCC-00053	ERCC64	219727	48.0632	46404.8	52995.8
1:80	ERCC-00116	Other	3515625	115.334	10.5958	5.34594
1:80	ERCC-00117	ERCC64	429.153	0	0	9.96151
1:80	ERCC-00059	ERCC64	109863	67.1213	17985.7	21123.7
1:80	ERCC-00058	ERCC64	13732.9	0	1178.28	1763.19
1:80	ERCC-00112	Other	878906	208.821	9.81899	9.96151
1:80	ERCC-00113	Other	28125000	3682.95	222.981	184.709
1:80	ERCC-00039	ERCC64	27465.8	0	2841.38	3369.27
1:80	ERCC-00104	ERCC64	1716.61	0	46.898	73.6066
1:80	ERCC-00109	ERCC64	6866.46	0	195.733	202.047
1:80	ERCC-00108	Other	7031250	1034.74	243.753	439.04
1:80	ERCC-00170	ERCC64	109863	0	9308.12	12590.8
1:80	ERCC-00171	Other	28125000	11061.5	450.679	411.366
1:80	ERCC-00069	ERCC64	13732.9	0	1520.43	2209.22
1:80	ERCC-00060	Other	1.75781e+06	1621.79	328.693	182.84
1:80	ERCC-00061	ERCC64	429.153	0	0	19.923
1:80	ERCC-00062	ERCC64	439453	96.1264	77647.6	88562.4
1:80	ERCC-00067	ERCC64	27465.8	0	4012.56	3958.49
1:80	ERCC-00165	ERCC64	439453	180.358	58833.9	61080
1:80	ERCC-00164	ERCC64	3433.23	0	509.665	776.762
1:80	ERCC-00009	Other	7031250	608.368	81.0254	176.516
1:80	ERCC-00160	ERCC64	54931.6	0	7076.52	8768.96
1:80	ERCC-00163	ERCC64	109863	0	20996	22578.2
1:80	ERCC-00162	ERCC64	439453	0	73399.8	77367.6
1:80	ERCC-00002	Other	112500000	26050.7	1146.26	851.443
1:80	ERCC-00003	Other	7031250	1393.83	143.874	44.9784
1:80	ERCC-00168	ERCC64	3433.23	0	375.862	235.868
1:80	ERCC-00004	Other	56250000	27502.9	1719.32	1201.52
1:80	ERCC-00138	ERCC64	858.307	0	177.275	135.089
1:80	ERCC-00079	ERCC64	439453	143.38	76817.4	73608
1:80	ERCC-00078	ERCC64	219727	25.034	41061.8	41296.8
1:80	ERCC-00077	ERCC64	27465.8	0	3854.67	5692.54
1:80	ERCC-00076	Other	1.75781e+06	480.384	309.874	357.699
1:80	ERCC-00075	ERCC64	107.288	0	22.1344	22.4892
1:80	ERCC-00074	Other	112500000	95890.2	5804.98	4059.36
1:80	ERCC-00073	ERCC64	6866.46	0	1027.91	1099.77
1:80	ERCC-00071	ERCC64	439453	240.192	62168.4	62696.7
1:5120	ERCC-00019	ERCC64	3433.23	0	2138.04	5369.66
1:5120	ERCC-00013	ERCC64	107.288	0	121.955	204.587
1:5120	ERCC-00012	ERCC64	13.411	0	0	0
1:5120	ERCC-00014	ERCC64	429.153	0	7.58552	0
1:5120	ERCC-00017	ERCC64	13.411	0	0	0
1:5120	ERCC-00016	ERCC64	26.8221	0	0	0
1:5120	ERCC-00083	ERCC64	3.35276	0	0	14.1235
1:5120	ERCC-00081	ERCC64	26.8221	0	0	0
1:5120	ERCC-00086	ERCC64	13.411	0	15.5172	0
1:5120	ERCC-00084	ERCC64	3433.23	0	1677.99	2861.1
1:5120	ERCC-00085	ERCC64	858.307	0	77.2388	35.3227
1:5120	ERCC-00028	ERCC64	429.153	0	13.8207	138.738
1:5120	ERCC-00024	ERCC64	26.8221	0	0	0
1:5120	ERCC-00025	ERCC64	6866.46	0	312.288	683.46
1:5120	ERCC-00022	Other	27465.8	0	0	0
1:5120	ERCC-00111	Other	54931.6	0	0	0
1:5120	ERCC-00158	Other	53.6442	0	0	0
1:5120	ERCC-00092	Other	27465.8	0	0	0
1:5120	ERCC-00095	Other	13732.9	0	0	0
1:5120	ERCC-00097	ERCC64	53.6442	0	34.7979	32.0343
1:5120	ERCC-00096	Other	1.75781e+06	519.16	9858.36	15943.1
1:5120	ERCC-00099	ERCC64	1716.61	0	317.543	413.539
1:5120	ERCC-00098	ERCC64	6.70552	0	0	0
1:5120	ERCC-00154	ERCC64	858.307	0	134.493	185.644
1:5120	ERCC-00156	ERCC64	53.6442	0	0	0
1:5120	ERCC-00157	Other	858.307	0	0	0
1:5120	ERCC-00033	ERCC64	214.577	0	0	0
1:5120	ERCC-00031	ERCC64	214.577	0	13.7116	37.5374
1:5120	ERCC-00035	Other	13732.9	0	0	0
1:5120	ERCC-00034	ERCC64	858.307	0	139.811	198.618
1:5120	ERCC-00130	Other	3515625	397.698	29.74	40.7289
1:5120	ERCC-00136	Other	219727	31.6317	0	0
1:5120	ERCC-00137	ERCC64	107.288	0	0	61.8813
1:5120	ERCC-00134	ERCC64	214.577	0	0	0
1:5120	ERCC-00148	ERCC64	1716.61	0	187.566	518.715
1:5120	ERCC-00147	ERCC64	107.288	0	15.4654	14.1235
1:5120	ERCC-00145	Other	109863	0	0	0
1:5120	ERCC-00144	ERCC64	3433.23	0	2884.63	5710.02
1:5120	ERCC-00143	ERCC64	429.153	0	168.502	231.372
1:5120	ERCC-00142	ERCC64	26.8221	0	37.6147	34.6761
1:5120	ERCC-00046	Other	439453	447.117	0	96.3477
1:5120	ERCC-00044	Other	13732.9	0	0	0
1:5120	ERCC-00042	Other	54931.6	0	0	0
1:5120	ERCC-00043	Other	54931.6	0	0	0
1:5120	ERCC-00040	ERCC64	107.288	0	0	20.5325
1:5120	ERCC-00041	ERCC64	26.8221	0	0	0
1:5120	ERCC-00120	ERCC64	107.288	0	101.114	186.1
1:5120	ERCC-00123	ERCC64	26.8221	0	46.4479	42.418
1:5120	ERCC-00048	ERCC64	1.67638	0	0	43.8939
1:5120	ERCC-00126	ERCC64	1716.61	0	125.761	63.764
1:5120	ERCC-00150	ERCC64	429.153	0	44.9148	267.357
1:5120	ERCC-00054	ERCC64	1716.61	0	895.942	1418.99
1:5120	ERCC-00057	ERCC64	1.67638	0	0	0
1:5120	ERCC-00051	ERCC64	6866.46	0	2329.45	6427.21
1:5120	ERCC-00053	ERCC64	3433.23	0	1500.14	2598.72
1:5120	ERCC-00116	Other	54931.6	0	0	0
1:5120	ERCC-00117	ERCC64	6.70552	0	0	0
1:5120	ERCC-00059	ERCC64	1716.61	0	1523.64	2581.67
1:5120	ERCC-00058	ERCC64	214.577	0	41.2162	25.0747
1:5120	ERCC-00112	Other	13732.9	0	0	0
1:5120	ERCC-00113	Other	439453	42.1946	0	17.7608
1:5120	ERCC-00039	ERCC64	429.153	0	180.534	413.341
1:5120	ERCC-00104	ERCC64	26.8221	0	0	0
1:5120	ERCC-00109	ERCC64	107.288	0	33.7048	93.0502
1:5120	ERCC-00108	Other	109863	0	15.4826	0
1:5120	ERCC-00170	ERCC64	1716.61	0	432.55	380.908
1:5120	ERCC-00171	Other	439453	0	0	0
1:5120	ERCC-00069	ERCC64	214.577	0	13.7252	62.6244
1:5120	ERCC-00060	Other	27465.8	0	0	0
1:5120	ERCC-00061	ERCC64	6.70552	0	0	0
1:5120	ERCC-00062	ERCC64	6866.46	0	2196.09	4773.74
1:5120	ERCC-00067	ERCC64	429.153	0	347.432	318.747
1:5120	ERCC-00165	ERCC64	6866.46	0	3308.48	6696.08
1:5120	ERCC-00164	ERCC64	53.6442	0	30.9653	70.6966
1:5120	ERCC-00009	Other	109863	0	0	0
1:5120	ERCC-00160	ERCC64	858.307	0	381.776	719.809
1:5120	ERCC-00163	ERCC64	1716.61	0	961.226	3019.3
1:5120	ERCC-00162	ERCC64	6866.46	89.1329	6646.4	12877.8
1:5120	ERCC-00002	Other	1.75781e+06	427.21	14.8383	13.5471
1:5120	ERCC-00003	Other	109863	0	0	0
1:5120	ERCC-00168	ERCC64	53.6442	0	15.4482	42.3231
1:5120	ERCC-00004	Other	878906	980.462	69.5959	96.103
1:5120	ERCC-00138	ERCC64	13.411	0	30.9653	0
1:5120	ERCC-00079	ERCC64	6866.46	0	6627.93	12529.2
1:5120	ERCC-00078	ERCC64	3433.23	0	2207.9	3595.13
1:5120	ERCC-00077	ERCC64	429.153	0	270.304	922.95
1:5120	ERCC-00076	Other	27465.8	0	26.8287	0
1:5120	ERCC-00075	ERCC64	1.67638	0	0	0
1:5120	ERCC-00074	Other	1.75781e+06	2503.85	244.197	385.391
1:5120	ERCC-00073	ERCC64	107.288	0	87.0351	426.231
1:5120	ERCC-00071	ERCC64	6866.46	0	5338.9	8688.98

## Sheet: Supp.Fig.2d
ORF Capture-Seq as a versatile method for targeted identification of full-length isoforms
Sheynkman et al., 2020
Supplementary Figure 2d
Spike-in mixture	ERCC ORF ID	Probe TPM	Length	GC content	Concentration (amol spiked in)	Average fold enrichment
1:10	ERCC-00057	6125.28	1021	0.51	858.307	165.424
1:10	ERCC-00048	6595.52	992	0.49	858.307	57.8125
1:10	ERCC-00075	19987	1023	0.37	858.307	29.1115
1:10	ERCC-00098	7906.97	1143	0.53	3433.23	140.875
1:10	ERCC-00061	8088.98	1136	0.51	3433.23	100.106
1:10	ERCC-00017	9187.11	1136	0.52	6866.46	245.304
1:10	ERCC-00117	5934.72	1136	0.52	3433.23	11.9006
1:10	ERCC-00086	12856.1	1020	0.33	6866.46	89.3423
1:10	ERCC-00016	11088.6	844	0.5	13732.9	103.999
1:10	ERCC-00142	20856.7	493	0.52	13732.9	78.4356
1:10	ERCC-00041	4694.3	1123	0.46	13732.9	164.975
1:10	ERCC-00104	2936.54	2022	0.33	13732.9	130.364
1:10	ERCC-00083	11863.5	1023	0.35	1716.61	47.6806
1:10	ERCC-00012	9417.92	994	0.52	6866.46	208.378
1:10	ERCC-00123	23102.9	1022	0.36	13732.9	299.891
1:10	ERCC-00040	20495.5	744	0.54	54931.6	523.333
1:10	ERCC-00156	7633.94	494	0.51	27465.8	24.0185
1:10	ERCC-00109	5710.63	536	0.48	54931.6	221.623
1:10	ERCC-00138	11863.5	1022	0.34	6866.46	72.5668
1:10	ERCC-00033	4575.69	2022	0.33	109863	292.801
1:10	ERCC-00024	15895.1	536	0.49	13732.9	323.759
1:10	ERCC-00014	1727.53	1957	0.45	219727	359.469
1:10	ERCC-00081	12999.8	534	0.51	13732.9	109.024
1:10	ERCC-00168	13020.7	1024	0.35	27465.8	76.6857
1:10	ERCC-00164	14325.7	1022	0.38	27465.8	243.901
1:10	ERCC-00137	6960.04	537	0.52	54931.6	300.638
1:10	ERCC-00120	22079.1	536	0.51	54931.6	296.548
1:10	ERCC-00031	7539.66	1138	0.49	109863	508.428
1:10	ERCC-00147	14377.1	1023	0.37	54931.6	70.1726
1:10	ERCC-00058	7866.95	1136	0.51	109863	452.974
1:10	ERCC-00013	20889.3	808	0.44	54931.6	422.603
1:10	ERCC-00069	11090.1	1137	0.51	109863	654.485
1:10	ERCC-00073	21331.6	603	0.49	54931.6	287.109
1:10	ERCC-00097	33838.7	523	0.38	27465.8	34.6908
1:10	ERCC-00028	6429.8	1130	0.52	219727	566.783
1:10	ERCC-00143	10614.9	784	0.5	219727	375.123
1:10	ERCC-00085	8874.28	844	0.5	439453	237.252
1:10	ERCC-00126	4377.81	1119	0.52	878906	410.022
1:10	ERCC-00134	28767.9	274	0.35	109863	33.5447
1:10	ERCC-00039	14616.9	740	0.51	219727	276
1:10	ERCC-00034	10842.5	1019	0.5	439453	710.494
1:10	ERCC-00067	11218.7	644	0.49	219727	308.424
1:10	ERCC-00150	15101.1	743	0.49	219727	200.762
1:10	ERCC-00154	15534.5	537	0.52	439453	148.094
1:10	ERCC-00099	7325.19	1350	0.42	878906	728.242
1:10	ERCC-00160	12132.7	743	0.47	439453	203.183
1:10	ERCC-00148	23911.7	494	0.51	878906	158.55
1:10	ERCC-00170	12330.4	1024	0.35	878906	222.095
1:10	ERCC-00077	60637.9	273	0.36	219727	70.3557
1:10	ERCC-00025	1509.81	1994	0.51	3515625	443.827
1:10	ERCC-00059	22345.3	525	0.5	878906	227.891
1:10	ERCC-00163	16363.7	543	0.49	878906	249.777
1:10	ERCC-00078	11849.5	993	0.51	1.75781e+06	371.737
1:10	ERCC-00084	9663.18	994	0.52	1.75781e+06	262.992
1:10	ERCC-00053	17737.6	1023	0.32	1.75781e+06	289.419
1:10	ERCC-00054	80231.5	274	0.41	878906	85.0543
1:10	ERCC-00019	17383.6	644	0.51	1.75781e+06	198.975
1:10	ERCC-00144	12608.4	538	0.48	1.75781e+06	159.955
1:10	ERCC-00165	5354.58	872	0.51	3515625	183.299
1:10	ERCC-00079	12855.5	644	0.51	3515625	163.05
1:10	ERCC-00062	16023.5	1023	0.32	3515625	153.072
1:10	ERCC-00162	30932	523	0.38	3515625	131.065
1:10	ERCC-00071	11983.8	642	0.5	3515625	107.159
1:10	ERCC-00051	72910.3	274	0.38	3515625	48.4155

## Sheet: Supp.Fig.2e
ORF Capture-Seq as a versatile method for targeted identification of full-length isoforms
Sheynkman et al., 2020
Supplementary Figure 2e
Spike-in mixture	ERCC ORF ID	In ERCC64?	Concentration (amol spiked in)	Capturant rep 1	Capturant rep 2
1:10	ERCC-00019	ERCC64	1.75781e+06	38298.9	45491.2
1:10	ERCC-00013	ERCC64	54931.6	1731.63	2808.57
1:10	ERCC-00012	ERCC64	6866.46	188.406	320.665
1:10	ERCC-00014	ERCC64	219727	934.907	1146.22
1:10	ERCC-00017	ERCC64	6866.46	70.6672	137.425
1:10	ERCC-00016	ERCC64	13732.9	142.869	44.9075
1:10	ERCC-00083	ERCC64	1716.61	45.5532	47.709
1:10	ERCC-00081	ERCC64	13732.9	306.351	402.172
1:10	ERCC-00086	ERCC64	6866.46	68.5629	71.808
1:10	ERCC-00084	ERCC64	1.75781e+06	42403	42192.2
1:10	ERCC-00085	ERCC64	439453	3128.83	4520.69
1:10	ERCC-00028	ERCC64	219727	8115.08	9316.55
1:10	ERCC-00024	ERCC64	13732.9	660.47	906.962
1:10	ERCC-00025	ERCC64	3515625	42456.2	39265
1:10	ERCC-00097	ERCC64	27465.8	288.867	275.859
1:10	ERCC-00099	ERCC64	878906	30285.5	32818.3
1:10	ERCC-00098	ERCC64	3433.23	50.124	20.9944
1:10	ERCC-00154	ERCC64	439453	4865.02	6173.01
1:10	ERCC-00156	ERCC64	27465.8	0	89.5786
1:10	ERCC-00033	ERCC64	109863	838.515	525.348
1:10	ERCC-00031	ERCC64	109863	2246.74	2658.57
1:10	ERCC-00034	ERCC64	439453	12996	15648
1:10	ERCC-00137	ERCC64	54931.6	1064.22	1676.29
1:10	ERCC-00134	ERCC64	109863	495.601	677.43
1:10	ERCC-00148	ERCC64	878906	7727.88	10898.7
1:10	ERCC-00147	ERCC64	54931.6	330.261	369.744
1:10	ERCC-00144	ERCC64	1.75781e+06	36699.2	47746.5
1:10	ERCC-00143	ERCC64	219727	5107.56	6907.49
1:10	ERCC-00142	ERCC64	13732.9	56.9838	89.8339
1:10	ERCC-00040	ERCC64	54931.6	649.548	1152.12
1:10	ERCC-00041	ERCC64	13732.9	184.121	128.535
1:10	ERCC-00120	ERCC64	54931.6	1244.73	1467.14
1:10	ERCC-00123	ERCC64	13732.9	558.66	322.401
1:10	ERCC-00048	ERCC64	858.307	11.803	0
1:10	ERCC-00126	ERCC64	878906	5987.84	7711.4
1:10	ERCC-00150	ERCC64	219727	4003.86	5315.56
1:10	ERCC-00054	ERCC64	878906	16142.4	18140.1
1:10	ERCC-00057	ERCC64	858.307	22.8283	11.9544
1:10	ERCC-00051	ERCC64	3515625	35541.7	40645.8
1:10	ERCC-00053	ERCC64	1.75781e+06	49698.5	54972.6
1:10	ERCC-00117	ERCC64	3433.23	10.0953	0
1:10	ERCC-00059	ERCC64	878906	21839.7	28374.8
1:10	ERCC-00058	ERCC64	109863	2241.16	2600.5
1:10	ERCC-00039	ERCC64	219727	4811.91	5904.57
1:10	ERCC-00104	ERCC64	13732.9	165.567	83.8321
1:10	ERCC-00109	ERCC64	54931.6	381.041	453.481
1:10	ERCC-00170	ERCC64	878906	13707.4	16226.5
1:10	ERCC-00069	ERCC64	109863	3660.92	3991.87
1:10	ERCC-00061	ERCC64	3433.23	40.3812	10.5711
1:10	ERCC-00062	ERCC64	3515625	64810.8	70251.4
1:10	ERCC-00067	ERCC64	219727	5827.65	7452.76
1:10	ERCC-00165	ERCC64	3515625	51126	55852.1
1:10	ERCC-00164	ERCC64	27465.8	1003.31	716.448
1:10	ERCC-00160	ERCC64	439453	9525.84	13288.9
1:10	ERCC-00163	ERCC64	878906	24336.9	31268
1:10	ERCC-00162	ERCC64	3515625	57458.2	60771.7
1:10	ERCC-00168	ERCC64	27465.8	250.259	274.015
1:10	ERCC-00138	ERCC64	6866.46	205.222	107.467
1:10	ERCC-00079	ERCC64	3515625	61948.8	70801.3
1:10	ERCC-00078	ERCC64	1.75781e+06	46296	55182.2
1:10	ERCC-00077	ERCC64	219727	5269.77	5148.84
1:10	ERCC-00075	ERCC64	858.307	11.3883	0
1:10	ERCC-00073	ERCC64	54931.6	1629.37	2918.04
1:10	ERCC-00071	ERCC64	3515625	47949.3	55993.3
1:80	ERCC-00019	ERCC64	219727	38640.2	40772.4
1:80	ERCC-00013	ERCC64	6866.46	963.474	1146.91
1:80	ERCC-00012	ERCC64	858.307	114.405	174.435
1:80	ERCC-00014	ERCC64	27465.8	485.703	702.571
1:80	ERCC-00017	ERCC64	858.307	58.9139	109.577
1:80	ERCC-00016	ERCC64	1716.61	13.8578	155.397
1:80	ERCC-00083	ERCC64	214.577	22.1344	67.4676
1:80	ERCC-00081	ERCC64	1716.61	196.712	279.244
1:80	ERCC-00086	ERCC64	858.307	55.5235	90.2654
1:80	ERCC-00084	ERCC64	219727	44114.4	39271.1
1:80	ERCC-00085	ERCC64	54931.6	2189.53	1977.78
1:80	ERCC-00028	ERCC64	27465.8	4939.07	5261.67
1:80	ERCC-00024	ERCC64	1716.61	367	252.558
1:80	ERCC-00025	ERCC64	439453	29472.2	30406.4
1:80	ERCC-00097	ERCC64	3433.23	455.114	235.08
1:80	ERCC-00099	ERCC64	109863	22605.8	21731.7
1:80	ERCC-00098	ERCC64	429.153	9.75086	9.89159
1:80	ERCC-00154	ERCC64	54931.6	3270.4	3300.07
1:80	ERCC-00156	ERCC64	3433.23	27.3204	84.8685
1:80	ERCC-00033	ERCC64	13732.9	401.238	641.429
1:80	ERCC-00031	ERCC64	13732.9	901.547	1381.86
1:80	ERCC-00034	ERCC64	54931.6	8315.7	9420.95
1:80	ERCC-00137	ERCC64	6866.46	658.96	554.209
1:80	ERCC-00134	ERCC64	13732.9	403.068	990
1:80	ERCC-00148	ERCC64	109863	6529.58	7468.43
1:80	ERCC-00147	ERCC64	6866.46	254.546	393.561
1:80	ERCC-00144	ERCC64	219727	40511	44424.8
1:80	ERCC-00143	ERCC64	27465.8	2906.34	3616.09
1:80	ERCC-00142	ERCC64	1716.61	27.3965	0
1:80	ERCC-00040	ERCC64	6866.46	322.599	478.107
1:80	ERCC-00041	ERCC64	1716.61	109.429	70.6581
1:80	ERCC-00120	ERCC64	6866.46	831.866	1035.49
1:80	ERCC-00123	ERCC64	1716.61	265.912	427.782
1:80	ERCC-00048	ERCC64	107.288	0	0
1:80	ERCC-00126	ERCC64	109863	3605.84	4814.36
1:80	ERCC-00150	ERCC64	27465.8	2762.75	2724.82
1:80	ERCC-00054	ERCC64	109863	16794.5	18597.9
1:80	ERCC-00057	ERCC64	107.288	0	0
1:80	ERCC-00051	ERCC64	439453	56160.8	58622.1
1:80	ERCC-00053	ERCC64	219727	46404.8	52995.8
1:80	ERCC-00117	ERCC64	429.153	0	9.96151
1:80	ERCC-00059	ERCC64	109863	17985.7	21123.7
1:80	ERCC-00058	ERCC64	13732.9	1178.28	1763.19
1:80	ERCC-00039	ERCC64	27465.8	2841.38	3369.27
1:80	ERCC-00104	ERCC64	1716.61	46.898	73.6066
1:80	ERCC-00109	ERCC64	6866.46	195.733	202.047
1:80	ERCC-00170	ERCC64	109863	9308.12	12590.8
1:80	ERCC-00069	ERCC64	13732.9	1520.43	2209.22
1:80	ERCC-00061	ERCC64	429.153	0	19.923
1:80	ERCC-00062	ERCC64	439453	77647.6	88562.4
1:80	ERCC-00067	ERCC64	27465.8	4012.56	3958.49
1:80	ERCC-00165	ERCC64	439453	58833.9	61080
1:80	ERCC-00164	ERCC64	3433.23	509.665	776.762
1:80	ERCC-00160	ERCC64	54931.6	7076.52	8768.96
1:80	ERCC-00163	ERCC64	109863	20996	22578.2
1:80	ERCC-00162	ERCC64	439453	73399.8	77367.6
1:80	ERCC-00168	ERCC64	3433.23	375.862	235.868
1:80	ERCC-00138	ERCC64	858.307	177.275	135.089
1:80	ERCC-00079	ERCC64	439453	76817.4	73608
1:80	ERCC-00078	ERCC64	219727	41061.8	41296.8
1:80	ERCC-00077	ERCC64	27465.8	3854.67	5692.54
1:80	ERCC-00075	ERCC64	107.288	22.1344	22.4892
1:80	ERCC-00073	ERCC64	6866.46	1027.91	1099.77
1:80	ERCC-00071	ERCC64	439453	62168.4	62696.7
1:5120	ERCC-00019	ERCC64	3433.23	2138.04	5369.66
1:5120	ERCC-00013	ERCC64	107.288	121.955	204.587
1:5120	ERCC-00012	ERCC64	13.411	0	0
1:5120	ERCC-00014	ERCC64	429.153	7.58552	0
1:5120	ERCC-00017	ERCC64	13.411	0	0
1:5120	ERCC-00016	ERCC64	26.8221	0	0
1:5120	ERCC-00083	ERCC64	3.35276	0	14.1235
1:5120	ERCC-00081	ERCC64	26.8221	0	0
1:5120	ERCC-00086	ERCC64	13.411	15.5172	0
1:5120	ERCC-00084	ERCC64	3433.23	1677.99	2861.1
1:5120	ERCC-00085	ERCC64	858.307	77.2388	35.3227
1:5120	ERCC-00028	ERCC64	429.153	13.8207	138.738
1:5120	ERCC-00024	ERCC64	26.8221	0	0
1:5120	ERCC-00025	ERCC64	6866.46	312.288	683.46
1:5120	ERCC-00097	ERCC64	53.6442	34.7979	32.0343
1:5120	ERCC-00099	ERCC64	1716.61	317.543	413.539
1:5120	ERCC-00098	ERCC64	6.70552	0	0
1:5120	ERCC-00154	ERCC64	858.307	134.493	185.644
1:5120	ERCC-00156	ERCC64	53.6442	0	0
1:5120	ERCC-00033	ERCC64	214.577	0	0
1:5120	ERCC-00031	ERCC64	214.577	13.7116	37.5374
1:5120	ERCC-00034	ERCC64	858.307	139.811	198.618
1:5120	ERCC-00137	ERCC64	107.288	0	61.8813
1:5120	ERCC-00134	ERCC64	214.577	0	0
1:5120	ERCC-00148	ERCC64	1716.61	187.566	518.715
1:5120	ERCC-00147	ERCC64	107.288	15.4654	14.1235
1:5120	ERCC-00144	ERCC64	3433.23	2884.63	5710.02
1:5120	ERCC-00143	ERCC64	429.153	168.502	231.372
1:5120	ERCC-00142	ERCC64	26.8221	37.6147	34.6761
1:5120	ERCC-00040	ERCC64	107.288	0	20.5325
1:5120	ERCC-00041	ERCC64	26.8221	0	0
1:5120	ERCC-00120	ERCC64	107.288	101.114	186.1
1:5120	ERCC-00123	ERCC64	26.8221	46.4479	42.418
1:5120	ERCC-00048	ERCC64	1.67638	0	43.8939
1:5120	ERCC-00126	ERCC64	1716.61	125.761	63.764
1:5120	ERCC-00150	ERCC64	429.153	44.9148	267.357
1:5120	ERCC-00054	ERCC64	1716.61	895.942	1418.99
1:5120	ERCC-00057	ERCC64	1.67638	0	0
1:5120	ERCC-00051	ERCC64	6866.46	2329.45	6427.21
1:5120	ERCC-00053	ERCC64	3433.23	1500.14	2598.72
1:5120	ERCC-00117	ERCC64	6.70552	0	0
1:5120	ERCC-00059	ERCC64	1716.61	1523.64	2581.67
1:5120	ERCC-00058	ERCC64	214.577	41.2162	25.0747
1:5120	ERCC-00039	ERCC64	429.153	180.534	413.341
1:5120	ERCC-00104	ERCC64	26.8221	0	0
1:5120	ERCC-00109	ERCC64	107.288	33.7048	93.0502
1:5120	ERCC-00170	ERCC64	1716.61	432.55	380.908
1:5120	ERCC-00069	ERCC64	214.577	13.7252	62.6244
1:5120	ERCC-00061	ERCC64	6.70552	0	0
1:5120	ERCC-00062	ERCC64	6866.46	2196.09	4773.74
1:5120	ERCC-00067	ERCC64	429.153	347.432	318.747
1:5120	ERCC-00165	ERCC64	6866.46	3308.48	6696.08
1:5120	ERCC-00164	ERCC64	53.6442	30.9653	70.6966
1:5120	ERCC-00160	ERCC64	858.307	381.776	719.809
1:5120	ERCC-00163	ERCC64	1716.61	961.226	3019.3
1:5120	ERCC-00162	ERCC64	6866.46	6646.4	12877.8
1:5120	ERCC-00168	ERCC64	53.6442	15.4482	42.3231
1:5120	ERCC-00138	ERCC64	13.411	30.9653	0
1:5120	ERCC-00079	ERCC64	6866.46	6627.93	12529.2
1:5120	ERCC-00078	ERCC64	3433.23	2207.9	3595.13
1:5120	ERCC-00077	ERCC64	429.153	270.304	922.95
1:5120	ERCC-00075	ERCC64	1.67638	0	0
1:5120	ERCC-00073	ERCC64	107.288	87.0351	426.231
1:5120	ERCC-00071	ERCC64	6866.46	5338.9	8688.98

## Sheet: Supp.Fig.2g
ORF Capture-Seq as a versatile method for targeted identification of full-length isoforms
Sheynkman et al., 2020
Supplementary Figure 2g
Gene or SIRV ORF	In SIRV7?	Length	TPM		TPM=transcripts per million
SIRV1|SIRV1	SIRV7	12631	160285
SIRV3|SIRV3	SIRV7	19967	184838
SIRV2|SIRV2	SIRV7	10737	207177
SIRV5|SIRV5	SIRV7	32027	96212.7
SIRV4|SIRV4	SIRV7	13782	80022.4
SIRV7|SIRV7	SIRV7	21090	178936
SIRV6|SIRV6	SIRV7	29644	77514.8
orfid:100062479|FRRS1	Non-target	1878	0
orfid:8594|UBE2Q1	Non-target	213	0
orfid:755|UBE2Q2	Non-target	1125	0
orfid:8726|UBE2Q2	Non-target	213	0
orfid:9315|RNF10	Non-target	2433	0
orfid:3030|RNF10	Non-target	2433	0
orfid:812|RNF11	Non-target	462	0
orfid:6312|RNF13	Non-target	1143	0
orfid:7625|CBX4	Non-target	870	0
orfid:10325|REM1	Non-target	894	0
orfid:10130|REM2	Non-target	990	0
orfid:100066356|OR1E1	Non-target	942	0
orfid:5112|C16orf13	Non-target	321	0
orfid:3044|C16orf11	Non-target	1713	0
orfid:53355|RNF17	Non-target	4869	0
orfid:621|MZT2A	Non-target	363	0
orfid:1043|MZT2B	Non-target	585	0
orfid:14542|MZT2B	Non-target	474	0
orfid:9314|NDP	Non-target	399	0
orfid:5335|PMM2	Non-target	738	0
orfid:111|PMM1	Non-target	786	0
orfid:6014|ASS1	Non-target	1236	0
orfid:7406|ASS1	Non-target	1236	0
orfid:9645|FHIT	Non-target	441	0
orfid:100068938|ZNF708	Non-target	1689	0
orfid:72137|DISC1	Non-target	2496	0
orfid:52945|CAMK1	Non-target	1110	0
orfid:100009340|SPR	Non-target	783	0
orfid:234|ZNF707	Non-target	1107	0
orfid:219|ZNF706	Non-target	228	0
orfid:70646|ZNF704	Non-target	1236	0
orfid:7896|ZC3H10	Non-target	1302	0
orfid:568|RNF114	Non-target	684	0
orfid:11985|RNF115	Non-target	912	0
orfid:12651|ZC3H15	Non-target	1278	0
orfid:12627|MEMO1	Non-target	891	0
orfid:14430|MEMO1	Non-target	891	0
orfid:7231|SPN	Non-target	1200	0
orfid:10794|RNF111	Non-target	2955	0
orfid:9056|RNF111	Non-target	411	0
orfid:13853|NACAP1	Non-target	405	0
orfid:8539|CEACAM5	Non-target	2106	0
orfid:100062312|GRIN1	Non-target	2814	0
orfid:11840|FOXQ1	Non-target	1209	0
orfid:6681|TCOF1	Non-target	2874	0
orfid:100001704|NSRP1	Non-target	1674	0
orfid:7031|TAP1	Non-target	2424	0
orfid:2653|XPC	Non-target	2820	0
orfid:13748|SP1	Non-target	2355	0
orfid:9022|SP2	Non-target	747	0
orfid:9920|SP2	Non-target	1818	0
orfid:867|SP2	Non-target	1818	0
orfid:54489|SP3	Non-target	2343	0
orfid:53010|SP4	Non-target	2352	0
orfid:100062247|HAP1	Non-target	2013	0
orfid:52812|SP6	Non-target	1128	0
orfid:100070267|SP7	Non-target	1293	0
orfid:71792|SPPL3	Non-target	1152	0
orfid:5004|OPA3	Non-target	537	0
orfid:70414|OPA1	Non-target	2880	0
orfid:71213|RAB40C	Non-target	843	0
orfid:1269|RAB40B	Non-target	834	0
orfid:53732|RAB40A	Non-target	831	0
orfid:14964|GTSE1	Non-target	2160	0
orfid:4962|GTSE1	Non-target	2160	0
orfid:100064205|OVCH2	Non-target	1692	0
orfid:100016176|OVCH1	Non-target	3402	0
orfid:8294|SPPL2A	Non-target	1560	0
orfid:1610|SPPL2C	Non-target	2052	0
orfid:70429|SPPL2B	Non-target	1776	0
orfid:100061876|MYO3A	Non-target	4848	0
orfid:8247|ITGA9	Non-target	1896	0
orfid:2122|UGCG	Non-target	1182	0
orfid:100015644|ATP2A1	Non-target	3003	0
orfid:10050|ATP2A2	Non-target	3126	0
orfid:100011557|ATP2A3	Non-target	2997	0
orfid:70240|ITGA1	Non-target	3537	0
orfid:100015577|ITGA2	Non-target	3543	0
orfid:71467|NOP2	Non-target	2535	0
orfid:55606|NOP2	Non-target	2424	0
orfid:56483|NOP2	Non-target	2436	0
orfid:14620|ITGA4	Non-target	831	0
orfid:1249|RIT2	Non-target	651	0
orfid:2061|SNAPC3	Non-target	759	0
orfid:56603|SNAPC3	Non-target	1233	0
orfid:3073|RARRES3	Non-target	492	0
orfid:53589|TRHR	Non-target	1194	0
orfid:100070244|DENND4A	Non-target	5589	0
orfid:100068182|DENND4B	Non-target	4488	0
orfid:12411|ELL3	Non-target	1191	0
orfid:8020|SWAP70	Non-target	1755	0
orfid:100008976|RARRES1	Non-target	882	0
orfid:71229|UFSP1	Non-target	426	0
orfid:5985|PHLDA3	Non-target	381	0
orfid:379|UFSP2	Non-target	1407	0
orfid:5146|GAP43	Non-target	714	0
orfid:70459|PAMR1	Non-target	2211	0
orfid:6866|MDK	Non-target	429	0
orfid:3989|MRPL28	Non-target	768	0
orfid:27|MRPL28	Non-target	768	0
orfid:70116|HRH4	Non-target	1170	0
orfid:5853|FBXL12	Non-target	978	0
orfid:71170|HRH2	Non-target	1191	0
orfid:9492|FBXL14	Non-target	1254	0
orfid:54327|FBXL17	Non-target	909	0
orfid:2011|FBXL16	Non-target	1437	0
orfid:11345|FBXL19	Non-target	1572	0
orfid:12456|FBXL18	Non-target	1095	0
orfid:8824|FBXL18	Non-target	777	0
orfid:2323|FAM116A	Non-target	1824	0
orfid:100015262|FAM169B	Non-target	576	0
orfid:2664|RALGAPA2	Non-target	711	0
orfid:3352|RPL34	Non-target	351	0
orfid:100068969|SDK2	Non-target	5553	0
orfid:53827|KIRREL3-AS3	Non-target	723	0
orfid:53825|KIRREL3-AS3	Non-target	723	0
orfid:4375|GRP	Non-target	444	0
orfid:71497|TPRN	Non-target	1215	0
orfid:70299|THSD4	Non-target	3054	0
orfid:8442|FAM212B	Non-target	891	0
orfid:7293|FAM212A	Non-target	855	0
orfid:8368|CHST9	Non-target	1314	0
orfid:3045|CHST8	Non-target	1272	0
orfid:72206|COL4A5	Non-target	5073	0
orfid:53392|COL4A5	Non-target	5055	0
orfid:52745|HMGB3P1	Non-target	390	0
orfid:70049|HMGB3P1	Non-target	390	0
orfid:100062473|COL4A3	Non-target	5010	0
orfid:72077|COL4A1	Non-target	5007	0
orfid:1224|CHST1	Non-target	1233	0
orfid:100067282|CHST2	Non-target	1590	0
orfid:70673|CHST5	Non-target	1233	0
orfid:10567|GCLM	Non-target	822	0
orfid:100068700|CHST7	Non-target	1458	0
orfid:71625|CHST6	Non-target	1185	0
orfid:10181|ITGAX	Non-target	3507	0
orfid:12071|PDXDC2P	Non-target	1236	0
orfid:5274|HLX	Non-target	1464	0
orfid:10884|HLCS	Non-target	2178	0
orfid:13092|NOG	Non-target	696	0
orfid:10758|LIPG	Non-target	1500	0
orfid:70198|ITGAV	Non-target	3144	0
orfid:3188|COX7C	Non-target	189	0
orfid:10005|ZNF703	Non-target	1770	0
orfid:4540|ITGAL	Non-target	3258	0
orfid:55903|ITGAM	Non-target	3456	0
orfid:2127|HLF	Non-target	885	0
orfid:263|NOV	Non-target	1071	0
orfid:10696|FAM134C	Non-target	1398	0
orfid:14664|FAM134B	Non-target	1068	0
orfid:9709|FAM134B	Non-target	423	0
orfid:12450|LOC100287896	Non-target	894	0
orfid:7123|SMAD9	Non-target	1290	0
orfid:100061587|TRERF1	Non-target	3600	0
orfid:71941|LRPAP1	Non-target	1071	0
orfid:163|SMAD5	Non-target	1395	0
orfid:6550|SMAD6	Non-target	1488	0
orfid:71587|SMAD7	Non-target	1278	0
orfid:6162|GOLPH3L	Non-target	855	0
orfid:3782|SMAD1	Non-target	1395	0
orfid:1081|SMAD2	Non-target	1401	0
orfid:7508|CAMK4	Non-target	1419	0
orfid:6827|MUS81	Non-target	1653	0
orfid:14666|AMMECR1L	Non-target	930	0
orfid:53082|TMPRSS11A	Non-target	1254	0
orfid:54275|TMPRSS11B	Non-target	1248	0
orfid:100068950|IGF2R	Non-target	7473	0
orfid:56826|TMPRSS11D	Non-target	1254	0
orfid:53642|TMPRSS11E	Non-target	1269	0
orfid:5213|ABHD14B	Non-target	630	0
orfid:70883|RAD21L1	Non-target	1668	0
orfid:13135|PLRG1	Non-target	1515	0
orfid:52772|SLC36A3	Non-target	1533	0
orfid:52764|SLC36A2	Non-target	1449	0
orfid:100067405|SLC36A1	Non-target	1428	0
orfid:1488|ACRV1	Non-target	795	0
orfid:100014366|TUBB7P	Non-target	1302	0
orfid:13709|RNF112	Non-target	1893	0
orfid:14433|DPY19L2P2	Non-target	366	0
orfid:13363|C14orf118	Non-target	1053	0
orfid:13754|ARTN	Non-target	684	0
orfid:70117|ART1	Non-target	981	0
orfid:5672|ART3	Non-target	1167	0
orfid:12860|ART3	Non-target	1134	0
orfid:7400|ART5	Non-target	876	0
orfid:71578|ART4	Non-target	942	0
orfid:11657|HERC2P9	Non-target	1278	0
orfid:347|HAUS7	Non-target	1074	0
orfid:6867|DRAP1	Non-target	615	0
orfid:11766|TCEA2	Non-target	726	0
orfid:6195|TCEA2	Non-target	897	0
orfid:100069950|TCEA3	Non-target	1044	0
orfid:71438|TCEA1	Non-target	903	0
orfid:71104|COX4I2	Non-target	513	0
orfid:14174|COX4I1	Non-target	249	0
orfid:5237|COX4I1	Non-target	507	0
orfid:3708|BFAR	Non-target	1350	0
orfid:70412|MGC70870	Non-target	447	0
orfid:53548|GCHFR	Non-target	252	0
orfid:14892|CRTAM	Non-target	1179	0
orfid:54326|EDA	Non-target	1173	0
orfid:7356|LAPTM4B	Non-target	678	0
orfid:4756|PIPOX	Non-target	1170	0
orfid:1676|PIPOX	Non-target	1170	0
orfid:9254|CCDC116	Non-target	1839	0
orfid:11873|CCDC117	Non-target	837	0
orfid:54238|CCDC114	Non-target	1389	0
orfid:54240|CCDC114	Non-target	1389	0
orfid:5032|CCDC115	Non-target	396	0
orfid:2270|CCDC112	Non-target	1338	0
orfid:54578|CCDC113	Non-target	1131	0
orfid:1701|CCDC110	Non-target	2499	0
orfid:10428|CCDC110	Non-target	2388	0
orfid:71197|CCDC111	Non-target	1680	0
orfid:498|LEO1	Non-target	1998	0
orfid:8758|ATP1A4	Non-target	495	0
orfid:6246|ATP1A3	Non-target	3039	0
orfid:13723|ATP1A2	Non-target	3060	0
orfid:100011446|ATP1A1	Non-target	3069	0
orfid:56765|TMEM213	Non-target	471	0
orfid:11545|MGRN1	Non-target	1728	0
orfid:4571|CRTAP	Non-target	1203	0
orfid:5069|SPHK2	Non-target	1962	0
orfid:9630|SPHK1	Non-target	1410	0
orfid:12550|SPHK1	Non-target	1410	0
orfid:5423|SPHK1	Non-target	1152	0
orfid:6543|SPHK1	Non-target	1194	0
orfid:70676|OR2A12	Non-target	930	0
orfid:56588|BPESC1	Non-target	348	0
orfid:9774|IPO11	Non-target	2925	0
orfid:3313|CUEDC2	Non-target	678	0
orfid:2706|IPO13	Non-target	2889	0
orfid:100062186|AIM1	Non-target	5169	0
orfid:53926|CPEB4	Non-target	2187	0
orfid:14109|CPEB4	Non-target	966	0
orfid:14889|GUSBP2	Non-target	279	0
orfid:11726|CPEB1	Non-target	1683	0
orfid:9201|CPEB1	Non-target	1458	0
orfid:1541|CPEB3	Non-target	2091	0
orfid:70067|CPEB2	Non-target	1644	0
orfid:7954|BEGAIN	Non-target	1779	0
orfid:9650|OSGEP	Non-target	1005	0
orfid:7580|ABAT	Non-target	1500	0
orfid:8462|ABAT	Non-target	1500	0
orfid:2783|ABAT	Non-target	348	0
orfid:100069196|ZNF780A	Non-target	1821	0
orfid:6282|BBOX1	Non-target	1161	0
orfid:11885|FRG1	Non-target	774	0
orfid:10178|TP53TG5	Non-target	870	0
orfid:9362|RHEBL1	Non-target	549	0
orfid:55945|TP53TG3	Non-target	306	0
orfid:52566|TP53TG3	Non-target	372	0
orfid:53801|IFT80	Non-target	2331	0
orfid:4769|IFT81	Non-target	1293	0
orfid:12882|IFT81	Non-target	321	0
orfid:100011347|IFT88	Non-target	2472	0
orfid:70683|SARDH	Non-target	2754	0
orfid:71037|GRINA	Non-target	1113	0
orfid:55675|KISS1R	Non-target	1194	0
orfid:8578|MCM10	Non-target	1059	0
orfid:8054|NUP93	Non-target	2457	0
orfid:100015120|IGFBPL1	Non-target	834	0
orfid:1930|ATG4C	Non-target	1374	0
orfid:100002509|ATG4B	Non-target	1179	0
orfid:13311|ATG4A	Non-target	1194	0
orfid:2729|KYNU	Non-target	921	0
orfid:10842|CREB5	Non-target	1002	0
orfid:54481|ADAM9	Non-target	2136	0
orfid:8624|ATG4D	Non-target	423	0
orfid:14885|ATG4D	Non-target	1422	0
orfid:100069949|PHOX2A	Non-target	852	0
orfid:3170|CAMKV	Non-target	1503	0
orfid:5913|CAMKV	Non-target	1503	0
orfid:8201|STAT5A	Non-target	2382	0
orfid:14651|CHORDC1	Non-target	996	0
orfid:71920|LRGUK	Non-target	2475	0
orfid:52646|UPK2	Non-target	552	0
orfid:8701|CFH	Non-target	1347	0
orfid:13065|CFI	Non-target	1131	0
orfid:11695|FBXO3	Non-target	1413	0
orfid:53038|PNP	Non-target	867	0
orfid:100015352|ANKFY1	Non-target	3510	0
orfid:55113|PXDNL	Non-target	1545	0
orfid:4637|CFB	Non-target	2292	0
orfid:100014557|OR5P3	Non-target	933	0
orfid:53700|OR5P2	Non-target	966	0
orfid:5339|LHPP	Non-target	630	0
orfid:53854|LHPP	Non-target	810	0
orfid:12168|PNN	Non-target	2151	0
orfid:56617|ATP6V0E1	Non-target	243	0
orfid:196|ATP6V0E2	Non-target	276	0
orfid:7637|CFP	Non-target	1407	0
orfid:3223|AAAS	Non-target	1638	0
orfid:13063|HAMP	Non-target	252	0
orfid:54035|SIDT1	Non-target	2496	0
orfid:56192|SIDT2	Non-target	2487	0
orfid:71469|CSK	Non-target	1350	0
orfid:1107|COX20	Non-target	354	0
orfid:100064128|NUP188	Non-target	5247	0
orfid:52685|SIX4	Non-target	2280	0
orfid:100061576|SIX5	Non-target	2217	0
orfid:100009244|EIF2D	Non-target	1752	0
orfid:12158|PM20D1	Non-target	1506	0
orfid:2670|MR1	Non-target	888	0
orfid:12432|SIX2	Non-target	873	0
orfid:100016368|SIX3	Non-target	996	0
orfid:11452|WASH3P	Non-target	1404	0
orfid:9658|CNPY4	Non-target	744	0
orfid:55417|CNPY4	Non-target	738	0
orfid:3810|CNPY3	Non-target	834	0
orfid:12341|CNPY2	Non-target	546	0
orfid:52908|CNPY1	Non-target	276	0
orfid:71977|NODAL	Non-target	1041	0
orfid:100063993|AS3MT	Non-target	1125	0
orfid:2222|LINC00301	Non-target	285	0
orfid:100069113|KNDC1	Non-target	5247	0
orfid:193|HMG20A	Non-target	1041	0
orfid:4225|HMG20B	Non-target	951	0
orfid:12606|HMG20B	Non-target	645	0
orfid:4313|HMG20B	Non-target	951	0
orfid:2267|LINC00305	Non-target	291	0
orfid:11973|AAGAB	Non-target	945	0
orfid:12961|FBXO6	Non-target	879	0
orfid:53945|PHOSPHO1	Non-target	801	0
orfid:11894|GDA	Non-target	1362	0
orfid:10831|TRAPPC8	Non-target	1998	0
orfid:56879|TRAPPC8	Non-target	4143	0
orfid:3199|C3orf75	Non-target	804	0
orfid:71576|C4orf17	Non-target	1077	0
orfid:3038|CREB1	Non-target	1023	0
orfid:9203|MRO	Non-target	744	0
orfid:9960|ZFP82	Non-target	1596	0
orfid:100009893|CHFR	Non-target	1956	0
orfid:2197|EFHA1	Non-target	1302	0
orfid:1453|EFHA1	Non-target	1302	0
orfid:5023|RTBDN	Non-target	783	0
orfid:100067434|EFHA2	Non-target	1590	0
orfid:12111|SYPL1	Non-target	777	0
orfid:701|SYPL1	Non-target	723	0
orfid:1205|FAM81A	Non-target	1095	0
orfid:2133|NUDT9P1	Non-target	360	0
orfid:56313|SYPL2	Non-target	432	0
orfid:54444|LINC00314	Non-target	186	0
orfid:212|RFX5	Non-target	1848	0
orfid:71751|AVPR2	Non-target	1113	0
orfid:71516|RFX7	Non-target	4089	0
orfid:14205|NRXN3	Non-target	1296	0
orfid:71276|GPR77	Non-target	1011	0
orfid:1576|RFX2	Non-target	2169	0
orfid:6060|RFX3	Non-target	2247	0
orfid:14549|RFX3	Non-target	1239	0
orfid:11717|RFPL2	Non-target	864	0
orfid:52675|FAM106CP	Non-target	507	0
orfid:40080641|APC	Non-target	8529	0
orfid:13641|TMEM179B	Non-target	657	0
orfid:213|ABCE1	Non-target	1797	0
orfid:3132|UQCRC2	Non-target	1359	0
orfid:4359|XPNPEP1	Non-target	1869	0
orfid:54279|XPNPEP2	Non-target	2022	0
orfid:4597|XPNPEP3	Non-target	1521	0
ERCC-00033|ERCC-00033	Non-target	2022	0
ERCC-00031|ERCC-00031	Non-target	1138	0
orfid:4340|TRADD	Non-target	936	0
orfid:11346|PAPLN	Non-target	387	0
orfid:100066697|RETSAT	Non-target	1830	0
ERCC-00035|ERCC-00035	Non-target	1130	0
ERCC-00034|ERCC-00034	Non-target	1019	0
ERCC-00039|ERCC-00039	Non-target	740	0
orfid:100009783|KHDRBS1	Non-target	1329	0
orfid:10061|KHDRBS3	Non-target	1038	0
orfid:1138|KHDRBS2	Non-target	1047	0
orfid:71490|CASC2	Non-target	228	0
orfid:100070026|ZNF395	Non-target	1539	0
orfid:4447|STAC3	Non-target	975	0
orfid:54794|TBL1Y	Non-target	1566	0
orfid:100061765|LHCGR	Non-target	2097	0
orfid:11715|ARPP21	Non-target	2436	0
orfid:12887|ARPP21	Non-target	267	0
orfid:5108|INF2	Non-target	702	0
orfid:4759|VPS37B	Non-target	855	0
orfid:100009540|HIGD2A	Non-target	318	0
orfid:53309|DPYSL4	Non-target	1716	0
orfid:70876|DPYSL4	Non-target	1716	0
orfid:6795|TARS2	Non-target	2154	0
orfid:12017|DPYSL2	Non-target	1716	0
orfid:10291|DPYSL3	Non-target	1710	0
orfid:14657|DPYSL3	Non-target	2052	0
orfid:71228|OSTM1	Non-target	1002	0
orfid:100063958|RUNX2	Non-target	1521	0
orfid:8894|C11orf9	Non-target	180	0
orfid:56525|KRTAP10-11	Non-target	894	0
orfid:100069210|KRTAP10-10	Non-target	753	0
orfid:100011668|IGFBP2	Non-target	984	0
orfid:100009804|IGFBP3	Non-target	873	0
orfid:10755|IGFBP1	Non-target	777	0
orfid:4239|IGFBP6	Non-target	720	0
orfid:3220|B4GALT2	Non-target	918	0
orfid:7264|IGFBP4	Non-target	774	0
orfid:2922|IGFBP5	Non-target	816	0
orfid:7267|CYP1B1	Non-target	1629	0
orfid:71906|CYP2R1	Non-target	1503	0
orfid:4318|CKLF	Non-target	456	0
orfid:71430|C15orf26	Non-target	903	0
orfid:1142|GJA1	Non-target	1146	0
orfid:71909|C15orf24	Non-target	726	0
orfid:56775|GJA3	Non-target	1305	0
orfid:8319|GJA4	Non-target	999	0
orfid:14640|GJA4	Non-target	999	0
orfid:6180|GJA5	Non-target	1074	0
orfid:6560|RUNX3	Non-target	1287	0
orfid:100014372|GJA8	Non-target	1299	0
orfid:70420|CYP8B1	Non-target	1503	0
orfid:71793|PMS2P3	Non-target	507	0
orfid:100016062|PMS2P5	Non-target	402	0
orfid:13000|C15orf29	Non-target	912	0
orfid:70537|OR4D1	Non-target	930	0
orfid:3376|KDM3B	Non-target	2277	0
orfid:100069186|ZNF117	Non-target	1449	0
orfid:56633|ZNF114	Non-target	1251	0
orfid:70156|ZNF114	Non-target	1149	0
orfid:1715|KDM3A	Non-target	3576	0
orfid:100000431|SEZ6L	Non-target	2844	0
orfid:4562|NIF3L1	Non-target	1131	0
orfid:9724|TMC4	Non-target	882	0
orfid:10433|TMC5	Non-target	1941	0
orfid:1633|TMC5	Non-target	2280	0
orfid:10127|TMC6	Non-target	1332	0
orfid:8942|TMC6	Non-target	633	0
orfid:11548|TMC7	Non-target	2169	0
orfid:3056|APIP	Non-target	726	0
orfid:5863|APIP	Non-target	726	0
orfid:5696|APIP	Non-target	726	0
orfid:100069217|TMC1	Non-target	2280	0
orfid:13877|GPR15	Non-target	1080	0
orfid:8313|PKLR	Non-target	1722	0
orfid:14782|TECRL	Non-target	735	0
orfid:3643|EIF2B4	Non-target	1569	0
orfid:100009130|EIF2B5	Non-target	2163	0
orfid:71488|TMC8	Non-target	2178	0
orfid:56307|TMC8	Non-target	2178	0
orfid:7859|EIF2B3	Non-target	1203	0
orfid:56108|EIF2B1	Non-target	915	0
orfid:4132|PRKAR2A	Non-target	1146	0
orfid:14506|PRKAR2B	Non-target	1254	0
orfid:8049|S1PR5	Non-target	1194	0
orfid:100068949|PRDM12	Non-target	1101	0
orfid:71669|TXNIP	Non-target	1173	0
orfid:7621|S1PR4	Non-target	1152	0
orfid:5516|MLF1	Non-target	804	0
orfid:5013|QPRT	Non-target	891	0
orfid:6196|QPRT	Non-target	891	0
orfid:9982|IFT140	Non-target	4386	0
orfid:2150|RSPH9	Non-target	828	0
orfid:6757|TMEM14C	Non-target	336	0
orfid:5733|TMEM14B	Non-target	342	0
orfid:7397|TMEM14B	Non-target	342	0
orfid:7484|TMEM14B	Non-target	342	0
orfid:14338|TMEM14B	Non-target	342	0
orfid:5971|TMEM14A	Non-target	297	0
orfid:55485|FANCF	Non-target	1122	0
orfid:13861|MECOM	Non-target	507	0
orfid:11791|RSPH3	Non-target	1680	0
orfid:71773|RSPH1	Non-target	927	0
orfid:53582|RSPH1	Non-target	927	0
orfid:11400|FANCE	Non-target	1608	0
orfid:10637|SOX6	Non-target	2523	0
orfid:9422|LURAP1	Non-target	717	0
orfid:53213|C9orf128	Non-target	1020	0
orfid:72197|C9orf128	Non-target	1206	0
orfid:72162|MYT1L	Non-target	3396	0
orfid:100061792|ABCA12	Non-target	7785	0
orfid:5037|C9orf125	Non-target	1209	0
orfid:9979|CEPT1	Non-target	1248	0
orfid:13101|CFHR2	Non-target	810	0
orfid:14409|PHACTR4	Non-target	1890	0
orfid:9359|PHACTR4	Non-target	2106	0
orfid:600|CLIC4	Non-target	759	0
orfid:6293|CFHR1	Non-target	990	0
orfid:71752|PHACTR1	Non-target	1740	0
orfid:5668|CLIC3	Non-target	708	0
orfid:71604|CFHR4	Non-target	993	0
orfid:70763|PHACTR2	Non-target	1902	0
orfid:71246|LOC494127	Non-target	114	0
orfid:53865|CXorf1	Non-target	333	0
orfid:203|KIAA0020	Non-target	1944	0
orfid:4778|ITGA5	Non-target	3147	0
orfid:6740|TMEM147	Non-target	672	0
orfid:12593|ASGR1	Non-target	873	0
orfid:7813|ASGR2	Non-target	861	0
orfid:11526|TMEM144	Non-target	1035	0
orfid:10956|TMEM144	Non-target	1035	0
orfid:1028|TMEM143	Non-target	1377	0
orfid:52640|RIT1	Non-target	657	0
orfid:5139|TMEM141	Non-target	324	0
orfid:1126|TMEM140	Non-target	555	0
orfid:2019|PCDHA6	Non-target	2850	0
orfid:3636|CEP72	Non-target	1374	0
orfid:4|CEP72	Non-target	1941	0
orfid:100008312|API5	Non-target	1512	0
orfid:3322|NUMBL	Non-target	1704	0
orfid:7572|LRFN4	Non-target	1905	0
orfid:7093|LRFN4	Non-target	972	0
orfid:8781|RTKN2	Non-target	489	0
orfid:52777|RNF180	Non-target	1248	0
orfid:71845|SOWAHA	Non-target	996	0
orfid:1382|SECISBP2L	Non-target	3303	0
orfid:71357|SOWAHC	Non-target	1575	0
orfid:53191|FANCI	Non-target	3804	0
orfid:6462|HLA-DPA1	Non-target	780	0
orfid:11622|PKD1P1	Non-target	1107	0
orfid:7092|PKD1P1	Non-target	459	0
orfid:55356|PKD1P1	Non-target	696	0
orfid:7799|FAM32A	Non-target	336	0
orfid:8165|HAS3	Non-target	843	0
orfid:2447|KIAA1191	Non-target	915	0
orfid:100066410|FGFR3	Non-target	2418	0
orfid:6149|VMP1	Non-target	1218	0
orfid:71862|PCDHA9	Non-target	2850	0
orfid:5091|ZNF559	Non-target	1614	0
orfid:10568|ZMAT1	Non-target	1707	0
orfid:4413|ZMAT3	Non-target	867	0
orfid:11067|C19orf21	Non-target	2037	0
orfid:3090|ZMAT5	Non-target	510	0
orfid:8057|ZMAT4	Non-target	459	0
orfid:1099|C19orf25	Non-target	354	0
orfid:52796|MYBL1	Non-target	2076	0
orfid:70071|MYBL1	Non-target	2073	0
orfid:71351|SMOC2	Non-target	1338	0
orfid:2792|SMOC1	Non-target	1302	0
orfid:7146|SMOC1	Non-target	1305	0
orfid:5263|MYBL2	Non-target	2100	0
orfid:100062390|DCDC5	Non-target	3774	0
orfid:71790|ITGB1BP3	Non-target	690	0
orfid:52848|ITGB1BP2	Non-target	987	0
orfid:100070222|ZNF7	Non-target	2058	0
orfid:6719|ZNF2	Non-target	876	0
orfid:5031|ZNF2	Non-target	876	0
orfid:54781|CTCFL	Non-target	1989	0
orfid:6472|PHLDA1	Non-target	777	0
orfid:4690|SMAD3	Non-target	423	0
orfid:11805|SMAD3	Non-target	1275	0
orfid:10463|ZNF8	Non-target	1725	0
orfid:8240|C11orf16	Non-target	1212	0
orfid:9441|ZAP70	Non-target	1479	0
orfid:11866|ZAP70	Non-target	1857	0
orfid:14623|RPS14P3	Non-target	510	0
orfid:4162|C11orf10	Non-target	237	0
orfid:5096|PHLDA2	Non-target	456	0
orfid:1332|SYNDIG1	Non-target	774	0
orfid:363|HNRNPA0	Non-target	915	0
orfid:55543|OGFR	Non-target	1980	0
orfid:7343|OGFR	Non-target	1971	0
orfid:10812|EPM2AIP1	Non-target	1821	0
orfid:2424|CDC5L	Non-target	2406	0
orfid:5935|RAC2	Non-target	576	0
orfid:6488|RAC3	Non-target	576	0
orfid:4232|RAC1	Non-target	576	0
orfid:11800|RAC1	Non-target	576	0
orfid:14309|SBDS	Non-target	750	0
orfid:100061624|FIGNL2	Non-target	1959	0
orfid:6064|GLI1	Non-target	3318	0
orfid:2669|VCL	Non-target	3198	0
orfid:6351|MRPS18A	Non-target	588	0
orfid:5230|VCP	Non-target	1764	0
orfid:70148|VCP	Non-target	1425	0
orfid:56423|VCP	Non-target	2418	0
orfid:8670|CPLX3	Non-target	474	0
orfid:3261|CPLX1	Non-target	402	0
orfid:7307|AP2A1	Non-target	2946	0
orfid:52634|CPLX4	Non-target	480	0
orfid:5059|AP2A2	Non-target	2817	0
orfid:52584|VCX	Non-target	618	0
orfid:52572|VCY	Non-target	375	0
orfid:9169|CADPS	Non-target	666	0
orfid:56868|CADPS	Non-target	2328	0
orfid:5608|MRPS18C	Non-target	426	0
orfid:3409|PBX2	Non-target	1047	0
orfid:14996|PBX2	Non-target	1290	0
orfid:1078|PBX3	Non-target	822	0
orfid:71783|PBX1	Non-target	1290	0
orfid:54166|RUNX1-IT1	Non-target	393	0
orfid:70551|AIRE	Non-target	1044	0
orfid:12384|TMOD2	Non-target	1053	0
orfid:13353|NSUN3	Non-target	1020	0
orfid:3501|NSUN2	Non-target	1698	0
orfid:4471|NSUN5	Non-target	1398	0
orfid:7668|NSUN4	Non-target	1152	0
orfid:10511|NSUN7	Non-target	1425	0
orfid:10139|NSUN6	Non-target	1407	0
orfid:8018|TUBG1	Non-target	1353	0
orfid:70070|PRAMEF5	Non-target	1428	0
orfid:54631|PRAMEF5	Non-target	1428	0
orfid:56030|PRAMEF6	Non-target	1428	0
orfid:3103|TUBG2	Non-target	1353	0
orfid:9448|FAM71F1	Non-target	1026	0
orfid:71643|PRAMEF2	Non-target	1422	0
orfid:100015415|PRAMEF3	Non-target	1437	0
orfid:4658|TARS	Non-target	2169	0
orfid:2436|TARS	Non-target	2133	0
orfid:14122|PTCH1	Non-target	549	0
orfid:56031|PRAMEF9	Non-target	1434	0
orfid:3693|TUFM	Non-target	1365	0
orfid:739|DGAT2	Non-target	1164	0
orfid:70361|FAM108B1	Non-target	864	0
orfid:55388|RAD9B	Non-target	777	0
orfid:14282|RAD9B	Non-target	813	0
orfid:2633|RAD9A	Non-target	1173	0
orfid:12208|ERGIC2	Non-target	645	0
orfid:8789|ERGIC2	Non-target	1131	0
orfid:6446|ERGIC3	Non-target	1149	0
orfid:7079|ERGIC3	Non-target	1149	0
orfid:100070134|CDR2L	Non-target	1377	0
orfid:6575|ERGIC1	Non-target	870	0
orfid:8454|CLEC14A	Non-target	1338	0
orfid:420|CLU	Non-target	1347	0
orfid:5179|B3GAT3	Non-target	1005	0
orfid:55784|B3GAT2	Non-target	753	0
orfid:100011100|B3GAT1	Non-target	1002	0
orfid:5724|USMG5	Non-target	174	0
orfid:11317|SRSF11	Non-target	1449	0
orfid:4864|CPPED1	Non-target	942	0
orfid:3521|UXT	Non-target	471	0
orfid:55519|CALM2	Non-target	339	0
orfid:1|CALM2	Non-target	447	0
orfid:5697|CALM2	Non-target	447	0
orfid:10423|TTC30A	Non-target	1995	0
orfid:3392|SPG21	Non-target	924	0
orfid:395|CALM1	Non-target	447	0
orfid:5208|CALM1	Non-target	339	0
orfid:100008218|PI4K2A	Non-target	1437	0
orfid:52836|GSDMA	Non-target	1335	0
orfid:8355|GSDMB	Non-target	1233	0
orfid:14211|GSDMC	Non-target	1524	0
orfid:14464|GSDMC	Non-target	1524	0
orfid:5342|GSDMD	Non-target	1452	0
orfid:2236|FBXL13	Non-target	2121	0
orfid:12040|UPK1B	Non-target	780	0
orfid:56068|DLGAP2	Non-target	2925	0
orfid:55822|CDX1	Non-target	462	0
orfid:14926|DLGAP1	Non-target	1629	0
orfid:13140|SRPX2	Non-target	1395	0
orfid:5976|DLGAP5	Non-target	2538	0
orfid:3032|DLGAP5	Non-target	2538	0
orfid:40080742|BRDT	Non-target	2841	0
orfid:11698|MBNL1	Non-target	1029	0
orfid:11430|MBNL1	Non-target	1146	0
orfid:52800|MBNL2	Non-target	1101	0
orfid:11331|MBNL3	Non-target	774	0
orfid:3485|SRSF10	Non-target	549	0
orfid:5042|SRSF10	Non-target	786	0
orfid:6883|SRSF10	Non-target	519	0
orfid:751|NPEPL1	Non-target	1233	0
orfid:10134|A1BG	Non-target	1119	0
orfid:6177|PLK2	Non-target	2055	0
orfid:209|OIP5	Non-target	687	0
orfid:100002496|CLCN3	Non-target	2454	0
orfid:52821|PLK5	Non-target	1008	0
orfid:53772|CLCN1	Non-target	2964	0
orfid:10774|HRH1	Non-target	1461	0
orfid:6673|CLCN7	Non-target	2415	0
orfid:54210|CLCN6	Non-target	2607	0
orfid:54798|CLCN5	Non-target	2238	0
orfid:56501|CDX4	Non-target	852	0
orfid:56512|HIST1H4H	Non-target	309	0
orfid:6346|HIST1H4H	Non-target	309	0
orfid:4485|BRD8	Non-target	2760	0
orfid:13616|BRD9	Non-target	1443	0
orfid:2139|FAM116B	Non-target	1755	0
orfid:70091|KIR3DS1	Non-target	1146	0
orfid:56057|KIR3DS1	Non-target	1146	0
orfid:11785|BRD7	Non-target	1953	0
orfid:100000034|BRD1	Non-target	3174	0
orfid:14280|BRD2	Non-target	2508	0
orfid:12575|BRD3	Non-target	1668	0
orfid:306|DNAJA2	Non-target	1236	0
orfid:7063|DNAJA3	Non-target	1440	0
orfid:12514|DNAJA3	Non-target	1359	0
orfid:7241|DNAJA3	Non-target	723	0
orfid:13625|PTPN18	Non-target	1053	0
orfid:2176|DNAJA4	Non-target	717	0
orfid:1895|DNAJA4	Non-target	1191	0
orfid:72046|LRFN2	Non-target	2367	0
orfid:70300|PTPN13	Non-target	7398	0
orfid:10632|PTPN12	Non-target	2340	0
orfid:2863|PTPN11	Non-target	1380	0
orfid:9415|PTPN11	Non-target	150	0
orfid:53477|LOC84931	Non-target	531	0
orfid:13827|CRYBA4	Non-target	588	0
orfid:6696|CLMP	Non-target	1119	0
orfid:2858|MYCBP	Non-target	309	0
orfid:71834|PTPN14	Non-target	3561	0
orfid:100068930|GALR3	Non-target	1104	0
orfid:70108|GALR2	Non-target	1161	0
orfid:100068215|MAGEL2	Non-target	1938	0
orfid:100068738|UTRN	Non-target	10299	0
orfid:240|LYAR	Non-target	1137	0
orfid:8285|PCDH20	Non-target	2772	0
orfid:12932|CH25H	Non-target	816	0
orfid:14634|CH25H	Non-target	816	0
orfid:100000054|CSF2RB	Non-target	2709	0
orfid:5369|MRPL27	Non-target	444	0
orfid:4063|CSF2RA	Non-target	1200	0
orfid:14959|CSF2RA	Non-target	1200	0
orfid:8686|DMD	Non-target	1905	0
orfid:12162|MRPL20	Non-target	447	0
orfid:6116|MRPL20	Non-target	447	0
orfid:53713|C16orf72	Non-target	825	0
orfid:6413|MRPL22	Non-target	618	0
orfid:14359|FAAH2	Non-target	1596	0
orfid:56810|GAB2	Non-target	2028	0
orfid:2570|C16orf79	Non-target	684	0
orfid:11939|IRS1	Non-target	3726	0
orfid:5905|HABP4	Non-target	924	0
orfid:55556|C2orf80	Non-target	579	0
orfid:56593|C2orf83	Non-target	450	0
orfid:54618|C2orf82	Non-target	363	0
orfid:100010760|NPTX2	Non-target	1293	0
orfid:8519|HABP2	Non-target	1680	0
orfid:100070169|ZSCAN4	Non-target	1299	0
orfid:412|NDRG2	Non-target	1080	0
orfid:2925|NDRG2	Non-target	1071	0
orfid:14172|ZSCAN1	Non-target	534	0
orfid:14760|ZSCAN2	Non-target	450	0
orfid:5911|SRSF5	Non-target	816	0
orfid:4118|SRSF4	Non-target	1482	0
orfid:58|SRSF7	Non-target	714	0
orfid:2701|SRSF6	Non-target	1032	0
orfid:2405|SRSF1	Non-target	744	0
orfid:14882|CHD1L	Non-target	2079	0
orfid:891|SRSF3	Non-target	492	0
orfid:3644|TRAPPC6A	Non-target	519	0
orfid:11926|IL1RAP	Non-target	1068	0
orfid:7811|MZB1	Non-target	567	0
orfid:71721|SRSF9	Non-target	663	0
orfid:10920|SRSF8	Non-target	825	0
orfid:5392|GLIS3-AS1	Non-target	174	0
orfid:56152|RNF130	Non-target	828	0
orfid:71461|RNF130	Non-target	1257	0
orfid:6990|DNAJB12	Non-target	510	0
orfid:12287|DNAJB12	Non-target	1125	0
orfid:3658|DNAJB11	Non-target	1074	0
orfid:100064010|CDK3	Non-target	915	0
orfid:7190|HLA-DQB1	Non-target	783	0
orfid:5595|MSMB	Non-target	342	0
orfid:2637|HLA-DQB2	Non-target	693	0
orfid:797|RNF138	Non-target	735	0
orfid:7919|RNF139	Non-target	1992	0
orfid:72228|ENOSF1	Non-target	1329	0
orfid:3701|CDK5	Non-target	876	0
orfid:9684|CISD2	Non-target	405	0
orfid:5522|CISD1	Non-target	324	0
orfid:56537|CLNS1A	Non-target	711	0
orfid:10057|HOXA1	Non-target	1005	0
orfid:70594|FLJ44635	Non-target	420	0
orfid:403|LINC00152	Non-target	156	0
orfid:100063987|TSHZ2	Non-target	3102	0
orfid:56855|TSHZ3	Non-target	2694	0
orfid:100015980|TSHZ1	Non-target	3096	0
orfid:6943|TRMT12	Non-target	1344	0
orfid:6025|FOXS1	Non-target	990	0
orfid:4277|VILL	Non-target	2016	0
orfid:3375|VILL	Non-target	2058	0
orfid:2632|IGLL1	Non-target	639	0
orfid:3581|MCOLN1	Non-target	1740	0
orfid:52730|ZNF582	Non-target	1551	0
orfid:100001862|TIPARP	Non-target	1971	0
orfid:100069832|ZNF584	Non-target	1263	0
orfid:54426|ZNF587	Non-target	1725	0
orfid:6250|ZNF587	Non-target	366	0
orfid:100066351|ZNF589	Non-target	1092	0
orfid:14252|THSD1	Non-target	2397	0
orfid:100061610|BCL9L	Non-target	4497	0
orfid:53025|ZFP161	Non-target	1347	0
orfid:4579|ASUN	Non-target	2118	0
orfid:6732|ASUN	Non-target	2118	0
orfid:9017|COL4A6	Non-target	219	0
orfid:10863|HAPLN1	Non-target	1062	0
orfid:71102|LSM12	Non-target	585	0
orfid:15030|PSD	Non-target	2427	0
orfid:100011245|CAMKK2	Non-target	1623	0
orfid:9298|CAMKK1	Non-target	1560	0
orfid:100015502|OR8U8	Non-target	957	0
orfid:100015637|NPTXR	Non-target	1467	0
orfid:5401|LOC84856	Non-target	342	0
orfid:9305|HAPLN2	Non-target	1020	0
orfid:9623|TMEM123	Non-target	624	0
orfid:7257|MTRF1L	Non-target	813	0
orfid:6996|MTRF1L	Non-target	1140	0
orfid:5236|ARHGAP5-AS1	Non-target	168	0
orfid:54005|MYO1G	Non-target	3054	0
orfid:9491|MYO1F	Non-target	3294	0
orfid:71319|MYO1E	Non-target	3324	0
orfid:1419|MYO1D	Non-target	1308	0
orfid:55353|MYO1C	Non-target	3084	0
orfid:14246|MYO1C	Non-target	3084	0
orfid:100067230|MYO1B	Non-target	3408	0
orfid:3980|GRN	Non-target	1314	0
orfid:2448|GRN	Non-target	1779	0
orfid:2910|AMOTL2	Non-target	1398	0
orfid:4333|CHMP3	Non-target	666	0
orfid:3571|RPL36AL	Non-target	318	0
orfid:7853|CHMP7	Non-target	1359	0
orfid:6870|CHMP6	Non-target	603	0
orfid:5675|CHMP5	Non-target	657	0
orfid:5456|CHMP5	Non-target	657	0
orfid:7530|CHMP5	Non-target	657	0
orfid:70554|OR52N4	Non-target	963	0
orfid:70589|OR52N5	Non-target	972	0
orfid:14267|PGBD2	Non-target	1776	0
orfid:14747|PGBD3	Non-target	3183	0
orfid:56918|PGBD1	Non-target	2427	0
orfid:70792|SULT6B1	Non-target	795	0
orfid:14672|LY6G6C	Non-target	375	0
orfid:55099|FLJ42842	Non-target	525	0
orfid:1947|PPAPDC1B	Non-target	669	0
orfid:55329|PPAPDC1B	Non-target	525	0
orfid:70068|PPAPDC1A	Non-target	624	0
orfid:55122|PPAPDC1A	Non-target	813	0
orfid:14955|HOXA10	Non-target	282	0
orfid:100069026|PPIAL4A	Non-target	492	0
orfid:100015539|KRTAP19-3	Non-target	243	0
orfid:54394|KRTAP19-1	Non-target	270	0
orfid:100062578|KRTAP19-6	Non-target	174	0
orfid:52589|KRTAP19-7	Non-target	189	0
orfid:53913|KRTAP19-4	Non-target	252	0
orfid:53928|KRTAP19-4	Non-target	252	0
orfid:10302|CEP57	Non-target	810	0
orfid:2346|FAM160B1	Non-target	2214	0
orfid:52563|HIST2H2AA3	Non-target	390	0
orfid:55972|HIST2H2AA3	Non-target	390	0
orfid:11450|ATAT1	Non-target	1227	0
orfid:8241|ATAT1	Non-target	537	0
orfid:5307|NUBP2	Non-target	813	0
orfid:1411|GALNTL5	Non-target	1329	0
orfid:7119|SRC	Non-target	1608	0
orfid:100015181|NEMF	Non-target	3228	0
orfid:55515|GALNTL6	Non-target	1803	0
orfid:55560|GALNTL1	Non-target	1674	0
orfid:56411|ZNF320	Non-target	1527	0
orfid:11560|ZNF322	Non-target	1206	0
orfid:53058|FAM214A	Non-target	3228	0
orfid:4302|FAM214B	Non-target	1614	0
orfid:6460|SRI	Non-target	594	0
orfid:10640|ZNF329	Non-target	1623	0
orfid:70567|FER1L6-AS1	Non-target	414	0
orfid:3182|SRM	Non-target	906	0
orfid:71574|SRR	Non-target	1020	0
orfid:52887|LGALS9	Non-target	969	0
orfid:836|LGALS8	Non-target	948	0
orfid:6289|LGALS8	Non-target	1074	0
orfid:5026|FAM220A	Non-target	204	0
orfid:53313|FAM220A	Non-target	777	0
orfid:11937|LGALS3	Non-target	750	0
orfid:6743|LGALS3	Non-target	750	0
orfid:53908|KCNH1	Non-target	2886	0
orfid:6097|LGALS1	Non-target	405	0
orfid:100070152|SRY	Non-target	612	0
orfid:6098|LGALS4	Non-target	969	0
orfid:640|NMU	Non-target	522	0
orfid:4626|AKIRIN2	Non-target	609	0
orfid:56706|AKIRIN1	Non-target	576	0
orfid:4518|EIF2AK1	Non-target	1890	0
orfid:54515|EIF2AK3	Non-target	3348	0
orfid:71775|EIF2AK2	Non-target	1653	0
orfid:9643|TDG	Non-target	1230	0
orfid:6823|EIF2AK4	Non-target	2418	0
orfid:14645|EIF2AK4	Non-target	1848	0
orfid:4589|CKS2	Non-target	237	0
orfid:7926|HN1	Non-target	462	0
orfid:5515|LIMS1	Non-target	975	0
orfid:4482|NMB	Non-target	462	0
orfid:2823|NMB	Non-target	363	0
orfid:70643|EREG	Non-target	507	0
orfid:5402|MYO19	Non-target	2310	0
orfid:7670|FAM136A	Non-target	414	0
orfid:72125|MYO16	Non-target	5574	0
orfid:8998|TRNT1	Non-target	171	0
orfid:6391|TRNT1	Non-target	1215	0
orfid:13050|ASAP1	Non-target	108	0
orfid:10826|ASAP2	Non-target	2883	0
orfid:1797|NMI	Non-target	921	0
orfid:7519|NMI	Non-target	921	0
orfid:71311|OCRL	Non-target	2679	0
orfid:71728|GPHA2	Non-target	387	0
orfid:4123|PLAUR	Non-target	1005	0
orfid:100015084|KRT28	Non-target	1392	0
orfid:3663|HILPDA	Non-target	189	0
orfid:56226|SLCO1B1	Non-target	2073	0
orfid:100014510|SLCO1B3	Non-target	2106	0
orfid:71510|LRRC24	Non-target	1539	0
orfid:100011392|LRRC23	Non-target	1029	0
orfid:3680|MPDU1	Non-target	741	0
orfid:55134|KIAA1033	Non-target	3519	0
orfid:71568|LOX	Non-target	1251	0
orfid:2334|LPGAT1	Non-target	1110	0
orfid:71605|PRKY	Non-target	831	0
orfid:12598|LRRC29	Non-target	669	0
orfid:8759|LRRC28	Non-target	279	0
orfid:11470|LRRC28	Non-target	1101	0
orfid:6884|TIMM17B	Non-target	516	0
orfid:100064006|GCNT4	Non-target	1359	0
orfid:100015937|NXN	Non-target	1305	0
orfid:3802|TIMM17A	Non-target	513	0
orfid:71580|GCNT1	Non-target	1284	0
orfid:519|GCNT3	Non-target	1314	0
orfid:54744|GCNT2	Non-target	1206	0
orfid:9773|C14orf135	Non-target	837	0
orfid:100015581|OR5AC2	Non-target	927	0
orfid:277|C14orf133	Non-target	1479	0
orfid:71307|LPCAT4	Non-target	1572	0
orfid:3236|LPCAT2	Non-target	1632	0
orfid:100002294|LPCAT3	Non-target	1461	0
orfid:6497|LPCAT1	Non-target	1167	0
orfid:5296|SPNS1	Non-target	1584	0
orfid:8472|KRT20	Non-target	1272	0
orfid:5425|MID1IP1	Non-target	549	0
orfid:10171|PIGA	Non-target	1452	0
orfid:1073|PIGB	Non-target	1662	0
orfid:5838|PIGC	Non-target	891	0
orfid:2027|PIGF	Non-target	618	0
orfid:13187|PIGF	Non-target	657	0
orfid:100062574|CALCRL	Non-target	1383	0
orfid:4374|PIGH	Non-target	564	0
orfid:13054|PIGK	Non-target	1185	0
orfid:1949|PIGK	Non-target	996	0
orfid:14853|PIGL	Non-target	756	0
orfid:8192|PIGM	Non-target	1269	0
orfid:1460|PIGN	Non-target	2793	0
orfid:9111|PIGO	Non-target	1362	0
orfid:8831|PIGO	Non-target	1362	0
orfid:5453|PIGP	Non-target	402	0
orfid:4970|PIGQ	Non-target	2280	0
orfid:55868|PIGR	Non-target	2292	0
orfid:14872|PIGS	Non-target	1665	0
orfid:283|PIGT	Non-target	1734	0
orfid:100066880|PIGU	Non-target	1305	0
orfid:5385|WRAP53	Non-target	1644	0
orfid:100069173|PIGW	Non-target	1512	0
orfid:1120|PIGX	Non-target	651	0
orfid:70903|PIGY	Non-target	213	0
orfid:13552|PIGZ	Non-target	1737	0
orfid:55671|ENTPD8	Non-target	1374	0
orfid:2831|TMEM80	Non-target	369	0
orfid:9049|TAGLN	Non-target	105	0
orfid:4270|TAGLN	Non-target	603	0
orfid:11567|TAX1BP1	Non-target	2367	0
orfid:7934|SERPINB9	Non-target	1128	0
orfid:12799|TAX1BP3	Non-target	372	0
orfid:71401|ANKLE2	Non-target	2814	0
orfid:8341|RHPN1	Non-target	2010	0
orfid:1757|SLC20A2	Non-target	1956	0
orfid:13059|OLR1	Non-target	819	0
orfid:1547|RHPN2	Non-target	2058	0
orfid:10899|CCDC170	Non-target	2145	0
orfid:100062383|ITGAD	Non-target	3483	0
orfid:100015605|RAET1L	Non-target	738	0
orfid:100068177|SRRM4	Non-target	1833	0
orfid:53638|ITGAE	Non-target	3537	0
orfid:8063|PDK1	Non-target	1308	0
orfid:53114|SUN2	Non-target	2151	0
orfid:301|PDK3	Non-target	1218	0
orfid:4816|PDK2	Non-target	1221	0
orfid:2416|EBP	Non-target	690	0
orfid:2379|PDK4	Non-target	1233	0
orfid:7420|CYCS	Non-target	315	0
orfid:5606|CYCS	Non-target	315	0
orfid:53326|LNPEP	Non-target	3033	0
orfid:14316|MYO5C	Non-target	1290	0
orfid:55004|ALPI	Non-target	1584	0
orfid:12063|C9orf114	Non-target	1128	0
orfid:3622|SEC61A1	Non-target	1269	0
orfid:1710|SEC61A2	Non-target	1254	0
orfid:54289|ALPL	Non-target	1572	0
orfid:55581|ALPL	Non-target	1572	0
orfid:669|PTGS2	Non-target	1812	0
orfid:56100|TM2D2	Non-target	642	0
orfid:4344|TM2D2	Non-target	447	0
orfid:5443|TM2D3	Non-target	663	0
orfid:5014|TM2D3	Non-target	741	0
orfid:9064|CKAP2	Non-target	483	0
orfid:54644|CKAP2	Non-target	2046	0
orfid:5771|MGST3	Non-target	456	0
orfid:3983|MGST3	Non-target	456	0
orfid:13179|OGFRL1	Non-target	1350	0
orfid:6403|ZFAND5	Non-target	639	0
orfid:10742|ZFAND4	Non-target	1959	0
orfid:2604|ZFAND3	Non-target	681	0
orfid:12998|ZFAND1	Non-target	804	0
orfid:11994|ZFAND1	Non-target	483	0
orfid:1719|SUN5	Non-target	1137	0
orfid:11992|PLVAP	Non-target	1326	0
orfid:13474|SLC39A13	Non-target	1113	0
orfid:7311|SLC39A13	Non-target	1092	0
orfid:53472|SLC39A10	Non-target	2493	0
orfid:9913|SLC39A11	Non-target	1005	0
orfid:7666|SLC39A14	Non-target	1443	0
orfid:3577|DNAJC17	Non-target	912	0
orfid:10401|CEP120	Non-target	1140	0
orfid:962|EIF1AX	Non-target	432	0
orfid:5649|EIF1AY	Non-target	432	0
orfid:8122|NTRK2	Non-target	1431	0
orfid:2907|NTRK3	Non-target	1836	0
orfid:4354|EIF1AD	Non-target	495	0
orfid:54577|ARHGAP22	Non-target	2142	0
orfid:53236|ARHGAP22	Non-target	2094	0
orfid:56289|ARHGAP21	Non-target	4218	0
orfid:10474|ARHGAP20	Non-target	2193	0
orfid:56051|ARHGAP27	Non-target	1644	0
orfid:14865|ARHGAP27	Non-target	789	0
orfid:14545|ARHGAP26	Non-target	2277	0
orfid:11287|ARHGAP25	Non-target	1374	0
orfid:14180|ARHGAP24	Non-target	738	0
orfid:9604|NARFL	Non-target	1428	0
orfid:8662|ARHGAP29	Non-target	1179	0
orfid:12365|ARHGAP28	Non-target	1635	0
orfid:9885|ARHGAP28	Non-target	1170	0
orfid:14504|MTX2	Non-target	789	0
orfid:100000231|LOC150197	Non-target	417	0
orfid:55443|HHAT	Non-target	1413	0
orfid:53921|HHAT	Non-target	1479	0
orfid:149|DDIT4	Non-target	696	0
orfid:3781|MTX1	Non-target	858	0
orfid:11557|EPHB3	Non-target	2994	0
orfid:7297|RBFA	Non-target	1029	0
orfid:53585|COL19A1	Non-target	3426	0
orfid:71241|NKRF	Non-target	2070	0
orfid:71531|OR9Q1	Non-target	930	0
orfid:5483|FABP3	Non-target	399	0
orfid:12902|AFTPH	Non-target	414	0
orfid:100068239|MYSM1	Non-target	2484	0
orfid:5118|PPIB	Non-target	648	0
orfid:71466|ATG2A	Non-target	5814	0
orfid:276|ATG2B	Non-target	2166	0
orfid:4355|PPPDE1	Non-target	582	0
orfid:100000075|PPPDE2	Non-target	504	0
orfid:3381|MLYCD	Non-target	1362	0
orfid:55025|C1orf38	Non-target	780	0
orfid:8330|BMP5	Non-target	1362	0
orfid:1026|BMP4	Non-target	1224	0
orfid:55832|BMP3	Non-target	1416	0
orfid:100014367|BMP2	Non-target	1188	0
orfid:71374|DUSP28	Non-target	528	0
orfid:14599|GPR4	Non-target	1086	0
orfid:4168|DR1	Non-target	528	0
orfid:6547|RLIM	Non-target	1872	0
orfid:4173|C1orf35	Non-target	789	0
orfid:8742|SSFA2	Non-target	801	0
orfid:13710|SSFA2	Non-target	3777	0
orfid:5980|ASF1A	Non-target	612	0
orfid:2540|TERF2	Non-target	753	0
orfid:13182|TERF1	Non-target	1257	0
orfid:2047|ASF1B	Non-target	606	0
orfid:9625|MAGED1	Non-target	2334	0
orfid:53300|GOLGA8E	Non-target	1290	0
orfid:55407|GOLGA8G	Non-target	1290	0
orfid:56819|GOLGA8G	Non-target	1290	0
orfid:3106|DNAJC19	Non-target	348	0
orfid:71878|GOLGA8A	Non-target	1809	0
orfid:8544|RASSF9	Non-target	1305	0
orfid:1773|MARCH10	Non-target	1971	0
orfid:55348|LOC100125556	Non-target	120	0
orfid:5497|ERP44	Non-target	1218	0
orfid:53922|RASSF1	Non-target	1020	0
orfid:55583|RASSF1	Non-target	567	0
orfid:70054|RASSF3	Non-target	714	0
orfid:52760|RASSF3	Non-target	504	0
orfid:53955|RASSF2	Non-target	978	0
orfid:14937|CT45A5	Non-target	567	0
orfid:10006|RASSF4	Non-target	963	0
orfid:53022|RASSF7	Non-target	1119	0
orfid:100015459|CT45A6	Non-target	567	0
orfid:53199|LPPR5	Non-target	948	0
orfid:70098|VMO1	Non-target	453	0
orfid:52946|VMO1	Non-target	606	0
orfid:3505|NHP2	Non-target	459	0
orfid:6691|LPPR2	Non-target	1029	0
orfid:1158|LPPR1	Non-target	975	0
orfid:71673|TRPC3	Non-target	2544	0
orfid:12910|RSAD2	Non-target	1083	0
orfid:70399|RSAD1	Non-target	1326	0
orfid:7522|ATP5C1	Non-target	894	0
orfid:904|ATP5C1	Non-target	894	0
orfid:10445|ATP8B3	Non-target	3900	0
orfid:8918|CHD2	Non-target	1503	0
orfid:100015145|CHD5	Non-target	5862	0
orfid:100070329|CHD4	Non-target	5811	0
orfid:100069137|CHD7	Non-target	8991	0
orfid:100069091|CHD6	Non-target	8145	0
orfid:9785|CHD9	Non-target	357	0
orfid:13803|HESX1	Non-target	555	0
orfid:8320|SGCA	Non-target	1161	0
orfid:6002|CAP1	Non-target	1425	0
orfid:5807|CAP2	Non-target	1431	0
orfid:70086|LOC283050	Non-target	309	0
orfid:7941|NPC2	Non-target	453	0
orfid:7674|SKIV2L	Non-target	3738	0
orfid:53707|LINC00324	Non-target	444	0
orfid:71816|LINC00326	Non-target	297	0
orfid:100062583|TNFSF12-TNFSF13	Non-target	990	0
orfid:11887|TTC5	Non-target	1320	0
orfid:2745|TTC4	Non-target	1161	0
orfid:52827|TTC6	Non-target	1800	0
orfid:70066|TTC6	Non-target	1608	0
orfid:72142|RAB3GAP2	Non-target	4179	0
orfid:53666|BHLHA15	Non-target	567	0
orfid:53262|RAB3GAP1	Non-target	2943	0
orfid:72195|RAB3GAP1	Non-target	2805	0
orfid:71562|C3orf51	Non-target	408	0
orfid:14203|ATP10D	Non-target	1605	0
orfid:696|C3orf52	Non-target	450	0
orfid:100064177|TTC9	Non-target	666	0
orfid:1241|TTC8	Non-target	1593	0
orfid:71036|CAPS	Non-target	567	0
orfid:56626|DYNC1LI1	Non-target	1569	0
orfid:12710|DYNC1LI2	Non-target	1476	0
orfid:8484|STC1	Non-target	741	0
orfid:1403|CHDH	Non-target	1782	0
orfid:71966|CHST9-AS1	Non-target	393	0
orfid:6374|CAPG	Non-target	1044	0
orfid:3502|CAPG	Non-target	1044	0
orfid:2082|TPRKB	Non-target	525	0
orfid:2869|ETHE1	Non-target	762	0
orfid:100068259|PRDM16	Non-target	3768	0
orfid:100068517|ABCG1	Non-target	1998	0
orfid:13721|PRDM14	Non-target	1713	0
orfid:70880|PLSCR5	Non-target	777	0
orfid:11196|ABCG4	Non-target	1938	0
orfid:100069166|PRDM13	Non-target	2121	0
orfid:54216|PRDM10	Non-target	3222	0
orfid:12858|PLSCR1	Non-target	384	0
orfid:10021|PLSCR1	Non-target	954	0
orfid:53834|ABCG8	Non-target	2019	0
orfid:54791|MPO	Non-target	2235	0
orfid:100014304|MPL	Non-target	1905	0
orfid:54276|AVP	Non-target	492	0
orfid:11393|MPI	Non-target	1269	0
orfid:7786|MPI	Non-target	1086	0
orfid:4489|PRKCZ	Non-target	1776	0
orfid:13089|SPC25	Non-target	672	0
orfid:71297|POLRMT	Non-target	3690	0
orfid:3795|RER1	Non-target	588	0
orfid:4817|MPZ	Non-target	774	0
orfid:10039|SRBD1	Non-target	1860	0
orfid:7202|HIST1H3G	Non-target	408	0
orfid:1632|MCPH1	Non-target	1545	0
ERCC-00054|ERCC-00054	Non-target	274	0
ERCC-00057|ERCC-00057	Non-target	1021	0
orfid:10660|SLC36A4	Non-target	1512	0
ERCC-00051|ERCC-00051	Non-target	274	0
orfid:53123|SGSM1	Non-target	1821	0
ERCC-00053|ERCC-00053	Non-target	1023	188.434
orfid:788|SF3B14	Non-target	375	0
ERCC-00059|ERCC-00059	Non-target	525	0
ERCC-00058|ERCC-00058	Non-target	1136	0
orfid:4920|CKS1B	Non-target	237	0
orfid:71448|KRIT1	Non-target	2208	0
orfid:10704|LRRC27	Non-target	1149	0
orfid:70485|GADL1	Non-target	1011	0
orfid:100015451|KRTAP5-11	Non-target	468	0
orfid:5039|QRSL1	Non-target	1584	0
orfid:100001632|VOPP1	Non-target	516	0
orfid:9916|FCER1G	Non-target	261	0
orfid:2089|BTG4	Non-target	618	0
orfid:5742|FCER1A	Non-target	771	0
orfid:52633|BTG2	Non-target	474	0
orfid:5844|BTG1	Non-target	513	0
orfid:11636|DNALI1	Non-target	774	0
orfid:71150|SLA2	Non-target	783	0
orfid:1511|C4orf36	Non-target	351	0
orfid:11156|C4orf37	Non-target	1377	0
orfid:5691|C4orf34	Non-target	297	0
orfid:1254|C4orf32	Non-target	396	0
orfid:55517|C4orf32	Non-target	342	0
orfid:10063|C4orf33	Non-target	597	0
orfid:3266|SRD5A3	Non-target	954	0
orfid:53559|SRD5A2	Non-target	762	0
orfid:2854|SRD5A1	Non-target	777	0
orfid:13233|HELLS	Non-target	1044	0
orfid:55869|AKAP17A	Non-target	2085	0
orfid:9598|AKAP17A	Non-target	1338	0
orfid:100001961|FAM49A	Non-target	969	0
orfid:3412|FAM49B	Non-target	972	0
orfid:7381|FAM49B	Non-target	972	0
orfid:15042|PDILT	Non-target	1752	0
orfid:577|ZFP36L1	Non-target	1014	0
orfid:100011242|ZFP36L2	Non-target	1491	0
orfid:13573|GGA1	Non-target	1656	0
orfid:13212|GGA1	Non-target	267	0
orfid:14441|GGA3	Non-target	2070	0
orfid:3368|GGA2	Non-target	1839	0
orfid:2052|C15orf48	Non-target	249	0
orfid:100070052|ZNF510	Non-target	1908	0
orfid:100062378|C10orf90	Non-target	2097	0
orfid:2481|C10orf91	Non-target	435	0
orfid:8200|C15orf40	Non-target	378	0
orfid:4866|C15orf41	Non-target	549	0
orfid:11109|C10orf96	Non-target	774	0
orfid:100008618|C15orf43	Non-target	660	0
orfid:13519|FHOD1	Non-target	3492	0
orfid:100061802|FHOD3	Non-target	4317	0
orfid:56364|ADH7	Non-target	1158	0
orfid:8504|ADH6	Non-target	885	0
orfid:7631|ADH5	Non-target	1122	0
orfid:13053|ADH4	Non-target	1140	0
orfid:54200|C4orf6	Non-target	279	0
orfid:53549|PKD2	Non-target	2904	0
orfid:53532|PKD2	Non-target	2904	0
orfid:13149|CXorf48	Non-target	792	0
orfid:71567|OPRM1	Non-target	1200	0
orfid:7511|C4orf3	Non-target	198	0
orfid:55798|GJC1	Non-target	1188	0
orfid:56780|ZNF138	Non-target	516	0
orfid:53098|FAM195B	Non-target	525	0
orfid:10240|PRKACG	Non-target	1053	0
orfid:54258|TSR1	Non-target	2412	0
orfid:7837|TSR1	Non-target	1968	0
orfid:71136|PRKACA	Non-target	1053	0
orfid:100067216|ERICH1	Non-target	1329	0
orfid:12257|PSMB9	Non-target	657	0
orfid:6094|PSMB8	Non-target	816	0
orfid:3995|PSMB7	Non-target	831	0
orfid:11184|ZNF131	Non-target	1530	0
orfid:10961|PSMB5	Non-target	789	0
orfid:3666|ZNF133	Non-target	1959	0
orfid:6012|PSMB3	Non-target	615	0
orfid:3295|PSMB2	Non-target	603	0
orfid:12853|PSMB1	Non-target	723	0
orfid:3993|PSMB1	Non-target	723	0
orfid:4310|SPRYD5	Non-target	879	0
orfid:71955|C20orf79	Non-target	468	0
orfid:8537|LMBR1L	Non-target	1467	0
orfid:248|LMBR1L	Non-target	1467	0
orfid:5298|LMBR1L	Non-target	1407	0
orfid:4696|FAM127A	Non-target	339	0
orfid:5055|HDHD3	Non-target	753	0
orfid:1992|HDHD2	Non-target	777	0
orfid:13484|HDHD2	Non-target	507	0
orfid:9748|KLHDC9	Non-target	789	0
orfid:11007|KLHDC9	Non-target	1047	0
orfid:8687|KLHDC9	Non-target	333	0
orfid:100066404|HERC2P3	Non-target	3474	0
orfid:55797|PRB3	Non-target	927	0
orfid:71130|LOC388882	Non-target	720	0
orfid:12908|TDGF1	Non-target	564	0
orfid:14560|TDGF1	Non-target	564	0
orfid:12507|FAM69B	Non-target	1293	0
orfid:55996|LOC339788	Non-target	339	0
orfid:12388|RMI1	Non-target	1410	0
orfid:70928|RMI2	Non-target	441	0
orfid:13874|MBL2	Non-target	744	0
orfid:52717|TCEB3C	Non-target	1638	0
orfid:55825|TCEB3B	Non-target	2259	0
orfid:2079|TCEB3B	Non-target	2259	0
orfid:71636|KCNK9	Non-target	1122	0
orfid:8775|KCNK4	Non-target	552	0
orfid:7833|FAM40B	Non-target	2274	0
orfid:4319|KCNK6	Non-target	939	0
orfid:8411|TRAT1	Non-target	558	0
orfid:55150|MLH3	Non-target	4287	0
orfid:1204|KCNK1	Non-target	1008	0
orfid:13944|KCNK2	Non-target	1233	0
orfid:70887|FAM155A	Non-target	1374	0
orfid:71960|TRIML2	Non-target	1161	0
orfid:13390|C9orf142	Non-target	612	0
orfid:9154|TRIML1	Non-target	576	0
orfid:100010608|NACC2	Non-target	1761	0
orfid:9030|ACOT11	Non-target	663	0
orfid:71646|ACOT12	Non-target	1665	0
orfid:11837|NACC1	Non-target	1581	0
orfid:164|SH3KBP1	Non-target	1995	0
orfid:8652|AKAP7	Non-target	243	0
orfid:70356|BEX5	Non-target	333	0
orfid:56194|BEX5	Non-target	333	0
orfid:100015430|BEX4	Non-target	360	0
orfid:791|BEX2	Non-target	384	0
orfid:71227|CRYZ	Non-target	987	0
orfid:100014549|SCAF11	Non-target	4389	0
orfid:6647|NUP160	Non-target	570	0
orfid:56870|NUP160	Non-target	4308	0
orfid:8377|ELTD1	Non-target	1818	0
orfid:4404|TMEM160	Non-target	564	0
orfid:1591|TMEM163	Non-target	867	0
orfid:4245|TMEM165	Non-target	615	0
orfid:2235|OSTalpha	Non-target	621	0
orfid:52615|PXT1	Non-target	153	0
orfid:12880|TMEM168	Non-target	1278	0
orfid:5740|EVI2B	Non-target	1344	0
orfid:100014442|FOXN1	Non-target	1944	0
orfid:10879|FOXN2	Non-target	1293	0
orfid:5011|NICN1	Non-target	639	0
orfid:1902|TCTEX1D2	Non-target	426	0
orfid:100014695|UGT1A5	Non-target	1602	0
orfid:4875|PMVK	Non-target	576	0
orfid:14730|LMNA	Non-target	1992	0
orfid:3903|LMNA	Non-target	1716	0
orfid:10903|GRIN2C	Non-target	513	0
orfid:8311|GNA14	Non-target	1065	0
orfid:53920|GRIN2A	Non-target	3843	0
orfid:6525|GNA12	Non-target	294	0
orfid:10149|GNA13	Non-target	1131	0
orfid:2207|KLHDC8A	Non-target	1050	0
orfid:55802|GNA11	Non-target	1077	0
orfid:9035|GNA11	Non-target	510	0
orfid:53525|NOL9	Non-target	2106	0
orfid:71951|NOL9	Non-target	2106	0
orfid:9163|SH2B3	Non-target	153	0
orfid:8898|IFFO1	Non-target	600	0
orfid:55447|IFFO1	Non-target	1689	0
orfid:4129|TAP2	Non-target	2058	0
orfid:100067220|PRKAR1B	Non-target	1143	0
orfid:6737|MFGE8	Non-target	1005	0
orfid:71093|C19orf18	Non-target	645	0
orfid:7573|SLC22A18	Non-target	1272	0
orfid:54250|IL6ST	Non-target	2754	0
orfid:100066543|SBF1	Non-target	5679	0
orfid:55132|SBF2	Non-target	5547	0
orfid:3190|NOL4	Non-target	1266	0
orfid:40080843|EN1	Non-target	1176	0
orfid:9850|HDDC3	Non-target	420	0
orfid:4191|SAR1B	Non-target	594	0
orfid:7139|ACTG1	Non-target	1125	0
orfid:3123|ACTG1	Non-target	1125	0
orfid:12611|ACTG1	Non-target	1125	0
orfid:9078|OGDH	Non-target	1281	0
orfid:3630|OGDH	Non-target	3069	0
orfid:12520|NOL6	Non-target	3429	0
orfid:8977|NOL6	Non-target	600	0
orfid:6054|ADD1	Non-target	1200	0
orfid:7369|CDC73	Non-target	1065	0
orfid:12343|CDC73	Non-target	1593	0
orfid:9236|C11orf35	Non-target	1902	0
orfid:71944|C11orf36	Non-target	474	0
orfid:12620|C11orf31	Non-target	366	0
orfid:13175|C11orf30	Non-target	513	0
orfid:55185|C11orf30	Non-target	3969	0
orfid:12020|C19orf12	Non-target	321	0
orfid:5700|SEMG1	Non-target	1206	0
orfid:13323|SEMG1	Non-target	1206	0
orfid:70959|SEMG2	Non-target	1746	0
orfid:56784|LOC284276	Non-target	417	0
orfid:100068994|WEE2	Non-target	1701	0
orfid:9063|LMBRD1	Non-target	564	0
orfid:100011288|OLIG1	Non-target	813	0
orfid:100006618|DAZL	Non-target	885	0
orfid:369|SERPING1	Non-target	1500	0
orfid:53064|DAZ2	Non-target	1602	0
orfid:56081|DAZ1	Non-target	1839	0
orfid:71970|TAS2R19	Non-target	897	0
orfid:10611|DAZ4	Non-target	1170	0
orfid:55995|TAS2R14	Non-target	951	0
orfid:12438|TRAF1	Non-target	1248	0
orfid:56287|GBF1	Non-target	5565	0
orfid:71820|TAS2R10	Non-target	921	0
orfid:4254|BCAT2	Non-target	1056	0
orfid:3711|BCAT2	Non-target	1176	0
orfid:9820|BCAT1	Non-target	960	0
orfid:13881|TAS2R13	Non-target	909	0
orfid:54175|NEUROG3	Non-target	642	0
orfid:3846|RIBC2	Non-target	927	0
orfid:70865|AAED1	Non-target	678	0
orfid:70341|MACROD2	Non-target	639	0
orfid:3406|MACROD1	Non-target	729	0
orfid:56943|C1orf130	Non-target	306	0
orfid:100002264|ZBTB33	Non-target	2016	0
orfid:54436|AKAP4	Non-target	2562	0
orfid:56371|AKAP5	Non-target	1281	0
orfid:13189|GBA3	Non-target	486	0
orfid:9440|DBNL	Non-target	1290	0
orfid:6791|DBNL	Non-target	1293	0
orfid:100011444|AKAP1	Non-target	2709	0
orfid:10472|AKAP3	Non-target	2559	0
orfid:1860|CAGE1	Non-target	2100	0
orfid:70528|ZNF833P	Non-target	561	0
orfid:14807|AKAP8	Non-target	2076	0
orfid:5288|MGC15705	Non-target	123	0
orfid:6979|EIF2A	Non-target	1755	0
orfid:100064209|ZBTB34	Non-target	1500	0
orfid:12435|ABI1	Non-target	1428	0
orfid:100061685|CYP26A1	Non-target	1491	0
orfid:8511|PSTK	Non-target	1044	0
orfid:12811|C8orf22	Non-target	243	0
orfid:1716|TUBE1	Non-target	1425	0
orfid:2163|TUBE1	Non-target	1425	0
orfid:8056|PHPT1	Non-target	375	0
orfid:52990|SPATA13	Non-target	1956	0
orfid:100001734|INTS2	Non-target	3612	0
orfid:55161|RLF	Non-target	5742	0
orfid:53798|NFU1	Non-target	762	0
orfid:520|RAB7B	Non-target	597	0
orfid:8989|RAB7B	Non-target	204	0
orfid:100068263|NOVA2	Non-target	1476	0
orfid:71586|NOVA1	Non-target	1521	0
orfid:56135|LOC255167	Non-target	390	0
orfid:52955|ODF1	Non-target	750	0
orfid:9095|HSP90B1	Non-target	945	0
orfid:12642|MCF2L	Non-target	2952	0
orfid:72118|DENND2A	Non-target	2385	0
orfid:54295|SMC1B	Non-target	3483	0
orfid:1963|KRR1	Non-target	1143	0
orfid:7538|KRR1	Non-target	1143	0
orfid:1870|KRR1	Non-target	1143	0
orfid:56329|TMEM132D	Non-target	3297	0
orfid:56205|TMEM132A	Non-target	3069	0
orfid:11814|PEG10	Non-target	975	0
orfid:53581|TMEM132B	Non-target	1770	0
orfid:54306|OVGP1	Non-target	2034	0
orfid:52950|STRN	Non-target	2193	0
orfid:5538|CETN3	Non-target	501	0
orfid:5663|CETN2	Non-target	516	0
orfid:7903|NAIF1	Non-target	516	0
orfid:13801|CCL28	Non-target	381	0
orfid:10995|H3F3C	Non-target	405	0
orfid:232|H3F3B	Non-target	408	0
orfid:71585|DIO2	Non-target	819	0
orfid:56471|VSX2	Non-target	1083	0
orfid:8418|CCL21	Non-target	402	0
orfid:13008|CCL20	Non-target	285	0
orfid:71727|CCL23	Non-target	360	0
orfid:8358|CCL22	Non-target	279	0
orfid:70168|CCL25	Non-target	447	0
orfid:54863|CCL25	Non-target	450	0
orfid:13347|SPATA19	Non-target	501	0
orfid:100066374|CCL27	Non-target	336	0
orfid:14066|CCL26	Non-target	282	0
orfid:10765|ALPK1	Non-target	3255	0
orfid:9144|SLC23A1	Non-target	777	0
orfid:14283|MAU2	Non-target	654	0
orfid:70503|C8orf49	Non-target	690	0
orfid:53294|LOC339524	Non-target	828	0
orfid:460|UCK1	Non-target	603	0
orfid:1645|C8orf46	Non-target	618	0
orfid:14814|C8orf45	Non-target	1755	0
orfid:7714|C8orf44	Non-target	477	0
orfid:72172|PHRF1	Non-target	4947	0
orfid:53709|MAP3K8	Non-target	1401	0
orfid:4699|TP53I3	Non-target	996	0
orfid:6059|C8orf40	Non-target	300	0
orfid:4392|UCK2	Non-target	783	0
orfid:100014492|CUX2	Non-target	4458	0
orfid:10096|TRGV5	Non-target	666	0
orfid:10662|FAM70A	Non-target	1047	0
orfid:4139|KBTBD4	Non-target	1554	0
orfid:7059|FAM70B	Non-target	978	0
orfid:3008|BRF2	Non-target	1257	0
orfid:12783|CYSTM1	Non-target	291	0
orfid:8683|BRF1	Non-target	624	0
orfid:10531|FSIP1	Non-target	1743	0
orfid:14356|TRGV3	Non-target	600	0
orfid:10208|TRAJ17	Non-target	825	0
orfid:12760|DNAJC8	Non-target	759	0
orfid:4613|CSNK1A1	Non-target	1011	0
orfid:12837|MB	Non-target	297	0
orfid:6328|MB	Non-target	462	0
orfid:6975|DNAJC4	Non-target	201	0
orfid:10713|DNAJC4	Non-target	723	0
orfid:11858|DNAJC5	Non-target	594	0
orfid:56088|DNAJC6	Non-target	2910	0
orfid:5320|GLYATL1	Non-target	906	0
orfid:8714|DZANK1	Non-target	741	0
orfid:54737|DZANK1	Non-target	2256	0
orfid:13343|DNAJC2	Non-target	501	0
orfid:11372|DNAJC3	Non-target	1512	0
orfid:9907|DNAJC3	Non-target	702	0
orfid:8514|CYP4F12	Non-target	1572	0
orfid:55279|ZNF701	Non-target	1395	0
orfid:100011253|SORT1	Non-target	2493	0
orfid:52936|SLC18A2	Non-target	1542	0
orfid:11271|INTS6	Non-target	2661	0
orfid:6353|GOSR1	Non-target	525	0
orfid:54082|PRPF31	Non-target	1497	0
orfid:70187|IMPDH1P11	Non-target	246	0
orfid:13128|RRP15	Non-target	777	0
orfid:470|CYP4F11	Non-target	1572	0
orfid:2384|RALBP1	Non-target	1965	0
orfid:4055|NRN1	Non-target	426	0
orfid:7174|MAP3K6	Non-target	2391	0
orfid:39|RAP1B	Non-target	552	0
orfid:7108|RAP1A	Non-target	552	0
orfid:756|MAP3K7	Non-target	1737	0
orfid:7196|ZNF830	Non-target	1044	0
orfid:10898|ASAP3	Non-target	2709	0
orfid:6408|IER3IP1	Non-target	246	0
orfid:55254|ZNF837	Non-target	1593	0
orfid:8935|ZNF839	Non-target	423	0
orfid:846|SLC23A2	Non-target	1275	0
orfid:52671|SATB2	Non-target	2199	0
orfid:11990|CUEDC1	Non-target	1158	0
orfid:333|LRIF1	Non-target	1308	0
orfid:100070142|TRIM45	Non-target	1686	0
orfid:11738|ZNF410	Non-target	1293	0
orfid:100068183|FAM91A1	Non-target	2514	0
orfid:7952|MTCP1NB	Non-target	204	0
orfid:11541|RBMY1A1	Non-target	1068	0
orfid:14935|RBMY1A1	Non-target	1377	0
orfid:100062554|OR51V1	Non-target	963	0
orfid:9073|ACAT1	Non-target	486	0
orfid:4669|ACAT2	Non-target	1191	0
orfid:55057|NCOR1P1	Non-target	306	0
orfid:13963|ATOH1	Non-target	1062	0
orfid:71755|RNF152	Non-target	609	0
orfid:14012|CD200R1	Non-target	1044	0
orfid:52888|RNF150	Non-target	942	0
orfid:56094|RNF151	Non-target	735	0
orfid:100066401|RNF157	Non-target	2037	0
orfid:6146|IVD	Non-target	1269	0
orfid:10963|PRRG1	Non-target	654	0
orfid:3673|ZNF576	Non-target	510	0
orfid:55580|CTF1	Non-target	600	0
orfid:6191|MECP2	Non-target	1458	0
orfid:9918|MARVELD2	Non-target	1674	0
orfid:798|PEX3	Non-target	1119	0
orfid:2099|RFX6	Non-target	2784	0
orfid:8510|TRPV5	Non-target	1143	0
orfid:100008339|LDLR	Non-target	2580	0
orfid:100009669|TRIM8	Non-target	1653	0
orfid:5626|ZPBP	Non-target	1053	0
orfid:100015446|TSPY2	Non-target	924	0
orfid:56758|TSPY1	Non-target	663	0
orfid:100016079|IL2RA	Non-target	816	0
orfid:6090|ZFYVE21	Non-target	702	0
orfid:5764|ZFYVE21	Non-target	702	0
orfid:56162|ZFYVE20	Non-target	2352	0
orfid:1641|ZFYVE27	Non-target	1029	0
orfid:14719|ZFYVE26	Non-target	981	0
orfid:55951|TAS2R8	Non-target	927	0
orfid:13882|TAS2R8	Non-target	927	0
orfid:7651|IL2RG	Non-target	1107	0
orfid:52880|SLC17A4	Non-target	1329	0
orfid:483|SLC17A5	Non-target	1485	0
orfid:54813|TAS2R4	Non-target	897	0
orfid:13862|TAS2R5	Non-target	897	0
orfid:71825|SLC17A1	Non-target	1401	0
orfid:70482|SLC17A2	Non-target	1308	0
orfid:12958|SLC17A3	Non-target	1260	0
orfid:9320|MDH1B	Non-target	849	0
orfid:6812|C16orf58	Non-target	1404	0
orfid:5435|C16orf59	Non-target	585	0
orfid:12618|C16orf59	Non-target	798	0
orfid:55779|PRTN3	Non-target	768	0
orfid:1496|CEP170P1	Non-target	879	0
orfid:72129|CDK5RAP2	Non-target	5442	0
orfid:3927|C16orf53	Non-target	762	0
orfid:11762|CDK5RAP1	Non-target	1761	0
orfid:3665|CDK5RAP1	Non-target	1530	0
orfid:2423|RPN1	Non-target	1821	0
orfid:53029|C16orf54	Non-target	672	0
orfid:100064140|C16orf55	Non-target	417	0
orfid:70201|IGFLR1	Non-target	1065	0
orfid:5758|FMO2	Non-target	1413	0
orfid:56182|AP5B1	Non-target	1656	0
orfid:7770|AP5B1	Non-target	669	0
orfid:5329|ZNF207	Non-target	1185	0
orfid:4011|ZNF207	Non-target	1389	0
orfid:71872|CCDC144B	Non-target	2175	0
orfid:8949|ERC1	Non-target	273	0
orfid:9884|CHMP4B	Non-target	672	0
orfid:7411|CHMP4C	Non-target	699	0
orfid:7342|BAX	Non-target	576	0
orfid:100066721|INTS9	Non-target	1974	0
orfid:71075|FOXI1	Non-target	849	0
orfid:3706|BAD	Non-target	504	0
orfid:4178|ZNF205	Non-target	1662	0
orfid:13045|BHMT2	Non-target	1089	0
orfid:7175|PRKCDBP	Non-target	783	0
orfid:8937|COBLL1	Non-target	318	0
orfid:13764|SLC37A2	Non-target	378	0
orfid:13686|SLC37A2	Non-target	1515	0
orfid:15018|SLC37A3	Non-target	1482	0
orfid:2966|CDK18	Non-target	1416	0
orfid:10355|CDK19	Non-target	1506	0
orfid:8466|TOB1	Non-target	1035	0
orfid:13775|MYOD1	Non-target	960	0
orfid:55002|PMPCA	Non-target	1575	0
orfid:70352|PMPCA	Non-target	1575	0
orfid:10307|TOB2	Non-target	1032	0
orfid:72168|CDK12	Non-target	4443	0
orfid:8694|CDK13	Non-target	972	0
orfid:13509|CDK10	Non-target	849	0
orfid:55257|CDK10	Non-target	816	0
orfid:3474|CDK16	Non-target	1488	0
orfid:7582|CDK16	Non-target	1488	0
orfid:4804|CDK16	Non-target	1344	0
orfid:1456|CDK17	Non-target	1569	0
orfid:14416|SULF1	Non-target	1932	0
orfid:11154|CDK15	Non-target	1047	0
orfid:1498|TSSK6	Non-target	819	0
orfid:1880|ST5	Non-target	3411	0
orfid:72140|GPR124	Non-target	3342	0
orfid:13156|GPR125	Non-target	1143	0
orfid:1628|RBL2	Non-target	3417	0
orfid:100015186|GPR123	Non-target	3837	0
orfid:13194|ATP6V1B1	Non-target	780	0
orfid:12157|ATP6V1B1	Non-target	1539	0
orfid:14681|ATP6V1B2	Non-target	1533	0
orfid:1333|ATP6V1B2	Non-target	1533	0
orfid:55687|AASDH	Non-target	2523	0
orfid:9135|AASDH	Non-target	402	0
orfid:11141|PIP5KL1	Non-target	573	0
orfid:53622|GPR128	Non-target	2391	0
orfid:54688|GPR128	Non-target	2391	0
orfid:13132|TMEM40	Non-target	609	0
orfid:7259|GNB3	Non-target	891	0
orfid:15046|CSMD2	Non-target	675	0
orfid:10548|KCNAB1	Non-target	1203	0
orfid:52854|ZNF304	Non-target	2118	0
orfid:53737|BFSP2	Non-target	1245	0
orfid:1339|ZNF302	Non-target	1197	0
orfid:10735|FXN	Non-target	630	0
orfid:71983|KRT8P41	Non-target	591	0
orfid:53459|FAM216B	Non-target	417	0
orfid:11434|P2RY8	Non-target	1077	0
orfid:496|FAM216A	Non-target	819	0
orfid:55810|KCNAB3	Non-target	1212	0
orfid:71631|STS	Non-target	1749	0
orfid:100068190|MMP25	Non-target	1686	0
orfid:100069144|MMP24	Non-target	1935	0
orfid:100014479|MMP27	Non-target	1539	0
orfid:7619|CTSG	Non-target	765	0
orfid:6794|P2RY6	Non-target	984	0
orfid:100016011|MMP20	Non-target	1449	0
orfid:6050|MTERFD1	Non-target	1251	0
orfid:5787|HOXB13	Non-target	852	0
orfid:100062342|ZC3H13	Non-target	4692	0
orfid:52860|POSTN	Non-target	2337	0
orfid:5933|TFG	Non-target	1200	0
orfid:55275|TFG	Non-target	1098	0
orfid:5262|HVCN1	Non-target	708	0
orfid:3074|HVCN1	Non-target	819	0
orfid:53076|TSSK4	Non-target	756	0
orfid:305|TOMM34	Non-target	927	0
orfid:3324|RPL36A	Non-target	318	0
orfid:1171|RND1	Non-target	696	0
orfid:1156|RND2	Non-target	507	0
orfid:1095|RND3	Non-target	732	0
orfid:4448|NCL	Non-target	1446	0
orfid:6582|CTNNBIP1	Non-target	243	0
orfid:8407|PPP3CA	Non-target	1533	0
orfid:9534|PPP3CB	Non-target	1575	0
orfid:4334|PPP3CC	Non-target	1536	0
orfid:13868|LIF	Non-target	606	0
orfid:1100|OMA1	Non-target	1572	0
orfid:10908|CNKSR3	Non-target	1665	0
orfid:5317|PKM2	Non-target	1593	0
orfid:4268|LRRC41	Non-target	1692	0
orfid:319|LRRC40	Non-target	1806	0
orfid:831|LRRC42	Non-target	1284	0
orfid:7299|LRRC45	Non-target	2010	0
orfid:8388|MMP23B	Non-target	1170	0
orfid:12711|LRRC47	Non-target	1749	0
orfid:6554|LRRC46	Non-target	963	0
orfid:11157|LRRC49	Non-target	2055	0
orfid:11675|LRRC48	Non-target	1569	0
orfid:11610|LRRC48	Non-target	1569	0
orfid:9238|MGC34800	Non-target	519	0
orfid:100008929|B3GNT4	Non-target	1134	0
orfid:9537|B3GNT5	Non-target	1134	0
orfid:52734|B3GNT6	Non-target	1152	0
orfid:4101|CTSS	Non-target	993	0
orfid:100066716|FNDC8	Non-target	972	0
orfid:1172|FNDC9	Non-target	672	0
orfid:1538|B3GNT2	Non-target	1191	0
orfid:14582|B3GNT3	Non-target	1116	0
orfid:70357|TSFM	Non-target	975	0
orfid:13738|FNDC5	Non-target	459	0
orfid:54836|FNDC7	Non-target	1500	0
orfid:100069215|B3GNT8	Non-target	1191	0
orfid:11564|ADRA2A	Non-target	1350	0
orfid:70652|ADRA2B	Non-target	1350	0
orfid:72030|ADRA2C	Non-target	1386	0
orfid:9479|TEX26	Non-target	867	0
orfid:14541|PWWP2B	Non-target	1539	0
orfid:71950|PWWP2A	Non-target	1680	0
orfid:2483|FGFR1	Non-target	2460	0
orfid:1952|TEX28	Non-target	1230	0
orfid:9243|TEX29	Non-target	453	0
orfid:8287|CDCA7	Non-target	1113	0
orfid:56416|LGALS17A	Non-target	324	0
orfid:8271|TBCCD1	Non-target	1671	0
orfid:12278|DAAM1	Non-target	3204	0
orfid:56872|DAAM2	Non-target	1674	0
orfid:14641|DAAM2	Non-target	396	0
orfid:5751|HLA-DRB1	Non-target	798	0
orfid:9890|HLA-DRB1	Non-target	798	0
orfid:56004|HLA-DRB1	Non-target	798	0
orfid:5203|HLA-DRB1	Non-target	798	0
orfid:13245|HLA-DRB1	Non-target	798	0
orfid:12002|PSRC1	Non-target	1089	0
orfid:5501|HLA-DRB4	Non-target	798	0
orfid:6668|HLA-DRB5	Non-target	798	0
orfid:52901|CCDC153	Non-target	372	0
orfid:13371|CCDC150	Non-target	735	0
orfid:7328|CCDC151	Non-target	1212	0
orfid:55691|CCDC151	Non-target	1785	0
orfid:4847|GUK1	Non-target	591	0
orfid:71432|CCDC157	Non-target	2103	0
orfid:70687|SGK494	Non-target	297	0
orfid:954|YIF1A	Non-target	879	0
orfid:9430|CCDC158	Non-target	675	0
orfid:7939|WRAP73	Non-target	1305	0
orfid:55298|WRAP73	Non-target	1380	0
orfid:437|CDCA8	Non-target	840	0
orfid:3242|CDCA8	Non-target	840	0
orfid:14264|DZIP3	Non-target	3624	0
orfid:100064159|SYT8	Non-target	1203	0
orfid:11419|SYT9	Non-target	1473	0
orfid:2229|SYT9	Non-target	957	0
orfid:10508|LRRC4C	Non-target	1908	0
orfid:100062357|LRRC4B	Non-target	2139	0
orfid:100010489|COG1	Non-target	2940	0
orfid:2750|MTCH2	Non-target	909	0
orfid:10404|MTCH1	Non-target	1089	0
orfid:3241|MTCH1	Non-target	924	0
orfid:100016105|RINL	Non-target	1356	0
orfid:12023|SYT1	Non-target	1266	0
orfid:52744|SYT2	Non-target	1257	0
orfid:2183|SYT3	Non-target	1770	0
orfid:1897|SYT4	Non-target	1275	0
orfid:11639|SYT5	Non-target	1158	0
orfid:11334|SYT6	Non-target	1275	0
orfid:56795|SYT7	Non-target	1209	0
orfid:13382|CXCL9	Non-target	375	0
orfid:40080645|RHO	Non-target	1044	0
orfid:5100|OBFC2B	Non-target	633	0
orfid:6684|ATP5O	Non-target	639	0
orfid:171|OBFC2A	Non-target	612	0
orfid:56821|MEP1A	Non-target	2238	0
orfid:12713|TASP1	Non-target	1260	0
orfid:8422|IHH	Non-target	879	0
orfid:14277|CNTF	Non-target	600	0
orfid:5135|FUBP3	Non-target	783	0
orfid:100010379|FUBP1	Non-target	1959	0
orfid:71612|COLQ	Non-target	1365	0
orfid:13259|SCHIP1	Non-target	732	0
orfid:9862|SPZ1	Non-target	1290	0
orfid:14191|CEP104	Non-target	732	0
orfid:9136|FAM189A2	Non-target	528	0
orfid:53789|FAM189A2	Non-target	1350	0
orfid:56942|FAM189A1	Non-target	849	0
orfid:859|CTBP1-AS1	Non-target	273	0
orfid:56517|CTBP1-AS1	Non-target	558	0
orfid:54337|CNKSR2	Non-target	3102	0
orfid:7750|MARCO	Non-target	1560	0
orfid:100005458|SAP30	Non-target	660	0
orfid:3029|NBL1	Non-target	540	0
orfid:9730|TCP11L2	Non-target	1557	0
orfid:100066418|ATP8B4	Non-target	3576	0
orfid:12562|VPRBP	Non-target	3174	0
orfid:100068746|NES	Non-target	4863	0
orfid:6920|CCZ1B	Non-target	1446	0
orfid:6335|PALMD	Non-target	1653	0
orfid:100002053|HSFX1	Non-target	1269	0
orfid:5528|ATP5E	Non-target	153	0
orfid:54304|ANGPT2	Non-target	1488	0
orfid:3133|ATP5D	Non-target	504	0
orfid:40080756|ANGPT4	Non-target	1509	0
orfid:1654|N4BP2L1	Non-target	519	0
orfid:2271|PALM2	Non-target	1137	0
orfid:71833|OXT	Non-target	375	0
orfid:70783|DUPD1	Non-target	660	0
orfid:54860|C1orf53	Non-target	435	0
orfid:2200|C1orf52	Non-target	546	0
orfid:9517|C1orf51	Non-target	1155	0
orfid:3753|C1orf50	Non-target	597	0
orfid:3248|C1orf56	Non-target	1023	0
orfid:12941|C1orf54	Non-target	393	0
orfid:978|MAGEA2B	Non-target	942	0
orfid:3028|MARC1	Non-target	1011	0
orfid:507|MARC2	Non-target	1005	0
orfid:9572|ICMT	Non-target	852	0
orfid:14829|FDCSP	Non-target	255	0
orfid:3651|RGP1	Non-target	1173	0
orfid:14998|FCF1	Non-target	327	0
orfid:53068|ATP6V0A4	Non-target	2520	0
orfid:70102|ATP6V0A4	Non-target	2520	0
orfid:9692|ATP6V0A1	Non-target	2511	0
orfid:14553|ATP6V0A2	Non-target	2568	0
orfid:10585|TBC1D1	Non-target	3504	0
orfid:14795|GPR97	Non-target	1647	0
orfid:9253|GUCA1A	Non-target	603	0
orfid:52644|GUCA1C	Non-target	627	0
orfid:100066366|GUCA1B	Non-target	600	0
orfid:100064207|KRT75	Non-target	1653	0
orfid:100063986|KRT74	Non-target	1587	0
orfid:56417|KRT77	Non-target	1734	0
orfid:100068229|KRT76	Non-target	1914	0
orfid:52718|KRT71	Non-target	1569	0
orfid:52881|KRT73	Non-target	1143	0
orfid:70695|C17orf109	Non-target	231	0
orfid:71931|GPR148	Non-target	1041	0
orfid:71412|C17orf104	Non-target	1866	0
orfid:55071|C17orf104	Non-target	1866	0
orfid:14270|ATM	Non-target	336	0
orfid:14734|ATM	Non-target	393	0
orfid:72018|C17orf102	Non-target	501	0
orfid:100014573|KRT78	Non-target	1560	0
orfid:9097|C17orf101	Non-target	165	0
orfid:12539|C17orf101	Non-target	993	0
orfid:12294|SMPD4	Non-target	2205	0
orfid:1636|ADAM32	Non-target	2361	0
orfid:1574|ADAM32	Non-target	2361	0
orfid:56687|ADAM33	Non-target	2076	0
orfid:14823|ADAM33	Non-target	255	0
orfid:53458|SMPD3	Non-target	1965	0
orfid:3603|SMPD2	Non-target	1269	0
orfid:55128|BRIP1	Non-target	3747	0
orfid:56269|PDE11A	Non-target	2802	0
orfid:1548|DNAJC5B	Non-target	597	0
orfid:11209|ITGBL1	Non-target	1482	0
orfid:5895|PHOX2B	Non-target	942	0
orfid:56216|ZNF571	Non-target	1827	0
orfid:55328|ATP5A1	Non-target	1659	0
orfid:5991|ATP5A1	Non-target	1659	0
orfid:2986|ATP5A1	Non-target	1659	0
orfid:12873|HFE2	Non-target	600	0
orfid:71738|LINC00346	Non-target	492	0
orfid:56348|DUOX1	Non-target	4653	0
orfid:70126|DUOX1	Non-target	4653	0
orfid:414|TTC28	Non-target	3762	0
orfid:1706|TTC29	Non-target	957	0
orfid:5314|LINC00341	Non-target	570	0
orfid:14817|TTC25	Non-target	876	0
orfid:14327|TTC25	Non-target	1995	0
orfid:9132|TTC26	Non-target	813	0
orfid:54516|TTC26	Non-target	1662	0
orfid:100062384|DOT1L	Non-target	4611	0
orfid:14411|FUNDC2P2	Non-target	453	0
orfid:52961|PATL1	Non-target	1881	0
orfid:4395|CARS	Non-target	2244	0
orfid:100062568|APOL5	Non-target	1299	0
orfid:13690|PODXL2	Non-target	1815	0
orfid:5917|PODXL2	Non-target	1587	0
orfid:53106|U2SURP	Non-target	1860	0
orfid:70453|IL6R	Non-target	1095	0
orfid:55007|IL6R	Non-target	1404	0
orfid:55009|IL6R	Non-target	1404	0
orfid:55854|CHRNA4	Non-target	1881	0
orfid:71596|NPY2R	Non-target	1143	0
orfid:7819|ENO3	Non-target	1302	0
orfid:5333|MGC16025	Non-target	201	0
orfid:11125|CELF6	Non-target	1104	0
orfid:70953|SYCP3	Non-target	708	0
orfid:70262|TAOK2	Non-target	3705	0
orfid:54414|SYCP1	Non-target	2928	0
orfid:100016034|CNOT6L	Non-target	1665	0
orfid:56467|TPTE2	Non-target	1233	0
orfid:12227|LLGL2	Non-target	3060	0
orfid:72083|IGF2-AS1	Non-target	504	0
orfid:53143|LLGL1	Non-target	3192	0
orfid:11514|ACOX2	Non-target	2043	0
orfid:450|SLC22A17	Non-target	1614	0
orfid:54560|SLC22A14	Non-target	1782	0
orfid:54928|SLC22A14	Non-target	1782	0
orfid:1228|SLC22A15	Non-target	1605	0
orfid:11892|SLC22A12	Non-target	1659	0
orfid:13200|SLC22A13	Non-target	1404	0
orfid:100064208|SLC22A10	Non-target	1623	0
orfid:3973|FAM127B	Non-target	339	0
orfid:8826|DPH5	Non-target	138	0
orfid:14331|FAM82A2	Non-target	1410	0
orfid:8550|NSMCE1	Non-target	768	0
orfid:9550|CELF5	Non-target	1455	0
orfid:10334|CELF5	Non-target	1206	0
orfid:13612|MAGEA6	Non-target	942	0
orfid:10895|CFD	Non-target	759	0
orfid:14010|GAST	Non-target	303	0
orfid:7010|PFDN1	Non-target	366	0
orfid:1682|PTK2	Non-target	2040	0
orfid:71302|PTK7	Non-target	3210	0
orfid:55569|PTK6	Non-target	1353	0
orfid:11630|RABGAP1	Non-target	2991	0
orfid:10983|SRRD	Non-target	996	0
orfid:8110|ABHD16A	Non-target	1674	0
orfid:13783|SERGEF	Non-target	1374	0
orfid:5923|ITGB3BP	Non-target	531	0
orfid:7497|ITGB3BP	Non-target	411	0
orfid:71216|DAGLB	Non-target	2016	0
orfid:71786|RCSD1	Non-target	1248	0
orfid:5898|MCL1	Non-target	1050	0
orfid:13322|IGLV2-14	Non-target	690	0
orfid:12636|IGLV2-14	Non-target	699	0
orfid:10420|SORBS1	Non-target	1884	0
orfid:14830|PFDN5	Non-target	462	0
orfid:9108|SORBS3	Non-target	987	0
orfid:55625|SORBS3	Non-target	2013	0
orfid:6982|SORBS2	Non-target	1935	0
orfid:12716|ODC1	Non-target	1383	0
orfid:100069205|LRRC14B	Non-target	1542	0
orfid:10769|SCARA3	Non-target	1398	0
orfid:13996|IL18RAP	Non-target	1797	0
orfid:12755|SCARA5	Non-target	1200	0
orfid:54133|ATG16L1	Non-target	1569	0
orfid:70826|ATG16L2	Non-target	1857	0
orfid:12300|C3orf33	Non-target	882	0
orfid:13695|C3orf32	Non-target	906	0
orfid:54792|C3orf30	Non-target	1608	0
orfid:6928|C3orf37	Non-target	1062	0
orfid:6826|C3orf37	Non-target	1062	0
orfid:52948|C3orf36	Non-target	495	0
orfid:70097|C3orf36	Non-target	495	0
orfid:55027|C3orf35	Non-target	357	0
orfid:251|ARHGDIA	Non-target	612	0
orfid:7696|USH1C	Non-target	1599	0
orfid:5994|NANS	Non-target	1077	0
orfid:1444|C3orf38	Non-target	981	0
orfid:52785|USH1G	Non-target	1383	0
orfid:100064000|MATN1	Non-target	1488	0
orfid:55666|MATN3	Non-target	1458	0
orfid:100064182|CGB7	Non-target	495	0
orfid:56790|MATN4	Non-target	1743	0
orfid:55673|MATN4	Non-target	1620	0
orfid:53063|DAZ3	Non-target	1314	0
orfid:4045|ENDOG	Non-target	891	0
orfid:55212|STIL	Non-target	3861	0
orfid:100069058|TANC2	Non-target	5970	0
orfid:663|CES1	Non-target	1698	0
orfid:5912|C15orf63	Non-target	387	0
orfid:71176|CES3	Non-target	1704	0
orfid:100011216|CES2	Non-target	1869	0
orfid:54355|EBF3	Non-target	1653	0
orfid:100003030|KBTBD12	Non-target	1425	0
orfid:11274|ADORA3	Non-target	624	0
orfid:9310|ADORA3	Non-target	954	0
orfid:5835|KBTBD10	Non-target	1818	0
orfid:55788|FFAR2	Non-target	990	0
orfid:70019|UCP1	Non-target	918	0
orfid:52669|UCP1	Non-target	921	0
orfid:6954|UCP2	Non-target	927	0
orfid:2794|HBA2	Non-target	426	0
orfid:3853|BDH2	Non-target	735	0
orfid:12216|ENDOV	Non-target	792	0
orfid:13687|MDP1	Non-target	528	0
orfid:55816|PPYR1	Non-target	1125	0
orfid:3178|DDX23	Non-target	2460	0
orfid:6073|DDX21	Non-target	2145	0
orfid:4488|DDX21	Non-target	2349	0
orfid:11363|IGDCC3	Non-target	2442	0
orfid:54393|DDX27	Non-target	2388	0
orfid:53160|DDX27	Non-target	2388	0
orfid:7095|DDX27	Non-target	2295	0
orfid:100069851|ZNF157	Non-target	1518	0
orfid:100064152|ZNF154	Non-target	1311	0
orfid:54512|ZNF155	Non-target	1614	0
orfid:3520|GULP1	Non-target	501	0
orfid:100016080|IGDCC4	Non-target	3750	0
orfid:12689|DDX28	Non-target	1620	0
orfid:13745|UNC13D	Non-target	3270	0
orfid:6440|TSNAX	Non-target	870	0
orfid:11883|RPL32P3	Non-target	99	0
orfid:10461|ZNF92	Non-target	1758	0
orfid:2298|ZNF92	Non-target	1551	0
ERCC-00078|ERCC-00078	Non-target	993	0
ERCC-00077|ERCC-00077	Non-target	273	0
ERCC-00076|ERCC-00076	Non-target	642	0
ERCC-00075|ERCC-00075	Non-target	1023	0
ERCC-00074|ERCC-00074	Non-target	522	0
ERCC-00073|ERCC-00073	Non-target	603	0
orfid:8128|ZNF99	Non-target	714	0
ERCC-00071|ERCC-00071	Non-target	642	0
orfid:7052|ZNF689	Non-target	1500	0
orfid:7809|FLVCR2	Non-target	1578	0
orfid:11459|FLVCR1	Non-target	1665	0
orfid:100066403|FKBP15	Non-target	3657	0
orfid:52898|RAET1E	Non-target	789	0
orfid:6225|UBE2J1	Non-target	954	0
orfid:71927|UBE2J2	Non-target	777	0
orfid:53619|UBE2J2	Non-target	777	0
orfid:472|RAB3IP	Non-target	762	0
orfid:10906|RAB3IP	Non-target	945	0
orfid:10281|TBX21	Non-target	1605	0
orfid:8913|FAM3A	Non-target	210	0
orfid:5394|FAM3A	Non-target	690	0
orfid:11748|C12orf10	Non-target	1128	0
orfid:8091|C12orf10	Non-target	663	0
orfid:54835|FBXO11	Non-target	2529	0
orfid:70087|FBXO16	Non-target	876	0
orfid:627|FBXO17	Non-target	834	0
orfid:12577|C20orf11	Non-target	684	0
orfid:2224|FBXO15	Non-target	1302	0
orfid:100010957|PCK1	Non-target	1866	0
orfid:56300|AFF1	Non-target	3633	0
orfid:5618|GGPS1	Non-target	900	0
orfid:72063|SFTA2	Non-target	234	0
orfid:13820|GDNF	Non-target	633	0
orfid:14826|NACA2	Non-target	645	0
orfid:13662|C9orf169	Non-target	432	0
orfid:100014384|CNGB1	Non-target	3753	0
orfid:1306|TRUB1	Non-target	1047	0
orfid:7449|TRUB2	Non-target	993	0
orfid:56029|FAM153C	Non-target	432	0
[truncated: 18,562 more rows]

[truncated: 6 more sheets: Supp.Fig.2i, Supp.Fig.3a, Supp.Fig.3b, Supp.Fig.4b, Supp.Fig4c-k&m, Supp.Fig.4l]
