# Supplementary material for: ORF Capture-Seq as a versatile method for targeted identification of full-length isoforms
Source: Nat Commun. 2020 May 11;11:2326. doi: 10.1038/s41467-020-16174-z (PMC7214433; doi:10.1038/s41467-020-16174-z)
Supplement: Supplementary file 16 — Source Data [file 41467_2020_16174_MOESM16_ESM.zip › 207625_3_data_set_4539466_q8fp59.xlsx]

## Sheet: Fig.1b
ORF Capture-Seq as a versatile method for targeted identification of full-length isoforms
Sheynkman et al., 2020
Figure 1b
GENCODE gene ID	Replicate	Average transcript length	TPM		TPM=transcripts per million
ENSG00000000003.13	rep1	2159.18	8.49		Note - average transcript length computed as average of GENCODE-annotated transcripts (v29)
ENSG00000000005.5	rep1	1339	0.15
ENSG00000000419.11	rep1	1080.77	65.9
ENSG00000000457.12	rep1	4018.17	3.66
ENSG00000000460.15	rep1	3643.09	0.95
ENSG00000000938.11	rep1	2200.21	4.51
ENSG00000000971.14	rep1	3339.33	7.5
ENSG00000001036.12	rep1	1949.41	28.91
ENSG00000001084.9	rep1	3738.61	11.52
ENSG00000001167.13	rep1	3726.03	3.81
ENSG00000001460.16	rep1	2555.42	26.04
ENSG00000001461.15	rep1	4853.34	38.95
ENSG00000001497.15	rep1	2283.49	26.82
ENSG00000001561.6	rep1	4651	31.63
ENSG00000001617.10	rep1	3212	0.15
ENSG00000001626.13	rep1	3187.45	0.88
ENSG00000001629.8	rep1	6081	10.5
ENSG00000001630.14	rep1	3185.46	46.08
ENSG00000001631.13	rep1	2508.11	23.13
ENSG00000002016.15	rep1	2473.58	2.83
ENSG00000002079.11	rep1	1366.43	0
ENSG00000002330.12	rep1	935.73	323.39
ENSG00000002549.11	rep1	1756.13	48.07
ENSG00000002586.16	rep1	1080.94	36.82
ENSG00000002587.8	rep1	5679.52	4.79
ENSG00000002726.18	rep1	2121.89	0
ENSG00000002745.11	rep1	3147	1.11
ENSG00000002746.13	rep1	8188.87	7.94
ENSG00000002822.14	rep1	1595	39.44
ENSG00000002834.16	rep1	3998.76	33.05
ENSG00000002919.13	rep1	2334.8	22.23
ENSG00000002933.6	rep1	1069.42	6.29
ENSG00000003056.6	rep1	2432.29	76.86
ENSG00000003096.12	rep1	3199.18	4.87
ENSG00000003137.7	rep1	3878.38	11.4
ENSG00000003147.16	rep1	1840.96	62.69
ENSG00000003249.12	rep1	2076.47	73.39
ENSG00000003393.13	rep1	5916.59	10.35
ENSG00000003400.13	rep1	2067.58	1.45
ENSG00000003402.18	rep1	1868.38	20.43
ENSG00000003436.13	rep1	1399.77	3.7
ENSG00000003509.14	rep1	1984.03	13.71
ENSG00000003756.15	rep1	2483.61	58.55
ENSG00000003987.12	rep1	3773.62	15.28
ENSG00000003989.15	rep1	7557.25	0.47
ENSG00000004059.9	rep1	1108.71	576.87
ENSG00000004139.12	rep1	6036.69	3.1
ENSG00000004142.10	rep1	2121	103.7
ENSG00000004399.11	rep1	1700.66	26.87
ENSG00000004455.15	rep1	1323.84	63.52
ENSG00000004468.11	rep1	4518.3	0.46
ENSG00000004478.7	rep1	3648.1	64.61
ENSG00000004487.14	rep1	2115.61	19.29
ENSG00000004534.13	rep1	2460.19	55.98
ENSG00000004660.13	rep1	3485.17	51.11
ENSG00000004700.14	rep1	3673.82	6.39
ENSG00000004766.14	rep1	3676.11	23.37
ENSG00000004776.10	rep1	1437.26	27.18
ENSG00000004777.17	rep1	3501.63	11.43
ENSG00000004779.8	rep1	717.98	390.18
ENSG00000004799.7	rep1	3443.96	12.93
ENSG00000004809.12	rep1	1021	0.21
ENSG00000004838.12	rep1	1386.28	5.42
ENSG00000004846.15	rep1	2554	0
ENSG00000004848.6	rep1	2876	2.45
ENSG00000004864.12	rep1	3136	9.95
ENSG00000004866.17	rep1	2076.73	15.74
ENSG00000004897.10	rep1	4104.72	13.87
ENSG00000004939.12	rep1	2175.67	0
ENSG00000004948.12	rep1	3626	0.05
ENSG00000004961.13	rep1	1835.08	34.8
ENSG00000004975.10	rep1	2322.83	19.32
ENSG00000005001.8	rep1	1037	0.41
ENSG00000005007.11	rep1	3277.49	6.95
ENSG00000005020.11	rep1	3998	18.01
ENSG00000005022.5	rep1	1237.42	590.04
ENSG00000005059.14	rep1	2278	6.46
ENSG00000005073.5	rep1	2216	0
ENSG00000005075.14	rep1	922.54	37.69
ENSG00000005100.11	rep1	5618	4.09
ENSG00000005102.11	rep1	1798.5	0
ENSG00000005108.14	rep1	10583	1.78
ENSG00000005156.10	rep1	5679.36	4.74
ENSG00000005175.8	rep1	2762.79	17.38
ENSG00000005187.10	rep1	1093.47	0
ENSG00000005189.18	rep1	1966.58	2.71
ENSG00000005194.13	rep1	1905.75	74.02
ENSG00000005206.15	rep1	2669.77	23
ENSG00000005238.18	rep1	2828.86	14.31
ENSG00000005243.8	rep1	747.12	3.07
ENSG00000005249.11	rep1	3676.9	41.27
ENSG00000005302.16	rep1	1792.58	38.22
ENSG00000005339.11	rep1	8227.73	3.12
ENSG00000005379.14	rep1	1895.28	70.64
ENSG00000005381.7	rep1	3215	0.57
ENSG00000005421.7	rep1	850.96	0.55
ENSG00000005436.12	rep1	1472.54	20.57
ENSG00000005448.15	rep1	1081.06	49.21
ENSG00000005469.10	rep1	1887.11	12.13
ENSG00000005471.14	rep1	3923	0.21
ENSG00000005483.18	rep1	2399.82	43.36
ENSG00000005486.15	rep1	1584.5	508.2
ENSG00000005513.9	rep1	3081.2	23.04
ENSG00000005700.13	rep1	3915.57	17.38
ENSG00000005801.15	rep1	2342.9	9.64
ENSG00000005810.16	rep1	2910.81	85.74
ENSG00000005812.9	rep1	3481.74	23.68
ENSG00000005844.16	rep1	2471.94	0.69
ENSG00000005882.10	rep1	1973.69	111.9
ENSG00000005884.16	rep1	3861.73	6.95
ENSG00000005889.14	rep1	6873.96	2.05
ENSG00000005893.14	rep1	2736.77	140.62
ENSG00000005961.16	rep1	2408.36	1.78
ENSG00000005981.11	rep1	3825	0.38
ENSG00000006007.10	rep1	2065.73	113.35
ENSG00000006015.16	rep1	871.93	331.6
ENSG00000006016.9	rep1	999.09	4.9
ENSG00000006025.10	rep1	3317.69	7.16
ENSG00000006042.10	rep1	1648.74	90.67
ENSG00000006047.11	rep1	1836.08	1.08
ENSG00000006059.3	rep1	1287	0
ENSG00000006062.12	rep1	3545.24	3.42
ENSG00000006071.10	rep1	1726.09	27.45
ENSG00000006116.3	rep1	3088	92.22
ENSG00000006118.13	rep1	2826.57	52.17
ENSG00000006125.15	rep1	5587.78	52.26
ENSG00000006128.10	rep1	1162.85	87.77
ENSG00000006194.9	rep1	2673.25	11.39
ENSG00000006210.6	rep1	3324.91	75.6
ENSG00000006282.18	rep1	2258.61	33.76
ENSG00000006283.16	rep1	6847.47	5.15
ENSG00000006327.12	rep1	873.66	5.83
ENSG00000006377.10	rep1	2272.33	3.2
ENSG00000006432.14	rep1	10453.5	5.09
ENSG00000006451.6	rep1	2880	32.24
ENSG00000006453.12	rep1	3622	0.23
ENSG00000006459.9	rep1	8415.73	1.9
ENSG00000006468.12	rep1	4647.05	17.97
ENSG00000006530.14	rep1	3514.81	36.63
ENSG00000006534.14	rep1	2786	1.27
ENSG00000006555.9	rep1	2691.27	0.69
ENSG00000006576.15	rep1	4272.73	7.96
ENSG00000006606.7	rep1	614.5	0
ENSG00000006607.12	rep1	3894.63	12.68
ENSG00000006611.14	rep1	1064.18	28.72
ENSG00000006625.16	rep1	1117.34	149.21
ENSG00000006634.6	rep1	2222.57	4.38
ENSG00000006638.10	rep1	1592.23	1.52
ENSG00000006652.12	rep1	2171.02	37.6
ENSG00000006659.11	rep1	672	0
ENSG00000006695.9	rep1	2228.31	8.03
ENSG00000006704.9	rep1	1641.68	9.09
ENSG00000006712.13	rep1	2066	33.55
ENSG00000006715.14	rep1	3941.19	39.46
ENSG00000006740.15	rep1	4219.16	25.67
ENSG00000006744.17	rep1	2484.89	35.34
ENSG00000006747.13	rep1	2858.3	1.41
ENSG00000006756.14	rep1	2760.9	2.01
ENSG00000006757.10	rep1	1688.13	17.68
ENSG00000006788.11	rep1	5916	0.03
ENSG00000006831.9	rep1	4018	21.38
ENSG00000006837.10	rep1	750.58	15.66
ENSG00000007001.11	rep1	1944.31	1.37
ENSG00000007038.9	rep1	587.02	3.76
ENSG00000007047.13	rep1	1658.87	22.17
ENSG00000007062.10	rep1	3536.62	3.48
ENSG00000007080.9	rep1	957.57	412.61
ENSG00000007129.16	rep1	1691	0.87
ENSG00000007168.11	rep1	5314.51	102.61
ENSG00000007171.15	rep1	4176	3.64
ENSG00000007174.16	rep1	1983.92	11.61
ENSG00000007202.13	rep1	3232.58	10.49
ENSG00000007216.13	rep1	2153.57	0
ENSG00000007237.17	rep1	7830.67	63.85
ENSG00000007255.9	rep1	736.94	62.56
ENSG00000007264.12	rep1	1778.76	44.58
ENSG00000007306.13	rep1	1197.75	0
ENSG00000007312.11	rep1	1159	1.06
ENSG00000007314.10	rep1	4188.5	0
ENSG00000007341.17	rep1	1236.08	17.58
ENSG00000007350.15	rep1	1059.5	0
ENSG00000007372.19	rep1	1952.67	5.82
ENSG00000007376.6	rep1	1827.68	37.04
ENSG00000007384.14	rep1	2016.25	2.28
ENSG00000007392.15	rep1	1529.15	107.89
ENSG00000007402.10	rep1	2944.12	2.78
ENSG00000007516.12	rep1	4263.28	19.18
ENSG00000007520.3	rep1	1243	25.15
ENSG00000007541.13	rep1	2302.38	54.04
ENSG00000007545.14	rep1	7671	3.15
ENSG00000007866.17	rep1	2729	0.56
ENSG00000007908.14	rep1	3389	0.1
ENSG00000007923.14	rep1	3204.91	29.61
ENSG00000007933.11	rep1	2087	0.34
ENSG00000007944.13	rep1	2623.2	6.59
ENSG00000007952.16	rep1	1607.4	0
ENSG00000007968.6	rep1	2870.5	0
ENSG00000008018.8	rep1	932.62	194.53
ENSG00000008056.11	rep1	3187.23	56.35
ENSG00000008083.12	rep1	5629.69	3.12
ENSG00000008086.9	rep1	12533	7.67
ENSG00000008118.8	rep1	2445.56	52.73
ENSG00000008128.21	rep1	1283.95	7.75
ENSG00000008130.14	rep1	3037.12	10.8
ENSG00000008196.11	rep1	5773	0.05
ENSG00000008197.4	rep1	1711	0.21
ENSG00000008226.18	rep1	4445.36	0.11
ENSG00000008256.14	rep1	4379	16.28
ENSG00000008277.13	rep1	8473.94	17.87
ENSG00000008282.6	rep1	2118.48	77.39
ENSG00000008283.14	rep1	2865.93	51.78
ENSG00000008294.19	rep1	5914.57	35.58
ENSG00000008300.13	rep1	4356.14	7.17
ENSG00000008311.13	rep1	2082.18	9.2
ENSG00000008323.14	rep1	1484.44	0
ENSG00000008324.9	rep1	819.19	144.53
ENSG00000008382.14	rep1	1584.52	5.75
ENSG00000008394.11	rep1	894.46	46.24
ENSG00000008405.10	rep1	2702.81	14.75
ENSG00000008438.4	rep1	720	0
ENSG00000008441.15	rep1	4011.04	8.97
ENSG00000008513.13	rep1	5617.04	4.65
ENSG00000008516.15	rep1	3554	0.05
ENSG00000008517.15	rep1	745.13	34.98
ENSG00000008710.16	rep1	2451.06	88.47
ENSG00000008735.13	rep1	3651.67	32.45
ENSG00000008838.16	rep1	1694.8	45.12
ENSG00000008853.15	rep1	4984.16	23.77
ENSG00000008869.10	rep1	6905	5.9
ENSG00000008952.15	rep1	6484.82	49.03
ENSG00000008988.8	rep1	728.96	176.99
ENSG00000009307.14	rep1	3478.85	171.09
ENSG00000009335.16	rep1	5081.55	13.86
ENSG00000009413.14	rep1	3811.09	5.43
ENSG00000009694.12	rep1	12875	1.36
ENSG00000009709.10	rep1	5538	0.49
ENSG00000009724.15	rep1	2439	0.21
ENSG00000009765.13	rep1	2567.11	0
ENSG00000009780.14	rep1	3443.9	9.16
ENSG00000009790.13	rep1	2436.2	0.22
ENSG00000009830.10	rep1	4567.38	5.73
ENSG00000009844.14	rep1	2223.22	82.22
ENSG00000009950.14	rep1	2307.12	12.2
ENSG00000009954.9	rep1	6020.78	4.11
ENSG00000010017.12	rep1	2830.95	29.4
ENSG00000010030.12	rep1	1514.4	1.74
ENSG00000010072.14	rep1	2650.72	5.39
ENSG00000010165.18	rep1	2531.59	15.55
ENSG00000010219.12	rep1	799.45	47.26
ENSG00000010244.15	rep1	3070.14	50.82
ENSG00000010256.9	rep1	1038.98	1028.87
ENSG00000010270.12	rep1	1558.88	126.27
ENSG00000010278.10	rep1	1168	288.21
ENSG00000010282.13	rep1	1268.67	76.85
ENSG00000010292.11	rep1	3982.17	3.68
ENSG00000010295.18	rep1	1989.62	27.15
ENSG00000010310.7	rep1	3153.23	1.32
ENSG00000010318.18	rep1	1031.65	9.94
ENSG00000010319.5	rep1	4899	3.88
ENSG00000010322.14	rep1	4513.33	43.09
ENSG00000010327.9	rep1	3079.37	2.65
ENSG00000010361.12	rep1	1387.93	51.03
ENSG00000010379.14	rep1	2015.18	4.82
ENSG00000010404.16	rep1	7165.52	250.57
ENSG00000010438.15	rep1	798.53	94.1
ENSG00000010539.10	rep1	2974.37	4.21
ENSG00000010610.8	rep1	3114	1.87
ENSG00000010626.13	rep1	1281.37	19.02
ENSG00000010671.14	rep1	1578.22	0.71
ENSG00000010704.17	rep1	1883.49	1.62
ENSG00000010803.15	rep1	2955.46	9.72
ENSG00000010810.16	rep1	1482.33	54.57
ENSG00000010818.7	rep1	9524	15.31
ENSG00000010932.14	rep1	2003	0.09
ENSG00000011007.11	rep1	4519.39	8.51
ENSG00000011009.9	rep1	1372.95	81.69
ENSG00000011021.20	rep1	5419.32	17.51
ENSG00000011028.12	rep1	3563.09	2.3
ENSG00000011052.20	rep1	1001.34	17.71
ENSG00000011083.7	rep1	3430.13	21.95
ENSG00000011105.10	rep1	3801.8	4.41
ENSG00000011114.13	rep1	5425.81	2.43
ENSG00000011132.10	rep1	1403.59	15.85
ENSG00000011143.15	rep1	1395.12	10.19
ENSG00000011198.6	rep1	1404.43	7.78
ENSG00000011201.9	rep1	6314	1.87
ENSG00000011243.16	rep1	1810.19	16.33
ENSG00000011258.14	rep1	4824.85	1.69
ENSG00000011260.12	rep1	1785.75	55.31
ENSG00000011275.17	rep1	5390.96	9.63
ENSG00000011295.14	rep1	2602.03	49.78
ENSG00000011304.15	rep1	2552.35	9.87
ENSG00000011332.18	rep1	1596.86	39.84
ENSG00000011347.8	rep1	4819.57	22.32
ENSG00000011376.8	rep1	4302.54	6.26
ENSG00000011405.12	rep1	8227	5.44
ENSG00000011422.10	rep1	1168.8	8.52
ENSG00000011426.9	rep1	2494.96	111.35
ENSG00000011451.16	rep1	3756.92	5.21
ENSG00000011454.15	rep1	3937.83	11.42
ENSG00000011465.15	rep1	2105.01	52.48
ENSG00000011478.10	rep1	2310	1.2
ENSG00000011485.13	rep1	2095.43	79.71
ENSG00000011523.12	rep1	5720.13	14.93
ENSG00000011566.13	rep1	3957.91	12.18
ENSG00000011590.12	rep1	1212.67	0
ENSG00000011600.10	rep1	566.7	8.12
ENSG00000011638.9	rep1	1702.96	3
ENSG00000011677.11	rep1	3712	7.08
ENSG00000012048.18	rep1	2199.18	1.98
ENSG00000012061.14	rep1	1134.26	101.94
ENSG00000012124.13	rep1	1705.59	16.92
ENSG00000012171.16	rep1	2491.33	149.58
ENSG00000012174.10	rep1	4429.21	7.37
ENSG00000012211.11	rep1	2092.96	0.92
ENSG00000012223.11	rep1	2491.68	0.82
ENSG00000012232.7	rep1	6562.44	12.3
ENSG00000012504.12	rep1	2884	0.06
ENSG00000012660.12	rep1	2809.81	58.15
ENSG00000012779.9	rep1	2506	1.36
ENSG00000012817.14	rep1	5331.99	10.48
ENSG00000012822.14	rep1	2316.56	77.5
ENSG00000012963.12	rep1	3694	26.87
ENSG00000012983.10	rep1	3064.46	26.98
ENSG00000013016.13	rep1	4636	54.53
ENSG00000013275.6	rep1	1525.12	111.08
ENSG00000013288.7	rep1	5138.32	11.62
ENSG00000013293.5	rep1	10103	6.19
ENSG00000013297.9	rep1	1850.82	148.94
ENSG00000013306.14	rep1	1476.97	69.55
ENSG00000013364.17	rep1	2618.74	17.88
ENSG00000013374.14	rep1	2648.73	26.41
ENSG00000013375.14	rep1	3602.7	12.35
ENSG00000013392.7	rep1	3744	12.89
ENSG00000013441.14	rep1	1739.48	150.07
ENSG00000013503.8	rep1	4118	3.46
ENSG00000013523.8	rep1	4268.2	11.99
ENSG00000013561.16	rep1	2303.34	76.21
ENSG00000013563.12	rep1	2187.91	11.68
ENSG00000013573.15	rep1	1708.33	2.99
ENSG00000013583.7	rep1	1173	54.02
ENSG00000013588.5	rep1	3362.9	0.15
ENSG00000013619.12	rep1	3343.97	4.68
ENSG00000013725.13	rep1	3252	0.66
ENSG00000013810.17	rep1	1493.18	2.91
ENSG00000014123.9	rep1	4224	11.66
ENSG00000014138.7	rep1	2220	4.31
ENSG00000014164.6	rep1	3280	11.38
ENSG00000014216.14	rep1	2827.31	44.97
ENSG00000014257.14	rep1	3125	0.05
ENSG00000014641.16	rep1	1234.22	2700.59
ENSG00000014824.12	rep1	4042.92	59.66
ENSG00000014914.18	rep1	2133.7	4.51
ENSG00000014919.11	rep1	2643.11	18.33
ENSG00000015133.17	rep1	3414.51	2.84
ENSG00000015153.13	rep1	2532.18	25.37
ENSG00000015171.17	rep1	3892.69	43.04
ENSG00000015285.9	rep1	1294.5	1.67
ENSG00000015413.8	rep1	1105.22	0
ENSG00000015475.17	rep1	1195.27	142.45
ENSG00000015479.16	rep1	2537.23	390.38
ENSG00000015520.13	rep1	4826	0.03
ENSG00000015532.8	rep1	3340.85	5.63
ENSG00000015568.11	rep1	6652.45	11.04
ENSG00000015592.15	rep1	1334.89	859.46
ENSG00000015676.16	rep1	3387.92	103.21
ENSG00000016082.13	rep1	1550.67	0
ENSG00000016391.9	rep1	5734.45	2.84
ENSG00000016402.11	rep1	2783.99	1.75
ENSG00000016490.14	rep1	3214	0
ENSG00000016602.9	rep1	3211	4.59
ENSG00000016864.15	rep1	1385.51	69.62
ENSG00000017260.18	rep1	2929.13	75.08
ENSG00000017427.14	rep1	5886.39	0.99
ENSG00000017483.13	rep1	1669.44	33.98
ENSG00000017797.10	rep1	4231.4	19.11
ENSG00000018189.11	rep1	4079.5	74.4
ENSG00000018236.13	rep1	5289.31	62.72
ENSG00000018280.15	rep1	3202.76	0.72
ENSG00000018408.13	rep1	4706.14	4.46
ENSG00000018510.11	rep1	7200.48	7.14
ENSG00000018607.6	rep1	1774	0
ENSG00000018610.12	rep1	2206.39	7.81
ENSG00000018625.13	rep1	4636.02	46.09
ENSG00000018699.10	rep1	2876	3.67
ENSG00000018869.15	rep1	1221.28	8.53
ENSG00000019102.10	rep1	1169.5	0
ENSG00000019144.15	rep1	2258.93	74.65
ENSG00000019169.10	rep1	1838	1.57
ENSG00000019186.8	rep1	1225.27	1.31
ENSG00000019485.11	rep1	4917.24	5.23
ENSG00000019505.6	rep1	5144	41.03
ENSG00000019549.7	rep1	2099	1.92
ENSG00000019582.13	rep1	1335.91	145.82
ENSG00000019991.14	rep1	1455.23	0.78
ENSG00000019995.6	rep1	5695	6.68
ENSG00000020129.14	rep1	3436.37	427.77
ENSG00000020181.16	rep1	6270	0.92
ENSG00000020219.9	rep1	1674	0
ENSG00000020256.18	rep1	3031.13	6.76
ENSG00000020426.9	rep1	1019.09	37.07
ENSG00000020577.12	rep1	6532.24	4.06
ENSG00000020633.17	rep1	2629	0.06
ENSG00000020922.11	rep1	4456.98	3.61
ENSG00000021300.12	rep1	1992.21	676.1
ENSG00000021355.11	rep1	2362.24	7.87
ENSG00000021461.15	rep1	1131.06	0
ENSG00000021488.11	rep1	1573.58	0.47
ENSG00000021574.10	rep1	5116.54	10.15
ENSG00000021645.16	rep1	4651.3	23.98
ENSG00000021762.18	rep1	3056.03	6.37
ENSG00000021776.9	rep1	9003.98	3.34
ENSG00000021826.13	rep1	4770	0.77
ENSG00000021852.11	rep1	1367.17	0
ENSG00000022267.15	rep1	2297.04	152.84
ENSG00000022277.11	rep1	1719.92	164.88
ENSG00000022355.13	rep1	4116.24	158.09
ENSG00000022556.14	rep1	3032.03	1.1
ENSG00000022567.8	rep1	7419.58	6.75
ENSG00000022840.14	rep1	2573.53	114.29
ENSG00000022976.14	rep1	2064.73	5.72
ENSG00000023041.10	rep1	2025.68	38.17
ENSG00000023171.13	rep1	7723	13.14
ENSG00000023191.15	rep1	1770.55	185.17
ENSG00000023228.12	rep1	3664.91	46.39
ENSG00000023287.11	rep1	5735.78	37
ENSG00000023318.7	rep1	4854	10.93
ENSG00000023330.13	rep1	2210.82	52
ENSG00000023445.12	rep1	3159.57	1.26
ENSG00000023516.8	rep1	9920	26.84
ENSG00000023572.7	rep1	704.05	82.53
ENSG00000023608.4	rep1	2656	5.65
ENSG00000023697.11	rep1	1605.19	21.24
ENSG00000023734.9	rep1	1812.59	167.15
ENSG00000023839.9	rep1	3121.31	0.11
ENSG00000023892.10	rep1	2262	1.92
ENSG00000023902.12	rep1	1475.26	22.83
ENSG00000023909.8	rep1	4857	3.82
ENSG00000024048.9	rep1	7857	5.61
ENSG00000024422.10	rep1	3435.47	20.24
ENSG00000024526.15	rep1	4586	0.14
ENSG00000024862.15	rep1	1239.75	92.42
ENSG00000025039.13	rep1	4357.91	8.06
ENSG00000025156.11	rep1	2593.55	23.97
ENSG00000025293.14	rep1	2382.55	34.05
ENSG00000025423.10	rep1	1235.48	10.98
ENSG00000025434.17	rep1	1294.54	14.12
ENSG00000025708.11	rep1	1637.24	3.27
ENSG00000025770.17	rep1	1965.84	28.8
ENSG00000025772.7	rep1	2062	88.58
ENSG00000025796.12	rep1	3997.22	26.89
ENSG00000025800.12	rep1	7378	11.24
ENSG00000026025.12	rep1	1871.09	114.35
ENSG00000026036.19	rep1	5235.99	1.99
ENSG00000026103.18	rep1	2456.96	2.44
ENSG00000026297.14	rep1	1007.97	44.94
ENSG00000026508.15	rep1	4306.85	2.32
ENSG00000026559.12	rep1	2033	14.75
ENSG00000026652.12	rep1	7503.4	12.77
ENSG00000026751.15	rep1	2243.55	0
ENSG00000026950.15	rep1	3331.37	3.47
ENSG00000027001.8	rep1	2308.81	6.88
ENSG00000027075.12	rep1	3466.46	5.59
ENSG00000027644.4	rep1	5101	0.06
ENSG00000027697.11	rep1	2103.57	53.6
ENSG00000027847.12	rep1	1618.81	38.6
ENSG00000027869.10	rep1	781	0.32
ENSG00000028116.15	rep1	1990.45	7.16
ENSG00000028137.15	rep1	3683	2.57
ENSG00000028203.16	rep1	3445.78	23.75
ENSG00000028277.19	rep1	1678.37	2.51
ENSG00000028310.16	rep1	2443.09	12.69
ENSG00000028528.13	rep1	2513.99	67.17
ENSG00000028839.8	rep1	1424.51	109.22
ENSG00000029153.13	rep1	6069.49	3.58
ENSG00000029363.14	rep1	5796.12	27.4
ENSG00000029364.10	rep1	4737.79	11.89
ENSG00000029534.18	rep1	5624.56	6.81
ENSG00000029559.6	rep1	1546	0.12
ENSG00000029639.9	rep1	1424	17.84
ENSG00000029725.15	rep1	4338.21	37.39
ENSG00000029993.13	rep1	3560	9.43
ENSG00000030066.12	rep1	3273.17	4.79
ENSG00000030110.11	rep1	2177.21	15.21
ENSG00000030304.11	rep1	2408	0.07
ENSG00000030419.15	rep1	9344.13	0.02
ENSG00000030582.15	rep1	2095.27	38.44
ENSG00000031003.9	rep1	5444.57	17.86
ENSG00000031081.9	rep1	9317	0.63
ENSG00000031691.6	rep1	1733	11.87
ENSG00000031698.11	rep1	1820.92	327.62
ENSG00000031823.13	rep1	2437.43	42.95
ENSG00000032219.17	rep1	5122.78	8.17
ENSG00000032389.11	rep1	1679.39	65.17
ENSG00000032444.14	rep1	1910.87	67.24
ENSG00000032742.16	rep1	2258.52	12.89
ENSG00000033011.10	rep1	2039.73	15.98
ENSG00000033030.12	rep1	2090.2	7.98
ENSG00000033050.6	rep1	3484.19	33.36
ENSG00000033100.13	rep1	3497.78	13.56
ENSG00000033122.17	rep1	3188	27.7
ENSG00000033170.15	rep1	2529.8	32.52
ENSG00000033178.11	rep1	8027.54	6.13
ENSG00000033327.11	rep1	6052	11.72
ENSG00000033627.13	rep1	3146.21	183.77
ENSG00000033800.12	rep1	6077.39	12.58
ENSG00000033867.15	rep1	5225.33	2.56
ENSG00000034053.13	rep1	3353.56	67.37
ENSG00000034152.17	rep1	1884.18	10.73
ENSG00000034239.9	rep1	1683.91	12.51
ENSG00000034510.5	rep1	496	222.94
ENSG00000034533.10	rep1	2666.05	5.14
ENSG00000034677.10	rep1	4124	20
ENSG00000034693.13	rep1	1969	19.11
ENSG00000034713.6	rep1	994.31	807.83
ENSG00000034971.13	rep1	2042	0.09
ENSG00000035115.20	rep1	1754.3	44.72
ENSG00000035141.6	rep1	1803.43	51.45
ENSG00000035403.15	rep1	4663.77	7.34
ENSG00000035499.11	rep1	2499	1.37
ENSG00000035664.10	rep1	3094.93	7.95
ENSG00000035681.6	rep1	2004.67	16.06
ENSG00000035687.9	rep1	2741.23	40.23
ENSG00000035720.6	rep1	1511	0.12
ENSG00000035862.11	rep1	3318.4	57.17
ENSG00000035928.13	rep1	4259.44	10.57
ENSG00000036054.11	rep1	2804.45	25.66
ENSG00000036257.11	rep1	2019.66	46
ENSG00000036448.8	rep1	1275.96	18.56
ENSG00000036473.6	rep1	1585	0.12
ENSG00000036530.7	rep1	1904.97	132.54
ENSG00000036549.11	rep1	3380.73	12.37
ENSG00000036565.13	rep1	2753	0.12
ENSG00000036672.14	rep1	2840.3	8.04
ENSG00000036828.12	rep1	3134	0
ENSG00000037042.8	rep1	1728.83	236.25
ENSG00000037241.6	rep1	691.02	93.95
ENSG00000037280.14	rep1	3251.65	1.07
ENSG00000037474.13	rep1	2180.05	22.55
ENSG00000037637.9	rep1	3331.14	11.09
ENSG00000037749.10	rep1	1922.82	4.45
ENSG00000037757.12	rep1	2113.79	9.87
ENSG00000037897.15	rep1	1114.72	15.97
ENSG00000037965.5	rep1	1889	0
ENSG00000038002.7	rep1	1853.04	22.09
ENSG00000038210.12	rep1	3540	1.5
ENSG00000038219.11	rep1	5627.8	10.86
ENSG00000038274.15	rep1	2125.04	134.69
ENSG00000038295.6	rep1	6708	0.63
ENSG00000038358.13	rep1	3265.29	25.65
ENSG00000038382.16	rep1	3164.41	24.99
ENSG00000038427.14	rep1	6424.75	2.08
ENSG00000038532.13	rep1	4394.62	7.84
ENSG00000038945.13	rep1	2530.17	0.27
ENSG00000039068.17	rep1	3377.27	0.88
ENSG00000039123.14	rep1	3169.63	20.2
ENSG00000039139.9	rep1	7375.56	0.25
ENSG00000039319.15	rep1	4077.56	31.04
ENSG00000039523.16	rep1	2463.28	51.39
ENSG00000039537.12	rep1	1368.12	0
ENSG00000039560.12	rep1	4874.4	3.05
ENSG00000039600.9	rep1	2549	0
ENSG00000039650.8	rep1	1600.63	17.72
ENSG00000039987.5	rep1	1683.5	0
ENSG00000040199.17	rep1	8161.88	5.38
ENSG00000040275.15	rep1	2448.77	6.36
ENSG00000040341.16	rep1	2891.74	82.25
ENSG00000040487.11	rep1	1586.85	12.99
ENSG00000040531.13	rep1	2368.62	4.94
ENSG00000040608.12	rep1	1804.21	38.22
ENSG00000040633.11	rep1	1970.19	17.38
ENSG00000040731.9	rep1	2548.44	29.13
ENSG00000040933.14	rep1	6608.37	20.47
ENSG00000041353.8	rep1	6076.41	6.9
ENSG00000041357.14	rep1	1071.52	265.03
ENSG00000041515.14	rep1	6680	0.85
ENSG00000041802.9	rep1	3085.6	13.85
ENSG00000041880.13	rep1	2102.54	18.52
ENSG00000041982.13	rep1	7168.18	0.39
ENSG00000041988.14	rep1	1390.64	43.83
ENSG00000042062.10	rep1	1801.71	2
ENSG00000042088.12	rep1	3504.48	7.16
ENSG00000042286.13	rep1	3243	2.5
ENSG00000042304.9	rep1	1965	0
ENSG00000042317.15	rep1	1845.21	26.68
ENSG00000042429.9	rep1	1854.89	14.42
ENSG00000042445.12	rep1	2593.54	22.79
ENSG00000042493.14	rep1	989.92	17.13
ENSG00000042753.10	rep1	722.4	512.75
ENSG00000042781.11	rep1	18883	0.02
ENSG00000042813.6	rep1	757.33	0
ENSG00000042832.10	rep1	813	0.3
ENSG00000042980.11	rep1	1430.53	2.27
ENSG00000043039.6	rep1	1813	0.6
ENSG00000043093.12	rep1	4668.49	19.36
ENSG00000043143.19	rep1	6187.85	9.11
ENSG00000043355.9	rep1	2983	1.12
ENSG00000043462.10	rep1	1830.3	6.49
ENSG00000043514.14	rep1	1911.4	10.27
ENSG00000043591.5	rep1	2853	3.06
ENSG00000044012.3	rep1	597	0
ENSG00000044090.7	rep1	5280.78	4.24
ENSG00000044115.19	rep1	2640.1	141.13
ENSG00000044446.10	rep1	3327.36	3.67
ENSG00000044459.13	rep1	5102.7	1.06
ENSG00000044524.9	rep1	5809	2.15
ENSG00000044574.7	rep1	3908	173.89
ENSG00000046604.11	rep1	5831	0.03
ENSG00000046647.12	rep1	1190.9	22.22
ENSG00000046651.13	rep1	1700.21	21.61
ENSG00000046653.13	rep1	2712.25	564.81
ENSG00000046774.9	rep1	1991	0
ENSG00000046889.17	rep1	10750	3.61
ENSG00000047056.13	rep1	4582	9.28
ENSG00000047188.14	rep1	6425.89	6.31
ENSG00000047230.13	rep1	4319	3.02
ENSG00000047249.15	rep1	1684.67	283.39
ENSG00000047315.13	rep1	3505.17	31.1
ENSG00000047346.11	rep1	2216.87	15.53
ENSG00000047365.10	rep1	5054	13.08
ENSG00000047410.12	rep1	4676.88	13.46
ENSG00000047457.12	rep1	2038.65	3.22
ENSG00000047578.11	rep1	4683.13	2.74
ENSG00000047579.18	rep1	1107.67	53.57
ENSG00000047597.5	rep1	5206	4.34
ENSG00000047617.13	rep1	2110.93	0.42
ENSG00000047621.10	rep1	3571.38	10.69
ENSG00000047634.13	rep1	2745.95	8.72
ENSG00000047644.16	rep1	5525.33	3.67
ENSG00000047648.20	rep1	4306.89	1.65
ENSG00000047662.4	rep1	6622	0.53
ENSG00000047849.20	rep1	3267.01	197.76
ENSG00000047932.12	rep1	4462.44	21.25
ENSG00000047936.9	rep1	7417	0.21
ENSG00000048028.10	rep1	2530.45	11.45
ENSG00000048052.20	rep1	4450.34	12.54
ENSG00000048140.16	rep1	2315.05	34.75
ENSG00000048162.18	rep1	1152.63	46.1
ENSG00000048342.14	rep1	1391.12	11.33
ENSG00000048392.10	rep1	4931	15.73
ENSG00000048405.8	rep1	4328.75	1.19
ENSG00000048462.9	rep1	724.33	0
ENSG00000048471.12	rep1	7269.57	2.49
ENSG00000048540.13	rep1	3211.92	154.51
ENSG00000048544.5	rep1	2110	68.28
ENSG00000048545.12	rep1	1593.58	8.04
ENSG00000048649.12	rep1	7711.23	5.52
ENSG00000048707.12	rep1	4569.83	19.8
ENSG00000048740.16	rep1	8614.58	27.61
ENSG00000048828.15	rep1	4945.96	13.4
ENSG00000048991.15	rep1	3448.75	51.75
ENSG00000049089.12	rep1	2802.17	47.83
ENSG00000049130.12	rep1	5070.76	8.73
ENSG00000049167.12	rep1	1828.03	7.09
ENSG00000049192.13	rep1	5266.73	0.15
ENSG00000049239.11	rep1	9146	1.54
ENSG00000049245.11	rep1	2181.1	55.62
ENSG00000049246.13	rep1	4173.18	7.55
ENSG00000049247.12	rep1	860	0
ENSG00000049249.7	rep1	2230.5	0
ENSG00000049283.16	rep1	3136.88	2.22
ENSG00000049323.14	rep1	4082.04	3.73
ENSG00000049449.7	rep1	2572	37.6
ENSG00000049540.15	rep1	2841.65	4.02
ENSG00000049541.9	rep1	1590.88	31.63
ENSG00000049618.20	rep1	9116.99	5.79
ENSG00000049656.12	rep1	1223.69	49.23
ENSG00000049759.15	rep1	7460.19	19.96
ENSG00000049768.13	rep1	2274	0.38
ENSG00000049769.11	rep1	2840.9	32.62
ENSG00000049860.12	rep1	1665.1	68.29
ENSG00000049883.13	rep1	2818.13	12.16
ENSG00000050030.12	rep1	11719	1.65
ENSG00000050130.16	rep1	1788.14	109.13
ENSG00000050165.16	rep1	2594.01	427.47
ENSG00000050327.13	rep1	2968	0.06
ENSG00000050344.8	rep1	2439.84	3.51
ENSG00000050393.10	rep1	4655.58	15.25
ENSG00000050405.12	rep1	2381.97	11.47
ENSG00000050426.14	rep1	1812.3	67.67
ENSG00000050438.15	rep1	8484.32	13.4
ENSG00000050555.16	rep1	2952.53	2.72
ENSG00000050628.19	rep1	5364.79	0.71
ENSG00000050730.14	rep1	2249.67	1
ENSG00000050748.16	rep1	4325.59	52.71
ENSG00000050767.14	rep1	2362.63	4.44
ENSG00000050820.15	rep1	2877.1	25.69
ENSG00000051009.9	rep1	2372.14	12.18
ENSG00000051108.13	rep1	1426.41	303.23
ENSG00000051128.17	rep1	1548.18	30.78
ENSG00000051180.15	rep1	1766.24	0.41
ENSG00000051341.12	rep1	8775	0.12
ENSG00000051382.7	rep1	3486.32	29.43
ENSG00000051523.9	rep1	812.17	5.65
ENSG00000051596.8	rep1	1536.94	102.8
ENSG00000051620.9	rep1	3811.28	1.88
ENSG00000051825.13	rep1	4229.24	3.67
ENSG00000052126.13	rep1	2492.18	21.65
ENSG00000052344.14	rep1	1872	0.38
ENSG00000052723.10	rep1	3084.24	11.16
ENSG00000052749.12	rep1	2663.01	12.84
ENSG00000052795.11	rep1	6687.76	7.22
ENSG00000052802.11	rep1	2036.66	119.93
ENSG00000052841.13	rep1	3337.23	14.77
ENSG00000052850.5	rep1	5750	0.14
ENSG00000053108.15	rep1	3983.3	6.31
ENSG00000053254.14	rep1	6258.13	4.57
ENSG00000053328.8	rep1	1119	0.18
ENSG00000053371.11	rep1	1322.94	52.52
ENSG00000053372.4	rep1	1746.3	49.75
ENSG00000053438.8	rep1	1215.53	753.13
ENSG00000053501.11	rep1	855.09	82.44
ENSG00000053524.10	rep1	4900.45	7.23
ENSG00000053702.13	rep1	2746	3.99
ENSG00000053747.14	rep1	4685.51	1.3
ENSG00000053770.10	rep1	5157.48	23.79
ENSG00000053900.9	rep1	2681.44	19.67
ENSG00000053918.14	rep1	2164.13	0.4
ENSG00000054116.10	rep1	1286.58	205.36
ENSG00000054118.12	rep1	4398.94	9.44
ENSG00000054148.16	rep1	837.07	156.63
ENSG00000054179.10	rep1	1963.51	0.81
ENSG00000054219.10	rep1	6886	0.43
ENSG00000054267.19	rep1	3778.8	19.27
ENSG00000054277.11	rep1	2198.54	17.9
ENSG00000054282.14	rep1	1784.74	25.14
ENSG00000054356.12	rep1	2582.86	199.49
ENSG00000054392.11	rep1	2844.06	2.3
ENSG00000054523.15	rep1	9153.87	39.5
ENSG00000054598.6	rep1	3926	1.12
ENSG00000054611.12	rep1	2914.9	14.58
ENSG00000054654.14	rep1	2738.55	8.37
ENSG00000054690.12	rep1	3067.17	72.63
ENSG00000054793.12	rep1	7452.42	38.83
ENSG00000054796.11	rep1	1410.2	0
ENSG00000054803.3	rep1	3024	45.63
ENSG00000054938.14	rep1	1665	0.11
ENSG00000054965.9	rep1	7296	21.88
ENSG00000054967.11	rep1	2836.74	9.88
ENSG00000054983.15	rep1	3665.55	24.92
ENSG00000055044.9	rep1	1741.11	59.65
ENSG00000055070.15	rep1	3146.1	17.09
ENSG00000055118.13	rep1	3013.12	3.76
ENSG00000055130.14	rep1	3064	46.16
ENSG00000055147.16	rep1	2757.03	6.84
ENSG00000055163.17	rep1	2752.35	159.69
ENSG00000055208.16	rep1	4240	9.06
ENSG00000055211.11	rep1	1985.56	28.73
ENSG00000055332.15	rep1	9496.23	5.55
ENSG00000055483.18	rep1	2634.18	13.25
ENSG00000055609.16	rep1	9641.22	5.72
ENSG00000055732.11	rep1	2746.13	0.49
ENSG00000055813.5	rep1	3982	2.92
ENSG00000055917.14	rep1	6030.91	23.32
ENSG00000055950.15	rep1	940.43	82.68
ENSG00000055955.14	rep1	1889.67	2.58
ENSG00000055957.9	rep1	1281.92	0
ENSG00000056050.6	rep1	1218.92	108.18
ENSG00000056097.14	rep1	3371.28	66.54
ENSG00000056277.14	rep1	4634	1.04
ENSG00000056291.16	rep1	1599.73	1.04
ENSG00000056487.14	rep1	3491	1.13
ENSG00000056558.9	rep1	4346.98	3.78
ENSG00000056586.14	rep1	7371.68	8.71
ENSG00000056736.8	rep1	2202.43	3.79
ENSG00000056972.17	rep1	1135.61	9.23
ENSG00000056998.17	rep1	2529	3.64
ENSG00000057019.14	rep1	6103.99	3.43
ENSG00000057149.13	rep1	1497	0
ENSG00000057252.11	rep1	6794	1.98
ENSG00000057294.12	rep1	2501.39	3.28
ENSG00000057468.6	rep1	3266	0.3
ENSG00000057593.12	rep1	2873	0.53
ENSG00000057608.15	rep1	2374.04	85.56
ENSG00000057657.13	rep1	4675	0.62
ENSG00000057663.11	rep1	3052.69	29.34
ENSG00000057704.9	rep1	5622.17	7.12
ENSG00000057757.8	rep1	1585.76	212.08
ENSG00000057935.12	rep1	4815.33	15.44
ENSG00000058056.7	rep1	8323	1.81
ENSG00000058063.14	rep1	6426.16	4.3
ENSG00000058085.13	rep1	5147	0.12
ENSG00000058091.15	rep1	4895.97	41.06
ENSG00000058262.8	rep1	3417.77	24.11
ENSG00000058272.14	rep1	4722.13	21.49
ENSG00000058335.14	rep1	5581.75	31.01
ENSG00000058404.18	rep1	2393.79	224.68
ENSG00000058453.15	rep1	2340.48	12.11
ENSG00000058600.14	rep1	2357.91	23.73
ENSG00000058668.13	rep1	4623.38	35.54
ENSG00000058673.14	rep1	4483.47	31.72
ENSG00000058729.9	rep1	3493.78	10.43
ENSG00000058799.12	rep1	1567.21	38.05
ENSG00000058804.11	rep1	5134	4.9
ENSG00000058866.13	rep1	4687.89	3.48
ENSG00000059122.15	rep1	2626.09	45.65
ENSG00000059145.17	rep1	3646.2	7.44
ENSG00000059377.14	rep1	935.43	1.19
ENSG00000059378.11	rep1	1889.03	1.99
ENSG00000059573.7	rep1	3255.79	11.37
ENSG00000059588.8	rep1	1749.81	46.72
ENSG00000059691.10	rep1	1720.44	65.61
ENSG00000059728.9	rep1	5587	3.57
ENSG00000059758.6	rep1	3853.46	60.78
ENSG00000059769.18	rep1	2404.92	9.44
ENSG00000059804.14	rep1	3918.61	28.18
ENSG00000059915.15	rep1	3121.4	17.24
ENSG00000060069.15	rep1	2863.13	2.58
ENSG00000060138.11	rep1	1415.75	4.46
ENSG00000060140.7	rep1	2995	10.14
ENSG00000060237.15	rep1	9049.4	24.67
ENSG00000060303.5	rep1	408	0
ENSG00000060339.12	rep1	2807.59	20.36
ENSG00000060491.15	rep1	2355.52	10.16
ENSG00000060558.3	rep1	2012.65	7.55
ENSG00000060566.12	rep1	1382	0.14
ENSG00000060642.9	rep1	2393.77	10.69
ENSG00000060656.18	rep1	2518.3	16.32
ENSG00000060688.11	rep1	1432.39	34.22
ENSG00000060709.12	rep1	4968.14	16.57
ENSG00000060718.17	rep1	2601.06	6.4
ENSG00000060749.13	rep1	9335	1.81
ENSG00000060762.17	rep1	919.63	381.16
ENSG00000060971.16	rep1	1622.56	80.63
ENSG00000060982.13	rep1	9212.09	5.95
ENSG00000061273.16	rep1	4332.23	5.99
ENSG00000061337.14	rep1	5518.66	10.02
ENSG00000061455.10	rep1	3030.42	0.38
ENSG00000061492.10	rep1	1457.75	0
ENSG00000061656.8	rep1	1198.65	3.36
ENSG00000061676.13	rep1	5050.37	84.63
ENSG00000061794.11	rep1	1884.21	69.8
ENSG00000061918.11	rep1	3117.86	120.16
ENSG00000061936.8	rep1	3021.23	18.04
ENSG00000061938.15	rep1	2948.26	52.49
ENSG00000061987.13	rep1	5966.71	14.41
ENSG00000062038.12	rep1	2545.8	1.61
ENSG00000062096.13	rep1	1991	0.8
ENSG00000062194.14	rep1	2757.65	80.53
ENSG00000062282.13	rep1	2065.79	12.35
ENSG00000062370.15	rep1	3654	2.06
ENSG00000062485.17	rep1	2741.37	73.25
ENSG00000062524.14	rep1	2940	0.45
ENSG00000062582.12	rep1	717.49	149.38
ENSG00000062598.16	rep1	3116.53	36.61
ENSG00000062650.16	rep1	3608.18	7.71
ENSG00000062716.9	rep1	2488.45	70.84
ENSG00000062725.8	rep1	5939.03	15.78
ENSG00000062822.11	rep1	2037.15	5.71
ENSG00000063015.18	rep1	1615.22	40.89
ENSG00000063046.16	rep1	4057.01	36.14
ENSG00000063127.14	rep1	2964.56	0.68
ENSG00000063169.9	rep1	3976.05	0.45
ENSG00000063176.14	rep1	2590.03	40.97
ENSG00000063177.11	rep1	632.15	291.98
ENSG00000063180.7	rep1	1821.87	498.87
ENSG00000063241.6	rep1	1036.72	61.46
ENSG00000063244.11	rep1	1602.47	30.19
ENSG00000063245.13	rep1	2317.51	103.16
ENSG00000063322.12	rep1	3317.33	68.18
ENSG00000063438.15	rep1	5243.7	0.67
ENSG00000063515.2	rep1	1033	0
ENSG00000063587.13	rep1	5590.55	4.16
ENSG00000063601.15	rep1	4187.44	8.76
ENSG00000063660.7	rep1	3382.14	48
ENSG00000063761.14	rep1	1888.43	16.01
ENSG00000063854.11	rep1	1095.53	250.29
ENSG00000063978.14	rep1	3050.26	32.58
ENSG00000064012.20	rep1	1749.88	2.08
ENSG00000064042.16	rep1	5681.54	36.45
ENSG00000064102.13	rep1	2522.46	13.11
ENSG00000064115.9	rep1	2126.88	35.96
ENSG00000064195.7	rep1	1718	0
ENSG00000064199.5	rep1	1111.43	17.34
ENSG00000064201.14	rep1	1101.29	0
ENSG00000064205.9	rep1	1485.56	1.02
ENSG00000064218.4	rep1	2183	0.56
ENSG00000064225.11	rep1	2078.09	29.94
ENSG00000064270.11	rep1	2753.23	1.65
ENSG00000064300.7	rep1	3417	3.47
ENSG00000064309.13	rep1	5850.02	0.91
ENSG00000064313.10	rep1	4820.45	5.97
ENSG00000064393.14	rep1	14982.8	28.08
ENSG00000064419.12	rep1	3848.68	10.48
ENSG00000064489.20	rep1	993.99	3.03
ENSG00000064490.12	rep1	982.1	37.26
ENSG00000064545.13	rep1	1645.17	26.87
ENSG00000064547.12	rep1	1791	1.62
ENSG00000064601.15	rep1	1904.23	68.91
ENSG00000064607.15	rep1	3706.2	49.78
ENSG00000064651.12	rep1	6527.77	18.98
ENSG00000064652.9	rep1	1854.43	17.33
ENSG00000064655.17	rep1	2384	1.01
ENSG00000064666.13	rep1	2183.88	1.12
ENSG00000064687.11	rep1	1774.86	9.19
ENSG00000064692.17	rep1	3026.24	1.65
ENSG00000064703.10	rep1	4223.24	5.12
ENSG00000064726.8	rep1	3270.77	32.73
ENSG00000064763.9	rep1	2930.19	21.12
ENSG00000064787.11	rep1	3385.83	122.97
ENSG00000064835.9	rep1	984.25	0
ENSG00000064886.12	rep1	1122.31	1.66
ENSG00000064932.14	rep1	4537	0.21
ENSG00000064933.15	rep1	2826.29	13.07
ENSG00000064961.17	rep1	1564.64	28.24
ENSG00000064989.11	rep1	3847.17	2.41
ENSG00000064995.15	rep1	1580	31.19
ENSG00000064999.13	rep1	6347	7.95
ENSG00000065000.14	rep1	2763.88	34.98
ENSG00000065029.13	rep1	2281.88	23.89
ENSG00000065054.12	rep1	1208.72	51.54
ENSG00000065057.6	rep1	993.89	55.47
ENSG00000065060.15	rep1	9570	1.84
ENSG00000065135.8	rep1	27174	1.98
ENSG00000065150.17	rep1	5782.75	32.31
ENSG00000065154.10	rep1	1952.19	291.7
ENSG00000065183.14	rep1	7546.55	2.44
ENSG00000065243.17	rep1	5950.76	4.69
ENSG00000065268.9	rep1	1508.56	69.59
ENSG00000065308.4	rep1	6908	1.07
ENSG00000065320.7	rep1	5954	0.58
ENSG00000065325.11	rep1	4572	1.47
ENSG00000065328.15	rep1	3157	0.11
ENSG00000065357.18	rep1	2265.53	12.39
ENSG00000065361.13	rep1	3175.65	19.52
ENSG00000065371.16	rep1	1909	0.31
ENSG00000065413.15	rep1	5995.44	6.58
ENSG00000065427.13	rep1	2021.6	58
ENSG00000065457.9	rep1	1475.64	9.87
ENSG00000065485.16	rep1	1355.74	2.72
ENSG00000065491.8	rep1	3462	9.11
ENSG00000065518.7	rep1	716.49	105.33
ENSG00000065526.9	rep1	6412.27	5.1
ENSG00000065534.17	rep1	2912	35.58
ENSG00000065548.16	rep1	2113.21	92.21
ENSG00000065559.13	rep1	3779.42	60.66
ENSG00000065600.11	rep1	2180.94	60.26
ENSG00000065609.13	rep1	4261.85	124.07
ENSG00000065613.12	rep1	7679.39	9.58
ENSG00000065615.12	rep1	3193.22	8.51
ENSG00000065618.15	rep1	2426.03	1.06
ENSG00000065621.13	rep1	1471.18	15.96
ENSG00000065665.19	rep1	2123.67	59.19
ENSG00000065675.13	rep1	3077	5.95
ENSG00000065717.13	rep1	1923.09	11.86
ENSG00000065802.10	rep1	3352.45	15.29
ENSG00000065809.12	rep1	3085.8	60.61
ENSG00000065833.8	rep1	3371	22.77
ENSG00000065882.14	rep1	2124.61	17.39
ENSG00000065883.13	rep1	3535.23	9.92
ENSG00000065911.10	rep1	2050.34	9.7
ENSG00000065923.8	rep1	10024	6.21
ENSG00000065970.7	rep1	5523	4.96
ENSG00000065978.16	rep1	1488.48	71.01
ENSG00000065989.14	rep1	3505.04	25
ENSG00000066027.10	rep1	3128	14.38
ENSG00000066032.17	rep1	2982.11	100.13
ENSG00000066044.12	rep1	6015	6.11
ENSG00000066056.12	rep1	2097.89	11.36
ENSG00000066084.11	rep1	8336.95	13.33
ENSG00000066117.13	rep1	2544.54	14.12
ENSG00000066135.11	rep1	4474	6.57
ENSG00000066136.18	rep1	1852.12	40.52
ENSG00000066185.11	rep1	1362.24	6.82
ENSG00000066230.9	rep1	1891.67	0
ENSG00000066248.13	rep1	2872.29	97.94
ENSG00000066279.15	rep1	7163.69	0.17
ENSG00000066294.13	rep1	3457.88	0.52
ENSG00000066322.11	rep1	1459.44	237.05
ENSG00000066336.10	rep1	875.86	0.79
ENSG00000066379.13	rep1	976.07	10.75
ENSG00000066382.15	rep1	2271.14	18.91
ENSG00000066405.11	rep1	2997.67	0
ENSG00000066422.4	rep1	5958.96	11.4
ENSG00000066427.20	rep1	2478.31	13.52
ENSG00000066455.11	rep1	2820.58	16.68
ENSG00000066468.19	rep1	2405.96	42.02
ENSG00000066557.5	rep1	2884	19.64
ENSG00000066583.10	rep1	1940	34.3
ENSG00000066629.15	rep1	3894.49	12.77
ENSG00000066651.16	rep1	1596.44	32.77
ENSG00000066654.11	rep1	3523.98	20.85
ENSG00000066697.13	rep1	1478.13	12.41
ENSG00000066735.13	rep1	6714	0.37
ENSG00000066739.10	rep1	13684	4.75
ENSG00000066777.7	rep1	2234.78	26.49
ENSG00000066813.13	rep1	2740	0.06
ENSG00000066827.14	rep1	2181.22	3.28
ENSG00000066855.14	rep1	1721.3	10.7
ENSG00000066923.16	rep1	1242.2	4.17
ENSG00000066926.9	rep1	2759.26	26.56
ENSG00000066933.14	rep1	10287.9	5.74
ENSG00000067048.15	rep1	4029.13	24.89
ENSG00000067057.15	rep1	2558.75	144.57
ENSG00000067064.9	rep1	2047.15	156.35
ENSG00000067066.15	rep1	1727.26	9.42
ENSG00000067082.13	rep1	2310.05	14.28
ENSG00000067113.15	rep1	1469.64	127.31
ENSG00000067141.15	rep1	6059.7	9.34
ENSG00000067167.6	rep1	2788.54	33.49
ENSG00000067177.13	rep1	6121	0.88
ENSG00000067182.6	rep1	1909.05	8.79
ENSG00000067191.14	rep1	3502.38	65.36
ENSG00000067208.13	rep1	6817.82	2.92
ENSG00000067221.12	rep1	1779.4	123.11
ENSG00000067225.16	rep1	2023.68	1380.09
ENSG00000067248.8	rep1	4244.59	8.52
ENSG00000067334.12	rep1	2811.81	28.09
ENSG00000067365.13	rep1	1222.98	21.6
ENSG00000067369.12	rep1	9541.07	15.07
ENSG00000067445.19	rep1	2079.54	90.32
ENSG00000067533.5	rep1	7771	2.29
ENSG00000067560.9	rep1	2017.6	312.58
ENSG00000067596.9	rep1	739.51	45.09
ENSG00000067601.7	rep1	455	12.28
ENSG00000067606.14	rep1	1918.71	250.79
ENSG00000067646.10	rep1	4996.38	2.9
ENSG00000067704.9	rep1	3560	29.04
ENSG00000067715.12	rep1	4709.38	474.53
ENSG00000067798.12	rep1	5972.81	10.3
ENSG00000067829.17	rep1	1356.63	119.52
ENSG00000067836.11	rep1	1345.47	362.85
ENSG00000067840.11	rep1	3325.68	66.6
ENSG00000067842.16	rep1	6552.88	13.44
ENSG00000067900.6	rep1	7832.61	3.46
ENSG00000067955.12	rep1	3003.59	8.11
ENSG00000067992.11	rep1	1900.29	7.14
ENSG00000068001.12	rep1	1820.89	19.98
ENSG00000068024.15	rep1	7902.04	5.81
ENSG00000068028.16	rep1	1758.69	33.35
ENSG00000068078.16	rep1	3787.42	5.51
ENSG00000068079.6	rep1	1214.64	10.9
ENSG00000068097.13	rep1	3932	3.47
ENSG00000068120.13	rep1	2326.13	53.25
ENSG00000068137.13	rep1	1171.1	2.6
ENSG00000068305.16	rep1	5261.59	29.7
ENSG00000068308.12	rep1	2546.65	20.93
ENSG00000068323.15	rep1	3333.18	26.81
ENSG00000068354.14	rep1	3737.16	14.01
ENSG00000068366.18	rep1	4823.34	23.6
ENSG00000068383.17	rep1	2900.04	8.86
ENSG00000068394.10	rep1	1742	26.2
ENSG00000068400.12	rep1	2847.44	61.41
ENSG00000068438.13	rep1	1579.72	36.14
ENSG00000068489.11	rep1	1970.38	0.45
ENSG00000068615.15	rep1	3731.41	40.13
ENSG00000068650.17	rep1	8768	3.56
ENSG00000068654.14	rep1	12749	1.49
ENSG00000068697.6	rep1	1758.52	180.2
ENSG00000068724.14	rep1	3953.43	4.19
ENSG00000068745.13	rep1	1488.94	132.11
ENSG00000068781.19	rep1	2786.71	0
ENSG00000068784.11	rep1	3590.31	1.91
ENSG00000068796.15	rep1	2896.17	26.43
ENSG00000068831.17	rep1	2083.04	21.08
ENSG00000068878.13	rep1	3405.08	7.92
ENSG00000068885.13	rep1	3828.87	29.42
ENSG00000068903.18	rep1	2015.08	335.84
ENSG00000068912.12	rep1	2403.87	154.54
ENSG00000068971.12	rep1	2745	66.33
ENSG00000068976.12	rep1	2773.55	4.01
ENSG00000068985.4	rep1	665	0
ENSG00000069011.14	rep1	1059.67	0
ENSG00000069018.16	rep1	2214.86	0
ENSG00000069020.17	rep1	9148.63	6.41
ENSG00000069122.17	rep1	5711.92	6.81
ENSG00000069188.15	rep1	10341.2	0.89
ENSG00000069206.14	rep1	2503	0
ENSG00000069248.11	rep1	2755.11	22.75
ENSG00000069275.12	rep1	3665.23	112.53
ENSG00000069329.14	rep1	4196.09	84.1
ENSG00000069345.10	rep1	2480.2	72.83
ENSG00000069399.11	rep1	2038	0.61
ENSG00000069424.13	rep1	4135.78	97.46
ENSG00000069431.9	rep1	6297.44	1.25
ENSG00000069482.6	rep1	818	1.76
ENSG00000069493.13	rep1	4065.08	0.89
ENSG00000069509.5	rep1	1133.23	112.16
ENSG00000069535.13	rep1	2566	45.94
ENSG00000069667.14	rep1	7053.85	5.74
ENSG00000069696.6	rep1	1375	0.14
ENSG00000069702.9	rep1	6465	1.22
ENSG00000069712.10	rep1	4556	27.97
ENSG00000069764.8	rep1	1000	0.22
ENSG00000069812.10	rep1	1339.67	0
ENSG00000069849.9	rep1	1505.94	166.1
ENSG00000069869.14	rep1	5869	0.89
ENSG00000069943.8	rep1	1675.38	11.66
ENSG00000069956.10	rep1	5345	24.87
ENSG00000069966.17	rep1	2559.78	106.35
ENSG00000069974.14	rep1	2807.06	2.52
ENSG00000069998.11	rep1	1701.21	34.71
ENSG00000070010.17	rep1	1440.85	46.01
ENSG00000070018.7	rep1	4875.31	5.47
ENSG00000070019.4	rep1	2694	0
ENSG00000070031.3	rep1	366	0
ENSG00000070047.10	rep1	5395.41	3.88
ENSG00000070061.13	rep1	3729.12	21.78
ENSG00000070081.14	rep1	1325.61	71.22
ENSG00000070087.12	rep1	2009.44	598.69
ENSG00000070159.12	rep1	5759.98	7.44
ENSG00000070182.16	rep1	4104.27	7.61
ENSG00000070190.11	rep1	2005.2	0.26
ENSG00000070193.4	rep1	2193	0.79
ENSG00000070214.14	rep1	5039.58	44.12
ENSG00000070269.12	rep1	3067.89	10.47
ENSG00000070366.12	rep1	2669.34	11.89
ENSG00000070367.14	rep1	3921.16	21.95
ENSG00000070371.14	rep1	2323.65	2
ENSG00000070388.10	rep1	818.22	1.17
ENSG00000070404.8	rep1	1710.23	7.79
ENSG00000070413.17	rep1	4458.45	48.24
ENSG00000070423.16	rep1	1595.4	59.77
ENSG00000070444.13	rep1	4895.69	2.6
ENSG00000070476.13	rep1	3534.66	2.97
ENSG00000070495.13	rep1	3592.55	9.66
ENSG00000070501.10	rep1	1070.43	56.97
ENSG00000070526.13	rep1	2570	2.78
ENSG00000070540.11	rep1	1326.97	16.61
ENSG00000070601.8	rep1	4971	1.48
ENSG00000070610.13	rep1	2660.62	45.36
ENSG00000070614.13	rep1	7005.39	13.05
ENSG00000070669.15	rep1	1796.81	111.61
ENSG00000070718.10	rep1	3492.64	54.56
ENSG00000070729.12	rep1	3353.05	1.57
ENSG00000070731.8	rep1	5169.1	0.16
ENSG00000070748.16	rep1	2114	0.08
ENSG00000070756.12	rep1	2258.59	106.74
ENSG00000070759.15	rep1	3014.84	5.03
ENSG00000070761.6	rep1	1354.95	129.58
ENSG00000070770.7	rep1	3417.77	12.9
ENSG00000070778.11	rep1	6089	1.58
ENSG00000070785.15	rep1	1549.72	65.95
ENSG00000070808.14	rep1	5269.93	208.6
ENSG00000070814.16	rep1	3343.35	11.29
ENSG00000070831.14	rep1	1707.57	216.39
ENSG00000070882.11	rep1	5756.23	6.07
ENSG00000070886.9	rep1	3046.35	0.55
ENSG00000070915.8	rep1	3105.67	0
ENSG00000070950.8	rep1	5498.82	1.82
ENSG00000070961.13	rep1	6239.3	86.86
ENSG00000070985.12	rep1	3732	0
ENSG00000071051.12	rep1	2251.95	12.86
ENSG00000071054.14	rep1	6244.67	41.92
ENSG00000071073.11	rep1	3829.39	13.51
ENSG00000071082.9	rep1	519.09	497.54
ENSG00000071127.15	rep1	2975.76	55.15
ENSG00000071189.20	rep1	5944.02	13.35
ENSG00000071203.8	rep1	852	0
ENSG00000071205.10	rep1	2791.45	5.24
ENSG00000071242.10	rep1	5843.77	20.68
ENSG00000071243.14	rep1	1729.21	23.38
ENSG00000071246.9	rep1	5147.91	7.07
ENSG00000071282.10	rep1	1374.03	13.06
ENSG00000071462.10	rep1	1251.19	86.85
ENSG00000071537.12	rep1	7925	16.48
ENSG00000071539.12	rep1	2333.93	3.55
ENSG00000071553.15	rep1	2079.1	340.94
ENSG00000071564.13	rep1	2458.14	4.87
ENSG00000071575.10	rep1	2509.32	24.34
ENSG00000071626.15	rep1	2583.1	11.25
ENSG00000071655.16	rep1	2608.7	30.17
ENSG00000071677.1	rep1	264	0
ENSG00000071794.14	rep1	4887.42	11.76
ENSG00000071859.13	rep1	1338.67	39.23
ENSG00000071889.15	rep1	1533.3	66.11
ENSG00000071894.13	rep1	1988.46	32.6
ENSG00000071909.17	rep1	2230.56	0.16
ENSG00000071967.10	rep1	4232.12	10.53
ENSG00000071991.7	rep1	5916.8	2.4
ENSG00000071994.9	rep1	1549.05	33.05
ENSG00000072041.15	rep1	3963.38	28.33
ENSG00000072042.11	rep1	2213.53	105.34
ENSG00000072062.12	rep1	2632.76	17.19
ENSG00000072071.15	rep1	7836.05	16.5
ENSG00000072080.9	rep1	693.25	0
ENSG00000072110.12	rep1	3170.53	65.51
ENSG00000072121.14	rep1	5175.76	2.22
ENSG00000072133.9	rep1	8169	1.9
ENSG00000072134.14	rep1	3933.77	38.22
ENSG00000072135.11	rep1	1368.09	19.07
ENSG00000072163.17	rep1	2013.1	20.02
ENSG00000072182.11	rep1	2877.81	3.09
ENSG00000072195.13	rep1	1930.48	12.27
ENSG00000072201.12	rep1	3703.8	28.62
ENSG00000072210.17	rep1	3242.37	23.56
ENSG00000072274.11	rep1	4242.4	20.77
ENSG00000072310.15	rep1	2965.41	19.09
ENSG00000072315.3	rep1	5839	0.27
ENSG00000072364.11	rep1	9330.6	8.39
ENSG00000072401.13	rep1	2433.88	40.2
ENSG00000072415.7	rep1	5002.82	14.09
ENSG00000072422.15	rep1	4339	5.05
ENSG00000072501.16	rep1	9784	2.97
ENSG00000072506.11	rep1	956.2	36.75
ENSG00000072518.19	rep1	3382.87	5.4
ENSG00000072571.18	rep1	2872	0.29
ENSG00000072609.16	rep1	2250.73	13.17
ENSG00000072657.7	rep1	10733	5.24
ENSG00000072682.17	rep1	2325.4	11.95
ENSG00000072694.17	rep1	1440	0.53
ENSG00000072736.17	rep1	6076.23	2.45
ENSG00000072756.15	rep1	2039.42	21.89
ENSG00000072778.18	rep1	1342.73	254.11
ENSG00000072786.11	rep1	2491.52	2.95
ENSG00000072803.16	rep1	4134.29	48.38
ENSG00000072818.10	rep1	895.49	1.78
ENSG00000072832.13	rep1	2914.05	72.07
ENSG00000072840.11	rep1	6431	0.02
ENSG00000072849.9	rep1	1252.81	48.82
ENSG00000072858.9	rep1	3963.11	7.16
ENSG00000072864.11	rep1	2291.64	6.06
ENSG00000072952.17	rep1	5815	3.64
ENSG00000072954.5	rep1	2432.77	39.59
ENSG00000072958.7	rep1	2110.73	112.92
ENSG00000073008.13	rep1	3055.16	14.11
ENSG00000073050.10	rep1	1880.81	12.85
ENSG00000073060.14	rep1	1790.97	58.25
ENSG00000073067.12	rep1	1335.6	0
ENSG00000073111.12	rep1	3622	2.3
ENSG00000073146.14	rep1	1075.61	3.71
ENSG00000073150.12	rep1	3042.63	8.76
ENSG00000073169.12	rep1	1636.42	14.31
ENSG00000073282.11	rep1	2705.81	0.12
ENSG00000073331.16	rep1	4968.69	0.64
ENSG00000073350.12	rep1	2082.38	5.48
ENSG00000073417.13	rep1	2708.7	24.94
ENSG00000073464.10	rep1	6589.81	29.49
ENSG00000073536.16	rep1	2977.92	10.53
ENSG00000073578.15	rep1	2326.41	158.1
ENSG00000073584.17	rep1	2470.56	51.15
ENSG00000073598.5	rep1	1388	0.29
ENSG00000073605.17	rep1	1697.47	7.97
ENSG00000073614.10	rep1	8879.91	1.69
ENSG00000073670.12	rep1	4551.28	21.76
ENSG00000073711.9	rep1	6795	2.24
ENSG00000073712.12	rep1	3000.53	10.78
ENSG00000073734.8	rep1	2724.33	0
ENSG00000073737.15	rep1	1465	2.72
ENSG00000073754.5	rep1	1346.5	0
ENSG00000073756.10	rep1	4514	2.35
ENSG00000073792.14	rep1	1711	0.21
ENSG00000073803.12	rep1	2588.51	25.01
ENSG00000073849.13	rep1	3812.95	11.1
ENSG00000073861.2	rep1	2572	0.07
ENSG00000073905.8	rep1	848	0.56
ENSG00000073910.18	rep1	5373.37	17.9
ENSG00000073921.16	rep1	2587.92	63.61
ENSG00000073969.17	rep1	3924.48	279.6
ENSG00000074047.19	rep1	4904	0.07
ENSG00000074054.16	rep1	7785.75	11.13
ENSG00000074071.12	rep1	953.1	156.76
ENSG00000074181.7	rep1	8666	1.25
ENSG00000074201.7	rep1	1133.01	154.31
ENSG00000074211.12	rep1	4085.74	50.67
ENSG00000074219.12	rep1	1770.62	0.51
ENSG00000074266.16	rep1	1807.99	20.86
ENSG00000074276.9	rep1	4005	0.08
ENSG00000074317.9	rep1	1219.83	1531.18
ENSG00000074319.11	rep1	1473.09	133.52
ENSG00000074356.15	rep1	4326.74	10.13
ENSG00000074370.16	rep1	3079.46	0.92
ENSG00000074410.12	rep1	4320.72	2.46
ENSG00000074416.12	rep1	2805.43	122.55
ENSG00000074527.10	rep1	3181.5	15.21
ENSG00000074582.11	rep1	1205.44	57.74
ENSG00000074590.12	rep1	6653.35	24.64
ENSG00000074603.17	rep1	6306.77	16.71
ENSG00000074621.12	rep1	3055.68	1.61
ENSG00000074657.12	rep1	3694.76	16.97
ENSG00000074660.14	rep1	3429.75	1.63
ENSG00000074695.5	rep1	5521	9.85
ENSG00000074696.11	rep1	3215.49	111.54
ENSG00000074706.12	rep1	6689	13.84
ENSG00000074755.13	rep1	8802.72	2.92
ENSG00000074771.3	rep1	2042	0.17
ENSG00000074800.12	rep1	1776.23	509.09
ENSG00000074803.16	rep1	4826.69	1.09
ENSG00000074842.6	rep1	1018	137.14
ENSG00000074855.9	rep1	1455.16	0.52
ENSG00000074935.12	rep1	2178.67	28.49
ENSG00000074964.15	rep1	3179.85	7.24
ENSG00000074966.9	rep1	1179.63	0.34
ENSG00000075035.8	rep1	3952	13.59
ENSG00000075043.16	rep1	8139.89	21.44
ENSG00000075073.13	rep1	1740	2.2
ENSG00000075089.8	rep1	1804.55	88.83
ENSG00000075131.8	rep1	1119.34	9.48
ENSG00000075142.12	rep1	1561.18	344.19
ENSG00000075151.18	rep1	5679.97	22.48
ENSG00000075188.7	rep1	1306.77	10.49
ENSG00000075213.9	rep1	6363.87	2.67
ENSG00000075218.17	rep1	1906.22	0.19
ENSG00000075223.12	rep1	5174	6.18
ENSG00000075234.15	rep1	2057.59	4.02
ENSG00000075239.12	rep1	1683.97	123.92
ENSG00000075240.15	rep1	3156.88	11.56
ENSG00000075275.15	rep1	5022.68	0.19
ENSG00000075290.7	rep1	2112	0.08
ENSG00000075292.17	rep1	2415.14	50.58
ENSG00000075303.11	rep1	3220.89	21.63
ENSG00000075336.10	rep1	1271.01	91.28
ENSG00000075340.21	rep1	9241.92	29.78
ENSG00000075388.3	rep1	1895	0
ENSG00000075391.15	rep1	13029.3	4.89
ENSG00000075399.11	rep1	2196.99	25.04
ENSG00000075407.16	rep1	2410.88	15.8
ENSG00000075413.16	rep1	2116.63	35.26
ENSG00000075415.11	rep1	1419.21	448.97
ENSG00000075420.11	rep1	3408.88	3.19
ENSG00000075426.10	rep1	6401.05	4.37
ENSG00000075429.7	rep1	1311	0.15
ENSG00000075461.5	rep1	3380	3.36
ENSG00000075539.12	rep1	3812.31	22.51
ENSG00000075568.15	rep1	5113.62	7.54
ENSG00000075618.16	rep1	2721.74	111.18
ENSG00000075624.12	rep1	1866.62	1880.17
ENSG00000075643.5	rep1	6160	0.08
ENSG00000075651.14	rep1	3844.2	8.59
ENSG00000075673.10	rep1	4258	0.23
ENSG00000075702.15	rep1	4632	0.28
ENSG00000075711.19	rep1	3976.04	41.9
ENSG00000075785.11	rep1	2225.42	199.53
ENSG00000075790.9	rep1	3044.86	80.99
ENSG00000075826.15	rep1	3091.84	8.07
ENSG00000075856.10	rep1	3794.02	13.99
ENSG00000075884.11	rep1	1523.31	0.62
ENSG00000075886.10	rep1	1546	0.73
ENSG00000075891.20	rep1	3193	0.1
ENSG00000075914.11	rep1	1126.43	45.2
ENSG00000075945.11	rep1	2886.39	136.81
ENSG00000075975.14	rep1	2848	38.06
ENSG00000076003.4	rep1	3736	5.89
ENSG00000076043.8	rep1	949.18	92.53
ENSG00000076053.9	rep1	2076.51	18.03
ENSG00000076067.10	rep1	8382	1.19
ENSG00000076108.10	rep1	5894.51	3.85
ENSG00000076201.13	rep1	5198.85	7.92
ENSG00000076242.13	rep1	1648.33	29.55
ENSG00000076248.9	rep1	2116.97	17.79
ENSG00000076258.8	rep1	2020.01	2.01
ENSG00000076321.9	rep1	2886.81	8.24
ENSG00000076344.14	rep1	2322.15	41.24
ENSG00000076351.11	rep1	3506.6	8.02
ENSG00000076356.6	rep1	9015.59	7.97
ENSG00000076382.15	rep1	1645.95	8.28
ENSG00000076513.15	rep1	3358.16	14.21
ENSG00000076554.14	rep1	2808.28	206.09
ENSG00000076555.14	rep1	4841.63	1.22
ENSG00000076604.13	rep1	2464.85	4.93
ENSG00000076641.4	rep1	10744	1.61
ENSG00000076650.5	rep1	2597.57	5.43
ENSG00000076662.8	rep1	2199.94	2.02
ENSG00000076685.17	rep1	2893.63	32.34
ENSG00000076706.13	rep1	3086.79	15.46
ENSG00000076716.8	rep1	4960	2.51
ENSG00000076770.13	rep1	3746.62	0.52
ENSG00000076826.8	rep1	2936.93	3.76
ENSG00000076864.18	rep1	3402.01	128.76
ENSG00000076924.10	rep1	2595.32	26.17
ENSG00000076928.16	rep1	2492.31	17.06
ENSG00000076944.13	rep1	1881.23	1.68
ENSG00000076984.16	rep1	3301.67	15.05
ENSG00000077009.12	rep1	1126	0.18
ENSG00000077044.8	rep1	5528.65	5.99
ENSG00000077063.9	rep1	3774.89	16.01
ENSG00000077080.8	rep1	1499.38	96.77
ENSG00000077092.17	rep1	2621.89	9.38
ENSG00000077097.12	rep1	2420.43	68.3
ENSG00000077147.13	rep1	6141	22.93
ENSG00000077150.16	rep1	3066.83	0.98
ENSG00000077152.8	rep1	914.07	42.27
ENSG00000077157.19	rep1	8326.66	11.54
ENSG00000077232.15	rep1	4487.91	25.92
ENSG00000077235.16	rep1	2622.23	30.33
ENSG00000077238.12	rep1	3380	1.22
ENSG00000077254.13	rep1	3549.85	55.03
ENSG00000077264.13	rep1	8759.18	13.62
ENSG00000077274.8	rep1	3568	0
ENSG00000077279.15	rep1	9231	1.31
ENSG00000077312.7	rep1	1219.78	53.54
ENSG00000077327.14	rep1	2322.78	6.17
ENSG00000077348.7	rep1	1090.45	67.57
ENSG00000077380.14	rep1	2039.93	135.87
ENSG00000077420.14	rep1	2135.04	0.25
ENSG00000077454.14	rep1	1726.56	5.74
ENSG00000077458.11	rep1	3399.65	5.76
ENSG00000077463.13	rep1	1353.81	30.35
ENSG00000077498.8	rep1	1487	0
ENSG00000077514.7	rep1	2941.73	4.83
ENSG00000077522.11	rep1	2020.16	70.12
ENSG00000077549.16	rep1	1438.09	334.41
ENSG00000077585.12	rep1	2042	10.62
ENSG00000077616.9	rep1	2665.28	7.68
ENSG00000077684.14	rep1	4620.87	8.02
ENSG00000077713.17	rep1	2580.52	2.63
ENSG00000077721.14	rep1	1819.46	92.51
ENSG00000077782.18	rep1	2193.99	15.4
ENSG00000077800.10	rep1	1273.86	0
ENSG00000077935.15	rep1	4201	0.08
ENSG00000077942.16	rep1	2426.14	6.57
ENSG00000077943.7	rep1	3782.27	2.2
ENSG00000077984.5	rep1	930	0.24
ENSG00000078018.18	rep1	5436.12	147.21
ENSG00000078043.14	rep1	3672.64	18.1
ENSG00000078053.15	rep1	3361.05	83.92
ENSG00000078061.11	rep1	1620.39	18.25
ENSG00000078070.10	rep1	2178.9	27.68
ENSG00000078081.6	rep1	3375	0.1
ENSG00000078098.12	rep1	1644.02	4.75
ENSG00000078114.17	rep1	8531.22	15.28
ENSG00000078124.10	rep1	6245.58	10.94
ENSG00000078140.12	rep1	5078.68	41.18
ENSG00000078142.10	rep1	3694.97	17.59
ENSG00000078177.12	rep1	9744.41	0.29
ENSG00000078237.5	rep1	2782	15.37
ENSG00000078246.14	rep1	2723.87	6.2
ENSG00000078269.12	rep1	7378	13.93
ENSG00000078295.14	rep1	4049.21	30.2
ENSG00000078304.18	rep1	3164.24	61.62
ENSG00000078319.8	rep1	1044	3.66
ENSG00000078328.18	rep1	3379.22	116.85
ENSG00000078369.16	rep1	3061.88	142.82
ENSG00000078399.14	rep1	1020.17	0
ENSG00000078401.6	rep1	2033	7.29
ENSG00000078403.15	rep1	2721.23	10.17
ENSG00000078487.16	rep1	1316.96	10.09
ENSG00000078549.13	rep1	6526.23	7.63
ENSG00000078579.8	rep1	1688	0.54
ENSG00000078589.11	rep1	1597	0.12
ENSG00000078596.9	rep1	1378.54	206.03
ENSG00000078618.18	rep1	3042.81	63.04
ENSG00000078668.12	rep1	1184.67	600.64
ENSG00000078674.16	rep1	3021.06	40.99
ENSG00000078687.15	rep1	8853.43	3.77
ENSG00000078699.20	rep1	7222.31	5.71
ENSG00000078725.11	rep1	3202	54.87
ENSG00000078747.11	rep1	5305.73	7.84
ENSG00000078795.15	rep1	982.15	0.67
ENSG00000078804.11	rep1	4018	59.01
ENSG00000078808.15	rep1	2021.75	73.81
ENSG00000078814.14	rep1	4008.8	11.89
ENSG00000078898.6	rep1	1898	0
ENSG00000078900.13	rep1	4806	0.18
ENSG00000078902.14	rep1	3525.78	217.47
ENSG00000078967.11	rep1	1726.35	54.13
ENSG00000079101.15	rep1	1668.96	5.5
ENSG00000079102.15	rep1	5630.34	5.85
ENSG00000079112.8	rep1	1944.8	0
ENSG00000079134.10	rep1	1869.29	19.56
ENSG00000079150.16	rep1	1346.33	4.61
ENSG00000079156.15	rep1	7319.21	7.62
ENSG00000079215.12	rep1	3650.75	50.59
ENSG00000079246.14	rep1	3410.31	73.13
ENSG00000079257.6	rep1	1116	8.16
ENSG00000079263.17	rep1	3169	0.26
ENSG00000079277.18	rep1	2032.5	18.4
ENSG00000079308.15	rep1	10131.2	4.31
ENSG00000079313.10	rep1	2405.14	12.99
ENSG00000079332.13	rep1	3406.52	31.88
ENSG00000079335.16	rep1	3172.67	0.73
ENSG00000079337.14	rep1	3189.02	18.92
ENSG00000079385.20	rep1	3170	0.1
ENSG00000079387.12	rep1	2114.03	1.99
ENSG00000079393.19	rep1	781	0.32
ENSG00000079432.6	rep1	2430.06	18.06
ENSG00000079435.8	rep1	1881.58	24.73
ENSG00000079459.11	rep1	1819.39	194.23
ENSG00000079462.6	rep1	1011.78	54.89
ENSG00000079482.12	rep1	7879	2.37
ENSG00000079557.4	rep1	1237.5	0
ENSG00000079616.11	rep1	1964.38	20.81
ENSG00000079689.12	rep1	1447	1.84
ENSG00000079691.16	rep1	1431.45	7.46
ENSG00000079739.14	rep1	2472	31.4
ENSG00000079785.13	rep1	2249.48	142.4
ENSG00000079805.15	rep1	3388.4	17.85
ENSG00000079819.15	rep1	2889.77	59.82
ENSG00000079841.17	rep1	5405.06	22.61
ENSG00000079931.13	rep1	3004.65	5.99
ENSG00000079950.12	rep1	7423.02	26.96
ENSG00000079974.16	rep1	1895.59	40.1
ENSG00000079999.12	rep1	2437.58	73.94
ENSG00000080007.7	rep1	2513	0.61
ENSG00000080031.8	rep1	3504.99	2.67
ENSG00000080166.14	rep1	4968.45	0.74
ENSG00000080189.13	rep1	2154.9	41.9
ENSG00000080200.8	rep1	4083.82	1.79
ENSG00000080224.16	rep1	2446.02	0.77
ENSG00000080293.8	rep1	1865	0.29
ENSG00000080298.14	rep1	9162.27	2.52
ENSG00000080345.16	rep1	13873.6	3.98
ENSG00000080371.5	rep1	15546	3.83
ENSG00000080493.12	rep1	6867.94	3.65
ENSG00000080503.18	rep1	2022.26	114.65
ENSG00000080511.3	rep1	949	0
ENSG00000080546.12	rep1	2804.94	48.79
ENSG00000080561.12	rep1	2442.24	2.1
ENSG00000080572.11	rep1	1523.67	0
ENSG00000080573.6	rep1	6174	5.64
ENSG00000080603.15	rep1	5307.62	7.69
ENSG00000080608.9	rep1	2321	6.69
ENSG00000080618.12	rep1	1686	0
ENSG00000080644.14	rep1	3202	0.21
ENSG00000080709.13	rep1	2068.51	6.89
ENSG00000080802.17	rep1	3392.86	11.11
ENSG00000080815.17	rep1	3200.24	54.33
ENSG00000080819.5	rep1	2825	10.47
ENSG00000080822.15	rep1	2110.32	931.93
ENSG00000080823.20	rep1	1503.32	31.19
ENSG00000080824.17	rep1	3316	450.76
ENSG00000080839.10	rep1	5684	0.64
ENSG00000080845.16	rep1	2998.02	24.31
ENSG00000080854.13	rep1	1260.33	0.79
ENSG00000080910.10	rep1	714.83	0
ENSG00000080947.13	rep1	5368	1.81
ENSG00000080986.11	rep1	2172	0.08
ENSG00000081014.9	rep1	5470.7	1.54
ENSG00000081019.12	rep1	6592	5.36
ENSG00000081026.17	rep1	6038.59	6.16
ENSG00000081041.8	rep1	1116.71	3.7
ENSG00000081051.6	rep1	1088.26	1.73
ENSG00000081052.11	rep1	9895	0.23
ENSG00000081059.18	rep1	2815	0.18
ENSG00000081087.13	rep1	3079.81	30.88
ENSG00000081138.12	rep1	11678.5	0.92
ENSG00000081148.11	rep1	8337	0.11
ENSG00000081154.10	rep1	2062.42	252.46
ENSG00000081177.17	rep1	3360.49	23.44
ENSG00000081181.6	rep1	2045	25.41
ENSG00000081189.12	rep1	5024.24	115.91
ENSG00000081237.17	rep1	4626	0.73
ENSG00000081248.9	rep1	5996	0.32
ENSG00000081277.10	rep1	5384	0.24
ENSG00000081307.11	rep1	2316.27	62.07
ENSG00000081320.9	rep1	5287	0.78
ENSG00000081377.15	rep1	4011.24	10.03
ENSG00000081386.11	rep1	5221.39	2.22
ENSG00000081479.11	rep1	4341.36	7.27
ENSG00000081665.12	rep1	1439.67	20.9
ENSG00000081692.11	rep1	2214.77	19.1
ENSG00000081721.10	rep1	970.21	63.79
ENSG00000081760.15	rep1	3231.33	33.02
ENSG00000081791.7	rep1	2327.07	27.87
ENSG00000081800.7	rep1	2838.75	0
ENSG00000081803.14	rep1	2680.52	37.79
ENSG00000081818.3	rep1	3825	7.06
ENSG00000081842.16	rep1	5374	3.57
ENSG00000081853.14	rep1	4577.77	0.77
ENSG00000081870.10	rep1	902.46	43.1
ENSG00000081913.12	rep1	6390	9
ENSG00000081923.9	rep1	5818	1.19
ENSG00000081985.9	rep1	1655.69	3.35
ENSG00000082014.15	rep1	1701.9	47.89
ENSG00000082068.7	rep1	2003.71	10.33
ENSG00000082074.14	rep1	3983.09	0.94
ENSG00000082126.16	rep1	2237.89	0.39
ENSG00000082146.11	rep1	1661.95	44.88
ENSG00000082153.16	rep1	3458.44	100.61
ENSG00000082175.13	rep1	13748	0.19
ENSG00000082196.19	rep1	1568.9	8.82
ENSG00000082212.10	rep1	1978.81	35.93
ENSG00000082213.16	rep1	2809.01	27.29
ENSG00000082258.11	rep1	5296.6	13.56
ENSG00000082269.15	rep1	2268.08	14.74
ENSG00000082293.11	rep1	4862.75	0.43
ENSG00000082397.14	rep1	3059.14	153.41
ENSG00000082438.14	rep1	3944.55	7.24
ENSG00000082458.10	rep1	4599.95	8.44
ENSG00000082482.12	rep1	3218.16	3.91
ENSG00000082497.10	rep1	5219	4.02
ENSG00000082512.13	rep1	3755.19	6.6
ENSG00000082515.15	rep1	823.2	84.06
ENSG00000082516.8	rep1	5397	2.79
ENSG00000082556.9	rep1	4682	2.53
ENSG00000082641.14	rep1	4538.87	61.72
ENSG00000082684.13	rep1	2448.12	11.19
ENSG00000082701.13	rep1	7711	3.66
ENSG00000082781.10	rep1	1616.08	12.82
ENSG00000082805.18	rep1	8365.29	2.02
ENSG00000082898.15	rep1	3685.24	40.1
ENSG00000082929.7	rep1	658	0
ENSG00000082996.18	rep1	1286.83	229.93
ENSG00000083067.21	rep1	6231.91	6.69
ENSG00000083093.8	rep1	3207.55	2.79
ENSG00000083097.13	rep1	5733.54	9.88
ENSG00000083099.9	rep1	1573.03	57.37
ENSG00000083123.13	rep1	3470.29	10.03
ENSG00000083168.8	rep1	8917.44	2.76
ENSG00000083223.16	rep1	3322.96	3.87
ENSG00000083290.18	rep1	5868.82	13.7
ENSG00000083307.9	rep1	5239	0.03
ENSG00000083312.16	rep1	11183	6.73
ENSG00000083444.15	rep1	2940	15.07
ENSG00000083454.20	rep1	1337.72	35.8
ENSG00000083457.10	rep1	681.57	85.5
ENSG00000083520.13	rep1	5261.63	8.15
ENSG00000083535.14	rep1	1669.8	10.33
ENSG00000083544.12	rep1	2561.86	12.62
ENSG00000083622.8	rep1	376	0
ENSG00000083635.7	rep1	3492	4.7
ENSG00000083642.17	rep1	5883.15	14.25
ENSG00000083720.11	rep1	3388	94.6
ENSG00000083750.11	rep1	1840.76	34.67
ENSG00000083782.6	rep1	999.33	0
ENSG00000083799.16	rep1	7818.01	13.99
ENSG00000083807.8	rep1	793.82	26.35
ENSG00000083812.10	rep1	3090.12	6.62
ENSG00000083814.11	rep1	2341.63	7.29
ENSG00000083817.8	rep1	2561	1.86
ENSG00000083828.14	rep1	2207.24	1.58
ENSG00000083838.14	rep1	2242.75	7.76
ENSG00000083844.9	rep1	12163	1.02
ENSG00000083845.7	rep1	753.43	296.14
ENSG00000083857.12	rep1	2746.18	3.44
ENSG00000083896.11	rep1	3144.89	20.73
ENSG00000083937.7	rep1	2461.51	52.2
ENSG00000084070.10	rep1	2567.17	49.29
ENSG00000084072.15	rep1	1241.46	86.47
ENSG00000084073.7	rep1	3108	25.87
ENSG00000084090.12	rep1	3337.12	54.44
ENSG00000084092.6	rep1	3415	10.36
ENSG00000084093.14	rep1	7114	0.64
ENSG00000084110.9	rep1	1738.09	0
ENSG00000084112.13	rep1	12730.3	2.96
ENSG00000084207.14	rep1	969.01	189.47
ENSG00000084234.15	rep1	3604.85	217.61
ENSG00000084444.12	rep1	4793.07	31.03
ENSG00000084453.15	rep1	6327.32	20.68
ENSG00000084463.6	rep1	4646	28.25
ENSG00000084623.10	rep1	1398.75	194.93
ENSG00000084628.8	rep1	2589	2.23
ENSG00000084636.16	rep1	2623.82	31.73
ENSG00000084652.14	rep1	4877.61	12.67
ENSG00000084674.12	rep1	13991	0.01
ENSG00000084676.14	rep1	6920.38	12.51
ENSG00000084693.14	rep1	2184.73	15.39
ENSG00000084710.12	rep1	7422.7	31.04
ENSG00000084731.12	rep1	5344	65.64
ENSG00000084733.9	rep1	3532.11	92.83
ENSG00000084734.7	rep1	1871.58	0.57
ENSG00000084754.9	rep1	2681.15	50.33
ENSG00000084764.9	rep1	1860.31	244.56
ENSG00000084774.12	rep1	3890.67	4.68
ENSG00000085063.13	rep1	1834.31	258.14
ENSG00000085117.10	rep1	1237	54.16
ENSG00000085185.14	rep1	5989.25	0.79
ENSG00000085224.19	rep1	7981.57	16.5
ENSG00000085231.12	rep1	828.11	203.12
ENSG00000085265.9	rep1	2827.5	0
ENSG00000085274.14	rep1	3181.81	11.27
ENSG00000085276.16	rep1	4013.91	2.06
ENSG00000085365.16	rep1	4323.64	50.23
ENSG00000085377.12	rep1	2862.12	20.8
ENSG00000085382.10	rep1	3235.17	29.65
ENSG00000085415.14	rep1	2480.05	32.73
ENSG00000085433.14	rep1	4156.96	71.54
ENSG00000085449.13	rep1	4660	12.24
ENSG00000085465.12	rep1	2078.29	4.4
ENSG00000085491.14	rep1	3528.22	4.18
ENSG00000085511.18	rep1	3056.28	10.18
ENSG00000085514.14	rep1	1083.02	2.9
ENSG00000085552.15	rep1	2663	0.06
ENSG00000085563.13	rep1	2738.76	13.85
ENSG00000085644.12	rep1	3111.79	5.23
ENSG00000085662.12	rep1	1395.76	191.2
ENSG00000085719.10	rep1	4728.03	6.53
ENSG00000085721.11	rep1	3745.5	13.45
ENSG00000085733.14	rep1	3032.26	80.1
ENSG00000085741.11	rep1	1266.65	0.31
ENSG00000085760.13	rep1	2283.28	19.47
ENSG00000085788.12	rep1	3651.36	68.89
ENSG00000085831.14	rep1	2360.58	5.76
ENSG00000085832.15	rep1	4441.93	62.77
ENSG00000085840.11	rep1	3118.5	0
ENSG00000085871.7	rep1	797.05	17.47
ENSG00000085872.13	rep1	2835.43	19.88
ENSG00000085978.20	rep1	2715.7	27.72
ENSG00000085982.12	rep1	2548.26	15.97
ENSG00000085998.12	rep1	2641.9	52.78
ENSG00000085999.10	rep1	1335.3	1.85
ENSG00000086015.19	rep1	4791.65	6.98
ENSG00000086061.14	rep1	2377.59	439.72
ENSG00000086062.11	rep1	4201	0.35
ENSG00000086065.12	rep1	1482.72	247.65
ENSG00000086102.17	rep1	3933.9	10.61
ENSG00000086159.11	rep1	2286.86	1.51
ENSG00000086189.8	rep1	2606.5	29.04
ENSG00000086200.15	rep1	2449.61	12.93
ENSG00000086205.15	rep1	2088.12	83.64
ENSG00000086232.11	rep1	2789.3	42.85
ENSG00000086288.10	rep1	1027	0
ENSG00000086289.10	rep1	2555.39	134.73
ENSG00000086300.14	rep1	2333.81	231.11
ENSG00000086475.13	rep1	3104.75	10.27
ENSG00000086504.14	rep1	1112.43	240.18
ENSG00000086506.2	rep1	536	7.9
ENSG00000086544.2	rep1	3385	2.68
ENSG00000086548.8	rep1	1635.5	0
ENSG00000086570.11	rep1	8603.55	0.2
ENSG00000086589.10	rep1	2313.32	28.96
ENSG00000086598.9	rep1	2512.74	97.08
ENSG00000086619.12	rep1	4567	5.52
ENSG00000086666.17	rep1	1494.34	74.21
ENSG00000086696.9	rep1	2097.5	0
ENSG00000086712.11	rep1	3994.88	7.47
ENSG00000086717.17	rep1	2579.37	4.74
ENSG00000086730.15	rep1	1370.77	3.66
ENSG00000086758.14	rep1	4577.4	25.48
ENSG00000086827.7	rep1	2992	6.58
ENSG00000086848.13	rep1	2396.56	12.33
ENSG00000086967.9	rep1	3593	0.68
ENSG00000086991.11	rep1	859.58	1.63
ENSG00000087008.14	rep1	2684.17	6.99
ENSG00000087053.17	rep1	3849.54	33.34
ENSG00000087074.7	rep1	2335.92	33.88
ENSG00000087076.7	rep1	873.85	27.27
ENSG00000087077.10	rep1	1484	15.53
ENSG00000087085.12	rep1	2114.81	37.36
ENSG00000087086.12	rep1	877.95	4706.75
ENSG00000087087.17	rep1	2211.99	39.94
ENSG00000087088.18	rep1	810.32	42.96
ENSG00000087095.11	rep1	3133.93	40.36
ENSG00000087111.19	rep1	2544.02	21.75
ENSG00000087116.12	rep1	1916.72	1.67
ENSG00000087128.8	rep1	1465	0
ENSG00000087152.14	rep1	3083.93	37.96
ENSG00000087157.17	rep1	2086.39	43.85
ENSG00000087191.11	rep1	1157.72	442.57
ENSG00000087206.15	rep1	1519.85	12.48
ENSG00000087237.9	rep1	1668.51	2.2
ENSG00000087245.11	rep1	1835.42	1.67
ENSG00000087250.7	rep1	576.81	188.69
ENSG00000087253.10	rep1	5378.19	2.77
ENSG00000087258.12	rep1	3304.52	112.87
ENSG00000087263.15	rep1	2213.22	26.63
ENSG00000087266.14	rep1	3636.9	3.37
ENSG00000087269.14	rep1	3087.2	3.34
ENSG00000087274.15	rep1	2128.61	166.81
ENSG00000087299.10	rep1	4790.8	3.04
ENSG00000087301.7	rep1	4266.78	7.82
ENSG00000087302.7	rep1	1619.75	92.06
ENSG00000087303.15	rep1	3617.05	0.65
ENSG00000087338.4	rep1	4191	9.21
ENSG00000087365.13	rep1	2613.34	101.02
ENSG00000087448.8	rep1	6529.68	13.59
ENSG00000087460.22	rep1	1587.13	908.85
ENSG00000087470.16	rep1	3713.55	65.39
ENSG00000087494.14	rep1	1422.86	7.92
ENSG00000087495.15	rep1	2322.35	89.76
ENSG00000087502.16	rep1	1242.3	108.83
ENSG00000087510.6	rep1	2866	0.18
ENSG00000087586.16	rep1	2001.64	1.5
ENSG00000087589.15	rep1	2746.1	0.37
ENSG00000087842.9	rep1	1277.5	25.64
ENSG00000087884.13	rep1	564.41	11.12
ENSG00000087903.11	rep1	1862.86	3.66
ENSG00000087995.14	rep1	1863.77	9.66
ENSG00000088002.10	rep1	908.7	1.5
ENSG00000088035.14	rep1	1727.85	11.07
ENSG00000088038.16	rep1	2391.98	12.94
ENSG00000088053.10	rep1	2264	0.38
ENSG00000088179.7	rep1	8625.15	8.19
ENSG00000088205.11	rep1	3877.73	15.39
ENSG00000088247.14	rep1	1241.29	40.11
ENSG00000088256.7	rep1	4105.94	14.66
ENSG00000088280.17	rep1	2824.63	4.82
ENSG00000088298.11	rep1	1871.96	9
ENSG00000088305.17	rep1	4237	0.42
ENSG00000088320.3	rep1	1665	1.32
ENSG00000088325.14	rep1	3497	1.64
ENSG00000088340.14	rep1	2165.63	0.81
ENSG00000088356.5	rep1	1998	48.6
ENSG00000088367.19	rep1	5985.76	53.92
ENSG00000088386.14	rep1	2154	0
ENSG00000088387.16	rep1	3400.63	38.91
ENSG00000088448.13	rep1	1675.65	75.2
ENSG00000088451.9	rep1	1850.54	8.83
ENSG00000088538.12	rep1	8755	20.16
ENSG00000088543.13	rep1	2045.11	52.82
ENSG00000088682.12	rep1	1443.1	62.92
ENSG00000088726.14	rep1	1135.75	0
ENSG00000088727.11	rep1	992.5	12.04
ENSG00000088756.11	rep1	4301.15	0.56
ENSG00000088766.10	rep1	2175.22	12.59
ENSG00000088782.4	rep1	514	0
ENSG00000088808.15	rep1	2394.18	14.71
ENSG00000088812.16	rep1	8611.69	11.48
ENSG00000088826.16	rep1	2183.4	30.97
ENSG00000088827.11	rep1	6720	0.05
ENSG00000088832.13	rep1	1025.03	722.17
ENSG00000088833.16	rep1	1836.4	125.27
ENSG00000088836.11	rep1	3094	0.75
ENSG00000088854.12	rep1	6757.68	13.85
ENSG00000088876.10	rep1	1981.01	3.86
ENSG00000088881.19	rep1	1676.52	4.49
ENSG00000088882.7	rep1	2391	0.65
ENSG00000088888.16	rep1	11646.2	2.98
ENSG00000088899.13	rep1	4176.85	32.99
ENSG00000088926.12	rep1	1165.29	0
ENSG00000088930.7	rep1	3437	11.91
ENSG00000088970.14	rep1	2129.36	22.44
ENSG00000088986.9	rep1	717.99	1829.83
ENSG00000088992.16	rep1	1011.28	53.04
ENSG00000089006.15	rep1	1694.01	72.15
ENSG00000089009.14	rep1	948.07	350.09
ENSG00000089012.13	rep1	1120.14	0
ENSG00000089022.12	rep1	3041.13	17.84
ENSG00000089041.15	rep1	4404.76	12.68
ENSG00000089048.13	rep1	3216	10.6
ENSG00000089050.13	rep1	3004.34	7.88
ENSG00000089053.11	rep1	2279.78	163.97
ENSG00000089057.13	rep1	6917.55	19.2
ENSG00000089060.10	rep1	2443.65	8.69
ENSG00000089063.13	rep1	1492.1	255.67
ENSG00000089091.15	rep1	2275	6.39
ENSG00000089094.15	rep1	2624.39	16.22
ENSG00000089101.16	rep1	1479.77	1.28
ENSG00000089116.3	rep1	1826	0
ENSG00000089123.14	rep1	2196.7	20.29
ENSG00000089127.11	rep1	1844.32	5.55
ENSG00000089154.9	rep1	5092.38	7.57
ENSG00000089157.14	rep1	1122.02	434.41
ENSG00000089159.14	rep1	3888.32	4.85
ENSG00000089163.4	rep1	1217	4.12
ENSG00000089169.13	rep1	4454.02	84.64
ENSG00000089177.16	rep1	5230.04	3.25
ENSG00000089195.13	rep1	2355.68	12.57
ENSG00000089199.8	rep1	2547.83	233.75
ENSG00000089220.4	rep1	1133.23	2155.16
ENSG00000089225.18	rep1	2248	0
ENSG00000089234.14	rep1	3607.63	12.61
ENSG00000089248.6	rep1	1601.96	96.61
ENSG00000089250.17	rep1	12158	0.56
ENSG00000089280.17	rep1	1645.92	90.19
ENSG00000089289.14	rep1	1670.38	67.58
ENSG00000089327.13	rep1	909.82	4.48
ENSG00000089335.19	rep1	2295.21	49.94
ENSG00000089351.13	rep1	2411.87	13.45
ENSG00000089356.15	rep1	1032.8	1.86
ENSG00000089472.15	rep1	3486.07	3.91
ENSG00000089486.15	rep1	2133.3	183.53
ENSG00000089505.16	rep1	934	1.44
ENSG00000089558.7	rep1	3920	0.46
ENSG00000089597.15	rep1	3622.67	33.5
ENSG00000089639.9	rep1	3310.24	2.19
ENSG00000089682.15	rep1	2510.02	4.01
ENSG00000089685.13	rep1	2446	0.21
ENSG00000089692.7	rep1	1974	0.72
ENSG00000089693.9	rep1	1347.45	825.58
ENSG00000089723.8	rep1	3922	1.77
ENSG00000089737.14	rep1	2174.82	175.21
ENSG00000089775.10	rep1	6942.3	3.79
ENSG00000089818.15	rep1	2539.68	127.03
ENSG00000089820.14	rep1	1168.13	9.41
ENSG00000089847.11	rep1	3906	1.58
ENSG00000089876.10	rep1	2787.67	6.04
ENSG00000089902.9	rep1	5754	2.91
ENSG00000089916.16	rep1	9913.7	4.98
ENSG00000090006.16	rep1	2058.44	19.67
ENSG00000090013.8	rep1	871.16	65.99
ENSG00000090020.9	rep1	2959.17	13.15
ENSG00000090054.12	rep1	1651.6	44.01
ENSG00000090060.16	rep1	2873.42	86.05
ENSG00000090061.16	rep1	2366.13	12.06
ENSG00000090097.19	rep1	1979.72	88.29
ENSG00000090104.10	rep1	1444.47	2.5
ENSG00000090238.10	rep1	901.18	173.01
ENSG00000090263.14	rep1	766.88	108.77
ENSG00000090266.11	rep1	517.91	256.05
ENSG00000090273.12	rep1	1793.07	254.03
ENSG00000090316.14	rep1	2220.87	75.2
ENSG00000090339.7	rep1	3252	1.58
ENSG00000090372.13	rep1	2949.78	27.48
ENSG00000090376.7	rep1	8663	0.43
ENSG00000090382.5	rep1	1530	0.17
ENSG00000090402.6	rep1	6011	0.03
ENSG00000090432.6	rep1	2438	27.41
ENSG00000090447.10	rep1	2351.45	5.86
ENSG00000090470.13	rep1	2851	9.3
ENSG00000090487.9	rep1	1646.01	75.53
ENSG00000090512.10	rep1	1561	0.24
ENSG00000090520.9	rep1	1723.1	58.93
ENSG00000090530.8	rep1	2956.02	1.92
ENSG00000090534.16	rep1	1536.24	1.46
ENSG00000090539.14	rep1	3269.26	24.61
ENSG00000090554.11	rep1	1043.53	1.35
ENSG00000090565.14	rep1	2625.11	1.81
ENSG00000090581.8	rep1	1516.88	152.35
ENSG00000090612.19	rep1	6026.25	1.94
ENSG00000090615.11	rep1	8870	6.34
ENSG00000090621.12	rep1	2394.79	13.48
ENSG00000090659.16	rep1	2698.45	0.19
ENSG00000090661.10	rep1	1458.79	61.02
ENSG00000090674.14	rep1	1906.65	37.27
ENSG00000090686.14	rep1	3195.21	25.3
ENSG00000090776.5	rep1	3314	2.64
ENSG00000090857.12	rep1	9012.2	3.35
ENSG00000090861.14	rep1	3172.4	122.78
ENSG00000090863.10	rep1	5844.49	27.51
ENSG00000090889.11	rep1	4348	0.19
ENSG00000090905.16	rep1	3947.31	12.91
ENSG00000090924.13	rep1	4573.04	0.53
ENSG00000090932.9	rep1	2167.12	3.54
ENSG00000090971.4	rep1	1513.2	9.81
ENSG00000090975.11	rep1	6554.73	6.44
ENSG00000090989.16	rep1	3310.01	28.86
ENSG00000091009.7	rep1	6451	2.25
ENSG00000091010.4	rep1	1182	0
ENSG00000091039.15	rep1	7096.71	12.06
ENSG00000091073.18	rep1	1095.48	7.57
ENSG00000091106.17	rep1	3355	0.54
ENSG00000091127.12	rep1	3451.53	3.14
ENSG00000091128.11	rep1	2846.75	0
ENSG00000091129.18	rep1	3073.82	183.27
ENSG00000091136.12	rep1	2529.6	13.61
ENSG00000091137.10	rep1	4930	2.1
ENSG00000091138.11	rep1	1443.8	0
ENSG00000091140.11	rep1	2392.82	109.27
ENSG00000091157.12	rep1	5408.48	24.23
ENSG00000091164.11	rep1	1817.09	146.91
ENSG00000091181.18	rep1	1880.64	0
ENSG00000091262.13	rep1	1918.34	0.56
ENSG00000091317.7	rep1	3863	5.22
ENSG00000091409.13	rep1	5360.96	4.68
ENSG00000091428.16	rep1	3739.28	122.86
ENSG00000091436.15	rep1	6380.12	4.51
ENSG00000091482.5	rep1	907.89	11.24
ENSG00000091483.6	rep1	1797	52.38
ENSG00000091490.9	rep1	2607.52	6.9
ENSG00000091513.13	rep1	2962.71	898.98
ENSG00000091527.14	rep1	3320.92	28.26
ENSG00000091536.15	rep1	2418.42	4.4
ENSG00000091542.8	rep1	2684.29	33.57
ENSG00000091583.9	rep1	759.5	0
ENSG00000091592.14	rep1	1658.53	93.78
ENSG00000091622.14	rep1	6432.44	8.87
ENSG00000091640.6	rep1	1061.86	205.25
ENSG00000091651.7	rep1	1587.92	7.49
ENSG00000091656.14	rep1	14019	0.39
ENSG00000091664.7	rep1	3949	18.17
ENSG00000091704.8	rep1	1052.67	0
ENSG00000091732.14	rep1	1972	13.31
ENSG00000091831.20	rep1	6357	0.07
ENSG00000091844.6	rep1	4645.1	4.49
ENSG00000091879.12	rep1	3043.04	2.79
ENSG00000091947.8	rep1	1531.66	34.99
ENSG00000091972.17	rep1	2001.03	171.53
ENSG00000091986.14	rep1	3618.97	1.58
ENSG00000092009.9	rep1	785	0
ENSG00000092010.13	rep1	1003.71	86.13
ENSG00000092020.9	rep1	1642.93	59.33
ENSG00000092036.15	rep1	1169.45	13.23
ENSG00000092051.15	rep1	3558.54	75.18
ENSG00000092054.12	rep1	6087	0.57
ENSG00000092067.5	rep1	1554	0
ENSG00000092068.17	rep1	3159.76	14.12
ENSG00000092094.9	rep1	1494.39	41.9
ENSG00000092096.13	rep1	2381.63	420.67
ENSG00000092098.15	rep1	1978.07	9.99
ENSG00000092108.19	rep1	2050.03	48.21
ENSG00000092140.13	rep1	5804	4.25
ENSG00000092148.11	rep1	2571.99	53.68
ENSG00000092199.16	rep1	1658.15	282.31
ENSG00000092200.11	rep1	2004	0.09
ENSG00000092201.8	rep1	3211.38	37.53
ENSG00000092203.12	rep1	4270.57	24.66
ENSG00000092208.15	rep1	1140.65	21.94
ENSG00000092295.10	rep1	1214.27	1.16
ENSG00000092330.14	rep1	1953.51	45.94
ENSG00000092345.12	rep1	2293	0
ENSG00000092377.12	rep1	2312	0.07
ENSG00000092421.15	rep1	4419.68	9.79
ENSG00000092439.12	rep1	6653.92	2.97
ENSG00000092445.10	rep1	2389.71	100.09
ENSG00000092470.10	rep1	3978	1.06
ENSG00000092529.21	rep1	1253.88	213.25
ENSG00000092531.8	rep1	2355.92	18.93
ENSG00000092607.12	rep1	3015.85	0.44
ENSG00000092621.10	rep1	1913	67.34
ENSG00000092758.14	rep1	1290.42	42.07
ENSG00000092820.16	rep1	2976.63	17.16
ENSG00000092841.17	rep1	722.2	551.11
ENSG00000092847.9	rep1	12790	2.82
ENSG00000092850.10	rep1	1412.84	1.9
ENSG00000092853.12	rep1	2737.14	0.37
ENSG00000092871.15	rep1	4180.04	9.54
ENSG00000092929.10	rep1	4006.85	0.93
ENSG00000092931.10	rep1	2480.28	13.97
ENSG00000092964.15	rep1	4569.48	248.2
ENSG00000092969.10	rep1	3483.89	1.75
ENSG00000092978.9	rep1	2654.27	6.44
ENSG00000093000.17	rep1	4750.66	12.83
ENSG00000093009.8	rep1	1693	0.32
ENSG00000093010.10	rep1	1057.82	244.91
ENSG00000093072.14	rep1	3195	2.75
[truncated: 118,970 more rows]

## Sheet: Fig.1c
ORF Capture-Seq as a versatile method for targeted identification of full-length isoforms
Sheynkman et al., 2020
Figure 1c
Capture category	MBP	HSP90AB1	ARNTL	STAT1	ZNF268
No capture	94.7727	4.95034	0.154129	0.114834	0.0079515
IDT, Day A	1.5075	0.881174	59.3351	34.4744	3.80176
IDT, Day B	8.94731	12.0745	46.1135	28.0694	4.79523
OCS, Day A	3.58093	0.153381	47.2212	46.3536	2.69091
OCS, Day B	14.6914	1.32223	51.7444	27.3128	4.92918

## Sheet: Fig.1d
ORF Capture-Seq as a versatile method for targeted identification of full-length isoforms
Sheynkman et al., 2020
Figure 1d
GENCODE gene ID	Gene	IDT (TPM)	OCS (TPM)	No capture, input cDNA (TPM)
ENSG00000000003.14	TSPAN6	0	0	0
ENSG00000000005.5	TNMD	0	0	0		TPM=transcripts per million
ENSG00000000419.12	DPM1	0	0	123784
ENSG00000000457.13	SCYL3	0	0	146778
ENSG00000000460.16	C1orf112	0	0	0
ENSG00000000938.12	FGR	0	0	0
ENSG00000000971.15	CFH	0	0	0
ENSG00000001036.13	FUCA2	0	0	369522
ENSG00000001084.10	GCLC	0	0	11417
ENSG00000001167.14	NFYA	0	0	0
ENSG00000001460.17	STPG1	0	0	339985
ENSG00000001461.16	NIPAL3	0	0	604762
ENSG00000001497.16	LAS1L	0	0	0
ENSG00000001561.6	ENPP4	0	0	358666
ENSG00000001617.11	SEMA3F	0	0	0
ENSG00000001626.14	CFTR	0	0	673103
ENSG00000001629.9	ANKIB1	0	0	20368
ENSG00000001630.15	CYP51A1	0	0	0
ENSG00000001631.15	KRIT1	0	0	303471
ENSG00000002016.17	RAD52	0	0	0
ENSG00000002079.14	MYH16	0	0	0
ENSG00000002330.13	BAD	504817	17106645	217
ENSG00000002549.12	LAP3	0	377583	237424
ENSG00000002586.18	CD99	0	0	190128
ENSG00000002586.18_PAR_Y	CD99	0	0	190128
ENSG00000002587.9	HS3ST1	0	0	0
ENSG00000002726.20	AOC1	0	0	0
ENSG00000002745.12	WNT16	0	0	0
ENSG00000002746.14	HECW1	0	0	803342
ENSG00000002822.15	MAD1L1	0	0	184846
ENSG00000002834.17	LASP1	0	0	121158
ENSG00000002919.14	SNX11	0	0	0
ENSG00000002933.7	TMEM176A	0	0	0
ENSG00000003056.7	M6PR	0	0	713453
ENSG00000003096.14	KLHL13	0	0	0
ENSG00000003137.8	CYP26B1	0	0	312932
ENSG00000003147.17	ICA1	0	444526	0
ENSG00000003249.13	DBNDD1	0	0	847531
ENSG00000003393.14	ALS2	0	0	0
ENSG00000003400.14	CASP10	0	0	0
ENSG00000003402.19	CFLAR	0	0	0
ENSG00000003436.15	TFPI	0	0	0
ENSG00000003509.15	NDUFAF7	0	379114	0
ENSG00000003756.16	RBM5	0	0	667261
ENSG00000003987.13	MTMR7	0	0	109301
ENSG00000003989.17	SLC7A2	0	0	0
ENSG00000004059.10	ARF5	272.54	681578	394995
ENSG00000004139.13	SARM1	0	0	0
ENSG00000004142.11	POLDIP2	933256	0	621808
ENSG00000004399.12	PLXND1	0	0	579286
ENSG00000004455.16	AK2	2490.81	0	0
ENSG00000004468.12	CD38	0	0	0
ENSG00000004478.7	FKBP4	0	0	677666
ENSG00000004487.15	KDM1A	0	0	0
ENSG00000004534.14	RBM6	0	0	8126460022
ENSG00000004660.14	CAMKK1	0	1944642422	1205739732
ENSG00000004700.15	RECQL	0	0	9.79E-05
ENSG00000004766.15	CCDC132	0	0	399423
ENSG00000004776.12	HSPB6	0	0	0
ENSG00000004777.18	ARHGAP33	0	0	218125
ENSG00000004779.9	NDUFAB1	0	113982	837722
ENSG00000004799.7	PDK4	0	0	118151
ENSG00000004809.13	SLC22A16	0	0	0
ENSG00000004838.13	ZMYND10	0	0	0
ENSG00000004846.16	ABCB5	0	0	0
ENSG00000004848.7	ARX	0	0	0
ENSG00000004864.13	SLC25A13	0	2186334933	1358097155
ENSG00000004866.20	ST7	0	325227	0
ENSG00000004897.11	CDC27	0	0	142565
ENSG00000004939.13	SLC4A1	0	0	0
ENSG00000004948.13	CALCR	0	0	0
ENSG00000004961.14	HCCS	1535571	0	191762
ENSG00000004975.11	DVL2	0	0	0
ENSG00000005001.9	PRSS22	0	0	0
ENSG00000005007.12	UPF1	0	0	0
ENSG00000005020.12	SKAP2	0	0	315152
ENSG00000005022.5	SLC25A5	114811	0	221713
ENSG00000005059.15	CCDC109B	0	0	0
ENSG00000005073.5	HOXA11	0	0	0
ENSG00000005075.15	POLR2J	0	0	0
ENSG00000005100.12	DHX33	0	0	736865
ENSG00000005102.12	MEOX1	0	0	0
ENSG00000005108.15	THSD7A	0	0	0
ENSG00000005156.11	LIG3	0	0	0
ENSG00000005175.9	RPAP3	0	0	20597911
ENSG00000005187.11	ACSM3	0	0	0
ENSG00000005189.19	AC004381.6	0	0	0
ENSG00000005194.14	CIAPIN1	0	92421	877446
ENSG00000005206.16	SPPL2B	0	0	16722
ENSG00000005238.19	FAM214B	0	0	0
ENSG00000005243.9	COPZ2	0	0	0
ENSG00000005249.12	PRKAR2B	0	0	675187
ENSG00000005302.17	MSL3	0	0	3750615165
ENSG00000005339.14	CREBBP	0	0	376801
ENSG00000005379.15	BZRAP1	0	0	109676
ENSG00000005381.7	MPO	0	0	0
ENSG00000005421.8	PON1	0	0	0
ENSG00000005436.13	GCFC2	0	0	0
ENSG00000005448.16	WDR54	0	651711	0
ENSG00000005469.11	CROT	0	0	391599
ENSG00000005471.15	ABCB4	0	0	114007
ENSG00000005483.20	KMT2E	0	995867383	171524
ENSG00000005486.16	RHBDD2	0	197212	332569
ENSG00000005513.9	SOX8	0	0	0
ENSG00000005700.14	IBTK	0	0	159833
ENSG00000005801.16	ZNF195	0	2193566	183658
ENSG00000005810.17	MYCBP2	0	0	5923296
ENSG00000005812.10	FBXL3	0	0	241512
ENSG00000005844.17	ITGAL	0	0	0
ENSG00000005882.11	PDK2	0	291995	503074
ENSG00000005884.17	ITGA3	0	137909	851412
ENSG00000005889.15	ZFX	0	0	0
ENSG00000005893.15	LAMP2	0	0	161473
ENSG00000005961.17	ITGA2B	0	0	0
ENSG00000005981.12	ASB4	0	0	110053
ENSG00000006007.11	GDE1	0	232458	816632
ENSG00000006015.17	C19orf60	0	0	617963
ENSG00000006016.10	CRLF1	0	0	0
ENSG00000006025.11	OSBPL7	0	0	0
ENSG00000006042.11	TMEM98	0	0	536315
ENSG00000006047.12	YBX2	0	0	0
ENSG00000006059.3	KRT33A	0	0	0
ENSG00000006062.14	MAP3K14	0	0	0
ENSG00000006071.12	ABCC8	0	0	0
ENSG00000006116.3	CACNG3	0	222197	124254
ENSG00000006118.14	TMEM132A	394801	0	253534
ENSG00000006125.17	AP2B1	0	0	435379
ENSG00000006128.11	TAC1	0	597011	114562
ENSG00000006194.9	ZNF263	0	414668	109902
ENSG00000006210.6	CX3CL1	3987441	0	766679
ENSG00000006282.20	SPATA20	5197131438	0	0
ENSG00000006283.17	CACNA1G	0	0	5847060731
ENSG00000006327.13	TNFRSF12A	0	0	0
ENSG00000006377.10	DLX6	0	125095	18931
ENSG00000006432.15	MAP3K9	0	0	387989
ENSG00000006451.7	RALA	0	0	297487
ENSG00000006453.13	BAIAP2L1	0	0	0
ENSG00000006459.10	KDM7A	0	0	440334
ENSG00000006468.13	ETV1	0	0	126083069
ENSG00000006530.15	AGK	0	0	588841
ENSG00000006534.15	ALDH3B1	0	0	0
ENSG00000006555.10	TTC22	0	0	0
ENSG00000006576.16	PHTF2	0	0	0
ENSG00000006606.8	CCL26	0	0	0
ENSG00000006607.13	FARP2	0	0	0
ENSG00000006611.15	USH1C	632574	0	0
ENSG00000006625.17	GGCT	0	0	524701
ENSG00000006634.7	DBF4	0	0	0
ENSG00000006638.11	TBXA2R	0	0	0
ENSG00000006652.13	IFRD1	0	0	381147
ENSG00000006659.12	LGALS14	0	0	0
ENSG00000006695.10	COX10	0	0	0
ENSG00000006704.10	GTF2IRD1	0	0	0
ENSG00000006712.14	PAF1	663901	0	0
ENSG00000006715.15	VPS41	0	0	401294
ENSG00000006740.16	ARHGAP44	0	0	5777813
ENSG00000006744.18	ELAC2	0	258847	0
ENSG00000006747.14	SCIN	0	0	0
ENSG00000006756.15	ARSD	0	0	0
ENSG00000006757.11	PNPLA4	0	0	0
ENSG00000006788.13	MYH13	0	0	0
ENSG00000006831.9	ADIPOR2	0	0	209003
ENSG00000006837.11	CDKL3	0	0	0
ENSG00000007001.12	UPP2	0	0	0
ENSG00000007038.10	PRSS21	0	0	0
ENSG00000007047.14	MARK4	0	651711	536918
ENSG00000007062.11	PROM1	0	0	0
ENSG00000007080.10	CCDC124	431445	164603	160786
ENSG00000007129.17	CEACAM21	0	0	0
ENSG00000007168.12	PAFAH1B1	0	0	904407
ENSG00000007171.16	NOS2	0	0	0
ENSG00000007174.17	DNAH9	0	0	222867
ENSG00000007202.14	KIAA0100	0	0	0
ENSG00000007216.14	SLC13A2	0	0	0
ENSG00000007237.18	GAS7	0	0	7164061
ENSG00000007255.10	TRAPPC6A	0	0	238462
ENSG00000007264.14	MATK	725312	0	77485
ENSG00000007306.14	CEACAM7	0	0	0
ENSG00000007312.12	CD79B	0	0	0
ENSG00000007314.12	SCN4A	0	0	0
ENSG00000007341.18	ST7L	0	0	0
ENSG00000007350.16	TKTL1	0	0	0
ENSG00000007372.21	PAX6	0	0	595967129
ENSG00000007376.7	RPUSD1	757021	0	0
ENSG00000007384.15	RHBDF1	0	0	0
ENSG00000007392.16	LUC7L	983308	548935	126526
ENSG00000007402.11	CACNA2D2	0	0	122607
ENSG00000007516.13	BAIAP3	0	0	0
ENSG00000007520.3	TSR3	0	0	0
ENSG00000007541.16	PIGQ	0	0	0
ENSG00000007545.15	CRAMP1L	0	0	0
ENSG00000007866.19	TEAD3	0	0	0
ENSG00000007908.15	SELE	0	0	0
ENSG00000007923.15	DNAJC11	0	0	198128
ENSG00000007933.12	FMO3	0	0	0
ENSG00000007944.14	MYLIP	0	0	0
ENSG00000007952.17	NOX1	0	0	0
ENSG00000007968.6	E2F2	0	0	0
ENSG00000008018.8	PSMB1	168.5	833498	162971
ENSG00000008056.13	SYN1	417823	216035	939182
ENSG00000008083.13	JARID2	0	0	0
ENSG00000008086.11	CDKL5	0	0	971939
ENSG00000008118.9	CAMK1G	0	0	533572
ENSG00000008128.22	CDK11A	0	0	0
ENSG00000008130.15	NADK	0	0	0
ENSG00000008196.12	TFAP2B	0	0	0
ENSG00000008197.4	TFAP2D	0	0	0
ENSG00000008226.19	DLEC1	0	0	0
ENSG00000008256.15	CYTH3	0	0	0
ENSG00000008277.14	ADAM22	0	0	1786522338
ENSG00000008282.8	SYPL1	0	325875	798845793
ENSG00000008283.15	CYB561	0	0	1422755
ENSG00000008294.20	SPAG9	0	0	1488764
ENSG00000008300.16	CELSR3	0	0	0
ENSG00000008311.14	AASS	0	0	0
ENSG00000008323.15	PLEKHG6	0	0	0
ENSG00000008324.11	SS18L2	0	0	0
ENSG00000008382.15	MPND	0	0	0
ENSG00000008394.12	MGST1	0	0	0
ENSG00000008405.11	CRY1	0	0	0
ENSG00000008438.4	PGLYRP1	0	0	0
ENSG00000008441.16	NFIX	0	123097	151822
ENSG00000008513.14	ST3GAL1	0	0	0
ENSG00000008516.16	MMP25	0	0	0
ENSG00000008517.16	IL32	0	0	156508
ENSG00000008710.19	PKD1	0	0	573454
ENSG00000008735.13	MAPK8IP2	0	0	376127
ENSG00000008838.19	MED24	0	0	140535
ENSG00000008853.16	RHOBTB2	0	0	228079
ENSG00000008869.11	HEATR5B	0	0	0
ENSG00000008952.16	SEC62	0	0	627075
ENSG00000008988.9	RPS20	0	0	920856
ENSG00000009307.15	CSDE1	0	212114	2573521395
ENSG00000009335.17	UBE3C	0	0	0
ENSG00000009413.15	REV3L	0	0	0
ENSG00000009694.13	TENM1	0	0	3151208
ENSG00000009709.11	PAX7	0	0	0
ENSG00000009724.16	MASP2	0	0	0
ENSG00000009765.14	IYD	0	0	0
ENSG00000009780.15	FAM76A	0	0	118466
ENSG00000009790.14	TRAF3IP3	0	0	0
ENSG00000009830.11	POMT2	0	0	0
ENSG00000009844.15	VTA1	0	0	1231817
ENSG00000009950.15	MLXIPL	0	0	0
ENSG00000009954.10	BAZ1B	0	0	763604
ENSG00000010017.12	RANBP9	0	0	410636
ENSG00000010030.13	ETV7	0	0	0
ENSG00000010072.15	SPRTN	0	0	122046
ENSG00000010165.19	METTL13	0	0	0
ENSG00000010219.13	DYRK4	0	0	276442
ENSG00000010244.18	ZNF207	0	330316	206948
ENSG00000010256.10	UQCRC1	208148	355241	289888
ENSG00000010270.13	STARD3NL	0	0	3479745633
ENSG00000010278.12	CD9	0	0	178015
ENSG00000010282.14	HHATL	0	0	256626
ENSG00000010292.12	NCAPD2	0	0	746496
ENSG00000010295.19	IFFO1	5005489427	0	0
ENSG00000010310.8	GIPR	0	0	0
ENSG00000010318.20	PHF7	0	0	0
ENSG00000010319.6	SEMA3G	0	0	0
ENSG00000010322.15	NISCH	0	0	802694346
ENSG00000010327.10	STAB1	0	0	0
ENSG00000010361.13	FUZ	0	0	621325
ENSG00000010379.15	SLC6A13	0	0	0
ENSG00000010404.17	IDS	335557	262595	290702
ENSG00000010438.16	PRSS3	0	0	103313
ENSG00000010539.11	ZNF200	0	0	69054
ENSG00000010610.9	CD4	0	0	0
ENSG00000010626.14	LRRC23	142826	0	0
ENSG00000010671.15	BTK	0	0	0
ENSG00000010704.18	HFE	0	0	0
ENSG00000010803.16	SCMH1	0	0	1473190086
ENSG00000010810.17	FYN	0	0	0
ENSG00000010818.9	HIVEP2	0	0	2935132
ENSG00000010932.16	FMO1	0	0	0
ENSG00000011007.12	TCEB3	0	0	0
ENSG00000011009.10	LYPLA2	0	0	591453
ENSG00000011021.21	CLCN6	0	0	222488136
ENSG00000011028.13	MRC2	0	0	0
ENSG00000011052.21	NME2	0	0	0
ENSG00000011083.8	SLC6A7	351106	0	178572
ENSG00000011105.12	TSPAN9	0	0	97706407
ENSG00000011114.14	BTBD7	0	0	0
ENSG00000011132.11	APBA3	0	0	424666
ENSG00000011143.16	MKS1	0	0	0
ENSG00000011198.7	ABHD5	0	0	0
ENSG00000011201.11	KAL1	0	0	0
ENSG00000011243.17	AKAP8L	0	0	229651
ENSG00000011258.15	MBTD1	0	0	0
ENSG00000011260.13	UTP18	0	0	234914
ENSG00000011275.18	RNF216	0	0	734024
ENSG00000011295.15	TTC19	0	0	284572
ENSG00000011304.19	PTBP1	0	317958	0
ENSG00000011332.19	DPF1	0	0	0
ENSG00000011347.9	SYT7	0	0	0
ENSG00000011376.9	LARS2	0	0	153306
ENSG00000011405.13	PIK3C2A	0	0	0
ENSG00000011422.11	PLAUR	0	0	0
ENSG00000011426.10	ANLN	0	1448380067	4473290073
ENSG00000011451.17	WIZ	0	0	115824
ENSG00000011454.16	RABGAP1	0	0	0
ENSG00000011465.16	DCN	0	147539	1222694
ENSG00000011478.11	QPCTL	0	0	0
ENSG00000011485.14	PPP5C	716146	0	142504
ENSG00000011523.13	CEP68	0	0	0
ENSG00000011566.14	MAP4K3	0	0	0
ENSG00000011590.13	ZBTB32	0	0	0
ENSG00000011600.11	TYROBP	0	0	0
ENSG00000011638.10	TMEM159	0	0	0
ENSG00000011677.12	GABRA3	0	0	0
ENSG00000012048.20	BRCA1	0	0	0
ENSG00000012061.15	ERCC1	0	0	546393
ENSG00000012124.16	CD22	0	0	0
ENSG00000012171.19	SEMA3B	0	0	101671
ENSG00000012174.11	MBTPS2	0	0	0
ENSG00000012211.12	PRICKLE3	0	0	0
ENSG00000012223.12	LTF	0	0	0
ENSG00000012232.8	EXTL3	0	103215	635548
ENSG00000012504.13	NR1H4	0	0	0
ENSG00000012660.13	ELOVL5	0	0	7586776561
ENSG00000012779.10	ALOX5	0	0	0
ENSG00000012817.15	KDM5D	0	0	809031
ENSG00000012822.15	CALCOCO1	336967	0	318077
ENSG00000012963.14	UBR7	0	0	11417
ENSG00000012983.11	MAP4K5	0	0	19213
ENSG00000013016.15	EHD3	0	0	539815
ENSG00000013275.7	PSMC4	0	0	857375
ENSG00000013288.8	MAN2B2	0	0	161512
ENSG00000013293.5	SLC7A14	0	657016	121024
ENSG00000013297.10	CLDN11	62938	0	404474
ENSG00000013306.15	SLC25A39	0	0	829507
ENSG00000013364.18	MVP	0	0	149299
ENSG00000013374.15	NUB1	0	0	267615008
ENSG00000013375.15	PGM3	0	0	2247453062
ENSG00000013392.7	RWDD2A	0	0	112563
ENSG00000013441.15	CLK1	0	0	942978
ENSG00000013503.9	POLR3B	0	0	0
ENSG00000013523.9	ANGEL1	0	0	647486
ENSG00000013561.17	RNF14	0	236918	294746
ENSG00000013563.13	DNASE1L1	0	0	0
ENSG00000013573.16	DDX11	0	0	0
ENSG00000013583.8	HEBP1	0	0	0
ENSG00000013588.7	GPRC5A	0	0	0
ENSG00000013619.13	MAMLD1	0	0	0
ENSG00000013725.14	CD6	0	0	0
ENSG00000013810.18	TACC3	0	0	0
ENSG00000014123.9	UFL1	0	0	198325
ENSG00000014138.8	POLA2	0	0	0
ENSG00000014164.6	ZC3H3	0	0	129476
ENSG00000014216.15	CAPN1	0	0	5777790998
ENSG00000014257.15	ACPP	0	0	0
ENSG00000014641.17	MDH1	0	0	1287067
ENSG00000014824.13	SLC30A9	0	0	331748
ENSG00000014914.20	MTMR11	0	0	0
ENSG00000014919.12	COX15	0	0	0
ENSG00000015133.18	CCDC88C	0	0	0
ENSG00000015153.14	YAF2	0	0	784735
ENSG00000015171.19	ZMYND11	0	0	5392893558
ENSG00000015285.10	WAS	0	0	0
ENSG00000015413.9	DPEP1	0	0	0
ENSG00000015475.18	BID	0	0	154639
ENSG00000015479.18	MATR3	0	0	2587849025
ENSG00000015520.14	NPC1L1	0	0	0
ENSG00000015532.9	XYLT2	0	0	12061
ENSG00000015568.12	RGPD5	0	0	0.00351821
ENSG00000015592.16	STMN4	1203526078	423706195	13705039
ENSG00000015676.17	NUDCD3	0	161318	694137
ENSG00000016082.14	ISL1	0	0	0
ENSG00000016391.10	CHDH	0	0	0
ENSG00000016402.13	IL20RA	0	0	0
ENSG00000016490.15	CLCA1	0	0	0
ENSG00000016602.9	CLCA4	0	0	0
ENSG00000016864.18	GLT8D1	0	0	241293
ENSG00000017260.19	ATP2C1	0	0	1157232239
ENSG00000017427.15	IGF1	0	0	0
ENSG00000017483.14	SLC38A5	0	0	0
ENSG00000017797.12	RALBP1	0	0	297487
ENSG00000018189.12	RUFY3	637751	159994	108836
ENSG00000018236.14	CNTN1	0	0	45134202
ENSG00000018280.16	SLC11A1	0	0	0
ENSG00000018408.14	WWTR1	0	0	0
ENSG00000018510.13	AGPS	0	0	0
ENSG00000018607.6	ZNF806	0	0	0
ENSG00000018610.13	CXorf56	0	0	36681
ENSG00000018625.14	ATP1A2	0	123983	535238
ENSG00000018699.11	TTC27	0	0	0
ENSG00000018869.16	ZNF582	0	0	0
ENSG00000019102.11	VSIG2	0	0	0
ENSG00000019144.18	PHLDB1	0	0	158409
ENSG00000019169.10	MARCO	0	0	0
ENSG00000019186.9	CYP24A1	0	0	0
ENSG00000019485.13	PRDM11	0	0	0
ENSG00000019505.7	SYT13	0	0	242219
ENSG00000019549.9	SNAI2	0	0	0
ENSG00000019582.14	CD74	0	780791	253588
ENSG00000019991.15	HGF	0	0	0
ENSG00000019995.6	ZRANB1	0	0	0
ENSG00000020129.15	NCDN	153686	218787	357756
ENSG00000020181.17	GPR124	0	0	0
ENSG00000020219.9	CCT8L1P	0	0	0
ENSG00000020256.19	ZFP64	0	0	0
ENSG00000020426.10	MNAT1	0	0	0
ENSG00000020577.13	SAMD4A	0	0	0
ENSG00000020633.18	RUNX3	0	0	0
ENSG00000020922.12	MRE11A	0	0	0
ENSG00000021300.13	PLEKHB1	1364118676	2096170979	6522662
ENSG00000021355.12	SERPINB1	0	0	16474
ENSG00000021461.16	CYP3A43	0	0	0
ENSG00000021488.12	SLC7A9	0	0	0
ENSG00000021574.11	SPAST	0	0	1623822375
ENSG00000021645.18	NRXN3	0	0	496428
ENSG00000021762.19	OSBPL5	0	0	0
ENSG00000021776.10	AQR	0	0	0
ENSG00000021826.14	CPS1	0	0	873358
ENSG00000021852.12	C8B	0	0	0
ENSG00000022267.16	FHL1	626534	0	1874460814
ENSG00000022277.12	RTFDC1	0	0	8763515
ENSG00000022355.16	GABRA1	0	1658975	821106
ENSG00000022556.15	NLRP2	0	0	0
ENSG00000022567.9	SLC45A4	0	0	0
ENSG00000022840.15	RNF10	0	0	112899
ENSG00000022976.15	ZNF839	0	0	0
ENSG00000023041.11	ZDHHC6	629063	645641	261493
ENSG00000023171.16	GRAMD1B	0	0	159271
ENSG00000023191.16	RNH1	0	0	750137
ENSG00000023228.13	NDUFS1	0	560457	202033
ENSG00000023287.12	RB1CC1	0	0	435654
ENSG00000023318.7	ERP44	0	0	171524
ENSG00000023330.14	ALAS1	0	0	206841
ENSG00000023445.13	BIRC3	0	0	963429
ENSG00000023516.8	AKAP11	0	0	246601
ENSG00000023572.8	GLRX2	0	117.25	157101
ENSG00000023608.4	SNAPC1	0	0	0
ENSG00000023697.12	DERA	0	0	0
ENSG00000023734.10	STRAP	994287	0	1279432
ENSG00000023839.10	ABCC2	0	0	0
ENSG00000023892.10	DEF6	0	0	0
ENSG00000023902.13	PLEKHO1	0	0	0
ENSG00000023909.9	GCLM	0	0	0
ENSG00000024048.10	UBR2	0	0	521622
ENSG00000024422.11	EHD2	0	0	0
ENSG00000024526.16	DEPDC1	0	0	0
ENSG00000024862.17	CCDC28A	0	0	12263484
ENSG00000025039.14	RRAGD	0	0	10385
ENSG00000025156.12	HSF2	0	0	339264
ENSG00000025293.16	PHF20	0	0	209331
ENSG00000025423.11	HSD17B6	0	0	0
ENSG00000025434.18	NR1H3	0	0	0
ENSG00000025708.13	TYMP	0	0	0
ENSG00000025770.18	NCAPH2	0	0	2216311123
ENSG00000025772.7	TOMM34	0	0	641427
ENSG00000025796.13	SEC63	200348	0	192872
ENSG00000025800.13	KPNA6	0	0	119155
ENSG00000026025.15	VIM	0	0	0
ENSG00000026036.21	RTEL1-TNFRSF6B	0	0	0
ENSG00000026103.21	FAS	0	0	0
ENSG00000026297.15	RNASET2	0	0	428994
ENSG00000026508.17	CD44	0	0	909309
ENSG00000026559.13	KCNG1	0	0	19803
ENSG00000026652.13	AGPAT4	0	0	5321746655
ENSG00000026751.16	SLAMF7	0	0	0
ENSG00000026950.16	BTN3A1	0	0	0
ENSG00000027001.9	MIPEP	0	0	0
ENSG00000027075.14	PRKCH	0	0	0
ENSG00000027644.4	INSRR	0	0	0
ENSG00000027697.13	IFNGR1	0	0	0
ENSG00000027847.13	B4GALT7	0	0	257121
ENSG00000027869.11	SH2D2A	0	0	0
ENSG00000028116.16	VRK2	0	0	0
ENSG00000028137.18	TNFRSF1B	0	0	0
ENSG00000028203.17	VEZT	0	0	369864
ENSG00000028277.21	POU2F2	0	0	0
ENSG00000028310.17	BRD9	0	0	0
ENSG00000028528.14	SNX1	0	0	674237
ENSG00000028839.9	TBPL1	0	0	1486095
ENSG00000029153.14	ARNTL2	0	374986	0
ENSG00000029363.16	BCLAF1	0	0	154402
ENSG00000029364.11	SLC39A9	0	0	0
ENSG00000029534.19	ANK1	0	0	0
ENSG00000029559.6	IBSP	0	0	0
ENSG00000029639.10	TFB1M	0	0	324531
ENSG00000029725.16	RABEP1	240828	0	154581
ENSG00000029993.14	HMGB3	0	0	118712
ENSG00000030066.13	NUP160	0	0	771264
ENSG00000030110.12	BAK1	0	0	4120103
ENSG00000030304.13	MUSK	0	0	0
ENSG00000030419.16	IKZF2	0	0	0
ENSG00000030582.17	GRN	0	439452	0
ENSG00000031003.10	FAM13B	0	0	227474
ENSG00000031081.10	ARHGAP31	0	0	0
ENSG00000031691.6	CENPQ	0	0	259457
ENSG00000031698.12	SARS	0	382885	3600384
ENSG00000031823.14	RANBP3	0	0	0
ENSG00000032219.18	ARID4A	0	0	29782
ENSG00000032389.12	TSSC1	0	0	2540169534
ENSG00000032444.15	PNPLA6	0	0	281231743
ENSG00000032742.17	IFT88	0	0	0
ENSG00000033011.11	ALG1	0	0	206094
ENSG00000033030.13	ZCCHC8	0	0	1474268907
ENSG00000033050.7	ABCF2	0	0	238416
ENSG00000033100.16	CHPF2	0	255014	0
ENSG00000033122.18	LRRC7	0	0	126626
ENSG00000033170.16	FUT8	0	0	0
ENSG00000033178.12	UBA6	0	0	0
ENSG00000033327.12	GAB2	0	0	682235
ENSG00000033627.16	ATP6V0A1	436091	225334	840258
ENSG00000033800.13	PIAS1	0	0	504636
ENSG00000033867.16	SLC4A7	0	0	11117
ENSG00000034053.14	APBA2	422639	0	586760216
ENSG00000034152.18	MAP2K3	0	0	0
ENSG00000034239.10	EFCAB1	0	0	0
ENSG00000034510.5	TMSB10	0	185098	1183.37
ENSG00000034533.11	ASTE1	0	0	0
ENSG00000034677.12	RNF19A	0	0	976836324
ENSG00000034693.14	PEX3	0	0	0
ENSG00000034713.7	GABARAPL2	272269	152341	8009801
ENSG00000034971.16	MYOC	0	0	0
ENSG00000035115.21	SH3YL1	0	0	763506
ENSG00000035141.7	FAM136A	0	0	741328
ENSG00000035403.17	VCL	0	0	0
ENSG00000035499.12	DEPDC1B	0	0	0
ENSG00000035664.11	DAPK2	0	0	0
ENSG00000035681.7	NSMAF	0	0	0
ENSG00000035687.9	ADSS	0	0	308982
ENSG00000035720.7	STAP1	0	0	0
ENSG00000035862.12	TIMP2	0	2043622466	1014453805
ENSG00000035928.15	RFC1	0	0	0
ENSG00000036054.12	TBC1D23	0	0	346267
ENSG00000036257.12	CUL3	0	0	61051
ENSG00000036448.9	MYOM2	0	0	0
ENSG00000036473.6	OTC	0	0	0
ENSG00000036530.8	CYP46A1	625591	0	804068
ENSG00000036549.12	ZZZ3	0	0	96669
ENSG00000036565.14	SLC18A1	0	0	0
ENSG00000036672.15	USP2	0	0	147482
ENSG00000036828.15	CASR	0	0	0
ENSG00000037042.8	TUBG2	792637	0	178379
ENSG00000037241.7	RPL26L1	0	225997	754381
ENSG00000037280.15	FLT4	0	0	0
ENSG00000037474.14	NSUN2	0	0	0
ENSG00000037637.10	FBXO42	0	0	665263
ENSG00000037749.11	MFAP3	0	0	0
ENSG00000037757.13	MRI1	0	0	0
ENSG00000037897.16	METTL1	0	0	0
ENSG00000037965.5	HOXC8	0	0	0
ENSG00000038002.8	AGA	0	0	208785
ENSG00000038210.12	PI4K2B	0	0	0
ENSG00000038219.12	BOD1L1	0	0	770892
ENSG00000038274.16	MAT2B	0	333855	125533
ENSG00000038295.7	TLL1	0	0	0
ENSG00000038358.14	EDC4	0	0	0
ENSG00000038382.18	TRIO	0	0	30.97
ENSG00000038427.15	VCAN	0	933369	574293
ENSG00000038532.14	CLEC16A	186001	0	0
ENSG00000038945.14	MSR1	0	0	0
ENSG00000039068.18	CDH1	0	0	0
ENSG00000039123.15	SKIV2L2	0	0	107043
ENSG00000039139.9	DNAH5	0	0	0
ENSG00000039319.16	ZFYVE16	0	0	6240387685
ENSG00000039523.19	FAM65A	0	0	0
ENSG00000039537.13	C6	0	0	0
ENSG00000039560.13	RAI14	0	0	0
ENSG00000039600.10	SOX30	0	0	0
ENSG00000039650.11	PNKP	0	0	295508
ENSG00000039987.6	BEST2	0	0	0
ENSG00000040199.18	PHLPP2	0	0	9841803924
ENSG00000040275.16	SPDL1	0	0	0
ENSG00000040341.17	STAU2	0	0	0
ENSG00000040487.12	PQLC2	0	0	0
ENSG00000040531.14	CTNS	0	0	175515
ENSG00000040608.13	RTN4R	633216	0	0
ENSG00000040633.12	PHF23	0	0	228209
ENSG00000040731.10	CDH10	0	0	123174
ENSG00000040933.15	INPP4A	0	0	121897
ENSG00000041353.9	RAB27B	0	0	0
ENSG00000041357.15	PSMA4	0	113587	227603
ENSG00000041515.15	MYO16	0	0	0
ENSG00000041802.10	LSG1	0	0	118291
ENSG00000041880.14	PARP3	0	0	186482926
ENSG00000041982.15	TNC	0	0	0
ENSG00000041988.15	THAP3	0	0	340564
ENSG00000042062.11	FAM65C	0	0	0
ENSG00000042088.13	TDP1	0	0	0
ENSG00000042286.14	AIFM2	0	0	1309949
ENSG00000042304.11	C2orf83	0	0	0
ENSG00000042317.16	SPATA7	0	0	235328
ENSG00000042429.11	MED17	0	0	0
ENSG00000042445.13	RETSAT	0	0	0
ENSG00000042493.15	CAPG	0	0	0
ENSG00000042753.11	AP2S1	0	100658	322871
ENSG00000042781.12	USH2A	0	0	0
ENSG00000042813.7	ZPBP	0	0	0
ENSG00000042832.11	TG	0	0	0
ENSG00000042980.12	ADAM28	0	0	0
ENSG00000043039.6	BARX2	0	0	0
ENSG00000043093.13	DCUN1D1	0	0	2706082
ENSG00000043143.20	JADE2	0	0	127474
ENSG00000043355.11	ZIC2	0	0	0
ENSG00000043462.11	LCP2	0	0	0
ENSG00000043514.15	TRIT1	0	0	0
ENSG00000043591.5	ADRB1	0	0	0
ENSG00000044012.3	GUCA2B	0	0	0
ENSG00000044090.8	CUL7	0	0	0
ENSG00000044115.20	CTNNA1	0	0	560919
ENSG00000044446.11	PHKA2	0	0	0
ENSG00000044459.14	CNTLN	0	0	0
ENSG00000044524.10	EPHA3	0	0	0
ENSG00000044574.7	HSPA5	335155	0	129114
ENSG00000046604.12	DSG2	0	0	0
ENSG00000046647.13	GEMIN8	0	0	0
ENSG00000046651.14	OFD1	0	0	0
ENSG00000046653.14	GPM6B	1383868	735178	476261
ENSG00000046774.9	MAGEC2	0	0	0
ENSG00000046889.18	PREX2	0	0	0
ENSG00000047056.14	WDR37	0	0	9363540161
ENSG00000047188.15	YTHDC2	0	0	130576
ENSG00000047230.14	CTPS2	0	0	0
ENSG00000047249.17	ATP6V1H	0	294492	2028758015
ENSG00000047315.15	POLR2B	0	0	38593
ENSG00000047346.12	FAM214A	0	0	381017
ENSG00000047365.11	ARAP2	0	0	546057
ENSG00000047410.13	TPR	0	0	420159
ENSG00000047457.13	CP	0	0	0
ENSG00000047578.12	KIAA0556	0	0	0
ENSG00000047579.19	DTNBP1	0	0	0
ENSG00000047597.5	XK	0	0	797413
ENSG00000047617.14	ANO2	0	0	0
ENSG00000047621.11	C12orf4	0	0	0
ENSG00000047634.14	SCML1	0	0	0
ENSG00000047644.18	WWC3	0	0	0
ENSG00000047648.21	ARHGAP6	0	0	0
ENSG00000047662.4	FAM184B	0	0	0
ENSG00000047849.21	MAP4	0	120136	1467461298
ENSG00000047932.13	GOPC	0	0	938595
ENSG00000047936.10	ROS1	0	0	0
ENSG00000048028.11	USP28	0	0	234088
ENSG00000048052.21	HDAC9	0	0	30677
ENSG00000048140.17	TSPAN17	0	746925	184335
ENSG00000048162.20	NOP16	0	0	524697511
ENSG00000048342.15	CC2D2A	0	0	0
ENSG00000048392.11	RRM2B	0	0	843687
ENSG00000048405.9	ZNF800	0	0	0
ENSG00000048462.10	TNFRSF17	0	0	0
ENSG00000048471.13	SNX29	0	0	0
ENSG00000048540.14	LMO3	0	212182	9704438
ENSG00000048544.5	MRPS10	0	0	833833
ENSG00000048545.13	GUCA1A	0	0	289098
ENSG00000048649.13	RSF1	0	0	0
ENSG00000048707.13	VPS13D	0	0	219321
ENSG00000048740.18	CELF2	0	0	3592587
ENSG00000048828.16	FAM120A	0	0	243498
ENSG00000048991.16	R3HDM1	0	0	2939862595
ENSG00000049089.13	COL9A2	466263	0	898479
ENSG00000049130.14	KITLG	0	0	0
ENSG00000049167.13	ERCC8	0	0	219081
ENSG00000049192.14	ADAMTS6	0	0	0
ENSG00000049239.12	H6PD	0	726855	0
ENSG00000049245.12	VAMP3	0	0	19862
ENSG00000049246.14	PER3	0	0	1330278028
ENSG00000049247.13	UTS2	0	0	0
ENSG00000049249.8	TNFRSF9	0	0	0
ENSG00000049283.17	EPN3	0	0	0
ENSG00000049323.15	LTBP1	0	0	0
ENSG00000049449.8	RCN1	0	0	400223
ENSG00000049540.16	ELN	0	0	0
ENSG00000049541.10	RFC2	0	0	532033
ENSG00000049618.22	ARID1B	0	0	119923
ENSG00000049656.13	CLPTM1L	0	0	0
ENSG00000049759.17	NEDD4L	0	0	9922404355
ENSG00000049768.14	FOXP3	0	0	0
ENSG00000049769.12	PPP1R3F	0	0	35524
ENSG00000049860.13	HEXB	0	0	0
ENSG00000049883.14	PTCD2	0	0	0
ENSG00000050030.13	KIAA2022	0	0	383266
ENSG00000050130.17	JKAMP	0	438274	830657
ENSG00000050165.17	DKK3	2545724	20994787	31078466
ENSG00000050327.14	ARHGEF5	0	0	0
ENSG00000050344.8	NFE2L3	0	0	0
ENSG00000050393.11	MCUR1	0	0	151477
ENSG00000050405.13	LIMA1	0	0	261152
ENSG00000050426.15	LETMD1	0	0	542869
ENSG00000050438.16	SLC4A8	10799289	0	103944105
ENSG00000050555.17	LAMC3	0	0	67299
ENSG00000050628.20	PTGER3	0	0	0
ENSG00000050730.15	TNIP3	0	0	0
ENSG00000050748.17	MAPK9	0	0	483370576
ENSG00000050767.15	COL23A1	0	0	0
ENSG00000050820.16	BCAR1	0	0	315691
ENSG00000051009.10	FAM160A2	0	203791	126446
ENSG00000051108.14	HERPUD1	0	399236	176023
ENSG00000051128.18	HOMER3	0	0	4716390062
ENSG00000051180.16	RAD51	0	0	0
ENSG00000051341.13	POLQ	0	0	0
ENSG00000051382.8	PIK3CB	0	0	535059
ENSG00000051523.10	CYBA	0	0	0
ENSG00000051596.9	THOC3	0	0	959574
ENSG00000051620.10	HEBP2	0	0	0
ENSG00000051825.14	MPHOSPH9	0	109191	0
ENSG00000052126.14	PLEKHA5	0	0	0
ENSG00000052344.15	PRSS8	0	0	0
ENSG00000052723.11	SIKE1	0	0	0
ENSG00000052749.13	RRP12	323838	0	0
ENSG00000052795.12	FNIP2	0	0	0
ENSG00000052802.12	MSMO1	0	0	100143
ENSG00000052841.14	TTC17	0	0	0
ENSG00000052850.5	ALX4	0	0	0
ENSG00000053108.16	FSTL4	0	0	0
ENSG00000053254.15	FOXN3	0	0	1793736
ENSG00000053328.8	METTL24	0	0	0
ENSG00000053371.12	AKR7A2	0	0	0
ENSG00000053372.4	MRTO4	0	301271	188329
ENSG00000053438.8	NNAT	488484	245524	629023
ENSG00000053501.12	USE1	190369	132324	614166
ENSG00000053524.12	MCF2L2	0	0	0
ENSG00000053702.14	NRIP2	0	0	0
ENSG00000053747.15	LAMA3	0	0	0
ENSG00000053770.11	AP5M1	0	0	0
ENSG00000053900.10	ANAPC4	0	0	166108
ENSG00000053918.15	KCNQ1	0	0	0
ENSG00000054116.11	TRAPPC3	0	0	216823
ENSG00000054118.13	THRAP3	395678	0	127049
ENSG00000054148.17	PHPT1	177622	0	171843
ENSG00000054179.11	ENTPD2	0	0	0
ENSG00000054219.10	LY75	0	0	0
ENSG00000054267.21	ARID4B	0	0	0
ENSG00000054277.13	OPN3	0	0	0
ENSG00000054282.15	SDCCAG8	0	0	336693
ENSG00000054356.13	PTPRN	0	206426	582832
ENSG00000054392.12	HHAT	0	0	0
ENSG00000054523.17	KIF1B	1483543876	0	419782
ENSG00000054598.6	FOXC1	0	0	0
ENSG00000054611.13	TBC1D22A	0	0	213695
ENSG00000054654.16	SYNE2	0	0	0
ENSG00000054690.13	PLEKHH1	0	0	374133
ENSG00000054793.13	ATP9A	171991	0	551861
ENSG00000054796.12	SPO11	0	0	0
ENSG00000054803.3	CBLN4	0	0	282361
ENSG00000054938.15	CHRDL2	0	0	0
ENSG00000054965.10	FAM168A	0	0	562814
ENSG00000054967.12	RELT	0	0	0
ENSG00000054983.16	GALC	0	0	541619
ENSG00000055044.10	NOP58	0	0	215654
ENSG00000055070.16	SZRD1	0	0	0
ENSG00000055118.14	KCNH2	0	0	0
ENSG00000055130.15	CUL1	0	0	172635
ENSG00000055147.18	FAM114A2	0	0	332631
ENSG00000055163.19	CYFIP2	0	0	582455
ENSG00000055208.18	TAB2	0	0	13787
ENSG00000055211.12	GINM1	0	0	436488
ENSG00000055332.16	EIF2AK2	0	0	963197
ENSG00000055483.19	USP36	0	0	792985
ENSG00000055609.17	KMT2C	0	0	479754
ENSG00000055732.12	MCOLN3	0	0	0
ENSG00000055813.5	CCDC85A	0	170455	210988
ENSG00000055917.15	PUM2	0	0	4817146847
ENSG00000055950.16	MRPL43	0	0	224935
ENSG00000055955.15	ITIH4	0	0	0
ENSG00000055957.10	ITIH1	0	0	0
ENSG00000056050.6	C4orf27	0	0	192593
ENSG00000056097.15	ZFR	274016	0	439753
ENSG00000056277.15	ZNF280C	0	0	0
ENSG00000056291.17	NPFFR2	0	0	0
ENSG00000056487.15	PHF21B	0	0	0
ENSG00000056558.10	TRAF1	0	0	113489
ENSG00000056586.15	RC3H2	0	0	2266952
ENSG00000056736.9	IL17RB	0	0	0
ENSG00000056972.18	TRAF3IP2	0	0	0
ENSG00000056998.19	GYG2	0	0	0
ENSG00000057019.15	DCBLD2	0	0	0
ENSG00000057149.15	SERPINB3	0	0	0
ENSG00000057252.12	SOAT1	0	0	0
ENSG00000057294.14	PKP2	0	0	0
ENSG00000057468.6	MSH4	0	0	0
ENSG00000057593.13	F7	0	0	0
ENSG00000057608.16	GDI2	0	51726	986405
ENSG00000057657.15	PRDM1	0	0	0
ENSG00000057663.14	ATG5	0	0	13787
ENSG00000057704.12	TMCC3	0	0	0
ENSG00000057757.9	PITHD1	0	0	181738
ENSG00000057935.13	MTA3	0	0	216237
ENSG00000058056.8	USP13	0	0	983454
ENSG00000058063.15	ATP11B	0	0	560526
ENSG00000058085.14	LAMC2	0	0	0
ENSG00000058091.16	CDK14	0	0	348051
ENSG00000058262.9	SEC61A1	0	0	262523
ENSG00000058272.16	PPP1R12A	0	0	2967150219
ENSG00000058335.15	RASGRF1	0	0	39314
ENSG00000058404.19	CAMK2B	118517	0	1736862
ENSG00000058453.16	CROCC	0	0	0
ENSG00000058600.15	POLR3E	0	0	1759027018
ENSG00000058668.14	ATP2B4	0	0	22906652
ENSG00000058673.16	ZC3H11A	0	0	828993
ENSG00000058729.10	RIOK2	0	0	107191
ENSG00000058799.14	YIPF1	0	481131	914926
ENSG00000058804.11	NDC1	0	0	0
ENSG00000058866.14	DGKG	0	0	0
ENSG00000059122.16	FLYWCH1	0	0	8380269094
ENSG00000059145.18	UNKL	0	0	201118
ENSG00000059377.16	TBXAS1	0	0	0
ENSG00000059378.12	PARP12	0	0	0
ENSG00000059573.8	ALDH18A1	0	0	1271199
ENSG00000059588.9	TARBP1	0	0	0
ENSG00000059691.11	GATB	0	0	968091
ENSG00000059728.10	MXD1	0	0	741771
ENSG00000059758.7	CDK17	0	0	705867
ENSG00000059769.19	DNAJC25	0	0	0
ENSG00000059804.15	SLC2A3	0	0	536964
ENSG00000059915.16	PSD	0	0	125336
ENSG00000060069.16	CTDP1	0	0	0
ENSG00000060138.12	YBX3	0	0	0
ENSG00000060140.8	STYK1	0	0	0
ENSG00000060237.16	WNK1	128558	0	412444
ENSG00000060303.5	RPS17P5	0	0	0
ENSG00000060339.13	CCAR1	0	0	3678220621
ENSG00000060491.16	OGFR	0	0	0
ENSG00000060558.3	GNA15	0	0	0
ENSG00000060566.13	CREB3L3	0	0	0
ENSG00000060642.10	PIGV	0	0	0
ENSG00000060656.19	PTPRU	0	0	0
ENSG00000060688.12	SNRNP40	0	0	73.13
ENSG00000060709.14	RIMBP2	0	0	260939
ENSG00000060718.20	COL11A1	0	0	5727306393
ENSG00000060749.14	QSER1	0	0	0
ENSG00000060762.18	MPC1	0	0	259625
ENSG00000060971.17	ACAA1	9222108404	0	2549884524
ENSG00000060982.14	BCAT1	0	0	0
ENSG00000061273.17	HDAC7	0	0	0
ENSG00000061337.15	LZTS1	0	0	75911
ENSG00000061455.10	PRDM6	0	0	0
ENSG00000061492.11	WNT8A	0	0	0
ENSG00000061656.9	SPAG4	0	0	0
ENSG00000061676.14	NCKAP1	0	135035	916834
ENSG00000061794.12	MRPS35	0	0	787569
ENSG00000061918.12	GUCY1B3	424654	0	9545574458
ENSG00000061936.9	SFSWAP	41129784	212725651	0
ENSG00000061938.17	TNK2	3088169	1603196	1982983
ENSG00000061987.15	MON2	0	0	274658
ENSG00000062038.13	CDH3	0	0	116942
ENSG00000062096.14	ARSF	0	0	0
ENSG00000062194.15	GPBP1	0	0	389881
ENSG00000062282.14	DGAT2	0	0	187534
ENSG00000062370.16	ZNF112	0	0	0
ENSG00000062485.18	CS	0	2310620057	8619970063
ENSG00000062524.15	LTK	0	0	0
ENSG00000062582.13	MRPS24	0	116003	290252
ENSG00000062598.17	ELMO2	0	0	4728840098
ENSG00000062650.18	WAPAL	0	0	6899450094
ENSG00000062716.12	VMP1	0	0	63464
ENSG00000062725.9	APPBP2	0	0	318027
ENSG00000062822.12	POLD1	0	0	0
ENSG00000063015.19	SEZ6	0	0	331987
ENSG00000063046.17	EIF4B	0	0	303203
ENSG00000063127.15	SLC6A16	0	0	0
ENSG00000063169.10	GLTSCR1	0	0	0
ENSG00000063176.15	SPHK2	0	0	0
ENSG00000063177.12	RPL18	0	157103	512673
ENSG00000063180.8	CA11	752907	269.28	387238
ENSG00000063241.7	ISOC2	0	765268	859833
ENSG00000063244.12	U2AF2	0	0	438402
ENSG00000063245.14	EPN1	0	0	147877
ENSG00000063322.13	MED29	971811	492724	1563024823
ENSG00000063438.16	AHRR	0	0	731072
ENSG00000063515.2	GSC2	0	0	0
ENSG00000063587.13	ZNF275	0	0	0
ENSG00000063601.16	MTMR1	0	0	0
ENSG00000063660.8	GPC1	0	0	227108
ENSG00000063761.15	ADCK1	0	0	0
ENSG00000063854.12	HAGH	1166370714	0	3754201796
ENSG00000063978.15	RNF4	0	0	4195425
ENSG00000064012.21	CASP8	0	0	0
ENSG00000064042.17	LIMCH1	0	198532405	43509641
ENSG00000064102.14	ASUN	0	0	0
ENSG00000064115.10	TM7SF3	0	0	158849
ENSG00000064195.7	DLX3	0	0	0
ENSG00000064199.6	SPA17	261871	0	0
ENSG00000064201.15	TSPAN32	0	0	0
ENSG00000064205.10	WISP2	0	0	0
ENSG00000064218.4	DMRT3	0	0	0
ENSG00000064225.12	ST3GAL6	0	0	0
ENSG00000064270.12	ATP2C2	0	0	0
ENSG00000064300.8	NGFR	0	0	0
ENSG00000064309.14	CDON	0	0	71257
ENSG00000064313.11	TAF2	0	0	0
ENSG00000064393.15	HIPK2	0	0	296026
ENSG00000064419.13	TNPO3	0	0	14143
ENSG00000064489.22	MEF2BNB-MEF2B	0	0	0
ENSG00000064490.13	RFXANK	0	0	0
ENSG00000064545.14	TMEM161A	0	0	0
ENSG00000064547.13	LPAR2	0	0	2500457038
ENSG00000064601.16	CTSA	0	39019	117181
ENSG00000064607.16	SUGP2	144.47	187124	497485
ENSG00000064651.13	SLC12A2	0	0	119475
ENSG00000064652.10	SNX24	0	0	0
ENSG00000064655.18	EYA2	0	0	0
ENSG00000064666.14	CNN2	0	0	0
ENSG00000064687.12	ABCA7	0	0	0
ENSG00000064692.18	SNCAIP	0	0	0
ENSG00000064703.11	DDX20	0	0	0
ENSG00000064726.9	BTBD1	0	0	313586
ENSG00000064763.10	FAR2	0	0	233541
ENSG00000064787.13	BCAS1	440249	454897	2120699
ENSG00000064835.10	POU1F1	0	0	0
ENSG00000064886.13	CHI3L2	0	0	0
ENSG00000064932.15	SBNO2	0	0	0
ENSG00000064933.17	PMS1	0	0	0
ENSG00000064961.18	HMG20B	0	0	284774
ENSG00000064989.12	CALCRL	0	0	0
ENSG00000064995.16	TAF11	0	0	314079
ENSG00000064999.13	ANKS1A	0	0	0
ENSG00000065000.15	AP3D1	0	0	0
ENSG00000065029.14	ZNF76	0	0	35461
ENSG00000065054.13	SLC9A3R2	123329	146378	158817
ENSG00000065057.7	NTHL1	0	0	45694
ENSG00000065060.16	UHRF1BP1	0	0	426342
ENSG00000065135.10	GNAI3	0	0	296363
ENSG00000065150.18	IPO5	0	0	3716982
ENSG00000065154.11	OAT	0	0	2028511
ENSG00000065183.15	WDR3	0	0	0
ENSG00000065243.19	PKN2	0	0	0
ENSG00000065268.10	WDR18	0	0	628158
ENSG00000065308.4	TRAM2	0	0	0
ENSG00000065320.8	NTN1	0	0	0
ENSG00000065325.12	GLP2R	0	0	0
ENSG00000065328.16	MCM10	0	0	0
ENSG00000065357.19	DGKA	0	0	161284
ENSG00000065361.14	ERBB3	0	0	0
ENSG00000065371.17	ROPN1	0	0	0
ENSG00000065413.18	ANKRD44	0	0	0
ENSG00000065427.14	KARS	0	0	220531
ENSG00000065457.10	ADAT1	0	0	0
ENSG00000065485.19	PDIA5	0	0	0
ENSG00000065491.8	TBC1D22B	0	0	24454
ENSG00000065518.7	NDUFB4	0	0	333.88
ENSG00000065526.10	SPEN	0	0	0
ENSG00000065534.18	MYLK	0	0	3185835
ENSG00000065548.17	ZC3H15	0	0	123275
ENSG00000065559.14	MAP2K4	0	0	550114
ENSG00000065600.12	TMEM206	0	0	622454
ENSG00000065609.14	SNAP91	0	163881	709625
ENSG00000065613.13	SLK	0	0	534448891
ENSG00000065615.13	CYB5R4	0	0	0
ENSG00000065618.18	COL17A1	0	0	754953
ENSG00000065621.14	GSTO2	125818	0	0
ENSG00000065665.20	SEC61A2	0	0	9799728
ENSG00000065675.14	PRKCQ	0	0	0
ENSG00000065717.14	TLE2	0	0	0
ENSG00000065802.11	ASB1	0	955167	11756
ENSG00000065809.13	FAM107B	0	0	383953
ENSG00000065833.8	ME1	0	0	12577
ENSG00000065882.15	TBC1D1	0	0	0
ENSG00000065883.14	CDK13	0	0	0
ENSG00000065911.11	MTHFD2	0	0	0
ENSG00000065923.9	SLC9A7	0	0	406655
ENSG00000065970.8	FOXJ2	0	0	0
ENSG00000065978.18	YBX1	0	0	120975
ENSG00000065989.15	PDE4A	521453	0	174901
ENSG00000066027.11	PPP2R5A	0	0	0
ENSG00000066032.18	CTNNA2	0	0	0
ENSG00000066044.14	ELAVL1	0	0	686627
ENSG00000066056.13	TIE1	0	0	421754
ENSG00000066084.12	DIP2B	0	0	285554
ENSG00000066117.14	SMARCD1	0	0	0
ENSG00000066135.12	KDM4A	0	0	0
ENSG00000066136.20	NFYC	0	529395	4651802418
ENSG00000066185.12	ZMYND12	0	400949	0
ENSG00000066230.10	SLC9A3	0	0	0
ENSG00000066248.14	NGEF	0	0	105808
ENSG00000066279.17	ASPM	0	0	0
ENSG00000066294.14	CD84	0	0	0
ENSG00000066322.14	ELOVL1	987199661	5002568258	1270282388
ENSG00000066336.11	SPI1	0	0	0
ENSG00000066379.14	ZNRD1	0	0	209575
ENSG00000066382.16	MPPED2	0	0	36134
ENSG00000066405.12	CLDN18	0	0	0
ENSG00000066422.4	ZBTB11	0	0	0
ENSG00000066427.21	ATXN3	0	0	30163
ENSG00000066455.12	GOLGA5	0	0	0
ENSG00000066468.22	FGFR2	0	0	228601
ENSG00000066557.5	LRRC40	0	0	148523
ENSG00000066583.11	ISOC1	0	0	0
ENSG00000066629.16	EML1	321665	0	184123
ENSG00000066651.18	TRMT11	0	0	0
ENSG00000066654.13	THUMPD1	0	0	328802
ENSG00000066697.14	MSANTD3	0	536777	0
ENSG00000066735.14	KIF26A	0	0	0
ENSG00000066739.11	ATG2B	0	0	592682
ENSG00000066777.8	ARFGEF1	0	0	0
ENSG00000066813.14	ACSM2B	0	0	0
ENSG00000066827.15	ZFAT	0	0	0
ENSG00000066855.15	MTFR1	0	0	0
ENSG00000066923.17	STAG3	0	322353	0
ENSG00000066926.10	FECH	0	0	171304
ENSG00000066933.15	MYO9A	0	0	529077
ENSG00000067048.16	DDX3Y	0	15211	0
ENSG00000067057.16	PFKP	0	0	146158
ENSG00000067064.10	IDI1	0	303225	758317
ENSG00000067066.16	SP100	0	0	0
ENSG00000067082.14	KLF6	0	0	202237
ENSG00000067113.16	PPAP2A	0	0	140268
ENSG00000067141.16	NEO1	0	0	57979
ENSG00000067167.7	TRAM1	0	0	308386
ENSG00000067177.14	PHKA1	0	0	0
ENSG00000067182.7	TNFRSF1A	0	0	0
ENSG00000067191.15	CACNB1	0	4064305	675757
ENSG00000067208.14	EVI5	0	1802238	0
ENSG00000067221.13	STOML1	0	0	1353214053
ENSG00000067225.17	PKM	223.31	1225388353	126527835
ENSG00000067248.9	DHX29	0	0	0
ENSG00000067334.13	DNTTIP2	0	0	0
ENSG00000067365.14	METTL22	0	0	356984
ENSG00000067369.13	TP53BP1	0	0	117687
ENSG00000067445.20	TRO	0	0	0
ENSG00000067533.5	RRP15	0	0	0
ENSG00000067560.10	RHOA	0	877066	260896
ENSG00000067596.10	DHX8	0	0	0
ENSG00000067601.7	PMS2P4	0	0	0
ENSG00000067606.16	PRKCZ	592023	0	760843
ENSG00000067646.11	ZFY	0	0	0
ENSG00000067704.9	IARS2	0	0	118712
ENSG00000067715.13	SYT1	985605	294169	35536216
ENSG00000067798.14	NAV3	0	0	0
ENSG00000067829.18	IDH3G	0	0	348581
ENSG00000067836.12	ROGDI	161192	822044	336857
ENSG00000067840.12	PDZD4	0	199808	743626
ENSG00000067842.17	ATP2B3	0	16689	192593
ENSG00000067900.7	ROCK1	0	0	0
ENSG00000067955.13	CBFB	0	0	0
ENSG00000067992.12	PDK3	0	0	0
ENSG00000068001.13	HYAL2	0	0	0
ENSG00000068024.16	HDAC4	0	0	454981
ENSG00000068028.17	RASSF1	0	0	0
ENSG00000068078.17	FGFR3	0	0	0
ENSG00000068079.7	IFI35	0	60081703	0
ENSG00000068097.14	HEATR6	0	0	0
ENSG00000068120.14	COASY	0	0	224116
ENSG00000068137.14	PLEKHH3	0	0	0
ENSG00000068305.17	MEF2A	0	0	130661
ENSG00000068308.13	OTUD5	0	0	174215
ENSG00000068323.16	TFE3	0	0	0
ENSG00000068354.15	TBC1D25	0	0	0
ENSG00000068366.19	ACSL4	0	0	165216
ENSG00000068383.18	INPP5A	0	0	0
ENSG00000068394.10	GPKOW	0	0	0
ENSG00000068400.13	GRIPAP1	0	0	446058063
ENSG00000068438.14	FTSJ1	0	0	66.86
ENSG00000068489.12	PRR11	0	0	0
ENSG00000068615.17	REEP1	0	0	327277
ENSG00000068650.18	ATP11A	0	0	932072267
ENSG00000068654.15	POLR1A	0	0	318407
ENSG00000068697.6	LAPTM4A	0	0	254178
ENSG00000068724.15	TTC7A	0	0	0
ENSG00000068745.14	IP6K2	0	627947	1207923
ENSG00000068781.21	STON1-GTF2A1L	0	0	0
ENSG00000068784.12	SRBD1	0	0	0
ENSG00000068796.16	KIF2A	0	0	252414
ENSG00000068831.18	RASGRP2	0	314898	1776983
ENSG00000068878.14	PSME4	0	0	578867
ENSG00000068885.14	IFT80	0	0	103796
ENSG00000068903.19	SIRT2	0	6817698	320263
ENSG00000068912.13	ERLEC1	0	0	211547
ENSG00000068971.13	PPP2R5B	487599	502972	469827
ENSG00000068976.13	PYGM	0	0	0
ENSG00000068985.4	PAGE1	0	0	0
ENSG00000069011.15	PITX1	0	0	0
ENSG00000069018.17	TRPC7	0	0	0
ENSG00000069020.18	MAST4	0	619217	380096
ENSG00000069122.18	GPR116	0	0	0
ENSG00000069188.16	SDK2	0	0	0
ENSG00000069206.15	ADAM7	0	0	0
ENSG00000069248.11	NUP133	0	0	797254
ENSG00000069275.12	NUCKS1	0	206008	761085
ENSG00000069329.16	VPS35	0	0	484781
ENSG00000069345.11	DNAJA2	0	0	272917
ENSG00000069399.14	BCL3	0	0	0
ENSG00000069424.14	KCNAB2	3152154059	0	1416903658
ENSG00000069431.11	ABCC9	0	0	0
ENSG00000069482.6	GAL	0	0	0
ENSG00000069493.14	CLEC2D	0	0	538119
ENSG00000069509.5	FUNDC1	123696	0	159292
ENSG00000069535.13	MAOB	0	0	67367
ENSG00000069667.15	RORA	0	0	0
ENSG00000069696.6	DRD4	0	0	0
ENSG00000069702.10	TGFBR3	0	0	637371
ENSG00000069712.12	KIAA1107	0	0	103233
ENSG00000069764.9	PLA2G10	0	0	0
ENSG00000069812.11	HES2	0	0	0
ENSG00000069849.10	ATP1B3	0	0	74087
ENSG00000069869.15	NEDD4	0	0	0
ENSG00000069943.9	PIGB	0	0	0
ENSG00000069956.11	MAPK6	0	0	155181
ENSG00000069966.18	GNB5	0	0	4824897
ENSG00000069974.15	RAB27A	0	0	0
ENSG00000069998.12	CECR5	0	0	777361
ENSG00000070010.18	UFD1L	0	0	0
ENSG00000070018.8	LRP6	0	0	822782
ENSG00000070019.4	GUCY2C	0	0	0
ENSG00000070031.3	SCT	0	0	0
ENSG00000070047.11	PHRF1	0	0	0
ENSG00000070061.14	IKBKAP	0	0	220228
ENSG00000070081.15	NUCB2	0	0	183911
ENSG00000070087.13	PFN2	783176	1411730873	1196321279
ENSG00000070159.13	PTPN3	0	0	6140729614
ENSG00000070182.19	SPTB	0	0	0
ENSG00000070190.12	DAPP1	0	0	0
ENSG00000070193.4	FGF10	0	0	0
ENSG00000070214.15	SLC44A1	0	0	880998
ENSG00000070269.13	TMEM260	0	0	0
ENSG00000070366.13	SMG6	0	0	2437200329
ENSG00000070367.15	EXOC5	0	0	163862
ENSG00000070371.15	CLTCL1	0	0	262696
ENSG00000070388.11	FGF22	0	0	3648015552
ENSG00000070404.9	FSTL3	0	0	0
ENSG00000070413.19	DGCR2	0	0	2877110058
ENSG00000070423.17	RNF126	0	421886	0
ENSG00000070444.14	MNT	0	0	0
ENSG00000070476.14	ZXDC	0	0	0
ENSG00000070495.14	JMJD6	0	0	0
ENSG00000070501.11	POLB	0	0	0
ENSG00000070526.14	ST6GALNAC1	0	0	168134
ENSG00000070540.12	WIPI1	0	0	0
ENSG00000070601.9	FRMPD1	0	0	0
ENSG00000070610.14	GBA2	0	0	116942
ENSG00000070614.14	NDST1	0	0	102022
ENSG00000070669.16	ASNS	0	0	665632
ENSG00000070718.11	AP3M2	7427940541	688027	596217
ENSG00000070729.13	CNGB1	0	0	0
ENSG00000070731.10	ST6GALNAC2	0	0	0
ENSG00000070748.18	CHAT	0	0	0
ENSG00000070756.15	PABPC1	0	0	145179
ENSG00000070759.16	TESK2	0	0	0
ENSG00000070761.7	CFAP20	0	540323	137633
ENSG00000070770.8	CSNK2A2	0	0	0
ENSG00000070778.12	PTPN21	0	0	0
ENSG00000070785.16	EIF2B3	0	0	104585
ENSG00000070808.15	CAMK2A	242845	126353	233815
ENSG00000070814.17	TCOF1	0	0	280578
ENSG00000070831.15	CDC42	6028283	499875	102205146
ENSG00000070882.12	OSBPL3	0	0	608744
ENSG00000070886.11	EPHA8	0	0	0
ENSG00000070915.9	SLC12A3	0	0	0
ENSG00000070950.9	RAD18	0	0	0
ENSG00000070961.15	ATP2B1	0	9864100119	584537
ENSG00000070985.13	TRPM5	0	0	0
ENSG00000071051.13	NCK2	0	0	183489
ENSG00000071054.16	MAP4K4	0	0	559454
ENSG00000071073.12	MGAT4A	0	0	0
ENSG00000071082.10	RPL31	0	0	5604304
ENSG00000071127.16	WDR1	0	0	533453
ENSG00000071189.21	SNX13	0	0	194561
ENSG00000071203.9	MS4A12	0	0	0
ENSG00000071205.11	ARHGAP10	0	0	0
ENSG00000071242.11	RPS6KA2	0	0	709913
ENSG00000071243.15	ING3	0	0	0
ENSG00000071246.10	VASH1	0	0	722224
ENSG00000071282.11	LMCD1	0	48184	305441
ENSG00000071462.11	WBSCR22	120929149	60809521	770371
ENSG00000071537.13	SEL1L	0	0	206814
ENSG00000071539.13	TRIP13	0	0	0
ENSG00000071553.16	ATP6AP1	195731	334538	188695
ENSG00000071564.14	TCF3	0	0	0
ENSG00000071575.11	TRIB2	0	0	626681
ENSG00000071626.16	DAZAP1	0	0	21.11
ENSG00000071655.17	MBD3	0	0	355873
ENSG00000071677.1	PRLH	0	0	0
ENSG00000071794.15	HLTF	0	0	781484
ENSG00000071859.14	FAM50A	0	108243	689349
ENSG00000071889.16	FAM3A	0	0	300845
ENSG00000071894.16	CPSF1	0	0	1872599
ENSG00000071909.18	MYO3B	0	0	0
ENSG00000071967.11	CYBRD1	0	0	0
ENSG00000071991.8	CDH19	0	0	0
ENSG00000071994.10	PDCD2	0	0	23.45
ENSG00000072041.16	SLC6A15	0	0	811902
ENSG00000072042.12	RDH11	519497	366995	166871
ENSG00000072062.13	PRKACA	500921	68.3	879698
ENSG00000072071.16	LPHN1	0	16975	521894
ENSG00000072080.10	SPP2	0	0	0
ENSG00000072110.13	ACTN1	0	0	244391
ENSG00000072121.15	ZFYVE26	0	0	0
ENSG00000072133.10	RPS6KA6	0	0	50122
ENSG00000072134.15	EPN2	0	240576	244001
ENSG00000072135.12	PTPN18	0	0	229982
ENSG00000072163.19	LIMS2	0	0	0
ENSG00000072182.12	ASIC4	0	0	1604430742
ENSG00000072195.14	SPEG	0	0	0
ENSG00000072201.13	LNX1	450917	0	260952
ENSG00000072210.18	ALDH3A2	0	0	2926957265
ENSG00000072274.12	TFRC	0	0	259513
ENSG00000072310.16	SREBF1	0	0	0
ENSG00000072315.3	TRPC5	0	0	0
ENSG00000072364.12	AFF4	0	0	427161
ENSG00000072401.14	UBE2D1	0	0	3292077604
ENSG00000072415.8	MPP5	0	0	830542
ENSG00000072422.16	RHOBTB1	0	0	0
ENSG00000072501.17	SMC1A	0	0	8336589076
ENSG00000072506.12	HSD17B10	0	0	633632
ENSG00000072518.20	MARK2	0	0	0
ENSG00000072571.19	HMMR	0	0	0
ENSG00000072609.17	CHFR	0	0	325589
ENSG00000072657.8	TRHDE	0	0	379303
ENSG00000072682.18	P4HA2	0	0	1967932
ENSG00000072694.20	FCGR2B	0	0	0
ENSG00000072736.18	NFATC3	0	177771	0
ENSG00000072756.16	TRNT1	0	0	383707
ENSG00000072778.19	ACADVL	0	0	112573
ENSG00000072786.12	STK10	0	0	0
ENSG00000072803.17	FBXW11	0	0	67.44
ENSG00000072818.11	ACAP1	0	0	0
ENSG00000072832.14	CRMP1	0	0	882287
ENSG00000072840.12	EVC	0	0	0
ENSG00000072849.10	DERL2	0	0	995328
ENSG00000072858.10	SIDT1	0	0	0
ENSG00000072864.14	NDE1	0	0	131998
ENSG00000072952.18	MRVI1	0	0	0
ENSG00000072954.6	TMEM38A	0	783358	325456
ENSG00000072958.8	AP1M1	0	0	576945
ENSG00000073008.14	PVR	0	0	0
ENSG00000073050.11	XRCC1	0	0	0
ENSG00000073060.15	SCARB1	0	450029	330569
ENSG00000073067.13	CYP2W1	0	0	0
ENSG00000073111.13	MCM2	0	0	116566
ENSG00000073146.15	MOV10L1	0	0	0
ENSG00000073150.13	PANX2	4491311144	0	144236
ENSG00000073169.13	SELO	0	0	0
ENSG00000073282.12	TP63	0	0	0
ENSG00000073331.17	ALPK1	0	0	0
ENSG00000073350.13	LLGL2	0	0	0
ENSG00000073417.14	PDE8A	0	0	226914
ENSG00000073464.11	CLCN4	0	0	252175
ENSG00000073536.17	NLE1	0	0	0
ENSG00000073578.16	SDHA	0	652725	727612
ENSG00000073584.18	SMARCE1	0	0	4030467
ENSG00000073598.5	FNDC8	0	0	0
ENSG00000073605.18	GSDMB	0	0	0
ENSG00000073614.12	KDM5A	0	0	378226
ENSG00000073670.13	ADAM11	284456	0	182609
ENSG00000073711.10	PPP2R3A	0	0	0
ENSG00000073712.14	FERMT2	0	0	213576689
ENSG00000073734.8	ABCB11	0	0	0
ENSG00000073737.16	DHRS9	0	0	0
ENSG00000073754.5	CD5L	0	0	0
ENSG00000073756.11	PTGS2	0	0	0
ENSG00000073792.15	IGF2BP2	0	0	0
ENSG00000073803.13	MAP3K13	0	0	268518
ENSG00000073849.14	ST6GAL1	0	0	106478
ENSG00000073861.2	TBX21	0	0	0
ENSG00000073905.8	VDAC1P1	0	0	0
ENSG00000073910.20	FRY	0	0	76162
ENSG00000073921.17	PICALM	379422	0	852761
ENSG00000073969.18	NSF	0	0	158.2
ENSG00000074047.21	GLI2	0	0	0
ENSG00000074054.17	CLASP1	0	0	5179532748
ENSG00000074071.14	MRPS34	0	0	4805552181
ENSG00000074181.8	NOTCH3	0	0	0
ENSG00000074201.8	CLNS1A	0	866612	161.71
ENSG00000074211.13	PPP2R2C	319358	0	615112
ENSG00000074219.13	TEAD2	0	0	0
ENSG00000074266.19	EED	800782	0	325059
ENSG00000074276.10	CDHR2	0	0	0
ENSG00000074317.10	SNCB	357606	419823	15606763
ENSG00000074319.12	TSG101	0	0	734968
ENSG00000074356.16	C17orf85	0	0	317875
ENSG00000074370.17	ATP2A3	0	0	0
ENSG00000074410.13	CA12	0	0	0
ENSG00000074416.13	MGLL	101.7	0	1244212734
ENSG00000074527.11	NTN4	0	0	270151
ENSG00000074582.12	BCS1L	0	0	3229583511
ENSG00000074590.13	NUAK1	0	0	542256
ENSG00000074603.18	DPP8	0	0	187997
ENSG00000074621.13	SLC24A1	0	0	0
ENSG00000074657.13	ZNF532	0	0	18442
ENSG00000074660.15	SCARF1	0	0	16474
ENSG00000074695.5	LMAN1	0	0	150056
ENSG00000074696.12	PTPLAD1	0	0	937818
ENSG00000074706.13	IPCEF1	0	0	184619
ENSG00000074755.14	ZZEF1	0	0	0
ENSG00000074771.3	NOX3	0	0	0
ENSG00000074800.13	ENO1	781703	119698	552866
ENSG00000074803.17	SLC12A1	0	0	0
ENSG00000074842.7	MYDGF	0	0	0
ENSG00000074855.10	ANO8	0	0	0
ENSG00000074935.13	TUBE1	0	0	410075
ENSG00000074964.16	ARHGEF10L	0	0	0
ENSG00000074966.10	TXK	0	0	0
ENSG00000075035.9	WSCD2	0	0	0
ENSG00000075043.18	KCNQ2	0	0	362322
ENSG00000075073.14	TACR2	0	0	0
ENSG00000075089.9	ACTR6	0	0	545089
ENSG00000075131.9	TIPIN	0	0	0
ENSG00000075142.13	SRI	0	0	2978271
ENSG00000075151.20	EIF4G3	0	0	371928
ENSG00000075188.8	NUP37	0	0	395472
ENSG00000075213.10	SEMA3A	0	0	995452
ENSG00000075218.18	GTSE1	0	0	0
ENSG00000075223.13	SEMA3C	0	0	0
ENSG00000075234.16	TTC38	0	0	0
ENSG00000075239.13	ACAT1	0	0	101931
ENSG00000075240.16	GRAMD4	0	0	45.4
ENSG00000075275.16	CELSR1	0	0	357081
ENSG00000075290.7	WNT8B	0	0	0
ENSG00000075292.18	ZNF638	0	0	633333
ENSG00000075303.12	SLC25A40	0	0	0
ENSG00000075336.11	TIMM21	0	0	413183
ENSG00000075340.22	ADD2	0	181872	132173
ENSG00000075388.3	FGF4	0	0	0
ENSG00000075391.16	RASAL2	0	0	280361
ENSG00000075399.13	VPS9D1	0	0	469276
ENSG00000075407.18	ZNF37A	0	190118	0
ENSG00000075413.17	MARK3	0	0	1898493769
ENSG00000075415.12	SLC25A3	0	572966	219940289
ENSG00000075420.12	FNDC3B	161581	0	0
ENSG00000075426.11	FOSL2	0	0	0
ENSG00000075429.8	CACNG5	0	0	0
ENSG00000075461.5	CACNG4	0	0	0
ENSG00000075539.14	FRYL	0	0	146576
ENSG00000075568.16	TMEM131	0	0	0
ENSG00000075618.17	FSCN1	481572	248431	928022
ENSG00000075624.13	ACTB	504782	700828	1970.14
ENSG00000075643.5	MOCOS	0	0	0
ENSG00000075651.15	PLD1	0	0	295509
ENSG00000075673.11	ATP12A	0	0	0
ENSG00000075702.16	WDR62	0	0	890475
ENSG00000075711.20	DLG1	0	0	172041
ENSG00000075785.12	RAB7A	0	452519	136392
ENSG00000075790.10	BCAP29	0	0	11601109
ENSG00000075826.16	SEC31B	0	146426	0
ENSG00000075856.11	SART3	0	0	209771
ENSG00000075884.13	ARHGAP15	0	0	0
ENSG00000075886.10	TUBA3D	0	0	0
ENSG00000075891.21	PAX2	0	0	0
ENSG00000075914.12	EXOSC7	0	717445	0
ENSG00000075945.12	KIFAP3	0	0	126626
ENSG00000075975.15	MKRN2	0	0	3214009
ENSG00000076003.4	MCM6	0	0	0
ENSG00000076043.9	REXO2	0	0	771857
ENSG00000076053.10	RBM7	0	0	592329
ENSG00000076067.12	RBMS2	0	0	0
ENSG00000076108.11	BAZ2A	0	0	0
ENSG00000076201.14	PTPN23	0	0	791415
ENSG00000076242.14	MLH1	0	0	38006
ENSG00000076248.10	UNG	0	0	0
ENSG00000076258.9	FMO4	0	0	194089
ENSG00000076321.10	KLHL20	0	0	0
ENSG00000076344.15	RGS11	0	0	36610091
ENSG00000076351.12	SLC46A1	0	0	154641
ENSG00000076356.6	PLXNA2	0	0	71067
ENSG00000076382.16	SPAG5	0	0	103904
ENSG00000076513.16	ANKRD13A	0	0	303203
ENSG00000076554.15	TPD52	0	0	1351843484
ENSG00000076555.15	ACACB	0	0	0
ENSG00000076604.14	TRAF4	0	0	0
ENSG00000076641.4	PAG1	0	0	378907
ENSG00000076650.6	GPATCH1	0	0	0
ENSG00000076662.9	ICAM3	0	0	0
ENSG00000076685.18	NT5C2	0	0	0
ENSG00000076706.16	MCAM	0	0	0
ENSG00000076716.8	GPC4	0	0	0
ENSG00000076770.14	MBNL3	0	0	0
ENSG00000076826.9	CAMSAP3	0	0	0
ENSG00000076864.19	RAP1GAP	0	2091970773	123631
ENSG00000076924.11	XAB2	0	0	161545
ENSG00000076928.17	ARHGEF1	0	0	0
ENSG00000076944.15	STXBP2	0	0	0
ENSG00000076984.17	MAP2K7	0	0	1261657386
ENSG00000077009.13	NMRK2	0	0	0
ENSG00000077044.10	DGKD	0	0	662392341
ENSG00000077063.10	CTTNBP2	0	0	207592
ENSG00000077080.9	ACTL6B	0	938795	891798
ENSG00000077092.18	RARB	0	0	166732
ENSG00000077097.15	TOP2B	0	0	6964695
ENSG00000077147.14	TM9SF3	0	0	201625
ENSG00000077150.18	NFKB2	0	0	0
ENSG00000077152.9	UBE2T	0	0	0
ENSG00000077157.21	PPP1R12B	0	0	522858764
ENSG00000077232.17	DNAJC10	0	0	715119
ENSG00000077235.17	GTF3C1	0	0	1171765
ENSG00000077238.13	IL4R	0	0	0
ENSG00000077254.14	USP33	0	0	403556
ENSG00000077264.14	PAK3	0	0	91409
ENSG00000077274.8	CAPN6	0	0	0
ENSG00000077279.18	DCX	0	0	0
ENSG00000077312.8	SNRPA	0	0	559584
ENSG00000077327.15	SPAG6	0	0	0
ENSG00000077348.8	EXOSC5	0	0	863547
ENSG00000077380.15	DYNC1I2	0	0	1422884064
ENSG00000077420.15	APBB1IP	0	0	0
ENSG00000077454.15	LRCH4	0	0	219442
ENSG00000077458.12	FAM76B	0	0	0
ENSG00000077463.14	SIRT6	0	0	342021
ENSG00000077498.8	TYR	0	0	0
ENSG00000077514.8	POLD3	0	0	110174
ENSG00000077522.12	ACTN2	0	0	85594798
ENSG00000077549.17	CAPZB	451749	1830173	5551258
ENSG00000077585.13	GPR137B	0	0	0
ENSG00000077616.10	NAALAD2	43793	0	0
ENSG00000077684.15	JADE1	0	0	118712
ENSG00000077713.18	SLC25A43	0	0	0
ENSG00000077721.15	UBE2A	0	0	1081297
ENSG00000077782.19	FGFR1	0	0	0
ENSG00000077800.11	FKBP6	0	0	0
ENSG00000077935.16	SMC1B	0	0	0
ENSG00000077942.18	FBLN1	0	0	0
ENSG00000077943.7	ITGA8	0	0	0
ENSG00000077984.5	CST7	0	0	0
ENSG00000078018.19	MAP2	97499	126818	164279
ENSG00000078043.15	PIAS2	0	0	5719924
ENSG00000078053.16	AMPH	0	0	1115440001
ENSG00000078061.12	ARAF	0	0	0
ENSG00000078070.12	MCCC1	0	0	376481
ENSG00000078081.7	LAMP3	0	0	0
ENSG00000078098.13	FAP	0	0	0
ENSG00000078114.18	NEBL	0	0	177227
ENSG00000078124.11	ACER3	0	904472	0
ENSG00000078140.13	UBE2K	0	0	237378
ENSG00000078142.12	PIK3C3	0	0	8871160477
ENSG00000078177.13	N4BP2	0	0	0
ENSG00000078237.6	C12orf5	0	0	0
ENSG00000078246.16	TULP3	0	0	0
ENSG00000078269.14	SYNJ2	1744725	0	106138
ENSG00000078295.16	ADCY2	0	0	0
ENSG00000078304.19	PPP2R5C	0	0	483345
ENSG00000078319.9	PMS2P1	0	603063	385929
ENSG00000078328.20	RBFOX1	0	2093988636	1023350035
ENSG00000078369.17	GNB1	4359393169	9010250226	2799880021
ENSG00000078399.17	HOXA9	0	0	0
ENSG00000078401.6	EDN1	0	0	217177
ENSG00000078403.16	MLLT10	0	0	0
ENSG00000078487.17	ZCWPW1	0	0	208458
ENSG00000078549.14	ADCYAP1R1	0	0	6351430428
ENSG00000078579.8	FGF20	0	0	0
ENSG00000078589.12	P2RY10	0	0	0
ENSG00000078596.10	ITM2A	858103	0	137965
ENSG00000078618.21	NRD1	3559170076	0	495905
ENSG00000078668.13	VDAC3	204.08	0	426881448
ENSG00000078674.17	PCM1	21619	0	0
ENSG00000078687.17	TNRC6C	151467847	790700808	57937
ENSG00000078699.21	CBFA2T2	0	0	564562082
ENSG00000078725.12	BRINP1	0	0	664158
ENSG00000078747.14	ITCH	0	104568	2909921
ENSG00000078795.16	PKD2L2	0	0	0
ENSG00000078804.12	TP53INP2	0	0	836013
ENSG00000078808.16	SDF4	0	337994	226657
ENSG00000078814.15	MYH7B	0	0	0
ENSG00000078898.6	BPIFB2	0	0	0
ENSG00000078900.14	TP73	0	0	0
ENSG00000078902.15	TOLLIP	38469	199139	111165
ENSG00000078967.12	UBE2D4	0	0	105717
ENSG00000079101.16	CLUL1	0	0	25795
ENSG00000079102.16	RUNX1T1	0	0	0
ENSG00000079112.9	CDH17	0	0	0
ENSG00000079134.11	THOC1	0	0	0
ENSG00000079150.17	FKBP7	0	0	151333
ENSG00000079156.16	OSBPL6	0	0	0
ENSG00000079215.13	SLC1A3	359925	0	577779
ENSG00000079246.15	XRCC5	0	0	494219
ENSG00000079257.7	LXN	0	0	0
ENSG00000079263.18	SP140	0	0	0
ENSG00000079277.19	MKNK1	0	0	1651475
ENSG00000079308.16	TNS1	0	0	394342
ENSG00000079313.13	REXO1	0	0	908895
ENSG00000079332.14	SAR1A	0	245357	458162
ENSG00000079335.18	CDC14A	0	0	0
ENSG00000079337.15	RAPGEF3	0	0	130105513
ENSG00000079385.21	CEACAM1	0	0	0
ENSG00000079387.13	SENP1	0	0	0
ENSG00000079393.20	DUSP13	0	0	0
ENSG00000079432.7	CIC	0	0	757097
ENSG00000079435.9	LIPE	0	0	0
ENSG00000079459.12	FDFT1	0	749103622	227819
ENSG00000079462.7	PAFAH1B3	0	0	985998
ENSG00000079482.12	OPHN1	0	0	0
ENSG00000079557.4	AFM	0	0	0
ENSG00000079616.12	KIF22	0	0	634986
ENSG00000079689.13	SCGN	0	0	0
ENSG00000079691.17	LRRC16A	0	0	0
ENSG00000079739.15	PGM1	0	0	350722
ENSG00000079785.14	DDX1	0	320764	1004076003
ENSG00000079805.16	DNM2	0	0	141731
ENSG00000079819.18	EPB41L2	0	0	287781
ENSG00000079841.18	RIMS1	0	0	410674
ENSG00000079931.14	MOXD1	0	0	0
ENSG00000079950.13	STX7	0	0	76894
ENSG00000079974.17	RABL2B	0	0	0
ENSG00000079999.13	KEAP1	0	522447	651177
ENSG00000080007.7	DDX43	0	0	0
ENSG00000080031.9	PTPRH	0	0	0
ENSG00000080166.15	DCT	0	0	0
ENSG00000080189.14	SLC35C2	0	0	0
ENSG00000080200.9	CRYBG3	0	0	758894
ENSG00000080224.17	EPHA6	0	0	0
ENSG00000080293.9	SCTR	0	0	0
ENSG00000080298.15	RFX3	0	0	0
ENSG00000080345.17	RIF1	0	0	5399
ENSG00000080371.5	RAB21	0	0	0
ENSG00000080493.15	SLC4A4	0	0	0
ENSG00000080503.22	SMARCA2	0	0	2516195043
ENSG00000080511.3	RDH8	0	0	0
ENSG00000080546.13	SESN1	0	0	3219184716
ENSG00000080561.13	MID2	0	0	0
ENSG00000080572.12	PIH1D3	0	0	0
ENSG00000080573.6	COL5A3	0	0	133675
ENSG00000080603.16	SRCAP	0	0	0
ENSG00000080608.9	KIAA0020	0	0	0
ENSG00000080618.13	CPB2	0	0	0
ENSG00000080644.15	CHRNA3	0	0	0
ENSG00000080709.14	KCNN2	0	0	0
ENSG00000080802.18	CNOT4	0	0	433894
ENSG00000080815.18	PSEN1	0	0	618921
ENSG00000080819.6	CPOX	0	0	0
ENSG00000080822.16	CLDND1	0	313453	588871
ENSG00000080823.22	MOK	0	0	661957
ENSG00000080824.18	HSP90AA1	781436	141551	4605545
ENSG00000080839.11	RBL1	0	0	0
ENSG00000080845.17	DLGAP4	0	0	592797
ENSG00000080854.14	IGSF9B	0	0	0
ENSG00000080910.11	CFHR2	0	0	0
ENSG00000080947.14	CROCCP3	0	0	0
ENSG00000080986.12	NDC80	0	0	0
ENSG00000081014.10	AP4E1	0	0	0
ENSG00000081019.13	RSBN1	0	0	0
ENSG00000081026.18	MAGI3	0	0	640944726
ENSG00000081041.8	CXCL2	0	0	0
ENSG00000081051.7	AFP	0	0	0
ENSG00000081052.11	COL4A4	0	0	0
ENSG00000081059.19	TCF7	0	0	0
ENSG00000081087.14	OSTM1	0	0	935259
ENSG00000081138.13	CDH7	0	0	0
ENSG00000081148.11	IMPG2	0	0	0
ENSG00000081154.11	PCNP	677613	347138	1524377
ENSG00000081177.18	EXD2	0	0	151678
ENSG00000081181.7	ARG2	0	0	647312
ENSG00000081189.15	MEF2C	0	0	880553
ENSG00000081237.18	PTPRC	0	0	0
ENSG00000081248.10	CACNA1S	0	0	0
ENSG00000081277.12	PKP1	0	0	0
ENSG00000081307.12	UBA5	0	0	605333
ENSG00000081320.10	STK17B	0	0	0
ENSG00000081377.16	CDC14B	0	0	0
ENSG00000081386.12	ZNF510	229692	391766	0
ENSG00000081479.12	LRP2	0	0	0
ENSG00000081665.13	ZNF506	0	0	10244
ENSG00000081692.12	JMJD4	0	0	178492
ENSG00000081721.11	DUSP12	0	580591	0
ENSG00000081760.16	AACS	0	0	255969
ENSG00000081791.8	KIAA0141	0	0	1988179
ENSG00000081800.8	SLC13A1	0	0	0
ENSG00000081803.15	CADPS2	0	0	103021
ENSG00000081818.3	PCDHB4	0	0	110053
ENSG00000081842.17	PCDHA6	0	0	0
ENSG00000081853.14	PCDHGA2	0	0	0
ENSG00000081870.11	HSPB11	0	0	0
ENSG00000081913.13	PHLPP1	0	0	645084
ENSG00000081923.11	ATP8B1	0	0	0
ENSG00000081985.10	IL12RB2	0	0	0
ENSG00000082014.16	SMARCD3	0	0	0
ENSG00000082068.8	WDR70	0	0	143254
ENSG00000082074.15	FYB	0	0	0
ENSG00000082126.17	MPP4	0	0	0
ENSG00000082146.12	STRADB	0	0	200112
ENSG00000082153.17	BZW1	0	0	12367477
ENSG00000082175.14	PGR	0	0	0
ENSG00000082196.20	C1QTNF3	0	0	0
ENSG00000082212.12	ME2	0	0	1931502567
ENSG00000082213.17	C5orf22	0	0	350722
ENSG00000082258.12	CCNT2	0	0	930037
ENSG00000082269.16	FAM135A	0	0	866543
ENSG00000082293.12	COL19A1	0	0	661849
ENSG00000082397.17	EPB41L3	0	214759	31732
ENSG00000082438.15	COBLL1	0	0	849603
ENSG00000082458.11	DLG3	0	0	0
ENSG00000082482.13	KCNK2	0	0	0
ENSG00000082497.11	SERTAD4	0	0	15907
ENSG00000082512.14	TRAF5	0	0	1057732
ENSG00000082515.17	MRPL22	0	0	67537597
ENSG00000082516.8	GEMIN5	0	0	0
ENSG00000082556.10	OPRK1	0	0	0
ENSG00000082641.15	NFE2L1	0	0	571448
ENSG00000082684.14	SEMA5B	0	0	923162501
ENSG00000082701.14	GSK3B	0	0	0
ENSG00000082781.11	ITGB5	0	0	0
ENSG00000082805.19	ERC1	0	0	0
ENSG00000082898.16	XPO1	0	0	253963
ENSG00000082929.8	LINC01587	0	0	0
ENSG00000082996.19	RNF13	0	0	1830901
ENSG00000083067.22	TRPM3	0	0	0
ENSG00000083093.9	PALB2	0	0	0
ENSG00000083097.14	DOPEY1	0	0	0
ENSG00000083099.10	LYRM2	0	0	824375
ENSG00000083123.14	BCKDHB	0	0	0
ENSG00000083168.9	KAT6A	139057334	0	0
ENSG00000083223.17	ZCCHC6	0	0	954228
ENSG00000083290.19	ULK2	0	0	274887
ENSG00000083307.10	GRHL2	0	0	0
ENSG00000083312.17	TNPO1	0	0	1638615
ENSG00000083444.16	PLOD1	0	0	145496
ENSG00000083454.21	P2RX5	924947	0	297487
ENSG00000083457.11	ITGAE	0	0	109062
ENSG00000083520.14	DIS3	0	0	0
ENSG00000083535.15	PIBF1	0	0	441305
ENSG00000083544.13	TDRD3	0	0	0
ENSG00000083622.8	AC000111.6	0	0	0
ENSG00000083635.7	NUFIP1	0	0	0
ENSG00000083642.18	PDS5B	0	0	109466
ENSG00000083720.12	OXCT1	0	0	1280457
ENSG00000083750.12	RRAGB	0	0	427847
ENSG00000083782.7	EPYC	0	0	0
ENSG00000083799.17	CYLD	0	0	144323
ENSG00000083807.9	SLC27A5	0	0	0
ENSG00000083812.11	ZNF324	0	0	0
ENSG00000083814.13	ZNF671	0	285997	0
ENSG00000083817.8	ZNF416	0	541244	0
ENSG00000083828.15	ZNF586	0	0	0
ENSG00000083838.15	ZNF446	0	0	0
ENSG00000083844.10	ZNF264	0	0	0
ENSG00000083845.8	RPS5	0	0	729602
ENSG00000083857.13	FAT1	0	0	0
ENSG00000083896.12	YTHDC1	0	0	131004
ENSG00000083937.8	CHMP2B	0	0	813474
ENSG00000084070.11	SMAP2	0	2775080057	6926340039
ENSG00000084072.16	PPIE	0	0	73.7
ENSG00000084073.8	ZMPSTE24	0	0	548454
ENSG00000084090.13	STARD7	0	0	125889
ENSG00000084092.6	NOA1	0	0	124053
ENSG00000084093.16	REST	0	0	0
ENSG00000084110.10	HAL	0	0	0
ENSG00000084112.14	SSH1	0	0	0
ENSG00000084207.15	GSTP1	0	117461	310341
ENSG00000084234.16	APLP2	532363	209265	171598
ENSG00000084444.13	KIAA1467	0	0	173234
ENSG00000084453.16	SLCO1A2	0	0	106762
ENSG00000084463.7	WBP11	0	0	359069
ENSG00000084623.11	EIF3I	981759	0	221071
ENSG00000084628.9	NKAIN1	0	0	0
ENSG00000084636.17	COL16A1	0	11.7	144236
ENSG00000084652.15	TXLNA	0	0	857621
ENSG00000084674.14	APOB	0	0	0
ENSG00000084676.15	NCOA1	0	0	60249703
ENSG00000084693.15	AGBL5	0	0	0
ENSG00000084710.13	EFR3B	0	0	276045
ENSG00000084731.14	KIF3C	0	125818	232816
ENSG00000084733.10	RAB10	0	0	59.8
ENSG00000084734.8	GCKR	0	0	0
ENSG00000084754.10	HADHA	0	0	562141
ENSG00000084764.10	MAPRE3	309192	748258	211671
ENSG00000084774.13	CAD	0	0	0
ENSG00000085063.14	CD59	0	152348	126286
ENSG00000085117.11	CD82	593431	1588105	51.59
ENSG00000085185.15	BCORL1	0	0	0
ENSG00000085224.21	ATRX	0	0	362553
ENSG00000085231.13	TAF9	853988	0	0
ENSG00000085265.10	FCN1	0	0	0
ENSG00000085274.15	MYNN	0	0	151391
ENSG00000085276.17	MECOM	0	0	0
ENSG00000085365.17	SCAMP1	0	0	555696
ENSG00000085377.13	PREP	0	0	294746
ENSG00000085382.11	HACE1	0	0	273602
ENSG00000085415.15	SEH1L	0	0	24217
ENSG00000085433.15	WDR47	0	0	4075626299
ENSG00000085449.14	WDFY1	0	0	894859
ENSG00000085465.12	OVGP1	0	0	0
ENSG00000085491.15	SLC25A24	0	0	0
ENSG00000085511.19	MAP3K4	0	0	0
ENSG00000085514.15	PILRA	0	0	0
ENSG00000085552.16	IGSF9	0	0	0
ENSG00000085563.14	ABCB1	0	0	0
ENSG00000085644.13	ZNF213	0	0	0
ENSG00000085662.13	AKR1B1	102116	0	197119
ENSG00000085719.12	CPNE3	0	0	0
ENSG00000085721.12	RRN3	0	0	0
ENSG00000085733.15	CTTN	0	0	389438
ENSG00000085741.12	WNT11	0	0	0
ENSG00000085760.14	MTIF2	0	0	394108
ENSG00000085788.13	DDHD2	0	29819	530972
ENSG00000085831.15	TTC39A	0	0	655985
ENSG00000085832.16	EPS15	0	142473	703914
ENSG00000085840.12	ORC1	0	0	0
ENSG00000085871.8	MGST2	0	0	904574
ENSG00000085872.14	CHERP	0	0	0
ENSG00000085978.21	ATG16L1	0	0	155271
ENSG00000085982.13	USP40	0	0	0
ENSG00000085998.13	POMGNT1	0	0	0
ENSG00000085999.11	RAD54L	0	0	169632
ENSG00000086015.20	MAST2	0	0	0
ENSG00000086061.15	DNAJA1	568535	292387	255711
ENSG00000086062.12	B4GALT1	0	0	0
ENSG00000086065.13	CHMP5	967287	0	933438
ENSG00000086102.18	NFX1	0	0	0
ENSG00000086159.12	AQP6	0	0	331528
ENSG00000086189.9	DIMT1	0	0	29983
ENSG00000086200.16	IPO11	0	0	260811
ENSG00000086205.16	FOLH1	0	0	3273210312
ENSG00000086232.12	EIF2AK1	291234	0	553925
ENSG00000086288.11	NME8	0	0	0
ENSG00000086289.11	EPDR1	339796	1586262	149498
ENSG00000086300.15	SNX10	223467	0	1868332851
ENSG00000086475.14	SEPHS1	0	0	0
ENSG00000086504.15	MRPL28	0	906215	176522
ENSG00000086506.2	HBQ1	0	0	116227
ENSG00000086544.2	ITPKC	0	0	0
ENSG00000086548.8	CEACAM6	0	0	0
ENSG00000086570.12	FAT2	0	0	0
ENSG00000086589.11	RBM22	0	0	371928
ENSG00000086598.10	TMED2	697711	0	168844
ENSG00000086619.13	ERO1LB	0	0	913881
ENSG00000086666.18	ZFAND6	0	0	1907704855
ENSG00000086696.10	HSD17B2	0	0	0
ENSG00000086712.12	TXLNG	0	0	105051
ENSG00000086717.18	PPEF1	0	0	0
ENSG00000086730.16	LAT2	0	0	0
ENSG00000086758.15	HUWE1	8827824225	0	1699090007
ENSG00000086827.8	ZW10	0	0	0
ENSG00000086848.14	ALG9	0	0	0
ENSG00000086967.9	MYBPC2	0	0	0
ENSG00000086991.12	NOX4	0	0	0
ENSG00000087008.15	ACOX3	0	240842	183237
ENSG00000087053.18	MTMR2	0	0	3798200574
ENSG00000087074.7	PPP1R15A	0	0	548705
ENSG00000087076.8	HSD17B14	0	0	38224
ENSG00000087077.13	TRIP6	0	0	0
ENSG00000087085.13	ACHE	0	0	233269
ENSG00000087086.14	FTL	722845	801171	4196.38
ENSG00000087087.19	SRRT	4607113529	0	2959839381
ENSG00000087088.19	BAX	502594	0	0
ENSG00000087095.12	NLK	0	0	311146
ENSG00000087111.20	PIGS	0	0	1524300435
ENSG00000087116.14	ADAMTS2	0	0	0
ENSG00000087128.9	TMPRSS11E	0	0	0
ENSG00000087152.15	ATXN7L3	0	0	360093
ENSG00000087157.18	PGS1	0	0	398032
ENSG00000087191.12	PSMC5	0	0	201785
ENSG00000087206.16	UIMC1	0	0	0
ENSG00000087237.10	CETP	0	0	0
ENSG00000087245.12	MMP2	0	0	0
ENSG00000087250.8	MT3	0	0	696302
ENSG00000087253.12	LPCAT2	0	0	0
ENSG00000087258.14	GNAO1	0	40975	10633543
ENSG00000087263.16	OGFOD1	0	0	89747
ENSG00000087266.15	SH3BP2	0	0	0
ENSG00000087269.15	NOP14	0	0	0
ENSG00000087274.16	ADD1	0	181668146	13381564
ENSG00000087299.11	L2HGDH	0	0	642596
ENSG00000087301.8	TXNDC16	0	0	914508
ENSG00000087302.8	C14orf166	0	944006	290442
ENSG00000087303.17	NID2	0	0	109993
ENSG00000087338.4	GMCL1	0	0	399923
ENSG00000087365.15	SF3B2	0	0	589927
ENSG00000087448.9	KLHL42	0	0	184222
ENSG00000087460.24	GNAS	279084	263369	865032
ENSG00000087470.17	DNM1L	0	0	29845
ENSG00000087494.15	PTHLH	0	0	0
ENSG00000087495.16	PHACTR3	0	0	405912
ENSG00000087502.17	ERGIC2	0	0	248749
ENSG00000087510.6	TFAP2C	0	0	0
ENSG00000087586.17	AURKA	0	0	2081676201
ENSG00000087589.16	CASS4	0	0	0
ENSG00000087842.10	PIR	0	0	733619
ENSG00000087884.14	AAMDC	0	0	0
ENSG00000087903.12	RFX2	0	0	0
ENSG00000087995.15	METTL2A	0	0	0
ENSG00000088002.11	SULT2B1	0	0	0
ENSG00000088035.15	ALG6	0	0	234776
ENSG00000088038.17	CNOT3	0	0	0
ENSG00000088053.11	GP6	0	0	0
ENSG00000088179.8	PTPN4	0	0	118665
ENSG00000088205.12	DDX18	0	0	110939
ENSG00000088247.17	KHSRP	0	0	713715
ENSG00000088256.8	GNA11	0	0	0
ENSG00000088280.18	ASAP3	0	0	0
ENSG00000088298.12	EDEM2	0	0	0
ENSG00000088305.18	DNMT3B	0	0	0
ENSG00000088320.3	REM1	0	0	0
ENSG00000088325.15	TPX2	0	0	0
ENSG00000088340.15	FER1L4	0	0	0
ENSG00000088356.5	PDRG1	0	352751	221386
ENSG00000088367.21	EPB41L1	0	208133	623101
ENSG00000088386.16	SLC15A1	0	0	0
ENSG00000088387.18	DOCK9	0	0	108692
ENSG00000088448.14	ANKRD10	0	0	0
ENSG00000088451.10	TGDS	0	0	0
ENSG00000088538.12	DOCK3	0	0	280152
ENSG00000088543.14	C3orf18	0	0	9243522
ENSG00000088682.13	COQ9	0	0	0
ENSG00000088726.15	TMEM40	0	0	0
ENSG00000088727.12	KIF9	0	0	0
ENSG00000088756.12	ARHGAP28	0	0	0
ENSG00000088766.11	CRLS1	0	0	0
ENSG00000088782.4	DEFB127	0	0	0
ENSG00000088808.16	PPP1R13B	0	0	0
ENSG00000088812.17	ATRN	0	770774	947336
ENSG00000088826.17	SMOX	0	0	58831
ENSG00000088827.12	SIGLEC1	0	0	0
ENSG00000088832.16	FKBP1A	0	31199252	4824406
ENSG00000088833.17	NSFL1C	0	26514	495853
ENSG00000088836.12	SLC4A11	0	0	0
ENSG00000088854.12	C20orf194	0	0	119761
ENSG00000088876.11	ZNF343	0	0	690539
ENSG00000088881.20	EBF4	0	0	0
ENSG00000088882.7	CPXM1	0	0	0
ENSG00000088888.17	MAVS	0	0	0
ENSG00000088899.14	LZTS3	0	0	0
ENSG00000088926.13	F11	0	0	0
ENSG00000088930.7	XRN2	0	0	0
ENSG00000088970.15	KIZ	0	377801	0
ENSG00000088986.10	DYNLL1	306393	453.56	2423.16
ENSG00000088992.17	TESC	0	0	941867
ENSG00000089006.16	SNX5	59877315	30762913	19240144
ENSG00000089009.15	RPL6	0	162761	423653
ENSG00000089012.14	SIRPG	0	0	0
ENSG00000089022.13	MAPKAPK5	0	0	0
ENSG00000089041.16	P2RX7	0	0	160927
ENSG00000089048.14	ESF1	0	0	132217
ENSG00000089050.15	RBBP9	0	0	108973
ENSG00000089053.12	ANAPC5	0	0	144863948
ENSG00000089057.14	SLC23A2	0	0	2367663
ENSG00000089060.11	SLC8B1	0	0	0
ENSG00000089063.14	TMEM230	0	984706	218653
ENSG00000089091.16	DZANK1	0	0	0
ENSG00000089094.18	KDM2B	0	0	0
ENSG00000089101.17	CFAP61	0	0	0
ENSG00000089116.3	LHX5	0	0	0
ENSG00000089123.15	TASP1	0	0	0
ENSG00000089127.12	OAS1	0	0	0
ENSG00000089154.10	GCN1L1	0	0	0
ENSG00000089157.15	RPLP0	0	0	272783
ENSG00000089159.16	PXN	0	0	11453
ENSG00000089163.4	SIRT4	0	0	0
ENSG00000089169.14	RPH3A	0	151863	656986
ENSG00000089177.18	KIF16B	0	0	162629
ENSG00000089195.14	TRMT6	0	0	0
ENSG00000089199.9	CHGB	0	815576	373032
ENSG00000089220.4	PEBP1	330502	463179	1859.64
ENSG00000089225.19	TBX5	0	0	0
ENSG00000089234.15	BRAP	0	0	0
ENSG00000089248.6	ERP29	108895	549857	315373
ENSG00000089250.18	NOS1	0	0	334128593
ENSG00000089280.18	FUS	0	1992529858	752962359
ENSG00000089289.15	IGBP1	0	0	54.25
ENSG00000089327.14	FXYD5	0	0	0
ENSG00000089335.20	ZNF302	363345	7645681781	5000624002
ENSG00000089351.14	GRAMD1A	0	0	0
ENSG00000089356.18	FXYD3	0	0	0
ENSG00000089472.16	HEPH	0	0	0
ENSG00000089486.16	CDIP1	0	0	192428
ENSG00000089505.17	CMTM1	0	0	0
ENSG00000089558.8	KCNH4	0	0	0
ENSG00000089597.16	GANAB	0	188852	4388840529
ENSG00000089639.10	GMIP	0	0	0
ENSG00000089682.16	RBM41	0	0	0
ENSG00000089685.14	BIRC5	0	0	177384
ENSG00000089692.8	LAG3	0	0	0
ENSG00000089693.10	MLF2	140012	317637	572619
ENSG00000089723.9	OTUB2	0	0	107191
ENSG00000089737.16	DDX24	0	0	1783341
ENSG00000089775.11	ZBTB25	0	0	392754
ENSG00000089818.17	NECAP1	0	0	1595306
ENSG00000089820.15	ARHGAP4	0	253827	0
ENSG00000089847.12	ANKRD24	0	0	0
ENSG00000089876.11	DHX32	0	0	0
ENSG00000089902.9	RCOR1	0	0	0
ENSG00000089916.17	GPATCH2L	0	0	289412
ENSG00000090006.17	LTBP4	0	0	165216
ENSG00000090013.9	BLVRB	0	0	58711
ENSG00000090020.10	SLC9A1	0	0	92466
ENSG00000090054.13	SPTLC1	0	814817	0
ENSG00000090060.17	PAPOLA	0	0	924019
ENSG00000090061.17	CCNK	0	0	0
ENSG00000090097.21	PCBP4	0	773463	486698
ENSG00000090104.11	RGS1	0	0	0
ENSG00000090238.11	YPEL3	0	105869	859218
ENSG00000090263.15	MRPS33	0	136463	1859638
ENSG00000090266.12	NDUFB2	0	235119	1415207
ENSG00000090273.13	NUDC	0	39.49	124323
ENSG00000090316.15	MAEA	0	0	56512
ENSG00000090339.8	ICAM1	0	0	0
ENSG00000090372.14	STRN4	0	0	264959
ENSG00000090376.10	IRAK3	0	0	0
ENSG00000090382.6	LYZ	0	0	0
ENSG00000090402.7	SI	0	0	0
ENSG00000090432.6	MUL1	0	285125	534047
ENSG00000090447.11	TFAP4	0	0	197639
ENSG00000090470.14	PDCD7	0	0	150366
ENSG00000090487.10	SPG21	0	0	49058
ENSG00000090512.11	FETUB	0	0	0
ENSG00000090520.11	DNAJB11	0	423524	0
ENSG00000090530.9	P3H2	0	0	0
ENSG00000090534.17	THPO	0	0	0
ENSG00000090539.15	CHRD	0	0	720618
ENSG00000090554.12	FLT3LG	0	0	0
ENSG00000090565.15	RAB11FIP3	0	0	0
ENSG00000090581.9	GNPTG	0	0	111.62
ENSG00000090612.20	ZNF268	78640.03	77821324	76029
ENSG00000090615.14	GOLGA3	0	0	184293
ENSG00000090621.13	PABPC4	0	0	0
ENSG00000090659.17	CD209	0	0	0
ENSG00000090661.11	CERS4	0	0	0
ENSG00000090674.15	MCOLN1	0	0	0
ENSG00000090686.15	USP48	0	0	597302
ENSG00000090776.5	EFNB1	0	0	0
ENSG00000090857.13	PDPR	0	0	44116
ENSG00000090861.15	AARS	0	196273	109541
ENSG00000090863.11	GLG1	0	0	1164307
ENSG00000090889.11	KIF4A	0	0	0
ENSG00000090905.18	TNRC6A	0	0	9858784345
ENSG00000090924.14	PLEKHG2	0	0	0
ENSG00000090932.10	DLL3	0	0	0
ENSG00000090971.4	NAT14	0	0	297487
ENSG00000090975.12	PITPNM2	0	0	0
ENSG00000090989.17	EXOC1	0	0	261664
ENSG00000091009.7	RBM27	0	0	127759
ENSG00000091010.4	POU4F3	0	0	0
ENSG00000091039.16	OSBPL8	0	0	0
ENSG00000091073.19	DTX2	0	0	0
ENSG00000091106.18	NLRC4	0	0	0
ENSG00000091127.13	PUS7	0	0	0
ENSG00000091128.12	LAMB4	0	0	0
ENSG00000091129.19	NRCAM	0	0	643722
ENSG00000091136.13	LAMB1	0	0	0
ENSG00000091137.11	SLC26A4	0	0	0
ENSG00000091138.12	SLC26A3	0	0	0
ENSG00000091140.13	DLD	349531	0	336646
ENSG00000091157.13	WDR7	0	0	157877
ENSG00000091164.12	TXNL1	108327	0	2440067
ENSG00000091181.19	IL5RA	0	0	0
ENSG00000091262.15	ABCC6	0	0	0
ENSG00000091317.7	CMTM6	0	0	108914
ENSG00000091409.14	ITGA6	0	0	156364
ENSG00000091428.17	RAPGEF4	0	0	159247
ENSG00000091436.16	pk	0	0	0
ENSG00000091482.5	SMPX	0	0	0
ENSG00000091483.6	FH	0	0	249111
ENSG00000091490.10	SEL1L3	0	0	957201
ENSG00000091513.14	TF	520345	926539	489697
ENSG00000091527.15	CDV3	0	0	0
ENSG00000091536.16	MYO15A	0	0	0
ENSG00000091542.8	ALKBH5	0	0	156425
ENSG00000091583.10	APOH	0	0	0
ENSG00000091592.15	NLRP1	0	0	0
ENSG00000091622.15	PITPNM3	0	0	2368273854
ENSG00000091640.7	SPAG7	143319	0	277013
ENSG00000091651.8	ORC6	0	0	0
ENSG00000091656.15	ZFHX4	0	0	0
ENSG00000091664.7	SLC17A6	0	0	212842
ENSG00000091704.9	CPA1	0	0	0
ENSG00000091732.15	ZC3HC1	0	0	269422
ENSG00000091831.23	ESR1	0	0	0
ENSG00000091844.7	RGS17	0	0	0
ENSG00000091879.13	ANGPT2	0	0	0
ENSG00000091947.9	TMEM101	0	0	594974
ENSG00000091972.18	CD200	0	0	110754
ENSG00000091986.15	CCDC80	0	0	0
ENSG00000092009.10	CMA1	0	0	0
ENSG00000092010.14	PSME1	0	815833	982365
ENSG00000092020.10	PPP2R3C	0	0	485516
ENSG00000092036.18	HAUS4	0	0	0
ENSG00000092051.16	JPH4	0	0	485075
ENSG00000092054.12	MYH7	0	0	0
ENSG00000092067.5	CEBPE	0	0	0
ENSG00000092068.19	SLC7A8	0	0	0
ENSG00000092094.10	OSGEP	0	0	220897
ENSG00000092096.16	SLC22A17	181357	566057	212014
ENSG00000092098.16	RNF31	0	0	0
ENSG00000092108.20	SCFD1	0	0	857069
ENSG00000092140.14	G2E3	0	0	0
ENSG00000092148.12	HECTD1	0	0	4549608998
ENSG00000092199.17	HNRNPC	1688588	0	4109646
ENSG00000092200.12	RPGRIP1	0	0	0
ENSG00000092201.9	SUPT16H	0	0	0
ENSG00000092203.13	TOX4	0	0	920827
ENSG00000092208.16	GEMIN2	0	0	656522
ENSG00000092295.11	TGM1	0	0	0
ENSG00000092330.15	TINF2	739509	0	0
ENSG00000092345.13	DAZL	0	0	0
ENSG00000092377.13	TBL1Y	0	0	0
ENSG00000092421.16	SEMA6A	0	0	2690602
ENSG00000092439.13	TRPM7	0	0	569062
ENSG00000092445.11	TYRO3	338063	0	325589
ENSG00000092470.11	WDR76	0	0	0
ENSG00000092529.23	CAPN3	0	0	5214264
ENSG00000092531.9	SNAP23	0	0	0
ENSG00000092607.13	TBX15	0	0	0
ENSG00000092621.12	PHGDH	0	0	709745
ENSG00000092758.15	COL9A3	0	0	174367
ENSG00000092820.17	EZR	0	0	437603
ENSG00000092841.18	MYL6	0	364019	564058
ENSG00000092847.11	AGO1	0	0	105106
ENSG00000092850.11	TEKT2	0	0	0
ENSG00000092853.13	CLSPN	0	0	0
ENSG00000092871.16	RFFL	0	0	0
ENSG00000092929.11	UNC13D	0	0	0
ENSG00000092931.11	MFSD11	0	0	0
ENSG00000092964.17	DPYSL2	0	0	199413
ENSG00000092969.11	TGFB2	0	0	0
ENSG00000092978.10	GPATCH2	0	0	0
ENSG00000093000.18	NUP50	0	0	793142
ENSG00000093009.9	CDC45	0	0	0
ENSG00000093010.13	COMT	0	0	1897141
[truncated: 56,388 more rows]

## Sheet: Fig.2b
ORF Capture-Seq as a versatile method for targeted identification of full-length isoforms
Sheynkman et al., 2020
Figure 2b
Target category	Concentration (amol in spike-in)	Spike	TPM	Sample category
ERCC65-92, not targeted	900000000	High concentration ERCC spike	2996.7	Capturant
ERCC65-92, not targeted	56250000	High concentration ERCC spike	251472	Capturant
ERCC65-92, not targeted	4.5e+08	High concentration ERCC spike	3118.2	Capturant
ERCC65-92, not targeted	56250000	High concentration ERCC spike	163237	Capturant
ERCC64, targeted	68664552	High concentration ERCC spike	321665	Capturant
ERCC64, targeted	549316404	High concentration ERCC spike	2809.57	Capturant
ERCC64, targeted	2197265628	High concentration ERCC spike	1147.22	Capturant
ERCC64, targeted	137329104	High concentration ERCC spike	459075	Capturant
ERCC64, targeted	68664552	High concentration ERCC spike	138425	Capturant
ERCC64, targeted	1757812.5	High concentration ERCC spike	45492.2	Capturant
ERCC65-92, not targeted	14062500	High concentration ERCC spike	139045	Capturant
ERCC64, targeted	137329104	High concentration ERCC spike	907962	Capturant
ERCC64, targeted	3515625	High concentration ERCC spike	39266	Capturant
ERCC64, targeted	2197265628	High concentration ERCC spike	9317.55	Capturant
ERCC64, targeted	1098632814	High concentration ERCC spike	2659.57	Capturant
ERCC64, targeted	1098632814	High concentration ERCC spike	526348	Capturant
ERCC64, targeted	439453125	High concentration ERCC spike	15649	Capturant
ERCC65-92, not targeted	7031250	High concentration ERCC spike	32906	Capturant
ERCC64, targeted	2197265628	High concentration ERCC spike	5905.57	Capturant
ERCC64, targeted	549316404	High concentration ERCC spike	1153.12	Capturant
ERCC64, targeted	137329104	High concentration ERCC spike	129535	Capturant
ERCC65-92, not targeted	28125000	High concentration ERCC spike	144127	Capturant
ERCC65-92, not targeted	28125000	High concentration ERCC spike	370744	Capturant
ERCC65-92, not targeted	7031250	High concentration ERCC spike	424504	Capturant
ERCC65-92, not targeted	2.25e+08	High concentration ERCC spike	2296.66	Capturant
ERCC64, targeted	8583072	High concentration ERCC spike	1	Capturant
ERCC64, targeted	3515625	High concentration ERCC spike	40646.8	Capturant
ERCC64, targeted	1757812.5	High concentration ERCC spike	54973.6	Capturant
ERCC64, targeted	878906.25	High concentration ERCC spike	18141.1	Capturant
ERCC64, targeted	8583072	High concentration ERCC spike	129544	Capturant
ERCC64, targeted	1098632814	High concentration ERCC spike	2601.5	Capturant
ERCC64, targeted	878906.25	High concentration ERCC spike	28375.8	Capturant
ERCC65-92, not targeted	14062500	High concentration ERCC spike	387202	Capturant
ERCC64, targeted	34332276	High concentration ERCC spike	115711	Capturant
ERCC64, targeted	3515625	High concentration ERCC spike	70252.4	Capturant
ERCC64, targeted	2197265628	High concentration ERCC spike	7453.76	Capturant
ERCC64, targeted	1098632814	High concentration ERCC spike	3992.87	Capturant
ERCC64, targeted	3515625	High concentration ERCC spike	55994.3	Capturant
ERCC64, targeted	549316404	High concentration ERCC spike	2919.04	Capturant
ERCC65-92, not targeted	900000000	High concentration ERCC spike	11036.7	Capturant
ERCC64, targeted	8583072	High concentration ERCC spike	1	Capturant
ERCC65-92, not targeted	14062500	High concentration ERCC spike	358314	Capturant
ERCC64, targeted	2197265628	High concentration ERCC spike	5149.84	Capturant
ERCC64, targeted	1757812.5	High concentration ERCC spike	55183.2	Capturant
ERCC64, targeted	3515625	High concentration ERCC spike	70802.3	Capturant
ERCC64, targeted	137329104	High concentration ERCC spike	403172	Capturant
ERCC64, targeted	17166138	High concentration ERCC spike	48709	Capturant
ERCC64, targeted	1757812.5	High concentration ERCC spike	42193.2	Capturant
ERCC64, targeted	439453125	High concentration ERCC spike	4521.69	Capturant
ERCC64, targeted	68664552	High concentration ERCC spike	72808	Capturant
ERCC65-92, not targeted	14062500	High concentration ERCC spike	652019	Capturant
ERCC65-92, not targeted	7031250	High concentration ERCC spike	167389	Capturant
ERCC65-92, not targeted	900000000	High concentration ERCC spike	10007.9	Capturant
ERCC64, targeted	274658202	High concentration ERCC spike	276859	Capturant
ERCC64, targeted	34332276	High concentration ERCC spike	219944	Capturant
ERCC64, targeted	878906.25	High concentration ERCC spike	32819.3	Capturant
ERCC64, targeted	137329104	High concentration ERCC spike	848321	Capturant
ERCC65-92, not targeted	56250000	High concentration ERCC spike	251757	Capturant
ERCC64, targeted	549316404	High concentration ERCC spike	454481	Capturant
ERCC65-92, not targeted	28125000	High concentration ERCC spike	112	Capturant
ERCC65-92, not targeted	7031250	High concentration ERCC spike	538556	Capturant
ERCC65-92, not targeted	2.25e+08	High concentration ERCC spike	603198	Capturant
ERCC65-92, not targeted	28125000	High concentration ERCC spike	350951	Capturant
ERCC64, targeted	34332276	High concentration ERCC spike	1	Capturant
ERCC64, targeted	549316404	High concentration ERCC spike	1468.14	Capturant
ERCC64, targeted	137329104	High concentration ERCC spike	323401	Capturant
ERCC64, targeted	878906.25	High concentration ERCC spike	7712.4	Capturant
ERCC65-92, not targeted	1.8e+09	High concentration ERCC spike	5558.58	Capturant
ERCC65-92, not targeted	7031250	High concentration ERCC spike	177068	Capturant
ERCC64, targeted	1098632814	High concentration ERCC spike	678.43	Capturant
ERCC65-92, not targeted	112500000	High concentration ERCC spike	413767	Capturant
ERCC64, targeted	549316404	High concentration ERCC spike	1677.29	Capturant
ERCC64, targeted	68664552	High concentration ERCC spike	108467	Capturant
ERCC64, targeted	137329104	High concentration ERCC spike	908339	Capturant
ERCC64, targeted	2197265628	High concentration ERCC spike	6908.49	Capturant
ERCC64, targeted	1757812.5	High concentration ERCC spike	47747.5	Capturant
ERCC65-92, not targeted	56250000	High concentration ERCC spike	432.99	Capturant
ERCC64, targeted	549316404	High concentration ERCC spike	370744	Capturant
ERCC64, targeted	878906.25	High concentration ERCC spike	10899.7	Capturant
ERCC64, targeted	2197265628	High concentration ERCC spike	5316.56	Capturant
ERCC64, targeted	439453125	High concentration ERCC spike	6174.01	Capturant
ERCC64, targeted	274658202	High concentration ERCC spike	905786	Capturant
ERCC65-92, not targeted	439453125	High concentration ERCC spike	1	Capturant
ERCC65-92, not targeted	274658202	High concentration ERCC spike	1	Capturant
ERCC64, targeted	439453125	High concentration ERCC spike	13289.9	Capturant
ERCC64, targeted	3515625	High concentration ERCC spike	60772.7	Capturant
ERCC64, targeted	878906.25	High concentration ERCC spike	31269	Capturant
ERCC64, targeted	274658202	High concentration ERCC spike	717448	Capturant
ERCC64, targeted	3515625	High concentration ERCC spike	55853.1	Capturant
ERCC64, targeted	274658202	High concentration ERCC spike	275015	Capturant
ERCC64, targeted	878906.25	High concentration ERCC spike	16227.5	Capturant
ERCC65-92, not targeted	2.25e+08	High concentration ERCC spike	1419.76	Capturant
ERCC65-92, not targeted	900000000	Low concentration ERCC spike	15569	Capturant
ERCC65-92, not targeted	56250000	Low concentration ERCC spike	1	Capturant
ERCC65-92, not targeted	4.5e+08	Low concentration ERCC spike	693328	Capturant
ERCC65-92, not targeted	56250000	Low concentration ERCC spike	1	Capturant
ERCC64, targeted	68664552	Low concentration ERCC spike	1	Capturant
ERCC64, targeted	549316404	Low concentration ERCC spike	120742	Capturant
ERCC64, targeted	2197265628	Low concentration ERCC spike	844785	Capturant
ERCC64, targeted	137329104	Low concentration ERCC spike	1	Capturant
ERCC64, targeted	68664552	Low concentration ERCC spike	1	Capturant
ERCC64, targeted	1757812.5	Low concentration ERCC spike	2126.48	Capturant
ERCC65-92, not targeted	14062500	Low concentration ERCC spike	1	Capturant
ERCC64, targeted	137329104	Low concentration ERCC spike	1	Capturant
ERCC64, targeted	3515625	Low concentration ERCC spike	322222	Capturant
ERCC64, targeted	2197265628	Low concentration ERCC spike	145698	Capturant
ERCC64, targeted	1098632814	Low concentration ERCC spike	144628	Capturant
ERCC64, targeted	1098632814	Low concentration ERCC spike	1	Capturant
ERCC64, targeted	439453125	Low concentration ERCC spike	138273	Capturant
ERCC65-92, not targeted	7031250	Low concentration ERCC spike	1	Capturant
ERCC64, targeted	2197265628	Low concentration ERCC spike	178258	Capturant
ERCC64, targeted	549316404	Low concentration ERCC spike	1	Capturant
ERCC64, targeted	137329104	Low concentration ERCC spike	1	Capturant
ERCC65-92, not targeted	28125000	Low concentration ERCC spike	1	Capturant
ERCC65-92, not targeted	28125000	Low concentration ERCC spike	1	Capturant
ERCC65-92, not targeted	7031250	Low concentration ERCC spike	1	Capturant
ERCC65-92, not targeted	2.25e+08	Low concentration ERCC spike	1	Capturant
ERCC64, targeted	8583072	Low concentration ERCC spike	1	Capturant
ERCC64, targeted	3515625	Low concentration ERCC spike	2376.14	Capturant
ERCC64, targeted	1757812.5	Low concentration ERCC spike	1504.29	Capturant
ERCC64, targeted	878906.25	Low concentration ERCC spike	880682	Capturant
ERCC64, targeted	8583072	Low concentration ERCC spike	1	Capturant
ERCC64, targeted	1098632814	Low concentration ERCC spike	414682	Capturant
ERCC64, targeted	878906.25	Low concentration ERCC spike	1530.98	Capturant
ERCC65-92, not targeted	14062500	Low concentration ERCC spike	1	Capturant
ERCC64, targeted	34332276	Low concentration ERCC spike	1	Capturant
ERCC64, targeted	3515625	Low concentration ERCC spike	2172.42	Capturant
ERCC64, targeted	2197265628	Low concentration ERCC spike	342126	Capturant
ERCC64, targeted	1098632814	Low concentration ERCC spike	144761	Capturant
ERCC64, targeted	3515625	Low concentration ERCC spike	5243.01	Capturant
ERCC64, targeted	549316404	Low concentration ERCC spike	864556	Capturant
ERCC65-92, not targeted	900000000	Low concentration ERCC spike	275017	Capturant
ERCC64, targeted	8583072	Low concentration ERCC spike	1	Capturant
ERCC65-92, not targeted	14062500	Low concentration ERCC spike	273418	Capturant
ERCC64, targeted	2197265628	Low concentration ERCC spike	266398	Capturant
ERCC64, targeted	1757812.5	Low concentration ERCC spike	2231.66	Capturant
ERCC64, targeted	3515625	Low concentration ERCC spike	6666.09	Capturant
ERCC64, targeted	137329104	Low concentration ERCC spike	1	Capturant
ERCC64, targeted	17166138	Low concentration ERCC spike	1	Capturant
ERCC64, targeted	1757812.5	Low concentration ERCC spike	1679.92	Capturant
ERCC64, targeted	439453125	Low concentration ERCC spike	76837	Capturant
ERCC64, targeted	68664552	Low concentration ERCC spike	162356	Capturant
ERCC65-92, not targeted	14062500	Low concentration ERCC spike	1	Capturant
ERCC65-92, not targeted	7031250	Low concentration ERCC spike	1	Capturant
ERCC65-92, not targeted	900000000	Low concentration ERCC spike	9916.53	Capturant
ERCC64, targeted	274658202	Low concentration ERCC spike	351664	Capturant
ERCC64, targeted	34332276	Low concentration ERCC spike	1	Capturant
ERCC64, targeted	878906.25	Low concentration ERCC spike	312.78	Capturant
ERCC64, targeted	137329104	Low concentration ERCC spike	1	Capturant
ERCC65-92, not targeted	56250000	Low concentration ERCC spike	162016	Capturant
ERCC64, targeted	549316404	Low concentration ERCC spike	340931	Capturant
ERCC65-92, not targeted	28125000	Low concentration ERCC spike	1	Capturant
ERCC65-92, not targeted	7031250	Low concentration ERCC spike	1	Capturant
ERCC65-92, not targeted	2.25e+08	Low concentration ERCC spike	1	Capturant
ERCC65-92, not targeted	28125000	Low concentration ERCC spike	1	Capturant
ERCC64, targeted	34332276	Low concentration ERCC spike	1	Capturant
ERCC64, targeted	549316404	Low concentration ERCC spike	1002793	Capturant
ERCC64, targeted	137329104	Low concentration ERCC spike	466049	Capturant
ERCC64, targeted	878906.25	Low concentration ERCC spike	124479	Capturant
ERCC65-92, not targeted	1.8e+09	Low concentration ERCC spike	302003	Capturant
ERCC65-92, not targeted	7031250	Low concentration ERCC spike	1	Capturant
ERCC64, targeted	1098632814	Low concentration ERCC spike	1	Capturant
ERCC65-92, not targeted	112500000	Low concentration ERCC spike	1	Capturant
ERCC64, targeted	549316404	Low concentration ERCC spike	1	Capturant
ERCC64, targeted	68664552	Low concentration ERCC spike	314033	Capturant
ERCC64, targeted	137329104	Low concentration ERCC spike	37932	Capturant
ERCC64, targeted	2197265628	Low concentration ERCC spike	166444	Capturant
ERCC64, targeted	1757812.5	Low concentration ERCC spike	2833.28	Capturant
ERCC65-92, not targeted	56250000	Low concentration ERCC spike	1	Capturant
ERCC64, targeted	549316404	Low concentration ERCC spike	161847	Capturant
ERCC64, targeted	878906.25	Low concentration ERCC spike	185162	Capturant
ERCC64, targeted	2197265628	Low concentration ERCC spike	450997	Capturant
ERCC64, targeted	439453125	Low concentration ERCC spike	133052	Capturant
ERCC64, targeted	274658202	Low concentration ERCC spike	1	Capturant
ERCC65-92, not targeted	439453125	Low concentration ERCC spike	1	Capturant
ERCC65-92, not targeted	274658202	Low concentration ERCC spike	1	Capturant
ERCC64, targeted	439453125	Low concentration ERCC spike	375847	Capturant
ERCC64, targeted	3515625	Low concentration ERCC spike	6629.28	Capturant
ERCC64, targeted	878906.25	Low concentration ERCC spike	944781	Capturant
ERCC64, targeted	274658202	Low concentration ERCC spike	314033	Capturant
ERCC64, targeted	3515625	Low concentration ERCC spike	3267.69	Capturant
ERCC64, targeted	274658202	Low concentration ERCC spike	161679	Capturant
ERCC64, targeted	878906.25	Low concentration ERCC spike	440868	Capturant
ERCC65-92, not targeted	2.25e+08	Low concentration ERCC spike	1	Capturant
ERCC65-92, not targeted	900000000	High concentration ERCC spike	69988.9	Input
ERCC65-92, not targeted	56250000	High concentration ERCC spike	4909.13	Input
ERCC65-92, not targeted	4.5e+08	High concentration ERCC spike	77859.3	Input
ERCC65-92, not targeted	56250000	High concentration ERCC spike	2772.07	Input
ERCC64, targeted	68664552	High concentration ERCC spike	1	Input
ERCC64, targeted	549316404	High concentration ERCC spike	1	Input
ERCC64, targeted	2197265628	High concentration ERCC spike	1	Input
ERCC64, targeted	137329104	High concentration ERCC spike	1	Input
ERCC64, targeted	68664552	High concentration ERCC spike	1	Input
ERCC64, targeted	1757812.5	High concentration ERCC spike	109.93	Input
ERCC65-92, not targeted	14062500	High concentration ERCC spike	1815.14	Input
ERCC64, targeted	137329104	High concentration ERCC spike	1	Input
ERCC64, targeted	3515625	High concentration ERCC spike	787056	Input
ERCC64, targeted	2197265628	High concentration ERCC spike	324101	Input
ERCC64, targeted	1098632814	High concentration ERCC spike	1	Input
ERCC64, targeted	1098632814	High concentration ERCC spike	239362	Input
ERCC64, targeted	439453125	High concentration ERCC spike	190763	Input
ERCC65-92, not targeted	7031250	High concentration ERCC spike	283.69	Input
ERCC64, targeted	2197265628	High concentration ERCC spike	1	Input
ERCC64, targeted	549316404	High concentration ERCC spike	1	Input
ERCC64, targeted	137329104	High concentration ERCC spike	1	Input
ERCC65-92, not targeted	28125000	High concentration ERCC spike	1511.19	Input
ERCC65-92, not targeted	28125000	High concentration ERCC spike	2302.25	Input
ERCC65-92, not targeted	7031250	High concentration ERCC spike	168605	Input
ERCC65-92, not targeted	2.25e+08	High concentration ERCC spike	45920.7	Input
ERCC64, targeted	8583072	High concentration ERCC spike	1	Input
ERCC64, targeted	3515625	High concentration ERCC spike	846848	Input
ERCC64, targeted	1757812.5	High concentration ERCC spike	216742	Input
ERCC64, targeted	878906.25	High concentration ERCC spike	170.17	Input
ERCC64, targeted	8583072	High concentration ERCC spike	1	Input
ERCC64, targeted	1098632814	High concentration ERCC spike	1	Input
ERCC64, targeted	878906.25	High concentration ERCC spike	103547	Input
ERCC65-92, not targeted	14062500	High concentration ERCC spike	5728.15	Input
ERCC64, targeted	34332276	High concentration ERCC spike	1	Input
ERCC64, targeted	3515625	High concentration ERCC spike	360.57	Input
ERCC64, targeted	2197265628	High concentration ERCC spike	1	Input
ERCC64, targeted	1098632814	High concentration ERCC spike	1	Input
ERCC64, targeted	3515625	High concentration ERCC spike	438937	Input
ERCC64, targeted	549316404	High concentration ERCC spike	414394	Input
ERCC65-92, not targeted	900000000	High concentration ERCC spike	271533	Input
ERCC64, targeted	8583072	High concentration ERCC spike	1	Input
ERCC65-92, not targeted	14062500	High concentration ERCC spike	730894	Input
ERCC64, targeted	2197265628	High concentration ERCC spike	1	Input
ERCC64, targeted	1757812.5	High concentration ERCC spike	188391	Input
ERCC64, targeted	3515625	High concentration ERCC spike	400.41	Input
ERCC64, targeted	137329104	High concentration ERCC spike	1	Input
ERCC64, targeted	17166138	High concentration ERCC spike	1	Input
ERCC64, targeted	1757812.5	High concentration ERCC spike	169414	Input
ERCC64, targeted	439453125	High concentration ERCC spike	1	Input
ERCC64, targeted	68664552	High concentration ERCC spike	1	Input
ERCC65-92, not targeted	14062500	High concentration ERCC spike	1203.11	Input
ERCC65-92, not targeted	7031250	High concentration ERCC spike	1767.68	Input
ERCC65-92, not targeted	900000000	High concentration ERCC spike	61848.1	Input
ERCC64, targeted	274658202	High concentration ERCC spike	1	Input
ERCC64, targeted	34332276	High concentration ERCC spike	1	Input
ERCC64, targeted	878906.25	High concentration ERCC spike	134643	Input
ERCC64, targeted	137329104	High concentration ERCC spike	1	Input
ERCC65-92, not targeted	56250000	High concentration ERCC spike	2395.38	Input
ERCC64, targeted	549316404	High concentration ERCC spike	1	Input
ERCC65-92, not targeted	28125000	High concentration ERCC spike	1030.2	Input
ERCC65-92, not targeted	7031250	High concentration ERCC spike	577995	Input
ERCC65-92, not targeted	2.25e+08	High concentration ERCC spike	10818.1	Input
ERCC65-92, not targeted	28125000	High concentration ERCC spike	242311	Input
ERCC64, targeted	34332276	High concentration ERCC spike	1	Input
ERCC64, targeted	549316404	High concentration ERCC spike	1	Input
ERCC64, targeted	137329104	High concentration ERCC spike	1	Input
ERCC64, targeted	878906.25	High concentration ERCC spike	1	Input
ERCC65-92, not targeted	1.8e+09	High concentration ERCC spike	64152.1	Input
ERCC65-92, not targeted	7031250	High concentration ERCC spike	490877	Input
ERCC64, targeted	1098632814	High concentration ERCC spike	1	Input
ERCC65-92, not targeted	112500000	High concentration ERCC spike	6812.59	Input
ERCC64, targeted	549316404	High concentration ERCC spike	1	Input
ERCC64, targeted	68664552	High concentration ERCC spike	1	Input
ERCC64, targeted	137329104	High concentration ERCC spike	1	Input
ERCC64, targeted	2197265628	High concentration ERCC spike	1	Input
ERCC64, targeted	1757812.5	High concentration ERCC spike	197459	Input
ERCC65-92, not targeted	56250000	High concentration ERCC spike	2349.74	Input
ERCC64, targeted	549316404	High concentration ERCC spike	1	Input
ERCC64, targeted	878906.25	High concentration ERCC spike	581341	Input
ERCC64, targeted	2197265628	High concentration ERCC spike	298293	Input
ERCC64, targeted	439453125	High concentration ERCC spike	502866	Input
ERCC64, targeted	274658202	High concentration ERCC spike	1	Input
ERCC65-92, not targeted	439453125	High concentration ERCC spike	1	Input
ERCC65-92, not targeted	274658202	High concentration ERCC spike	1	Input
ERCC64, targeted	439453125	High concentration ERCC spike	874879	Input
ERCC64, targeted	3515625	High concentration ERCC spike	362172	Input
ERCC64, targeted	878906.25	High concentration ERCC spike	1	Input
ERCC64, targeted	274658202	High concentration ERCC spike	1	Input
ERCC64, targeted	3515625	High concentration ERCC spike	226871	Input
ERCC64, targeted	274658202	High concentration ERCC spike	1	Input
ERCC64, targeted	878906.25	High concentration ERCC spike	728168	Input
ERCC65-92, not targeted	2.25e+08	High concentration ERCC spike	32880.6	Input
ERCC65-92, not targeted	900000000	Low concentration ERCC spike	428.21	Input
ERCC65-92, not targeted	56250000	Low concentration ERCC spike	1	Input
ERCC65-92, not targeted	4.5e+08	Low concentration ERCC spike	981462	Input
ERCC65-92, not targeted	56250000	Low concentration ERCC spike	1	Input
ERCC64, targeted	68664552	Low concentration ERCC spike	1	Input
ERCC64, targeted	549316404	Low concentration ERCC spike	1	Input
ERCC64, targeted	2197265628	Low concentration ERCC spike	1	Input
ERCC64, targeted	137329104	Low concentration ERCC spike	1	Input
ERCC64, targeted	68664552	Low concentration ERCC spike	1	Input
ERCC64, targeted	1757812.5	Low concentration ERCC spike	1	Input
ERCC65-92, not targeted	14062500	Low concentration ERCC spike	1	Input
ERCC64, targeted	137329104	Low concentration ERCC spike	1	Input
ERCC64, targeted	3515625	Low concentration ERCC spike	1	Input
ERCC64, targeted	2197265628	Low concentration ERCC spike	1	Input
ERCC64, targeted	1098632814	Low concentration ERCC spike	1	Input
ERCC64, targeted	1098632814	Low concentration ERCC spike	1	Input
ERCC64, targeted	439453125	Low concentration ERCC spike	1	Input
ERCC65-92, not targeted	7031250	Low concentration ERCC spike	1	Input
ERCC64, targeted	2197265628	Low concentration ERCC spike	1	Input
ERCC64, targeted	549316404	Low concentration ERCC spike	1	Input
ERCC64, targeted	137329104	Low concentration ERCC spike	1	Input
ERCC65-92, not targeted	28125000	Low concentration ERCC spike	1	Input
ERCC65-92, not targeted	28125000	Low concentration ERCC spike	1	Input
ERCC65-92, not targeted	7031250	Low concentration ERCC spike	1	Input
ERCC65-92, not targeted	2.25e+08	Low concentration ERCC spike	448117	Input
ERCC64, targeted	8583072	Low concentration ERCC spike	1	Input
ERCC64, targeted	3515625	Low concentration ERCC spike	1	Input
ERCC64, targeted	1757812.5	Low concentration ERCC spike	1	Input
ERCC64, targeted	878906.25	Low concentration ERCC spike	1	Input
ERCC64, targeted	8583072	Low concentration ERCC spike	1	Input
ERCC64, targeted	1098632814	Low concentration ERCC spike	1	Input
ERCC64, targeted	878906.25	Low concentration ERCC spike	1	Input
ERCC65-92, not targeted	14062500	Low concentration ERCC spike	1	Input
ERCC64, targeted	34332276	Low concentration ERCC spike	1	Input
ERCC64, targeted	3515625	Low concentration ERCC spike	1	Input
ERCC64, targeted	2197265628	Low concentration ERCC spike	1	Input
ERCC64, targeted	1098632814	Low concentration ERCC spike	1	Input
ERCC64, targeted	3515625	Low concentration ERCC spike	1	Input
ERCC64, targeted	549316404	Low concentration ERCC spike	1	Input
ERCC65-92, not targeted	900000000	Low concentration ERCC spike	2504.85	Input
ERCC64, targeted	8583072	Low concentration ERCC spike	1	Input
ERCC65-92, not targeted	14062500	Low concentration ERCC spike	1	Input
ERCC64, targeted	2197265628	Low concentration ERCC spike	1	Input
ERCC64, targeted	1757812.5	Low concentration ERCC spike	1	Input
ERCC64, targeted	3515625	Low concentration ERCC spike	1	Input
ERCC64, targeted	137329104	Low concentration ERCC spike	1	Input
ERCC64, targeted	17166138	Low concentration ERCC spike	1	Input
ERCC64, targeted	1757812.5	Low concentration ERCC spike	1	Input
ERCC64, targeted	439453125	Low concentration ERCC spike	1	Input
ERCC64, targeted	68664552	Low concentration ERCC spike	1	Input
ERCC65-92, not targeted	14062500	Low concentration ERCC spike	1	Input
ERCC65-92, not targeted	7031250	Low concentration ERCC spike	1	Input
ERCC65-92, not targeted	900000000	Low concentration ERCC spike	520.16	Input
ERCC64, targeted	274658202	Low concentration ERCC spike	1	Input
ERCC64, targeted	34332276	Low concentration ERCC spike	1	Input
ERCC64, targeted	878906.25	Low concentration ERCC spike	1	Input
ERCC64, targeted	137329104	Low concentration ERCC spike	1	Input
ERCC65-92, not targeted	56250000	Low concentration ERCC spike	1	Input
ERCC64, targeted	549316404	Low concentration ERCC spike	1	Input
ERCC65-92, not targeted	28125000	Low concentration ERCC spike	1	Input
ERCC65-92, not targeted	7031250	Low concentration ERCC spike	1	Input
ERCC65-92, not targeted	2.25e+08	Low concentration ERCC spike	431946	Input
ERCC65-92, not targeted	28125000	Low concentration ERCC spike	1	Input
ERCC64, targeted	34332276	Low concentration ERCC spike	1	Input
ERCC64, targeted	549316404	Low concentration ERCC spike	1	Input
ERCC64, targeted	137329104	Low concentration ERCC spike	1	Input
ERCC64, targeted	878906.25	Low concentration ERCC spike	1	Input
ERCC65-92, not targeted	1.8e+09	Low concentration ERCC spike	398698	Input
ERCC65-92, not targeted	7031250	Low concentration ERCC spike	1	Input
ERCC64, targeted	1098632814	Low concentration ERCC spike	1	Input
ERCC65-92, not targeted	112500000	Low concentration ERCC spike	326317	Input
ERCC64, targeted	549316404	Low concentration ERCC spike	1	Input
ERCC64, targeted	68664552	Low concentration ERCC spike	1	Input
ERCC64, targeted	137329104	Low concentration ERCC spike	1	Input
ERCC64, targeted	2197265628	Low concentration ERCC spike	1	Input
ERCC64, targeted	1757812.5	Low concentration ERCC spike	1	Input
ERCC65-92, not targeted	56250000	Low concentration ERCC spike	1	Input
ERCC64, targeted	549316404	Low concentration ERCC spike	1	Input
ERCC64, targeted	878906.25	Low concentration ERCC spike	1	Input
ERCC64, targeted	2197265628	Low concentration ERCC spike	1	Input
ERCC64, targeted	439453125	Low concentration ERCC spike	1	Input
ERCC64, targeted	274658202	Low concentration ERCC spike	1	Input
ERCC65-92, not targeted	439453125	Low concentration ERCC spike	1	Input
ERCC65-92, not targeted	274658202	Low concentration ERCC spike	1	Input
ERCC64, targeted	439453125	Low concentration ERCC spike	1	Input
ERCC64, targeted	3515625	Low concentration ERCC spike	901329	Input
ERCC64, targeted	878906.25	Low concentration ERCC spike	1	Input
ERCC64, targeted	274658202	Low concentration ERCC spike	1	Input
ERCC64, targeted	3515625	Low concentration ERCC spike	1	Input
ERCC64, targeted	274658202	Low concentration ERCC spike	1	Input
ERCC64, targeted	878906.25	Low concentration ERCC spike	1	Input
ERCC65-92, not targeted	2.25e+08	Low concentration ERCC spike	1	Input

## Sheet: Fig.2e
ORF Capture-Seq as a versatile method for targeted identification of full-length isoforms
Sheynkman et al., 2020
Figure 2e
SIRV loci	SIRV ORF length	Overlap length	FE rep 1	FE rep 2	FE average	FE stdev	Target category		FE=fold enrichment
SIRV101	464	75	0.436814	0.38728	0.412047	0.0123837	Sample
SIRV101	973	973	1.7592	0.823224	1.29121	0.233995	Sample
SIRV101	1363	1358	0.66738	0.857723	0.762552	0.0475856	Sample
SIRV101	744	139	0.117259	0.226246	0.171753	0.0272468	Sample
SIRV101	1561	1561	1.38885	1.58811	1.48848	0.0498143	Sample
SIRV101	670	670	2.93199	3.29142	3.11171	0.089857	Sample
SIRV201	424	180	0.823985	0.867185	0.845585	0.0108001	Sample
SIRV201	2051	2051	0.81325	0.835983	0.824617	0.0056833	Sample
SIRV201	1971	1967	0.775981	1.18568	0.980829	0.102424	Sample
SIRV201	523	523	3.95361	4.03712	3.99537	0.0208777	Sample
SIRV201	686	649	4.72992	4.39826	4.56409	0.0829142	Sample
SIRV301	479	38	0.00840234	0.00393017	0.00616626	0.00111804	Sample
SIRV301	2373	2072	0.697385	0.796733	0.747059	0.0248372	Sample
SIRV301	2467	2467	1.2384	1.23407	1.23624	0.00108287	Sample
SIRV301	796	142	1.27958	1.01188	1.14573	0.066926	Sample
SIRV301	589	180	1.17259	1.03733	1.10496	0.0338146	Sample
SIRV301	1807	1807	1.5694	1.52043	1.54491	0.0122417	Sample
SIRV301	2018	2018	1.36738	1.52906	1.44822	0.0404186	Sample
SIRV301	436	359	1.67877	1.7418	1.71028	0.0157576	Sample
SIRV301	779	702	2.25904	2.05846	2.15875	0.0501434	Sample
SIRV301	1083	1003	3.6809	3.29749	3.4892	0.0958532	Sample
SIRV403	1567	0	0.0137413	0.00214344	0.00794238	0.00289947	Negative control
SIRV403	617	0	0.0115994	0.00148036	0.00653987	0.00252976	Negative control
SIRV403	950	0	0.0224617	0.00578923	0.0141255	0.00416812	Negative control
SIRV403	670	670	0.879445	0.20577	0.542607	0.168419	Sample
SIRV403	570	570	1.95033	2.14913	2.04973	0.0496991	Sample
SIRV403	592	561	1.64163	0.987257	1.31444	0.163594	Sample
SIRV510	1890	1712	0.209392	0.215473	0.212432	0.00152033	Sample
SIRV510	546	243	1.17331	0	0.586655	0.293328	Sample
SIRV510	229	45	0.659583	0.822713	0.741148	0.0407825	Sample
SIRV510	2474	2474	0.439723	0.521052	0.480387	0.0203324	Sample
SIRV510	2473	734	0.567074	0.633894	0.600484	0.0167051	Sample
SIRV510	2029	1740	0.963715	0.949106	0.956411	0.00365214	Sample
SIRV510	2085	1740	0.864696	0.914558	0.889627	0.0124656	Sample
SIRV510	526	377	1.46574	1.23408	1.34991	0.0579167	Sample
SIRV510	533	470	1.40011	1.92239	1.66125	0.130571	Sample
SIRV510	885	885	4.23725	4.44848	4.34286	0.0528079	Sample
SIRV601	1969	94	0.411398	0.415216	0.413307	0.000954535	Sample
SIRV601	276	95	0.347803	0.325367	0.336585	0.00560901	Sample
SIRV601	485	210	0.573294	0.575568	0.574431	0.000568448	Sample
SIRV601	377	294	0.515659	0.62447	0.570064	0.0272028	Sample
SIRV601	574	287	0.729047	0.865638	0.797343	0.0341477	Sample
SIRV601	1088	810	1.03494	1.28773	1.16133	0.0631962	Sample
SIRV601	1163	950	1.10043	1.31634	1.20839	0.0539771	Sample
SIRV601	783	296	0.94645	0.899875	0.923163	0.0116438	Sample
SIRV601	459	341	0.937073	1.13211	1.03459	0.0487595	Sample
SIRV601	1528	1347	1.00508	1.17531	1.09019	0.0425564	Sample
SIRV601	545	360	1.81473	1.21448	1.51461	0.150061	Sample
SIRV601	1537	1345	1.17259	0.881479	1.02704	0.0727786	Sample
SIRV601	574	574	1.72371	1.46992	1.59681	0.0634492	Sample
SIRV601	531	346	0.879445	0.617038	0.748241	0.0656017	Sample
SIRV601	1435	1435	1.23176	1.43409	1.33292	0.0505819	Sample
SIRV601	1311	848	1.77285	1.71399	1.74342	0.0147156	Sample
SIRV701	2498	2408	0.43158	0.537049	0.484314	0.0263674	Sample
SIRV701	949	623	1.00508	0.940244	0.972662	0.0162088	Sample
SIRV701	889	589	0.686805	0.517134	0.60197	0.0424176	Sample
SIRV701	2247	2075	1.48406	1.27264	1.37835	0.052857	Sample
SIRV701	2462	2460	1.48657	1.37007	1.42832	0.0291252	Sample
SIRV701	2462	2462	5.86297	2.46814	4.16556	0.848707	Sample

## Sheet: Fig.3a_input
ORF Capture-Seq as a versatile method for targeted identification of full-length isoforms
Sheynkman et al., 2020
Figure 3a
Gene	FL Count - Input	Fraction of total TPM	Gene abundance rank		FL=full-length
MT-CO1	2367	0.0566783200038312	1
PLP1	1451	0.0347445045735357	2
FTH1	1025	0.0245438436856472	3
MT-CYB	873	0.0209041712561659	4
CALM2	488	0.0116852641157033	5
GAPDH	395	0.00945835927398113	6
MT-ND2	323	0.00773430391264786	7
TPI1	318	0.00761457784588861	8
CLU	313	0.00749485177912935	9
MT-ATP6	292	0.00699200229874048	10
STMN1	291	0.00696805708538863	11
TUBA1B	258	0.00617786504477755	12
MT-CO3	246	0.00589052248455534	13
GFAP	239	0.00572290599109238	14
SNRPN	216	0.00517216608399981	15
SNCB	213	0.00510033044394426	16
VSNL1	210	0.0050284948038887	17
GLUL	210	0.0050284948038887	18
MBP	208	0.004980604377185	19
PSAP	206	0.0049327139504813	20
FTL	195	0.00466931660361094	21
UBB	187	0.00447775489679613	22
SYS1-DBNDD2	181	0.00433408361668502	23
CKB	179	0.00428619318998132	24
RPL3	177	0.00423830276327762	25
ALDOA	177	0.00423830276327762	26
MT-ND1	171	0.00409463148316652	27
TUBA1A	167	0.00399885062975911	28
PTMA	167	0.00399885062975911	29
WDPCP	158	0.00378334370959245	30
AC093525.2	135	0.00323260380249988	31
RTN1	126	0.00301709688233322	32
LDHB	119	0.00284948038887026	33
AC005258.1	116	0.00277764474881471	34
RAB3A	110	0.00263397346870361	35
YWHAH	108	0.0025860830419999	36
TUBB2A	108	0.0025860830419999	37
UCHL1	107	0.00256213782864805	38
PEBP1	106	0.0025381926152962	39
SKP1	105	0.00251424740194435	40
CDC42SE1	103	0.00246635697524065	41
CNP	102	0.0024424117618888	42
RTN4	101	0.00241846654853695	43
EIF1	101	0.00241846654853695	44
B2M	99	0.00237057612183325	45
NRGN	98	0.00234663090848139	46
SPARCL1	96	0.00229874048177769	47
ATP6V1B2	95	0.00227479526842584	48
NGRN	94	0.00225085005507399	49
PCSK1N	94	0.00225085005507399	50
PIN1	93	0.00222690484172214	51
NDRG4	91	0.00217901441501844	52
GAP43	90	0.00215506920166659	53
NNAT	88	0.00210717877496289	54
EEF1A1	87	0.00208323356161103	55
2004-09-01	87	0.00208323356161103	56
BSG	86	0.00205928834825918	57
STMN4	86	0.00205928834825918	58
RTL8C	84	0.00201139792155548	59
GUK1	82	0.00196350749485178	60
ATP6V0B	81	0.00193956228149993	61
H3F3B	80	0.00191561706814808	62
FAIM2	79	0.00189167185479623	63
GPRC5B	79	0.00189167185479623	64
TAGLN3	78	0.00186772664144438	65
PHYHIP	77	0.00184378142809252	66
ATP1B1	77	0.00184378142809252	67
ACTB	76	0.00181983621474067	68
QDPR	76	0.00181983621474067	69
YWHAZ	73	0.00174800057468512	70
TSPAN7	73	0.00174800057468512	71
HOOK2	72	0.00172405536133327	72
NEFL	72	0.00172405536133327	73
AC099329.3	71	0.00170011014798142	74
SERINC1	70	0.00167616493462957	75
FKBP1A	69	0.00165221972127772	76
AC005726.2	69	0.00165221972127772	77
CRIP2	69	0.00165221972127772	78
CBR1	68	0.00162827450792587	79
NCDN	67	0.00160432929457401	80
NDUFA5	66	0.00158038408122216	81
APP	66	0.00158038408122216	82
GPM6A	66	0.00158038408122216	83
BEX4	65	0.00155643886787031	84
ATP6V1E1	65	0.00155643886787031	85
SPP1	65	0.00155643886787031	86
SNCA	64	0.00153249365451846	87
PGAM1	62	0.00148460322781476	88
UQCRC1	62	0.00148460322781476	89
SLC25A6	62	0.00148460322781476	90
TMEM59L	60	0.00143671280111106	91
PAIP2	59	0.00141276758775921	92
GCC1	58	0.00138882237440736	93
REEP5	57	0.00136487716105551	94
TSC22D1	57	0.00136487716105551	95
PSMB5	55	0.0013169867343518	96
CEND1	55	0.0013169867343518	97
CAP2	53	0.0012690963076481	98
SHC4	53	0.0012690963076481	99
CIRBP	52	0.00124515109429625	100
DSTN	52	0.00124515109429625	101
HPCA	51	0.0012212058809444	102
CA11	51	0.0012212058809444	103
CA2	51	0.0012212058809444	104
SNAP25	51	0.0012212058809444	105
POLR2E	51	0.0012212058809444	106
THY1	50	0.00119726066759255	107
MLF2	49	0.0011733154542407	108
HNRNPUL2-BSCL2	49	0.0011733154542407	109
C1QBP	48	0.00114937024088885	110
PRNP	48	0.00114937024088885	111
SCD5	48	0.00114937024088885	112
NPDC1	48	0.00114937024088885	113
SNX3	48	0.00114937024088885	114
PARK7	48	0.00114937024088885	115
HSP90AB1	48	0.00114937024088885	116
MT-ND5	47	0.001125425027537	117
DNAJB6	47	0.001125425027537	118
ITM2B	46	0.00110147981418514	119
SCG5	46	0.00110147981418514	120
LDHA	46	0.00110147981418514	121
RPL13	45	0.00107753460083329	122
SYT1	45	0.00107753460083329	123
RAB6A	45	0.00107753460083329	124
FXYD6-FXYD2	45	0.00107753460083329	125
EEF2	45	0.00107753460083329	126
FEZ1	45	0.00107753460083329	127
SUMO1	45	0.00107753460083329	128
CALM1	44	0.00105358938748144	129
PPA1	44	0.00105358938748144	130
TSPYL2	44	0.00105358938748144	131
RPL15	44	0.00105358938748144	132
SERPINI1	43	0.00102964417412959	133
AP1S1	43	0.00102964417412959	134
MAP1LC3A	43	0.00102964417412959	135
CNBP	42	0.00100569896077774	136
TBCB	42	0.00100569896077774	137
FBXO2	41	0.00098175374742589	138
SLC25A4	41	0.00098175374742589	139
RCAN2	41	0.00098175374742589	140
PCMT1	40	0.000957808534074039	141
LRPAP1	40	0.000957808534074039	142
NAPA	40	0.000957808534074039	143
ENSA	40	0.000957808534074039	144
PSMC5	40	0.000957808534074039	145
CAMKV	40	0.000957808534074039	146
MORF4L1	40	0.000957808534074039	147
MAP1B	39	0.000933863320722188	148
RGS4	39	0.000933863320722188	149
EEF1G	39	0.000933863320722188	150
CAMK2A	39	0.000933863320722188	151
ACO2	39	0.000933863320722188	152
APOE	39	0.000933863320722188	153
RACK1	39	0.000933863320722188	154
WASF1	39	0.000933863320722188	155
SRP9	39	0.000933863320722188	156
CYCS	39	0.000933863320722188	157
SCD	38	0.000909918107370337	158
NDRG3	38	0.000909918107370337	159
IGFBP7	38	0.000909918107370337	160
TMBIM6	38	0.000909918107370337	161
BCAP31	38	0.000909918107370337	162
CPLX2	38	0.000909918107370337	163
ATP6V0E2	38	0.000909918107370337	164
CLTA	38	0.000909918107370337	165
ACOT7	38	0.000909918107370337	166
MRFAP1	38	0.000909918107370337	167
GABARAPL2	38	0.000909918107370337	168
SLC25A5	37	0.000885972894018486	169
PRDX1	37	0.000885972894018486	170
KLC1	37	0.000885972894018486	171
NARS	37	0.000885972894018486	172
SBDS	36	0.000862027680666635	173
ATP5B	36	0.000862027680666635	174
C7orf50	36	0.000862027680666635	175
ATP6V0D1	36	0.000862027680666635	176
CAMK2N1	36	0.000862027680666635	177
RNF11	36	0.000862027680666635	178
TMEM14A	36	0.000862027680666635	179
MAP1A	36	0.000862027680666635	180
PLLP	36	0.000862027680666635	181
SPRYD3	35	0.000838082467314784	182
ACTR1A	35	0.000838082467314784	183
ISCU	35	0.000838082467314784	184
TSPAN3	35	0.000838082467314784	185
TSR2	35	0.000838082467314784	186
RPLP0	34	0.000814137253962933	187
COX7A2L	34	0.000814137253962933	188
KLC2	34	0.000814137253962933	189
OTUB1	34	0.000814137253962933	190
PSMD2	34	0.000814137253962933	191
MDH2	34	0.000814137253962933	192
ARF3	34	0.000814137253962933	193
TUBA4A	34	0.000814137253962933	194
MARCKSL1	34	0.000814137253962933	195
CYC1	34	0.000814137253962933	196
APOD	33	0.000790192040611082	197
CCDC85B	33	0.000790192040611082	198
YWHAG	33	0.000790192040611082	199
SNU13	33	0.000790192040611082	200
CLSTN1	33	0.000790192040611082	201
SH3GL2	33	0.000790192040611082	202
IDS	33	0.000790192040611082	203
SLC25A3	33	0.000790192040611082	204
HMGB1	32	0.000766246827259231	205
COPE	32	0.000766246827259231	206
EIF3I	32	0.000766246827259231	207
RPL17-C18orf32	32	0.000766246827259231	208
INA	32	0.000766246827259231	209
NUDC	32	0.000766246827259231	210
NDUFS2	32	0.000766246827259231	211
C8orf46	31	0.00074230161390738	212
RHBDD2	31	0.00074230161390738	213
SOD1	31	0.00074230161390738	214
TMED9	31	0.00074230161390738	215
PRDX3	31	0.00074230161390738	216
KIF1A	31	0.00074230161390738	217
SLC25A22	31	0.00074230161390738	218
CACYBP	31	0.00074230161390738	219
ACTG1	31	0.00074230161390738	220
CLDN5	31	0.00074230161390738	221
ATP5F1	31	0.00074230161390738	222
RSRP1	30	0.000718356400555529	223
RPL4	30	0.000718356400555529	224
IDH3A	30	0.000718356400555529	225
ARL6IP4	30	0.000718356400555529	226
CST3	30	0.000718356400555529	227
HSP90B1	30	0.000718356400555529	228
ROGDI	30	0.000718356400555529	229
BNIP3	30	0.000718356400555529	230
TIMM17A	30	0.000718356400555529	231
PAK1	30	0.000718356400555529	232
FKBP8	30	0.000718356400555529	233
PEA15	30	0.000718356400555529	234
COPS6	29	0.000694411187203678	235
C11orf58	29	0.000694411187203678	236
H2AFZ	29	0.000694411187203678	237
NAP1L3	29	0.000694411187203678	238
EIF3C	29	0.000694411187203678	239
UROS	29	0.000694411187203678	240
PNMA1	29	0.000694411187203678	241
WBP2	29	0.000694411187203678	242
PRR13	29	0.000694411187203678	243
TECR	29	0.000694411187203678	244
RPL7	28	0.000670465973851827	245
TMEM59	28	0.000670465973851827	246
BABAM1	28	0.000670465973851827	247
MYL12B	28	0.000670465973851827	248
NEFM	28	0.000670465973851827	249
UQCRFS1	28	0.000670465973851827	250
CLTB	28	0.000670465973851827	251
EIF4A2	28	0.000670465973851827	252
FIBP	28	0.000670465973851827	253
KIF5C	28	0.000670465973851827	254
CALM3	27	0.000646520760499976	255
OCIAD1	27	0.000646520760499976	256
RPL5	27	0.000646520760499976	257
VAPA	27	0.000646520760499976	258
UBC	27	0.000646520760499976	259
TCEAL3	27	0.000646520760499976	260
UBE2I	27	0.000646520760499976	261
RPS6	27	0.000646520760499976	262
SNN	27	0.000646520760499976	263
LY6H	27	0.000646520760499976	264
CDC37	26	0.000622575547148125	265
KLK6	26	0.000622575547148125	266
TMEM130	26	0.000622575547148125	267
ARPP19	26	0.000622575547148125	268
RPL8	26	0.000622575547148125	269
ENC1	26	0.000622575547148125	270
DPYSL2	26	0.000622575547148125	271
HNRNPA1	26	0.000622575547148125	272
PPP1R7	26	0.000622575547148125	273
TUSC2	26	0.000622575547148125	274
MED10	26	0.000622575547148125	275
OLFM1	26	0.000622575547148125	276
TALDO1	26	0.000622575547148125	277
STXBP1	26	0.000622575547148125	278
GSN	26	0.000622575547148125	279
ABHD14B	26	0.000622575547148125	280
LSM4	26	0.000622575547148125	281
ATP5C1	25	0.000598630333796274	282
PKIG	25	0.000598630333796274	283
PFKL	25	0.000598630333796274	284
PDCD6	25	0.000598630333796274	285
SUMO2	25	0.000598630333796274	286
PTPN5	25	0.000598630333796274	287
AIF1L	25	0.000598630333796274	288
HAGH	24	0.000574685120444423	289
PFKP	24	0.000574685120444423	290
PRKAR1B	24	0.000574685120444423	291
DKK3	24	0.000574685120444423	292
EMC4	24	0.000574685120444423	293
DDX24	24	0.000574685120444423	294
UBE2V2	24	0.000574685120444423	295
PSMC3	24	0.000574685120444423	296
OAZ1	24	0.000574685120444423	297
VCP	24	0.000574685120444423	298
2008-09-01	24	0.000574685120444423	299
2002-09-01	24	0.000574685120444423	300
PTPA	24	0.000574685120444423	301
FKBP3	24	0.000574685120444423	302
SCAMP5	24	0.000574685120444423	303
LHPP	23	0.000550739907092572	304
PSMD4	23	0.000550739907092572	305
CCNI	23	0.000550739907092572	306
AP3S1	23	0.000550739907092572	307
C12orf76	23	0.000550739907092572	308
CNDP2	23	0.000550739907092572	309
PSMD7	23	0.000550739907092572	310
MT-CO2	23	0.000550739907092572	311
ARL2	23	0.000550739907092572	312
ZRANB2	23	0.000550739907092572	313
MORF4L2	23	0.000550739907092572	314
RNF26	23	0.000550739907092572	315
CCDC124	23	0.000550739907092572	316
ATP6V1G1	23	0.000550739907092572	317
TPT1	23	0.000550739907092572	318
TCEAL4	23	0.000550739907092572	319
MOBP	22	0.000526794693740721	320
RAB4B-EGLN2	22	0.000526794693740721	321
RPS2	22	0.000526794693740721	322
GTF3A	22	0.000526794693740721	323
PRELID1	22	0.000526794693740721	324
WRB	22	0.000526794693740721	325
RHEB	22	0.000526794693740721	326
MOCS2	22	0.000526794693740721	327
SPOCK3	22	0.000526794693740721	328
NCALD	22	0.000526794693740721	329
IQCJ-SCHIP1	22	0.000526794693740721	330
TMEM9	22	0.000526794693740721	331
PITHD1	22	0.000526794693740721	332
SEMA3B	22	0.000526794693740721	333
ARL8B	22	0.000526794693740721	334
ELOVL1	22	0.000526794693740721	335
SYT5	21	0.00050284948038887	336
CNRIP1	21	0.00050284948038887	337
COPS8	21	0.00050284948038887	338
ENO2	21	0.00050284948038887	339
GUCY1B3	21	0.00050284948038887	340
BAG1	21	0.00050284948038887	341
ECHS1	21	0.00050284948038887	342
TOMM20	21	0.00050284948038887	343
HACD3	21	0.00050284948038887	344
SPAG7	21	0.00050284948038887	345
GABARAP	21	0.00050284948038887	346
PMVK	21	0.00050284948038887	347
YIF1B	21	0.00050284948038887	348
ASNA1	21	0.00050284948038887	349
NDUFV1	21	0.00050284948038887	350
CD63	21	0.00050284948038887	351
SIRT2	21	0.00050284948038887	352
BRK1	21	0.00050284948038887	353
C1orf43	21	0.00050284948038887	354
RAB18	21	0.00050284948038887	355
NPM1	21	0.00050284948038887	356
MCRIP1	21	0.00050284948038887	357
ATP6V1D	21	0.00050284948038887	358
RRAGA	21	0.00050284948038887	359
TUBB4A	21	0.00050284948038887	360
SF3B2	21	0.00050284948038887	361
DYNC1I1	20	0.000478904267037019	362
RAB6B	20	0.000478904267037019	363
DDA1	20	0.000478904267037019	364
RPL7A	20	0.000478904267037019	365
RAB11B	20	0.000478904267037019	366
STAMBPL1	20	0.000478904267037019	367
PSMD8	20	0.000478904267037019	368
PSMA6	20	0.000478904267037019	369
FBXL16	20	0.000478904267037019	370
SPINT2	20	0.000478904267037019	371
TCEAL2	20	0.000478904267037019	372
TTC1	20	0.000478904267037019	373
STOML2	20	0.000478904267037019	374
GNPTG	20	0.000478904267037019	375
HMGN2	20	0.000478904267037019	376
TPM3	20	0.000478904267037019	377
ADRM1	20	0.000478904267037019	378
LRTOMT	20	0.000478904267037019	379
MAP2	20	0.000478904267037019	380
CD9	20	0.000478904267037019	381
CAMK1	20	0.000478904267037019	382
TMEM144	20	0.000478904267037019	383
TUFM	20	0.000478904267037019	384
BAD	20	0.000478904267037019	385
SPSB3	20	0.000478904267037019	386
METTL9	20	0.000478904267037019	387
CD74	20	0.000478904267037019	388
NGEF	20	0.000478904267037019	389
RAB5C	20	0.000478904267037019	390
BZW1	20	0.000478904267037019	391
ENO1	19	0.000454959053685168	392
USP11	19	0.000454959053685168	393
PFKM	19	0.000454959053685168	394
HNRNPC	19	0.000454959053685168	395
CFAP36	19	0.000454959053685168	396
PSMA7	19	0.000454959053685168	397
SDHD	19	0.000454959053685168	398
GNB1	19	0.000454959053685168	399
UROD	19	0.000454959053685168	400
SELENOT	19	0.000454959053685168	401
ITGB1BP1	19	0.000454959053685168	402
KIAA0930	19	0.000454959053685168	403
PLEKHB1	19	0.000454959053685168	404
DIRAS1	19	0.000454959053685168	405
RPS3	19	0.000454959053685168	406
LDOC1	19	0.000454959053685168	407
RNF10	19	0.000454959053685168	408
SRSF5	19	0.000454959053685168	409
ARFGAP2	19	0.000454959053685168	410
TAF9	19	0.000454959053685168	411
ADI1	19	0.000454959053685168	412
LAPTM4A	18	0.000431013840333317	413
RPS3A	18	0.000431013840333317	414
ARL6IP5	18	0.000431013840333317	415
TM2D3	18	0.000431013840333317	416
VAMP1	18	0.000431013840333317	417
CRMP1	18	0.000431013840333317	418
VDAC2	18	0.000431013840333317	419
SYBU	18	0.000431013840333317	420
PRMT1	18	0.000431013840333317	421
DHPS	18	0.000431013840333317	422
MAP4	18	0.000431013840333317	423
ST13	18	0.000431013840333317	424
ENPP2	18	0.000431013840333317	425
DNAJC8	18	0.000431013840333317	426
RANBP1	18	0.000431013840333317	427
ATP2B1	18	0.000431013840333317	428
STUB1	18	0.000431013840333317	429
EVI2A	18	0.000431013840333317	430
TCEAL6	18	0.000431013840333317	431
HTATSF1	18	0.000431013840333317	432
PSMB7	17	0.000407068626981466	433
CHMP4B	17	0.000407068626981466	434
HGS	17	0.000407068626981466	435
ANKUB1	17	0.000407068626981466	436
PENK	17	0.000407068626981466	437
RAN	17	0.000407068626981466	438
TRAPPC3	17	0.000407068626981466	439
SLC31A2	17	0.000407068626981466	440
FAM163B	17	0.000407068626981466	441
PABPC1	17	0.000407068626981466	442
PREPL	17	0.000407068626981466	443
YKT6	17	0.000407068626981466	444
NCS1	17	0.000407068626981466	445
FLOT1	17	0.000407068626981466	446
PLK2	17	0.000407068626981466	447
MAGED1	17	0.000407068626981466	448
PNKD	17	0.000407068626981466	449
EIF5A	17	0.000407068626981466	450
RAB14	17	0.000407068626981466	451
FBXL5	17	0.000407068626981466	452
JTB	17	0.000407068626981466	453
NRN1	17	0.000407068626981466	454
HPCAL1	17	0.000407068626981466	455
C1orf216	17	0.000407068626981466	456
CLIP3	17	0.000407068626981466	457
PSME3	17	0.000407068626981466	458
AASDHPPT	17	0.000407068626981466	459
PPP1CA	17	0.000407068626981466	460
HSPA5	17	0.000407068626981466	461
HNRNPDL	17	0.000407068626981466	462
RPSA	17	0.000407068626981466	463
CMAS	17	0.000407068626981466	464
CHMP5	16	0.000383123413629615	465
BEX1	16	0.000383123413629615	466
RTN3	16	0.000383123413629615	467
PGK1	16	0.000383123413629615	468
PYURF	16	0.000383123413629615	469
ECH1	16	0.000383123413629615	470
HDAC11	16	0.000383123413629615	471
ERP29	16	0.000383123413629615	472
DUT	16	0.000383123413629615	473
ANXA5	16	0.000383123413629615	474
HAX1	16	0.000383123413629615	475
RAD23A	16	0.000383123413629615	476
CAP1	16	0.000383123413629615	477
HIPK2	16	0.000383123413629615	478
NDUFV2	16	0.000383123413629615	479
NUDT16L1	16	0.000383123413629615	480
OXCT1	16	0.000383123413629615	481
NAXE	16	0.000383123413629615	482
FDPS	16	0.000383123413629615	483
PJA2	16	0.000383123413629615	484
PSMC4	16	0.000383123413629615	485
PEF1	16	0.000383123413629615	486
CFL2	16	0.000383123413629615	487
ERI3	16	0.000383123413629615	488
ARF1	16	0.000383123413629615	489
HNRNPA2B1	16	0.000383123413629615	490
STARD7	16	0.000383123413629615	491
BAALC	16	0.000383123413629615	492
LRRC75A	16	0.000383123413629615	493
MRPL28	15	0.000359178200277764	494
TRIM2	15	0.000359178200277764	495
DCTN2	15	0.000359178200277764	496
SHARPIN	15	0.000359178200277764	497
FP565260.2	15	0.000359178200277764	498
NOSIP	15	0.000359178200277764	499
KXD1	15	0.000359178200277764	500
SMIM29	15	0.000359178200277764	501
CUEDC2	15	0.000359178200277764	502
PRKACB	15	0.000359178200277764	503
ERMN	15	0.000359178200277764	504
ATP5L	15	0.000359178200277764	505
MMD	15	0.000359178200277764	506
DNAJB2	15	0.000359178200277764	507
PDHA1	15	0.000359178200277764	508
SURF4	15	0.000359178200277764	509
PFDN1	15	0.000359178200277764	510
NACA	15	0.000359178200277764	511
SHISA4	15	0.000359178200277764	512
TMEM219	15	0.000359178200277764	513
ATF4	15	0.000359178200277764	514
EIF6	15	0.000359178200277764	515
PSMC1	15	0.000359178200277764	516
PPP2R5B	15	0.000359178200277764	517
NDUFA10	15	0.000359178200277764	518
SAT1	15	0.000359178200277764	519
HOPX	15	0.000359178200277764	520
MRPL38	15	0.000359178200277764	521
SYT11	15	0.000359178200277764	522
GPM6B	15	0.000359178200277764	523
EIF4H	15	0.000359178200277764	524
ARC	15	0.000359178200277764	525
SYT4	14	0.000335232986925914	526
RAB15	14	0.000335232986925914	527
TXNL1	14	0.000335232986925914	528
PDHB	14	0.000335232986925914	529
PRAF2	14	0.000335232986925914	530
SYN2	14	0.000335232986925914	531
ITPK1	14	0.000335232986925914	532
GNB5	14	0.000335232986925914	533
INSIG1	14	0.000335232986925914	534
ZFAND5	14	0.000335232986925914	535
GGCT	14	0.000335232986925914	536
FSCN1	14	0.000335232986925914	537
LYNX1	14	0.000335232986925914	538
URM1	14	0.000335232986925914	539
LMAN2	14	0.000335232986925914	540
PLPPR2	14	0.000335232986925914	541
UBAP1	14	0.000335232986925914	542
MAL	14	0.000335232986925914	543
PCBP1	14	0.000335232986925914	544
FBXO21	14	0.000335232986925914	545
HSPA9	14	0.000335232986925914	546
ATG3	14	0.000335232986925914	547
GRB2	14	0.000335232986925914	548
GPX3	14	0.000335232986925914	549
TCEAL7	14	0.000335232986925914	550
SLC17A7	13	0.000311287773574063	551
UBE2L3	13	0.000311287773574063	552
C1orf52	13	0.000311287773574063	553
MPC1	13	0.000311287773574063	554
CARNS1	13	0.000311287773574063	555
YWHAQ	13	0.000311287773574063	556
FAM168B	13	0.000311287773574063	557
RGCC	13	0.000311287773574063	558
EIF2S2	13	0.000311287773574063	559
AARS	13	0.000311287773574063	560
NAPB	13	0.000311287773574063	561
ITM2A	13	0.000311287773574063	562
RIMS3	13	0.000311287773574063	563
ATP5A1	13	0.000311287773574063	564
SSU72	13	0.000311287773574063	565
BCAS2	13	0.000311287773574063	566
SUMO3	13	0.000311287773574063	567
RAB40B	13	0.000311287773574063	568
PSMA4	13	0.000311287773574063	569
VPS29	13	0.000311287773574063	570
RHOA	13	0.000311287773574063	571
AKR1B1	13	0.000311287773574063	572
PHB	13	0.000311287773574063	573
GAD1	13	0.000311287773574063	574
MTURN	13	0.000311287773574063	575
UBE2N	13	0.000311287773574063	576
ELK1	13	0.000311287773574063	577
NLRP1	13	0.000311287773574063	578
TPM1	13	0.000311287773574063	579
NUDT3	13	0.000311287773574063	580
CFAP20	13	0.000311287773574063	581
LRRC59	13	0.000311287773574063	582
C16orf45	13	0.000311287773574063	583
RPS4Y1	13	0.000311287773574063	584
G3BP2	13	0.000311287773574063	585
EGFL7	13	0.000311287773574063	586
QTRT1	13	0.000311287773574063	587
SCG3	13	0.000311287773574063	588
SARAF	13	0.000311287773574063	589
CSRP1	13	0.000311287773574063	590
LYRM9	13	0.000311287773574063	591
UBXN1	13	0.000311287773574063	592
RNF187	13	0.000311287773574063	593
VDAC1	13	0.000311287773574063	594
POMGNT1	13	0.000311287773574063	595
GPX1	13	0.000311287773574063	596
SUCLG1	13	0.000311287773574063	597
TAGLN	12	0.000287342560222212	598
RAB1A	12	0.000287342560222212	599
BEX3	12	0.000287342560222212	600
AMPH	12	0.000287342560222212	601
VTI1B	12	0.000287342560222212	602
POLR3H	12	0.000287342560222212	603
RPL6	12	0.000287342560222212	604
NAA20	12	0.000287342560222212	605
SV2A	12	0.000287342560222212	606
AC004922.1	12	0.000287342560222212	607
H3F3A	12	0.000287342560222212	608
ACTR10	12	0.000287342560222212	609
CMPK1	12	0.000287342560222212	610
AHSA1	12	0.000287342560222212	611
NDUFAF3	12	0.000287342560222212	612
SDHC	12	0.000287342560222212	613
ENHO	12	0.000287342560222212	614
PSEN1	12	0.000287342560222212	615
TOMM22	12	0.000287342560222212	616
ANKRD46	12	0.000287342560222212	617
CFL1	12	0.000287342560222212	618
TCEAL5	12	0.000287342560222212	619
NPTXR	12	0.000287342560222212	620
ZFYVE21	12	0.000287342560222212	621
CDK16	12	0.000287342560222212	622
CD2BP2	12	0.000287342560222212	623
GPD1	12	0.000287342560222212	624
UFC1	12	0.000287342560222212	625
CDK5RAP3	12	0.000287342560222212	626
ASPH	12	0.000287342560222212	627
MATR3	12	0.000287342560222212	628
PDRG1	12	0.000287342560222212	629
QKI	12	0.000287342560222212	630
CX3CL1	12	0.000287342560222212	631
TTYH2	12	0.000287342560222212	632
CCDC115	12	0.000287342560222212	633
PPP2R5D	12	0.000287342560222212	634
SLC25A11	12	0.000287342560222212	635
IDH3B	12	0.000287342560222212	636
VIP	12	0.000287342560222212	637
AP2M1	12	0.000287342560222212	638
ACP1	12	0.000287342560222212	639
RER1	12	0.000287342560222212	640
PLPP2	12	0.000287342560222212	641
RASD1	12	0.000287342560222212	642
EIF5	12	0.000287342560222212	643
WDR61	12	0.000287342560222212	644
USP5	12	0.000287342560222212	645
STX12	12	0.000287342560222212	646
CAPN1	12	0.000287342560222212	647
SGSM3	11	0.000263397346870361	648
MTCH1	11	0.000263397346870361	649
MEAF6	11	0.000263397346870361	650
PSMD14	11	0.000263397346870361	651
PSMD10	11	0.000263397346870361	652
CREB3	11	0.000263397346870361	653
BEX2	11	0.000263397346870361	654
CHCHD2	11	0.000263397346870361	655
TPPP3	11	0.000263397346870361	656
FAM216A	11	0.000263397346870361	657
COPS4	11	0.000263397346870361	658
EIF1B	11	0.000263397346870361	659
PDAP1	11	0.000263397346870361	660
TMEFF2	11	0.000263397346870361	661
CHID1	11	0.000263397346870361	662
DCAF6	11	0.000263397346870361	663
DCLK1	11	0.000263397346870361	664
DYNC1LI2	11	0.000263397346870361	665
LRRC41	11	0.000263397346870361	666
RPA1	11	0.000263397346870361	667
C1orf115	11	0.000263397346870361	668
NDFIP1	11	0.000263397346870361	669
MRPS26	11	0.000263397346870361	670
MRPS21	11	0.000263397346870361	671
CS	11	0.000263397346870361	672
TWF2	11	0.000263397346870361	673
PEX11B	11	0.000263397346870361	674
AC010132.3	11	0.000263397346870361	675
PSMA1	11	0.000263397346870361	676
EIF3F	11	0.000263397346870361	677
FAM32A	11	0.000263397346870361	678
NEFH	11	0.000263397346870361	679
PXK	11	0.000263397346870361	680
TMED10	11	0.000263397346870361	681
SRPRB	11	0.000263397346870361	682
FLOT2	11	0.000263397346870361	683
TAX1BP1	11	0.000263397346870361	684
ACAT2	11	0.000263397346870361	685
RFK	11	0.000263397346870361	686
HBS1L	11	0.000263397346870361	687
BCL7B	11	0.000263397346870361	688
EPHX1	11	0.000263397346870361	689
PSMC6	11	0.000263397346870361	690
FAM131A	11	0.000263397346870361	691
GSTM2	11	0.000263397346870361	692
ATP8A1	11	0.000263397346870361	693
MAN1B1	11	0.000263397346870361	694
ECSIT	11	0.000263397346870361	695
NELL2	11	0.000263397346870361	696
MAL2	11	0.000263397346870361	697
TIMM23	11	0.000263397346870361	698
CRYAB	11	0.000263397346870361	699
SRSF9	11	0.000263397346870361	700
DNAJC5	11	0.000263397346870361	701
NDUFS3	11	0.000263397346870361	702
HINT3	11	0.000263397346870361	703
TOLLIP	11	0.000263397346870361	704
LCMT1	11	0.000263397346870361	705
MYL9	11	0.000263397346870361	706
CUL1	11	0.000263397346870361	707
TMEM230	11	0.000263397346870361	708
MARS	11	0.000263397346870361	709
CDK5R1	11	0.000263397346870361	710
PPP2CA	11	0.000263397346870361	711
ARPC4	11	0.000263397346870361	712
PACSIN1	11	0.000263397346870361	713
FAM107A	11	0.000263397346870361	714
BHLHE40	11	0.000263397346870361	715
HPF1	11	0.000263397346870361	716
EIF4E	11	0.000263397346870361	717
TMOD2	11	0.000263397346870361	718
FBXL15	10	0.00023945213351851	719
INO80B-WBP1	10	0.00023945213351851	720
ENTPD6	10	0.00023945213351851	721
PPP3CA	10	0.00023945213351851	722
GHITM	10	0.00023945213351851	723
UNC50	10	0.00023945213351851	724
BORCS8	10	0.00023945213351851	725
ADAM15	10	0.00023945213351851	726
NPTX2	10	0.00023945213351851	727
MRPS7	10	0.00023945213351851	728
CKMT1A	10	0.00023945213351851	729
TXN2	10	0.00023945213351851	730
SMIM12	10	0.00023945213351851	731
COPS5	10	0.00023945213351851	732
DDRGK1	10	0.00023945213351851	733
RNF126	10	0.00023945213351851	734
PTGR1	10	0.00023945213351851	735
ZNF428	10	0.00023945213351851	736
AUP1	10	0.00023945213351851	737
GNAS	10	0.00023945213351851	738
SPDYE2B	10	0.00023945213351851	739
CD59	10	0.00023945213351851	740
SLC6A17	10	0.00023945213351851	741
SELENOW	10	0.00023945213351851	742
DNAJC12	10	0.00023945213351851	743
PALM	10	0.00023945213351851	744
MRPS34	10	0.00023945213351851	745
IDH3G	10	0.00023945213351851	746
C12orf10	10	0.00023945213351851	747
UBE2L6	10	0.00023945213351851	748
TCEA2	10	0.00023945213351851	749
EFHC1	10	0.00023945213351851	750
DUSP26	10	0.00023945213351851	751
EDIL3	10	0.00023945213351851	752
ELOF1	10	0.00023945213351851	753
PMF1-BGLAP	10	0.00023945213351851	754
ATP5D	10	0.00023945213351851	755
TM9SF2	10	0.00023945213351851	756
TBCC	10	0.00023945213351851	757
GLRB	10	0.00023945213351851	758
AKR1A1	10	0.00023945213351851	759
GALNT11	10	0.00023945213351851	760
SPTLC1	10	0.00023945213351851	761
EIF3H	10	0.00023945213351851	762
SHBG	10	0.00023945213351851	763
GNB2	10	0.00023945213351851	764
AC020915.1	10	0.00023945213351851	765
USP22	10	0.00023945213351851	766
RBM39	10	0.00023945213351851	767
SYNGR1	10	0.00023945213351851	768
KIAA1191	10	0.00023945213351851	769
SLC39A10	10	0.00023945213351851	770
ACAT1	10	0.00023945213351851	771
C1D	10	0.00023945213351851	772
ZIM2	10	0.00023945213351851	773
TTLL5	10	0.00023945213351851	774
SHTN1	10	0.00023945213351851	775
DIRAS2	10	0.00023945213351851	776
GCSH	10	0.00023945213351851	777
TUBB4B	10	0.00023945213351851	778
RNF167	10	0.00023945213351851	779
SRP14	10	0.00023945213351851	780
SRSF1	10	0.00023945213351851	781
CD164	10	0.00023945213351851	782
2003-09-01	10	0.00023945213351851	783
YJEFN3	10	0.00023945213351851	784
SRI	10	0.00023945213351851	785
CDC42	10	0.00023945213351851	786
ARHGDIA	10	0.00023945213351851	787
GPR162	10	0.00023945213351851	788
GNAI1	10	0.00023945213351851	789
NT5C3B	10	0.00023945213351851	790
CYB561	10	0.00023945213351851	791
AC092143.1	10	0.00023945213351851	792
GABARAPL1	10	0.00023945213351851	793
POLD2	10	0.00023945213351851	794
RBM42	10	0.00023945213351851	795
PPP1CB	10	0.00023945213351851	796
WBP11	10	0.00023945213351851	797
ANAPC13	10	0.00023945213351851	798
PPP2R2C	10	0.00023945213351851	799
IFNGR2	10	0.00023945213351851	800
POLR2K	10	0.00023945213351851	801
DPP7	10	0.00023945213351851	802
COMMD7	10	0.00023945213351851	803
CAPN3	10	0.00023945213351851	804
PDZD4	10	0.00023945213351851	805
APLP1	10	0.00023945213351851	806
B3GAT3	9	0.000215506920166659	807
CHMP3	9	0.000215506920166659	808
CHMP7	9	0.000215506920166659	809
MAGEH1	9	0.000215506920166659	810
VPS28	9	0.000215506920166659	811
ADCY1	9	0.000215506920166659	812
ZDHHC9	9	0.000215506920166659	813
RTFDC1	9	0.000215506920166659	814
MOB4	9	0.000215506920166659	815
BLOC1S2	9	0.000215506920166659	816
FGFR1OP2	9	0.000215506920166659	817
COPS3	9	0.000215506920166659	818
ZCCHC17	9	0.000215506920166659	819
RANGAP1	9	0.000215506920166659	820
GPX4	9	0.000215506920166659	821
CLDND1	9	0.000215506920166659	822
WARS	9	0.000215506920166659	823
SERINC3	9	0.000215506920166659	824
CAMK2G	9	0.000215506920166659	825
MAT2A	9	0.000215506920166659	826
SAP30BP	9	0.000215506920166659	827
TUBG2	9	0.000215506920166659	828
ZNF706	9	0.000215506920166659	829
RPA2	9	0.000215506920166659	830
MAGEF1	9	0.000215506920166659	831
OMG	9	0.000215506920166659	832
SERP1	9	0.000215506920166659	833
NAP1L1	9	0.000215506920166659	834
PPCS	9	0.000215506920166659	835
AK5	9	0.000215506920166659	836
TMX2	9	0.000215506920166659	837
MRFAP1L1	9	0.000215506920166659	838
AFG3L2	9	0.000215506920166659	839
PTGES3L-AARSD1	9	0.000215506920166659	840
ARL6IP1	9	0.000215506920166659	841
MAPK8IP3	9	0.000215506920166659	842
NDUFAF1	9	0.000215506920166659	843
ARNTL	9	0.000215506920166659	844
SPARC	9	0.000215506920166659	845
CALCOCO1	9	0.000215506920166659	846
PRDX5	9	0.000215506920166659	847
EIF2S1	9	0.000215506920166659	848
SRPRA	9	0.000215506920166659	849
MAST3	9	0.000215506920166659	850
TMEM167B	9	0.000215506920166659	851
EMC3	9	0.000215506920166659	852
EMC2	9	0.000215506920166659	853
TCEAL8	9	0.000215506920166659	854
TTC3	9	0.000215506920166659	855
RAC3	9	0.000215506920166659	856
NECAP1	9	0.000215506920166659	857
SMIM7	9	0.000215506920166659	858
SAP18	9	0.000215506920166659	859
EIF3G	9	0.000215506920166659	860
APEX1	9	0.000215506920166659	861
OLIG1	9	0.000215506920166659	862
HADHA	9	0.000215506920166659	863
GJB1	9	0.000215506920166659	864
PSMC2	9	0.000215506920166659	865
CDKN2D	9	0.000215506920166659	866
EPB42	9	0.000215506920166659	867
CLTC	9	0.000215506920166659	868
TMEM151A	9	0.000215506920166659	869
PAAF1	9	0.000215506920166659	870
IMP3	9	0.000215506920166659	871
C14orf166	9	0.000215506920166659	872
GLUD1	9	0.000215506920166659	873
CAMLG	9	0.000215506920166659	874
TERF2IP	9	0.000215506920166659	875
RNF14	9	0.000215506920166659	876
UQCRC2	9	0.000215506920166659	877
NDRG1	9	0.000215506920166659	878
DNAJC6	9	0.000215506920166659	879
SULT4A1	9	0.000215506920166659	880
PYCR2	9	0.000215506920166659	881
RAB4A	9	0.000215506920166659	882
PQBP1	9	0.000215506920166659	883
VIM	9	0.000215506920166659	884
GAS7	9	0.000215506920166659	885
CBLN4	9	0.000215506920166659	886
VBP1	9	0.000215506920166659	887
SCYL1	9	0.000215506920166659	888
PRKCB	9	0.000215506920166659	889
NSF	9	0.000215506920166659	890
MRPL37	9	0.000215506920166659	891
THOC7	9	0.000215506920166659	892
LDLRAD4	9	0.000215506920166659	893
SLC35A5	9	0.000215506920166659	894
RPH3A	9	0.000215506920166659	895
TSPAN5	9	0.000215506920166659	896
SDR39U1	9	0.000215506920166659	897
NSMCE1	9	0.000215506920166659	898
COMMD9	9	0.000215506920166659	899
ELOVL4	9	0.000215506920166659	900
KCNQ2	9	0.000215506920166659	901
MYO5A	9	0.000215506920166659	902
PTPN11	8	0.000191561706814808	903
MYDGF	8	0.000191561706814808	904
GGA1	8	0.000191561706814808	905
OPALIN	8	0.000191561706814808	906
CRLF1	8	0.000191561706814808	907
GDI1	8	0.000191561706814808	908
MPC2	8	0.000191561706814808	909
SSRP1	8	0.000191561706814808	910
C20orf24	8	0.000191561706814808	911
PSMD13	8	0.000191561706814808	912
AES	8	0.000191561706814808	913
MPG	8	0.000191561706814808	914
MTX2	8	0.000191561706814808	915
EMD	8	0.000191561706814808	916
HSPBP1	8	0.000191561706814808	917
CHCHD6	8	0.000191561706814808	918
GSTA4	8	0.000191561706814808	919
INTS10	8	0.000191561706814808	920
FAM98A	8	0.000191561706814808	921
RUSC1	8	0.000191561706814808	922
RAB33A	8	0.000191561706814808	923
PIN4	8	0.000191561706814808	924
FBXO44	8	0.000191561706814808	925
LYSMD2	8	0.000191561706814808	926
DSE	8	0.000191561706814808	927
PFN1	8	0.000191561706814808	928
GRHPR	8	0.000191561706814808	929
KIF3C	8	0.000191561706814808	930
ERCC3	8	0.000191561706814808	931
GDE1	8	0.000191561706814808	932
CD99L2	8	0.000191561706814808	933
JAKMIP1	8	0.000191561706814808	934
MBNL2	8	0.000191561706814808	935
SYP	8	0.000191561706814808	936
ULK3	8	0.000191561706814808	937
ARNT2	8	0.000191561706814808	938
PMM1	8	0.000191561706814808	939
YDJC	8	0.000191561706814808	940
ZNF365	8	0.000191561706814808	941
MRPS25	8	0.000191561706814808	942
CMTM5	8	0.000191561706814808	943
ARPC2	8	0.000191561706814808	944
AK6	8	0.000191561706814808	945
SF1	8	0.000191561706814808	946
CCDC28A	8	0.000191561706814808	947
TIMM10B	8	0.000191561706814808	948
BTF3	8	0.000191561706814808	949
SDHB	8	0.000191561706814808	950
SPOCK1	8	0.000191561706814808	951
SLX1A	8	0.000191561706814808	952
IL34	8	0.000191561706814808	953
GNAO1	8	0.000191561706814808	954
ETFA	8	0.000191561706814808	955
R3HCC1	8	0.000191561706814808	956
CHTF8	8	0.000191561706814808	957
TMEM222	8	0.000191561706814808	958
SELENOF	8	0.000191561706814808	959
EMC7	8	0.000191561706814808	960
RCN2	8	0.000191561706814808	961
GRPEL1	8	0.000191561706814808	962
SMS	8	0.000191561706814808	963
KCNIP3	8	0.000191561706814808	964
CACNB1	8	0.000191561706814808	965
SNRNP27	8	0.000191561706814808	966
SARS	8	0.000191561706814808	967
AMD1	8	0.000191561706814808	968
AIP	8	0.000191561706814808	969
MOAP1	8	0.000191561706814808	970
FSD1	8	0.000191561706814808	971
C12orf29	8	0.000191561706814808	972
EML2	8	0.000191561706814808	973
CFDP1	8	0.000191561706814808	974
ACADVL	8	0.000191561706814808	975
VSTM2A	8	0.000191561706814808	976
DDN	8	0.000191561706814808	977
PNMA2	8	0.000191561706814808	978
STX10	8	0.000191561706814808	979
DMAP1	8	0.000191561706814808	980
IMP4	8	0.000191561706814808	981
TSG101	8	0.000191561706814808	982
GABRA5	8	0.000191561706814808	983
MED19	8	0.000191561706814808	984
FLYWCH2	8	0.000191561706814808	985
DNER	8	0.000191561706814808	986
NIPSNAP3A	8	0.000191561706814808	987
SCCPDH	8	0.000191561706814808	988
2007-09-01	8	0.000191561706814808	989
PTMS	8	0.000191561706814808	990
SRSF3	8	0.000191561706814808	991
SORT1	8	0.000191561706814808	992
SPAG16	8	0.000191561706814808	993
ARHGDIG	8	0.000191561706814808	994
GAMT	8	0.000191561706814808	995
THYN1	8	0.000191561706814808	996
ATP6AP2	8	0.000191561706814808	997
ACOT8	8	0.000191561706814808	998
RAB11FIP4	8	0.000191561706814808	999
SUB1	8	0.000191561706814808	1000
ARHGAP1	8	0.000191561706814808	1001
POLR2M	8	0.000191561706814808	1002
ITFG1	8	0.000191561706814808	1003
KCNAB1	8	0.000191561706814808	1004
KCNAB2	8	0.000191561706814808	1005
RPL10	8	0.000191561706814808	1006
ERGIC3	8	0.000191561706814808	1007
C10orf35	8	0.000191561706814808	1008
PCBP2	8	0.000191561706814808	1009
EAPP	8	0.000191561706814808	1010
S100B	8	0.000191561706814808	1011
PPP4C	8	0.000191561706814808	1012
PPP1R16A	8	0.000191561706814808	1013
PTN	8	0.000191561706814808	1014
SLC35A4	8	0.000191561706814808	1015
BCL2L1	8	0.000191561706814808	1016
CCDC47	8	0.000191561706814808	1017
NDN	8	0.000191561706814808	1018
TEX264	8	0.000191561706814808	1019
GOLM1	8	0.000191561706814808	1020
SCP2	8	0.000191561706814808	1021
SLC1A2	8	0.000191561706814808	1022
NAT8L	8	0.000191561706814808	1023
HGNC:18790	8	0.000191561706814808	1024
STX1B	8	0.000191561706814808	1025
STMN2	8	0.000191561706814808	1026
ADPRHL2	8	0.000191561706814808	1027
FAXDC2	8	0.000191561706814808	1028
LRRC20	7	0.000167616493462957	1029
RBM14-RBM4	7	0.000167616493462957	1030
PSMB1	7	0.000167616493462957	1031
CHMP4A	7	0.000167616493462957	1032
MAP1S	7	0.000167616493462957	1033
BOK	7	0.000167616493462957	1034
C20orf27	7	0.000167616493462957	1035
KLHDC9	7	0.000167616493462957	1036
HDDC2	7	0.000167616493462957	1037
DAGLB	7	0.000167616493462957	1038
TMEM258	7	0.000167616493462957	1039
PHF5A	7	0.000167616493462957	1040
IGBP1	7	0.000167616493462957	1041
ANAPC2	7	0.000167616493462957	1042
CHPF	7	0.000167616493462957	1043
FAM122A	7	0.000167616493462957	1044
CYTH2	7	0.000167616493462957	1045
CDK2AP2	7	0.000167616493462957	1046
STARD3NL	7	0.000167616493462957	1047
KIFC2	7	0.000167616493462957	1048
GRIA2	7	0.000167616493462957	1049
PPIE	7	0.000167616493462957	1050
ARL1	7	0.000167616493462957	1051
ARL3	7	0.000167616493462957	1052
SRSF11	7	0.000167616493462957	1053
UQCR10	7	0.000167616493462957	1054
SIRPA	7	0.000167616493462957	1055
DYNLL2	7	0.000167616493462957	1056
GPS2	7	0.000167616493462957	1057
MRPL18	7	0.000167616493462957	1058
PCDHGA9	7	0.000167616493462957	1059
FAM96A	7	0.000167616493462957	1060
HMGCL	7	0.000167616493462957	1061
PTGES3	7	0.000167616493462957	1062
MRPS18A	7	0.000167616493462957	1063
PDE2A	7	0.000167616493462957	1064
GPBP1	7	0.000167616493462957	1065
NMRAL1	7	0.000167616493462957	1066
KLHL2	7	0.000167616493462957	1067
SYN1	7	0.000167616493462957	1068
CNPY3	7	0.000167616493462957	1069
TMEM132A	7	0.000167616493462957	1070
RND1	7	0.000167616493462957	1071
ATP6V0A1	7	0.000167616493462957	1072
TSPAN13	7	0.000167616493462957	1073
GOLT1B	7	0.000167616493462957	1074
TAF6	7	0.000167616493462957	1075
MPV17	7	0.000167616493462957	1076
DMTN	7	0.000167616493462957	1077
MANBAL	7	0.000167616493462957	1078
MAPK10	7	0.000167616493462957	1079
ARPC3	7	0.000167616493462957	1080
PAQR6	7	0.000167616493462957	1081
NONO	7	0.000167616493462957	1082
BCAS1	7	0.000167616493462957	1083
BNIP3L	7	0.000167616493462957	1084
FAM213A	7	0.000167616493462957	1085
SQLE	7	0.000167616493462957	1086
PRKAR1A	7	0.000167616493462957	1087
DLG2	7	0.000167616493462957	1088
GSTO1	7	0.000167616493462957	1089
RAB2A	7	0.000167616493462957	1090
GRIPAP1	7	0.000167616493462957	1091
LANCL1	7	0.000167616493462957	1092
SPIN1	7	0.000167616493462957	1093
ZNF771	7	0.000167616493462957	1094
MAP4K4	7	0.000167616493462957	1095
MMADHC	7	0.000167616493462957	1096
SMIM11B	7	0.000167616493462957	1097
NRSN1	7	0.000167616493462957	1098
POLR1C	7	0.000167616493462957	1099
ANKH	7	0.000167616493462957	1100
ANK2	7	0.000167616493462957	1101
NDUFB5	7	0.000167616493462957	1102
GORASP1	7	0.000167616493462957	1103
PLA2G16	7	0.000167616493462957	1104
CSNK2A1	7	0.000167616493462957	1105
SYNGR2	7	0.000167616493462957	1106
DPYSL4	7	0.000167616493462957	1107
APIP	7	0.000167616493462957	1108
CPLX1	7	0.000167616493462957	1109
MRPL24	7	0.000167616493462957	1110
ZFYVE27	7	0.000167616493462957	1111
CDK10	7	0.000167616493462957	1112
PARD6A	7	0.000167616493462957	1113
GNAL	7	0.000167616493462957	1114
AK1	7	0.000167616493462957	1115
NDUFA8	7	0.000167616493462957	1116
SLC35B1	7	0.000167616493462957	1117
EIF2B1	7	0.000167616493462957	1118
RUVBL2	7	0.000167616493462957	1119
ZMAT5	7	0.000167616493462957	1120
TTLL3	7	0.000167616493462957	1121
RAB24	7	0.000167616493462957	1122
RDH14	7	0.000167616493462957	1123
LEPROTL1	7	0.000167616493462957	1124
TSC22D4	7	0.000167616493462957	1125
ETFRF1	7	0.000167616493462957	1126
EBNA1BP2	7	0.000167616493462957	1127
GABRA1	7	0.000167616493462957	1128
AKR1C1	7	0.000167616493462957	1129
SLC30A9	7	0.000167616493462957	1130
HSP90AA1	7	0.000167616493462957	1131
RPL13A	7	0.000167616493462957	1132
NUDT9	7	0.000167616493462957	1133
EPHX4	7	0.000167616493462957	1134
GPRASP2	7	0.000167616493462957	1135
SLBP	7	0.000167616493462957	1136
FN3K	7	0.000167616493462957	1137
CDC123	7	0.000167616493462957	1138
ELMO1	7	0.000167616493462957	1139
PON2	7	0.000167616493462957	1140
SCOC	7	0.000167616493462957	1141
VPS16	7	0.000167616493462957	1142
TMEM120A	7	0.000167616493462957	1143
MED29	7	0.000167616493462957	1144
RBM18	7	0.000167616493462957	1145
OSBPL1A	7	0.000167616493462957	1146
CISD2	7	0.000167616493462957	1147
CLNS1A	7	0.000167616493462957	1148
NDUFA4L2	7	0.000167616493462957	1149
PRKCSH	7	0.000167616493462957	1150
SLC25A12	7	0.000167616493462957	1151
FNTB	7	0.000167616493462957	1152
C22orf39	7	0.000167616493462957	1153
MRPL3	7	0.000167616493462957	1154
PRKCG	7	0.000167616493462957	1155
DGUOK	7	0.000167616493462957	1156
TMEM183A	7	0.000167616493462957	1157
C1QTNF4	7	0.000167616493462957	1158
HMOX2	7	0.000167616493462957	1159
TAGLN2	7	0.000167616493462957	1160
C11orf68	7	0.000167616493462957	1161
ATP2B2	7	0.000167616493462957	1162
THOC3	7	0.000167616493462957	1163
NTPCR	7	0.000167616493462957	1164
PMP22	7	0.000167616493462957	1165
CNTN2	7	0.000167616493462957	1166
CNTN1	7	0.000167616493462957	1167
SH3BP5	7	0.000167616493462957	1168
PDZD11	7	0.000167616493462957	1169
ACTL6B	7	0.000167616493462957	1170
SRPK2	7	0.000167616493462957	1171
GCA	7	0.000167616493462957	1172
POLR2C	7	0.000167616493462957	1173
STMN3	7	0.000167616493462957	1174
DUSP3	7	0.000167616493462957	1175
FUNDC1	7	0.000167616493462957	1176
APLP2	7	0.000167616493462957	1177
TUBGCP2	7	0.000167616493462957	1178
YPEL4	7	0.000167616493462957	1179
BET1L	7	0.000167616493462957	1180
TRAPPC6B	6	0.000143671280111106	1181
DDIT4	6	0.000143671280111106	1182
SNAP91	6	0.000143671280111106	1183
ZNF302	6	0.000143671280111106	1184
ILF2	6	0.000143671280111106	1185
PPP1R21	6	0.000143671280111106	1186
KLHDC2	6	0.000143671280111106	1187
MT-ND6	6	0.000143671280111106	1188
WDR18	6	0.000143671280111106	1189
MRPS9	6	0.000143671280111106	1190
USP10	6	0.000143671280111106	1191
CHCHD3	6	0.000143671280111106	1192
PPIB	6	0.000143671280111106	1193
DCTN5	6	0.000143671280111106	1194
UTP23	6	0.000143671280111106	1195
GADD45B	6	0.000143671280111106	1196
JAGN1	6	0.000143671280111106	1197
CAPZA2	6	0.000143671280111106	1198
COMT	6	0.000143671280111106	1199
SH3BGRL	6	0.000143671280111106	1200
ANP32B	6	0.000143671280111106	1201
PPP1R9B	6	0.000143671280111106	1202
SNAPC2	6	0.000143671280111106	1203
UBE2G2	6	0.000143671280111106	1204
OXA1L	6	0.000143671280111106	1205
TBC1D9B	6	0.000143671280111106	1206
CREG2	6	0.000143671280111106	1207
COMMD10	6	0.000143671280111106	1208
OAZ2	6	0.000143671280111106	1209
CAMK2B	6	0.000143671280111106	1210
TPGS2	6	0.000143671280111106	1211
GLOD4	6	0.000143671280111106	1212
HAGHL	6	0.000143671280111106	1213
FHL1	6	0.000143671280111106	1214
DRG1	6	0.000143671280111106	1215
PSMD9	6	0.000143671280111106	1216
PSMD6	6	0.000143671280111106	1217
NCAM1	6	0.000143671280111106	1218
CTNNA1	6	0.000143671280111106	1219
CTNNA2	6	0.000143671280111106	1220
RAB40C	6	0.000143671280111106	1221
TCEA1	6	0.000143671280111106	1222
C19orf25	6	0.000143671280111106	1223
TIMM50	6	0.000143671280111106	1224
NANS	6	0.000143671280111106	1225
SPTBN1	6	0.000143671280111106	1226
BOLA2	6	0.000143671280111106	1227
BAIAP2	6	0.000143671280111106	1228
UBE2D2	6	0.000143671280111106	1229
CABP1	6	0.000143671280111106	1230
MRPL48	6	0.000143671280111106	1231
SIGMAR1	6	0.000143671280111106	1232
CPE	6	0.000143671280111106	1233
FAM174A	6	0.000143671280111106	1234
EIF4E2	6	0.000143671280111106	1235
PPDPF	6	0.000143671280111106	1236
FUNDC2	6	0.000143671280111106	1237
EPDR1	6	0.000143671280111106	1238
NOP53	6	0.000143671280111106	1239
NGDN	6	0.000143671280111106	1240
LAMP2	6	0.000143671280111106	1241
MAPK8IP2	6	0.000143671280111106	1242
RALY	6	0.000143671280111106	1243
ARRB2	6	0.000143671280111106	1244
GOLPH3	6	0.000143671280111106	1245
CCNH	6	0.000143671280111106	1246
CNST	6	0.000143671280111106	1247
GRSF1	6	0.000143671280111106	1248
RBM8A	6	0.000143671280111106	1249
GATS	6	0.000143671280111106	1250
EGLN3	6	0.000143671280111106	1251
UCHL5	6	0.000143671280111106	1252
RAB7A	6	0.000143671280111106	1253
GGH	6	0.000143671280111106	1254
EEF1B2	6	0.000143671280111106	1255
PLS3	6	0.000143671280111106	1256
MED4	6	0.000143671280111106	1257
PRDX6	6	0.000143671280111106	1258
ORMDL1	6	0.000143671280111106	1259
RHOB	6	0.000143671280111106	1260
TMEM223	6	0.000143671280111106	1261
ENG	6	0.000143671280111106	1262
FARSA	6	0.000143671280111106	1263
SDC3	6	0.000143671280111106	1264
KCTD17	6	0.000143671280111106	1265
SURF1	6	0.000143671280111106	1266
CCDC136	6	0.000143671280111106	1267
TCEAL9	6	0.000143671280111106	1268
ATP2A2	6	0.000143671280111106	1269
ATP1A2	6	0.000143671280111106	1270
DNAJA1	6	0.000143671280111106	1271
CAVIN3	6	0.000143671280111106	1272
AAMP	6	0.000143671280111106	1273
TRUB2	6	0.000143671280111106	1274
RNF4	6	0.000143671280111106	1275
IP6K2	6	0.000143671280111106	1276
MAGED4	6	0.000143671280111106	1277
MX1	6	0.000143671280111106	1278
OS9	6	0.000143671280111106	1279
AC006538.2	6	0.000143671280111106	1280
SREBF2	6	0.000143671280111106	1281
PARP10	6	0.000143671280111106	1282
NAXD	6	0.000143671280111106	1283
TPM4	6	0.000143671280111106	1284
TPM2	6	0.000143671280111106	1285
KIF1B	6	0.000143671280111106	1286
EIF4G3	6	0.000143671280111106	1287
SNRNP25	6	0.000143671280111106	1288
SLC2A13	6	0.000143671280111106	1289
P4HTM	6	0.000143671280111106	1290
EEF1E1	6	0.000143671280111106	1291
UBE2B	6	0.000143671280111106	1292
NDUFA9	6	0.000143671280111106	1293
BRINP1	6	0.000143671280111106	1294
SH3GL3	6	0.000143671280111106	1295
WASF3	6	0.000143671280111106	1296
CCT7	6	0.000143671280111106	1297
LDLRAP1	6	0.000143671280111106	1298
TUBB3	6	0.000143671280111106	1299
RPP30	6	0.000143671280111106	1300
CHGB	6	0.000143671280111106	1301
CORO1A	6	0.000143671280111106	1302
PEX16	6	0.000143671280111106	1303
RPS19BP1	6	0.000143671280111106	1304
PHB2	6	0.000143671280111106	1305
LUC7L3	6	0.000143671280111106	1306
CPT1C	6	0.000143671280111106	1307
TNPO2	6	0.000143671280111106	1308
FAM177A1	6	0.000143671280111106	1309
KATNB1	6	0.000143671280111106	1310
HTR5A	6	0.000143671280111106	1311
TTYH1	6	0.000143671280111106	1312
OSTF1	6	0.000143671280111106	1313
ASB13	6	0.000143671280111106	1314
NFE2L1	6	0.000143671280111106	1315
SRSF7	6	0.000143671280111106	1316
SLC22A17	6	0.000143671280111106	1317
DPF1	6	0.000143671280111106	1318
PRKAG1	6	0.000143671280111106	1319
U2AF1	6	0.000143671280111106	1320
TMEM98	6	0.000143671280111106	1321
POMP	6	0.000143671280111106	1322
NIPA1	6	0.000143671280111106	1323
ARF4	6	0.000143671280111106	1324
CDC37L1	6	0.000143671280111106	1325
OLA1	6	0.000143671280111106	1326
TARSL2	6	0.000143671280111106	1327
CXCL14	6	0.000143671280111106	1328
HSPB6	6	0.000143671280111106	1329
GLS	6	0.000143671280111106	1330
TFE3	6	0.000143671280111106	1331
AMZ2	6	0.000143671280111106	1332
SSNA1	6	0.000143671280111106	1333
KLHDC3	6	0.000143671280111106	1334
TIMM13	6	0.000143671280111106	1335
TUBB2B	6	0.000143671280111106	1336
PSME1	6	0.000143671280111106	1337
MPPED1	6	0.000143671280111106	1338
ABHD10	6	0.000143671280111106	1339
ABHD12	6	0.000143671280111106	1340
HID1	6	0.000143671280111106	1341
TARDBP	6	0.000143671280111106	1342
GPAT2	6	0.000143671280111106	1343
ARL8A	6	0.000143671280111106	1344
BMPR2	6	0.000143671280111106	1345
SYT13	6	0.000143671280111106	1346
PPHLN1	6	0.000143671280111106	1347
DTD1	6	0.000143671280111106	1348
RAB35	6	0.000143671280111106	1349
CYP51A1	6	0.000143671280111106	1350
KIF5A	6	0.000143671280111106	1351
ADD1	6	0.000143671280111106	1352
DUSP6	6	0.000143671280111106	1353
C11orf87	6	0.000143671280111106	1354
TMEM55B	6	0.000143671280111106	1355
NCKIPSD	6	0.000143671280111106	1356
AC129492.3	5	0.000119726066759255	1357
UFD1	5	0.000119726066759255	1358
SEC61A1	5	0.000119726066759255	1359
SEC11C	5	0.000119726066759255	1360
PPP3CB	5	0.000119726066759255	1361
ENO4	5	0.000119726066759255	1362
SAFB	5	0.000119726066759255	1363
ERGIC2	5	0.000119726066759255	1364
AZIN1	5	0.000119726066759255	1365
WDR13	5	0.000119726066759255	1366
SLC25A39	5	0.000119726066759255	1367
PFN2	5	0.000119726066759255	1368
TRIM3	5	0.000119726066759255	1369
PPP6C	5	0.000119726066759255	1370
SLC38A2	5	0.000119726066759255	1371
YBX1	5	0.000119726066759255	1372
HNRNPA0	5	0.000119726066759255	1373
HSPD1	5	0.000119726066759255	1374
AP2A2	5	0.000119726066759255	1375
BLVRA	5	0.000119726066759255	1376
C16orf58	5	0.000119726066759255	1377
TMEM50A	5	0.000119726066759255	1378
HNRNPK	5	0.000119726066759255	1379
PLCB1	5	0.000119726066759255	1380
MTPN	5	0.000119726066759255	1381
SUPT4H1	5	0.000119726066759255	1382
FAHD2B	5	0.000119726066759255	1383
CCDC107	5	0.000119726066759255	1384
CCDC106	5	0.000119726066759255	1385
AP5Z1	5	0.000119726066759255	1386
TRAPPC4	5	0.000119726066759255	1387
FDFT1	5	0.000119726066759255	1388
SSB	5	0.000119726066759255	1389
MRPL12	5	0.000119726066759255	1390
AP2B1	5	0.000119726066759255	1391
FAM219A	5	0.000119726066759255	1392
CYHR1	5	0.000119726066759255	1393
L1CAM	5	0.000119726066759255	1394
RFC2	5	0.000119726066759255	1395
MTIF3	5	0.000119726066759255	1396
ITM2C	5	0.000119726066759255	1397
ZNF622	5	0.000119726066759255	1398
MKRN2	5	0.000119726066759255	1399
MCAT	5	0.000119726066759255	1400
ZNF32	5	0.000119726066759255	1401
STX4	5	0.000119726066759255	1402
TNR	5	0.000119726066759255	1403
EXTL2	5	0.000119726066759255	1404
GTPBP1	5	0.000119726066759255	1405
TSNAX-DISC1	5	0.000119726066759255	1406
RRP7A	5	0.000119726066759255	1407
BRD8	5	0.000119726066759255	1408
AKIRIN1	5	0.000119726066759255	1409
AVPI1	5	0.000119726066759255	1410
PKD1	5	0.000119726066759255	1411
MRPL46	5	0.000119726066759255	1412
CLK1	5	0.000119726066759255	1413
ALAD	5	0.000119726066759255	1414
PDCD10	5	0.000119726066759255	1415
WDR45B	5	0.000119726066759255	1416
DHRS7B	5	0.000119726066759255	1417
CDO1	5	0.000119726066759255	1418
PRPF6	5	0.000119726066759255	1419
PIP4K2B	5	0.000119726066759255	1420
B4GAT1	5	0.000119726066759255	1421
PTGDS	5	0.000119726066759255	1422
TMEM55A	5	0.000119726066759255	1423
SLC24A2	5	0.000119726066759255	1424
NOC2L	5	0.000119726066759255	1425
TFIP11	5	0.000119726066759255	1426
SUN1	5	0.000119726066759255	1427
CEP72	5	0.000119726066759255	1428
CHRM1	5	0.000119726066759255	1429
KCTD13	5	0.000119726066759255	1430
FGF13	5	0.000119726066759255	1431
AKTIP	5	0.000119726066759255	1432
LAMP5	5	0.000119726066759255	1433
2009-09-01	5	0.000119726066759255	1434
RPRD1A	5	0.000119726066759255	1435
EPN2	5	0.000119726066759255	1436
REEP2	5	0.000119726066759255	1437
NFKBIA	5	0.000119726066759255	1438
RCC1	5	0.000119726066759255	1439
VOPP1	5	0.000119726066759255	1440
CIB1	5	0.000119726066759255	1441
DIDO1	5	0.000119726066759255	1442
NCKAP1	5	0.000119726066759255	1443
SPOCK2	5	0.000119726066759255	1444
RALA	5	0.000119726066759255	1445
RNF141	5	0.000119726066759255	1446
ANXA2	5	0.000119726066759255	1447
DCK	5	0.000119726066759255	1448
NUDT22	5	0.000119726066759255	1449
ARL4D	5	0.000119726066759255	1450
SLC25A27	5	0.000119726066759255	1451
SNX10	5	0.000119726066759255	1452
UTP11	5	0.000119726066759255	1453
PSD3	5	0.000119726066759255	1454
TMEM184C	5	0.000119726066759255	1455
NR2F6	5	0.000119726066759255	1456
SELENOK	5	0.000119726066759255	1457
NABP2	5	0.000119726066759255	1458
SETD3	5	0.000119726066759255	1459
C9orf72	5	0.000119726066759255	1460
RNASE1	5	0.000119726066759255	1461
DGKZ	5	0.000119726066759255	1462
TXNDC12	5	0.000119726066759255	1463
CNDP1	5	0.000119726066759255	1464
CCDC130	5	0.000119726066759255	1465
EGR3	5	0.000119726066759255	1466
API5	5	0.000119726066759255	1467
TAX1BP3	5	0.000119726066759255	1468
GNG10	5	0.000119726066759255	1469
TIMMDC1	5	0.000119726066759255	1470
LGI3	5	0.000119726066759255	1471
COPG1	5	0.000119726066759255	1472
CD320	5	0.000119726066759255	1473
ERLIN1	5	0.000119726066759255	1474
DNAJB11	5	0.000119726066759255	1475
SERPINF1	5	0.000119726066759255	1476
VPS26A	5	0.000119726066759255	1477
NQO2	5	0.000119726066759255	1478
COX11	5	0.000119726066759255	1479
ARPP21	5	0.000119726066759255	1480
FBXW7	5	0.000119726066759255	1481
CCT6A	5	0.000119726066759255	1482
RPL36	5	0.000119726066759255	1483
HERPUD1	5	0.000119726066759255	1484
COL26A1	5	0.000119726066759255	1485
TRAM1	5	0.000119726066759255	1486
CRYL1	5	0.000119726066759255	1487
C11orf49	5	0.000119726066759255	1488
MED16	5	0.000119726066759255	1489
CNN1	5	0.000119726066759255	1490
TBR1	5	0.000119726066759255	1491
NINJ1	5	0.000119726066759255	1492
PLEKHJ1	5	0.000119726066759255	1493
FAM3C	5	0.000119726066759255	1494
PACS2	5	0.000119726066759255	1495
MXRA7	5	0.000119726066759255	1496
ZEB2	5	0.000119726066759255	1497
TXNDC9	5	0.000119726066759255	1498
KALRN	5	0.000119726066759255	1499
IDH2	5	0.000119726066759255	1500
VTA1	5	0.000119726066759255	1501
IMPDH2	5	0.000119726066759255	1502
MAPRE3	5	0.000119726066759255	1503
HGNC:24955	5	0.000119726066759255	1504
RELL2	5	0.000119726066759255	1505
DRAP1	5	0.000119726066759255	1506
TRAPPC1	5	0.000119726066759255	1507
ZMAT2	5	0.000119726066759255	1508
CRYM	5	0.000119726066759255	1509
NCL	5	0.000119726066759255	1510
TBK1	5	0.000119726066759255	1511
SZRD1	5	0.000119726066759255	1512
KLF10	5	0.000119726066759255	1513
LIPA	5	0.000119726066759255	1514
ACOT2	5	0.000119726066759255	1515
PEX2	5	0.000119726066759255	1516
TSSC4	5	0.000119726066759255	1517
GGT7	5	0.000119726066759255	1518
REXO2	5	0.000119726066759255	1519
ISOC2	5	0.000119726066759255	1520
SPIRE1	5	0.000119726066759255	1521
BBS2	5	0.000119726066759255	1522
CSDE1	5	0.000119726066759255	1523
CIAPIN1	5	0.000119726066759255	1524
RAP2A	5	0.000119726066759255	1525
RERE	5	0.000119726066759255	1526
NAA10	5	0.000119726066759255	1527
RANBP3	5	0.000119726066759255	1528
SLC9A6	5	0.000119726066759255	1529
SLC12A5	5	0.000119726066759255	1530
SH3GL1	5	0.000119726066759255	1531
PPME1	5	0.000119726066759255	1532
SORL1	5	0.000119726066759255	1533
NUB1	5	0.000119726066759255	1534
CYB5B	5	0.000119726066759255	1535
RNF103	5	0.000119726066759255	1536
MAZ	5	0.000119726066759255	1537
SNRPA1	5	0.000119726066759255	1538
UBE2QL1	5	0.000119726066759255	1539
SRP72	5	0.000119726066759255	1540
UNC119	5	0.000119726066759255	1541
MFSD3	5	0.000119726066759255	1542
BST2	5	0.000119726066759255	1543
MRPL4	5	0.000119726066759255	1544
PCP4L1	5	0.000119726066759255	1545
BUD31	5	0.000119726066759255	1546
ARMC1	5	0.000119726066759255	1547
HSPA4	5	0.000119726066759255	1548
PAPOLA	5	0.000119726066759255	1549
GRIA3	5	0.000119726066759255	1550
ACSL3	5	0.000119726066759255	1551
TAF9B	5	0.000119726066759255	1552
CNIH1	5	0.000119726066759255	1553
UBALD1	5	0.000119726066759255	1554
GOT2	5	0.000119726066759255	1555
BUB3	5	0.000119726066759255	1556
SPCS1	5	0.000119726066759255	1557
PLEKHA6	5	0.000119726066759255	1558
TMOD1	5	0.000119726066759255	1559
SPART	5	0.000119726066759255	1560
SPG7	5	0.000119726066759255	1561
PARVB	5	0.000119726066759255	1562
FAM212A	4	9.57809e+09	1563
ABAT	4	9.57809e+09	1564
B3GAT1	4	9.57809e+09	1565
AL353588.1	4	9.57809e+09	1566
CAMKK1	4	9.57809e+09	1567
MPDU1	4	9.57809e+09	1568
EBP	4	9.57809e+09	1569
PSMB4	4	9.57809e+09	1570
ATG4B	4	9.57809e+09	1571
RUNDC3A	4	9.57809e+09	1572
RNF175	4	9.57809e+09	1573
NLGN2	4	9.57809e+09	1574
TIMP2	4	9.57809e+09	1575
CYFIP2	4	9.57809e+09	1576
SPRYD4	4	9.57809e+09	1577
C7orf73	4	9.57809e+09	1578
EZR	4	9.57809e+09	1579
TMUB1	4	9.57809e+09	1580
PDXP	4	9.57809e+09	1581
NME1-NME2	4	9.57809e+09	1582
KLHL12	4	9.57809e+09	1583
SLU7	4	9.57809e+09	1584
RAPGEF4	4	9.57809e+09	1585
PLA2G6	4	9.57809e+09	1586
KCTD10	4	9.57809e+09	1587
FAM102A	4	9.57809e+09	1588
STOM	4	9.57809e+09	1589
GPC1	4	9.57809e+09	1590
CALY	4	9.57809e+09	1591
PPA2	4	9.57809e+09	1592
MRPS2	4	9.57809e+09	1593
ERH	4	9.57809e+09	1594
IDI1	4	9.57809e+09	1595
FANCL	4	9.57809e+09	1596
CTSB	4	9.57809e+09	1597
ZNF511	4	9.57809e+09	1598
AGAP1	4	9.57809e+09	1599
C6orf106	4	9.57809e+09	1600
PPIA	4	9.57809e+09	1601
ATP5J	4	9.57809e+09	1602
TMED3	4	9.57809e+09	1603
HNRNPM	4	9.57809e+09	1604
HERC1	4	9.57809e+09	1605
HLA-DRB1	4	9.57809e+09	1606
MAPT	4	9.57809e+09	1607
MTCH2	4	9.57809e+09	1608
PSMG2	4	9.57809e+09	1609
GPS1	4	9.57809e+09	1610
MRPL15	4	9.57809e+09	1611
MRPL16	4	9.57809e+09	1612
NSA2	4	9.57809e+09	1613
BAP1	4	9.57809e+09	1614
ERRFI1	4	9.57809e+09	1615
AUH	4	9.57809e+09	1616
TRPC4AP	4	9.57809e+09	1617
ALKBH3	4	9.57809e+09	1618
EFHD1	4	9.57809e+09	1619
SYNPO	4	9.57809e+09	1620
NASP	4	9.57809e+09	1621
COQ5	4	9.57809e+09	1622
SNAPC5	4	9.57809e+09	1623
WDR1	4	9.57809e+09	1624
CBX3	4	9.57809e+09	1625
HKR1	4	9.57809e+09	1626
TMED1	4	9.57809e+09	1627
SRA1	4	9.57809e+09	1628
EPS15L1	4	9.57809e+09	1629
ATAD1	4	9.57809e+09	1630
CALB2	4	9.57809e+09	1631
DCAF8	4	9.57809e+09	1632
GLT1D1	4	9.57809e+09	1633
TAC1	4	9.57809e+09	1634
OAZ3	4	9.57809e+09	1635
UGT8	4	9.57809e+09	1636
KLF9	4	9.57809e+09	1637
IER3IP1	4	9.57809e+09	1638
C5orf30	4	9.57809e+09	1639
STX8	4	9.57809e+09	1640
DHX15	4	9.57809e+09	1641
RHOT1	4	9.57809e+09	1642
RNF41	4	9.57809e+09	1643
AP3M2	4	9.57809e+09	1644
CELF2	4	9.57809e+09	1645
WDR45	4	9.57809e+09	1646
AQP4	4	9.57809e+09	1647
GLRX3	4	9.57809e+09	1648
KLHL7	4	9.57809e+09	1649
UBQLN1	4	9.57809e+09	1650
UBL3	4	9.57809e+09	1651
STK16	4	9.57809e+09	1652
COPS7A	4	9.57809e+09	1653
SYNM	4	9.57809e+09	1654
ZFAND2B	4	9.57809e+09	1655
TIPRL	4	9.57809e+09	1656
TLN2	4	9.57809e+09	1657
CNPY2	4	9.57809e+09	1658
TM2D2	4	9.57809e+09	1659
DNAJC11	4	9.57809e+09	1660
KCNK1	4	9.57809e+09	1661
SCAF11	4	9.57809e+09	1662
CTNNBIP1	4	9.57809e+09	1663
LRRC40	4	9.57809e+09	1664
LRRC47	4	9.57809e+09	1665
GGPS1	4	9.57809e+09	1666
XPA	4	9.57809e+09	1667
EIPR1	4	9.57809e+09	1668
MRPL35	4	9.57809e+09	1669
AC026954.2	4	9.57809e+09	1670
CHMP2A	4	9.57809e+09	1671
PIANP	4	9.57809e+09	1672
TMEM189-UBE2V1	4	9.57809e+09	1673
POLDIP3	4	9.57809e+09	1674
UBE2D3	4	9.57809e+09	1675
UBE2D1	4	9.57809e+09	1676
APBA1	4	9.57809e+09	1677
ACBD6	4	9.57809e+09	1678
NSD3	4	9.57809e+09	1679
DEK	4	9.57809e+09	1680
GBA2	4	9.57809e+09	1681
ACD	4	9.57809e+09	1682
RASGEF1A	4	9.57809e+09	1683
KPNA1	4	9.57809e+09	1684
NAV3	4	9.57809e+09	1685
PCIF1	4	9.57809e+09	1686
RUFY3	4	9.57809e+09	1687
ATXN10	4	9.57809e+09	1688
CANX	4	9.57809e+09	1689
PHYH	4	9.57809e+09	1690
SLC27A4	4	9.57809e+09	1691
JPH4	4	9.57809e+09	1692
TSN	4	9.57809e+09	1693
PAFAH1B1	4	9.57809e+09	1694
CERCAM	4	9.57809e+09	1695
SEZ6L2	4	9.57809e+09	1696
SLC6A1	4	9.57809e+09	1697
LAMP1	4	9.57809e+09	1698
CACNA2D1	4	9.57809e+09	1699
MAPK8IP1	4	9.57809e+09	1700
NDUFAF6	4	9.57809e+09	1701
SAR1B	4	9.57809e+09	1702
WSB2	4	9.57809e+09	1703
PSMA3	4	9.57809e+09	1704
PSMA5	4	9.57809e+09	1705
EIF3CL	4	9.57809e+09	1706
INPP5K	4	9.57809e+09	1707
VPS37C	4	9.57809e+09	1708
VPS37B	4	9.57809e+09	1709
INPP5F	4	9.57809e+09	1710
ANXA6	4	9.57809e+09	1711
MESD	4	9.57809e+09	1712
PRDX4	4	9.57809e+09	1713
HNRNPH2	4	9.57809e+09	1714
ZNF391	4	9.57809e+09	1715
CRELD2	4	9.57809e+09	1716
CACNG3	4	9.57809e+09	1717
SELENBP1	4	9.57809e+09	1718
ETFB	4	9.57809e+09	1719
SCAND1	4	9.57809e+09	1720
MSRB1	4	9.57809e+09	1721
CA10	4	9.57809e+09	1722
IQSEC1	4	9.57809e+09	1723
CXorf40B	4	9.57809e+09	1724
SESN1	4	9.57809e+09	1725
MED7	4	9.57809e+09	1726
MMRN2	4	9.57809e+09	1727
RHOC	4	9.57809e+09	1728
PET117	4	9.57809e+09	1729
MKL1	4	9.57809e+09	1730
GABRB3	4	9.57809e+09	1731
DPP10	4	9.57809e+09	1732
CENPT	4	9.57809e+09	1733
TP53INP2	4	9.57809e+09	1734
LYPLA2	4	9.57809e+09	1735
C14orf159	4	9.57809e+09	1736
ABCA2	4	9.57809e+09	1737
MAP2K4	4	9.57809e+09	1738
CPLX3	4	9.57809e+09	1739
DNAJA3	4	9.57809e+09	1740
DNAJA4	4	9.57809e+09	1741
PGBD5	4	9.57809e+09	1742
ATG101	4	9.57809e+09	1743
ILKAP	4	9.57809e+09	1744
MTX1	4	9.57809e+09	1745
DR1	4	9.57809e+09	1746
IL6ST	4	9.57809e+09	1747
CDK18	4	9.57809e+09	1748
B3GNT2	4	9.57809e+09	1749
TSFM	4	9.57809e+09	1750
YIF1A	4	9.57809e+09	1751
PHF24	4	9.57809e+09	1752
SLC44A1	4	9.57809e+09	1753
SLC35E4	4	9.57809e+09	1754
ACTR3	4	9.57809e+09	1755
TMEM125	4	9.57809e+09	1756
TMEM123	4	9.57809e+09	1757
COPZ1	4	9.57809e+09	1758
LGI1	4	9.57809e+09	1759
AFMID	4	9.57809e+09	1760
POLR2F	4	9.57809e+09	1761
SRP68	4	9.57809e+09	1762
CSNK1D	4	9.57809e+09	1763
WSB1	4	9.57809e+09	1764
BUD23	4	9.57809e+09	1765
RAB28	4	9.57809e+09	1766
ARRDC1	4	9.57809e+09	1767
CANT1	4	9.57809e+09	1768
EIF4G2	4	9.57809e+09	1769
CD151	4	9.57809e+09	1770
RBM3	4	9.57809e+09	1771
BRMS1L	4	9.57809e+09	1772
TSC22D3	4	9.57809e+09	1773
RFTN1	4	9.57809e+09	1774
AC134772.2	4	9.57809e+09	1775
ARHGEF12	4	9.57809e+09	1776
D2HGDH	4	9.57809e+09	1777
COA5	4	9.57809e+09	1778
COA1	4	9.57809e+09	1779
HSPH1	4	9.57809e+09	1780
PLEKHB2	4	9.57809e+09	1781
NAGK	4	9.57809e+09	1782
SFXN3	4	9.57809e+09	1783
PHKG2	4	9.57809e+09	1784
FRA10AC1	4	9.57809e+09	1785
NOL7	4	9.57809e+09	1786
LZTFL1	4	9.57809e+09	1787
PNCK	4	9.57809e+09	1788
SNRPA	4	9.57809e+09	1789
LMO4	4	9.57809e+09	1790
ATPAF2	4	9.57809e+09	1791
FN3KRP	4	9.57809e+09	1792
TMEM177	4	9.57809e+09	1793
LUC7L2	4	9.57809e+09	1794
NME5	4	9.57809e+09	1795
GSTM4	4	9.57809e+09	1796
TF	4	9.57809e+09	1797
MRPL55	4	9.57809e+09	1798
LASP1	4	9.57809e+09	1799
RNPS1	4	9.57809e+09	1800
HSD17B10	4	9.57809e+09	1801
NDUFS7	4	9.57809e+09	1802
DYNC1H1	4	9.57809e+09	1803
TCHP	4	9.57809e+09	1804
DCTN6	4	9.57809e+09	1805
G3BP1	4	9.57809e+09	1806
ZDHHC4	4	9.57809e+09	1807
PKP4	4	9.57809e+09	1808
RALYL	4	9.57809e+09	1809
ATP1B2	4	9.57809e+09	1810
SCO2	4	9.57809e+09	1811
GFRA2	4	9.57809e+09	1812
PDIA4	4	9.57809e+09	1813
CREBL2	4	9.57809e+09	1814
FLYWCH1	4	9.57809e+09	1815
ANKRD28	4	9.57809e+09	1816
MAPK1	4	9.57809e+09	1817
MAPK9	4	9.57809e+09	1818
ARMCX3	4	9.57809e+09	1819
PEMT	4	9.57809e+09	1820
WDR83	4	9.57809e+09	1821
UHMK1	4	9.57809e+09	1822
SLC5A6	4	9.57809e+09	1823
FMNL2	4	9.57809e+09	1824
PDE6D	4	9.57809e+09	1825
RBM17	4	9.57809e+09	1826
IAH1	4	9.57809e+09	1827
AC023509.3	4	9.57809e+09	1828
SOX2	4	9.57809e+09	1829
DNM1	4	9.57809e+09	1830
FAM81A	4	9.57809e+09	1831
KHDRBS1	4	9.57809e+09	1832
EIF2B4	4	9.57809e+09	1833
EIF2B3	4	9.57809e+09	1834
TMEM14C	4	9.57809e+09	1835
ZER1	4	9.57809e+09	1836
FAM136A	4	9.57809e+09	1837
TIMM17B	4	9.57809e+09	1838
PIGH	4	9.57809e+09	1839
ELAC2	4	9.57809e+09	1840
CLPP	4	9.57809e+09	1841
NCSTN	4	9.57809e+09	1842
BCAP29	4	9.57809e+09	1843
ATP9A	4	9.57809e+09	1844
FAM234A	4	9.57809e+09	1845
HPCAL4	4	9.57809e+09	1846
ARFGAP1	4	9.57809e+09	1847
SLC4A10	4	9.57809e+09	1848
TMEM9B	4	9.57809e+09	1849
IFT27	4	9.57809e+09	1850
ATP1A3	4	9.57809e+09	1851
PI4KA	4	9.57809e+09	1852
STAM	4	9.57809e+09	1853
FIG4	4	9.57809e+09	1854
ZBTB17	4	9.57809e+09	1855
PIK3CB	4	9.57809e+09	1856
MAG	4	9.57809e+09	1857
PRADC1	4	9.57809e+09	1858
CD47	4	9.57809e+09	1859
PAK3	4	9.57809e+09	1860
DDX19A	4	9.57809e+09	1861
PTP4A2	4	9.57809e+09	1862
LACTB2	4	9.57809e+09	1863
CDK4	4	9.57809e+09	1864
PPIL1	4	9.57809e+09	1865
PRKRA	4	9.57809e+09	1866
JAZF1	4	9.57809e+09	1867
LMF2	4	9.57809e+09	1868
SMIM10L2A	4	9.57809e+09	1869
PRRT2	4	9.57809e+09	1870
COG8	4	9.57809e+09	1871
HEBP1	4	9.57809e+09	1872
OSCP1	4	9.57809e+09	1873
YARS2	4	9.57809e+09	1874
DHCR7	4	9.57809e+09	1875
PTPRN2	4	9.57809e+09	1876
SSFA2	4	9.57809e+09	1877
MRPL39	4	9.57809e+09	1878
SAT2	4	9.57809e+09	1879
NLK	4	9.57809e+09	1880
PPM1B	4	9.57809e+09	1881
NRIP3	4	9.57809e+09	1882
GSPT2	4	9.57809e+09	1883
FAR1	4	9.57809e+09	1884
SV2B	4	9.57809e+09	1885
POP4	4	9.57809e+09	1886
GYG1	4	9.57809e+09	1887
UBE2E3	4	9.57809e+09	1888
AIMP2	4	9.57809e+09	1889
CCND2	4	9.57809e+09	1890
INSIG2	4	9.57809e+09	1891
CIZ1	4	9.57809e+09	1892
ABR	4	9.57809e+09	1893
SCAMP4	4	9.57809e+09	1894
NTHL1	4	9.57809e+09	1895
PELI3	4	9.57809e+09	1896
DLST	4	9.57809e+09	1897
SLC25A1	4	9.57809e+09	1898
TRIM37	4	9.57809e+09	1899
TPP1	4	9.57809e+09	1900
DNAJC30	4	9.57809e+09	1901
BCL2L2-PABPN1	4	9.57809e+09	1902
COMMD8	4	9.57809e+09	1903
COMMD3	4	9.57809e+09	1904
BAZ1B	4	9.57809e+09	1905
SLC2A1	4	9.57809e+09	1906
RLIM	4	9.57809e+09	1907
SRGN	4	9.57809e+09	1908
GOT1	4	9.57809e+09	1909
LDB2	4	9.57809e+09	1910
GPR37	4	9.57809e+09	1911
BCCIP	4	9.57809e+09	1912
C21orf59	4	9.57809e+09	1913
CEP170B	4	9.57809e+09	1914
PRRC2B	4	9.57809e+09	1915
POMGNT2	4	9.57809e+09	1916
PIH1D1	4	9.57809e+09	1917
ZNF524	4	9.57809e+09	1918
PANK4	4	9.57809e+09	1919
YPEL5	4	9.57809e+09	1920
VAT1	4	9.57809e+09	1921
UFSP2	3	7.18356e+09	1922
NR1D1	3	7.18356e+09	1923
C2orf80	3	7.18356e+09	1924
DDIT3	3	7.18356e+09	1925
PSMB2	3	7.18356e+09	1926
BEGAIN	3	7.18356e+09	1927
SMPD1	3	7.18356e+09	1928
SORBS1	3	7.18356e+09	1929
SORBS3	3	7.18356e+09	1930
FBXO11	3	7.18356e+09	1931
BORCS7	3	7.18356e+09	1932
EPB41L1	3	7.18356e+09	1933
KIDINS220	3	7.18356e+09	1934
CDC34	3	7.18356e+09	1935
SNX4	3	7.18356e+09	1936
MPHOSPH6	3	7.18356e+09	1937
CASQ1	3	7.18356e+09	1938
NBDY	3	7.18356e+09	1939
NUCKS1	3	7.18356e+09	1940
OPTN	3	7.18356e+09	1941
RASA4	3	7.18356e+09	1942
FAM172A	3	7.18356e+09	1943
ALG5	3	7.18356e+09	1944
GABPB1	3	7.18356e+09	1945
MARK4	3	7.18356e+09	1946
HTATIP2	3	7.18356e+09	1947
TRIM4	3	7.18356e+09	1948
DCXR	3	7.18356e+09	1949
THRA	3	7.18356e+09	1950
SPATC1L	3	7.18356e+09	1951
NKIRAS1	3	7.18356e+09	1952
AKR7A2	3	7.18356e+09	1953
NCOA7	3	7.18356e+09	1954
CFLAR	3	7.18356e+09	1955
PRMT2	3	7.18356e+09	1956
PHACTR3	3	7.18356e+09	1957
MFSD14A	3	7.18356e+09	1958
PAFAH1B3	3	7.18356e+09	1959
PYGO2	3	7.18356e+09	1960
DPM1	3	7.18356e+09	1961
ZNF512	3	7.18356e+09	1962
TSPYL4	3	7.18356e+09	1963
STRAP	3	7.18356e+09	1964
GRIA1	3	7.18356e+09	1965
DOCK4	3	7.18356e+09	1966
SMIM15	3	7.18356e+09	1967
PPIF	3	7.18356e+09	1968
PPID	3	7.18356e+09	1969
FGF1	3	7.18356e+09	1970
DCPS	3	7.18356e+09	1971
THEMIS2	3	7.18356e+09	1972
LLPH	3	7.18356e+09	1973
DCTN1	3	7.18356e+09	1974
AL080251.1	3	7.18356e+09	1975
RNASEH2C	3	7.18356e+09	1976
AL021546.1	3	7.18356e+09	1977
PLEKHF2	3	7.18356e+09	1978
YY1AP1	3	7.18356e+09	1979
MYCBP2	3	7.18356e+09	1980
TUBG1	3	7.18356e+09	1981
PDIA6	3	7.18356e+09	1982
RHBDL1	3	7.18356e+09	1983
CARHSP1	3	7.18356e+09	1984
TMEM70	3	7.18356e+09	1985
RAB2B	3	7.18356e+09	1986
HM13	3	7.18356e+09	1987
NIPAL3	3	7.18356e+09	1988
FAM219B	3	7.18356e+09	1989
EFHD2	3	7.18356e+09	1990
DSCR3	3	7.18356e+09	1991
KIFAP3	3	7.18356e+09	1992
SOD2	3	7.18356e+09	1993
MAPK3	3	7.18356e+09	1994
YPEL3	3	7.18356e+09	1995
SFR1	3	7.18356e+09	1996
[truncated: 17,806 more rows]

## Sheet: Fig.3a_TF2
ORF Capture-Seq as a versatile method for targeted identification of full-length isoforms
Sheynkman et al., 2020
Figure 3a
Gene	FL Count - Input	In TF2 probeset?	Fraction of total TPM	Gene abundance rank
ARNTL	3089	1	0.260565162378743	1
STAT1	594	1	0.0501054407423028	2
SNAP25	361	0	0.0304512863770561	3
TMBIM6	276	0	0.0232813159004639	4
CALM3	248	0	0.0209194432728806	5
MBP	226	0	0.0190636862083509	6
PLP1	85	0	0.00716997047659215	7
BTBD10	83	0	0.00700126528890763	8
AP2M1	82	0	0.00691691269506537	9
PKM	80	0	0.00674820750738085	10
NEFL	77	0	0.00649514972585407	11
GDI1	73	0	0.00615773935048503	12
APLP1	62	0	0.00522986081822016	13
UBC	61	0	0.0051455082243779	14
MAG	55	0	0.00463939266132434	15
ITM2C	53	0	0.00447068747363981	16
TF	53	0	0.00447068747363981	17
ACTB	52	0	0.00438633487979755	18
STMN3	52	0	0.00438633487979755	19
MTCH1	50	0	0.00421762969211303	20
PLEKHB1	49	0	0.00413327709827077	21
NDRG2	49	0	0.00413327709827077	22
HSPA8	48	0	0.00404892450442851	23
ENO2	45	0	0.00379586672290173	24
EIF4A2	45	0	0.00379586672290173	25
PEA15	45	0	0.00379586672290173	26
HSP90AB1	44	0	0.00371151412905947	27
CLDND1	43	0	0.00362716153521721	28
PRNP	43	0	0.00362716153521721	29
SARAF	43	0	0.00362716153521721	30
GHITM	40	0	0.00337410375369043	31
PFN2	40	0	0.00337410375369043	32
ATP1B1	36	0	0.00303669337832138	33
CNP	36	0	0.00303669337832138	34
TUBB4A	35	0	0.00295234078447912	35
ATP6AP1	34	0	0.00286798819063686	36
STX1A	34	0	0.00286798819063686	37
KLC1	33	0	0.0027836355967946	38
ACTG1	28	0	0.0023618726275833	39
2007-09-01	28	0	0.0023618726275833	40
PAQR6	26	0	0.00219316743989878	41
THY1	26	0	0.00219316743989878	42
VSNL1	25	0	0.00210881484605652	43
UGP2	25	0	0.00210881484605652	44
TMEM189-UBE2V1	25	0	0.00210881484605652	45
B4GAT1	24	0	0.00202446225221426	46
DAZAP2	24	0	0.00202446225221426	47
RPL15	24	0	0.00202446225221426	48
PRKAR1B	23	0	0.00194010965837199	49
CYB5R3	23	0	0.00194010965837199	50
ATP5A1	22	0	0.00185575706452973	51
NDFIP1	22	0	0.00185575706452973	52
MT-CO1	22	0	0.00185575706452973	53
AC068580.4	21	0	0.00177140447068747	54
IDS	21	0	0.00177140447068747	55
2005-09-01	20	0	0.00168705187684521	56
ARL6IP5	20	0	0.00168705187684521	57
C16orf45	20	0	0.00168705187684521	58
TERF2IP	20	0	0.00168705187684521	59
DNAJA1	19	0	0.00160269928300295	60
NREP	18	0	0.00151834668916069	61
PSAP	18	0	0.00151834668916069	62
GPI	18	0	0.00151834668916069	63
BLCAP	18	0	0.00151834668916069	64
AC129492.3	17	0	0.00143399409531843	65
C4orf3	17	0	0.00143399409531843	66
CTSB	17	0	0.00143399409531843	67
FXYD6-FXYD2	17	0	0.00143399409531843	68
PLD3	17	0	0.00143399409531843	69
SRI	17	0	0.00143399409531843	70
ATP6AP2	17	0	0.00143399409531843	71
MAP1LC3B	17	0	0.00143399409531843	72
WBP2	17	0	0.00143399409531843	73
GPM6B	17	0	0.00143399409531843	74
RUNDC3A	16	0	0.00134964150147617	75
PPP2R1A	16	0	0.00134964150147617	76
RAB2A	16	0	0.00134964150147617	77
YWHAZ	16	0	0.00134964150147617	78
SCOC	16	0	0.00134964150147617	79
SULT4A1	16	0	0.00134964150147617	80
GABARAPL1	16	0	0.00134964150147617	81
CDIP1	16	0	0.00134964150147617	82
PCNP	15	0	0.00126528890763391	83
CYP46A1	15	0	0.00126528890763391	84
ARL6IP1	15	0	0.00126528890763391	85
SUCLA2	15	0	0.00126528890763391	86
SLC22A17	15	0	0.00126528890763391	87
SNX17	14	0	0.00118093631379165	88
SELENOP	14	0	0.00118093631379165	89
MAGED2	14	0	0.00118093631379165	90
SQSTM1	14	0	0.00118093631379165	91
MAX	14	0	0.00118093631379165	92
STMN2	14	0	0.00118093631379165	93
SYT1	13	0	0.00109658371994939	94
PPT1	13	0	0.00109658371994939	95
ACTR1B	13	0	0.00109658371994939	96
NAP1L5	13	0	0.00109658371994939	97
RAB7A	13	0	0.00109658371994939	98
NRSN1	13	0	0.00109658371994939	99
HGNC:24955	13	0	0.00109658371994939	100
CPNE6	13	0	0.00109658371994939	101
KLHDC3	13	0	0.00109658371994939	102
PPP2CA	13	0	0.00109658371994939	103
APMAP	13	0	0.00109658371994939	104
LPCAT4	12	0	0.00101223112610713	105
YWHAQ	12	0	0.00101223112610713	106
REEP2	12	0	0.00101223112610713	107
M6PR	12	0	0.00101223112610713	108
FBXW5	12	0	0.00101223112610713	109
ACADVL	12	0	0.00101223112610713	110
KPNA2	12	0	0.00101223112610713	111
FAIM2	11	0	0.000927878532264867	112
MT-ND5	11	0	0.000927878532264867	113
MAT2B	11	0	0.000927878532264867	114
ALDH2	11	0	0.000927878532264867	115
FARSA	11	0	0.000927878532264867	116
MID1IP1	11	0	0.000927878532264867	117
CDK16	11	0	0.000927878532264867	118
PARP10	11	0	0.000927878532264867	119
CCT3	11	0	0.000927878532264867	120
HSP90AA1	11	0	0.000927878532264867	121
TCP1	11	0	0.000927878532264867	122
OAT	11	0	0.000927878532264867	123
ABHD12	11	0	0.000927878532264867	124
GOT1	11	0	0.000927878532264867	125
YPEL5	11	0	0.000927878532264867	126
HNRNPM	10	0	0.000843525938422606	127
SERPINI1	10	0	0.000843525938422606	128
PDIA3	10	0	0.000843525938422606	129
SC5D	10	0	0.000843525938422606	130
MT-ND1	10	0	0.000843525938422606	131
ANXA6	10	0	0.000843525938422606	132
KIF1A	10	0	0.000843525938422606	133
CPLX2	10	0	0.000843525938422606	134
TPM3	10	0	0.000843525938422606	135
SARS	10	0	0.000843525938422606	136
SDCBP	10	0	0.000843525938422606	137
ELMO1	10	0	0.000843525938422606	138
MAP1A	10	0	0.000843525938422606	139
PEPD	10	0	0.000843525938422606	140
GNPDA1	10	0	0.000843525938422606	141
HSPA5	10	0	0.000843525938422606	142
VDAC1	10	0	0.000843525938422606	143
PRKCZ	9	0	0.000759173344580346	144
THRA	9	0	0.000759173344580346	145
HNRNPK	9	0	0.000759173344580346	146
ANP32A	9	0	0.000759173344580346	147
DKK3	9	0	0.000759173344580346	148
ENC1	9	0	0.000759173344580346	149
RNF34	9	0	0.000759173344580346	150
CPLX1	9	0	0.000759173344580346	151
SAE1	9	0	0.000759173344580346	152
SAP18	9	0	0.000759173344580346	153
LYNX1	9	0	0.000759173344580346	154
RNPS1	9	0	0.000759173344580346	155
RTN4	9	0	0.000759173344580346	156
PUF60	9	0	0.000759173344580346	157
FEZ1	9	0	0.000759173344580346	158
ARF1	9	0	0.000759173344580346	159
SNAP47	9	0	0.000759173344580346	160
NUCB1	9	0	0.000759173344580346	161
TUBA4A	9	0	0.000759173344580346	162
GOT2	9	0	0.000759173344580346	163
ZDHHC6	8	0	0.000674820750738085	164
ADAP1	8	0	0.000674820750738085	165
ADIPOR1	8	0	0.000674820750738085	166
HSPD1	8	0	0.000674820750738085	167
NOP56	8	0	0.000674820750738085	168
PFKP	8	0	0.000674820750738085	169
SLAIN1	8	0	0.000674820750738085	170
HARS	8	0	0.000674820750738085	171
H1F0	8	0	0.000674820750738085	172
LGALS3BP	8	0	0.000674820750738085	173
ATXN10	8	0	0.000674820750738085	174
PGRMC1	8	0	0.000674820750738085	175
NIPSNAP2	8	0	0.000674820750738085	176
NECAB3	8	0	0.000674820750738085	177
MCRS1	8	0	0.000674820750738085	178
SPARC	8	0	0.000674820750738085	179
PRPF19	8	0	0.000674820750738085	180
GATM	8	0	0.000674820750738085	181
CNDP1	8	0	0.000674820750738085	182
LMBRD1	8	0	0.000674820750738085	183
FBXW7	8	0	0.000674820750738085	184
HERPUD1	8	0	0.000674820750738085	185
TSC22D1	8	0	0.000674820750738085	186
CCT4	8	0	0.000674820750738085	187
ENOPH1	8	0	0.000674820750738085	188
CLU	8	0	0.000674820750738085	189
SCG3	8	0	0.000674820750738085	190
NR1H2	8	0	0.000674820750738085	191
AF241726.2	8	0	0.000674820750738085	192
GPM6A	8	0	0.000674820750738085	193
TPD52	8	0	0.000674820750738085	194
DTX3	7	0	0.000590468156895825	195
RAN	7	0	0.000590468156895825	196
OAZ2	7	0	0.000590468156895825	197
CAMK2A	7	0	0.000590468156895825	198
TFG	7	0	0.000590468156895825	199
NAP1L3	7	0	0.000590468156895825	200
IDH3A	7	0	0.000590468156895825	201
SMOX	7	0	0.000590468156895825	202
RALB	7	0	0.000590468156895825	203
CLASP2	7	0	0.000590468156895825	204
RASSF4	7	0	0.000590468156895825	205
HMGN4	7	0	0.000590468156895825	206
CHGB	7	0	0.000590468156895825	207
TNK2	7	0	0.000590468156895825	208
MAP2	7	0	0.000590468156895825	209
ARL2BP	7	0	0.000590468156895825	210
RELL2	7	0	0.000590468156895825	211
PTPA	7	0	0.000590468156895825	212
GAS7	7	0	0.000590468156895825	213
PCBP2	7	0	0.000590468156895825	214
SPARCL1	7	0	0.000590468156895825	215
TCF25	7	0	0.000590468156895825	216
EIF5	7	0	0.000590468156895825	217
RPN1	7	0	0.000590468156895825	218
ADD1	7	0	0.000590468156895825	219
MPC2	6	0	0.000506115563053564	220
ACTR3B	6	0	0.000506115563053564	221
PRMT2	6	0	0.000506115563053564	222
IGSF8	6	0	0.000506115563053564	223
HDGF	6	0	0.000506115563053564	224
RMDN3	6	0	0.000506115563053564	225
PREB	6	0	0.000506115563053564	226
TMED2	6	0	0.000506115563053564	227
ERMN	6	0	0.000506115563053564	228
HSF1	6	0	0.000506115563053564	229
TUBA1B	6	0	0.000506115563053564	230
YARS	6	0	0.000506115563053564	231
GPRASP1	6	0	0.000506115563053564	232
PPP5C	6	0	0.000506115563053564	233
GLUL	6	0	0.000506115563053564	234
DDX24	6	0	0.000506115563053564	235
PHYHIPL	6	0	0.000506115563053564	236
CPPED1	6	0	0.000506115563053564	237
MFSD1	6	0	0.000506115563053564	238
PPP1R8	6	0	0.000506115563053564	239
WASF1	6	0	0.000506115563053564	240
SNX6	6	0	0.000506115563053564	241
FAM131B	6	0	0.000506115563053564	242
COLGALT2	6	0	0.000506115563053564	243
UNC13A	6	0	0.000506115563053564	244
SERPINE2	6	0	0.000506115563053564	245
MZT1	6	0	0.000506115563053564	246
NRSN2	6	0	0.000506115563053564	247
MAPRE3	6	0	0.000506115563053564	248
2008-09-01	6	0	0.000506115563053564	249
ATP6V1H	6	0	0.000506115563053564	250
PRKCSH	6	0	0.000506115563053564	251
PRRT2	6	0	0.000506115563053564	252
EGLN2	6	0	0.000506115563053564	253
HNRNPDL	6	0	0.000506115563053564	254
IK	6	0	0.000506115563053564	255
STMN4	6	0	0.000506115563053564	256
PSMB2	5	0	0.000421762969211303	257
SYT4	5	0	0.000421762969211303	258
NDEL1	5	0	0.000421762969211303	259
RSRC2	5	0	0.000421762969211303	260
RAB1B	5	0	0.000421762969211303	261
RGS4	5	0	0.000421762969211303	262
NRCAM	5	0	0.000421762969211303	263
PTPN20	5	0	0.000421762969211303	264
YY1AP1	5	0	0.000421762969211303	265
COPS2	5	0	0.000421762969211303	266
MRPS10	5	0	0.000421762969211303	267
PGK1	5	0	0.000421762969211303	268
ACO2	5	0	0.000421762969211303	269
PTGES3	5	0	0.000421762969211303	270
COPS7B	5	0	0.000421762969211303	271
TMEM259	5	0	0.000421762969211303	272
CPE	5	0	0.000421762969211303	273
GABRD	5	0	0.000421762969211303	274
PDCD4	5	0	0.000421762969211303	275
WDR77	5	0	0.000421762969211303	276
NAB2	5	0	0.000421762969211303	277
TMX4	5	0	0.000421762969211303	278
ASAH1	5	0	0.000421762969211303	279
EPN1	5	0	0.000421762969211303	280
TKT	5	0	0.000421762969211303	281
SDHA	5	0	0.000421762969211303	282
EIF3L	5	0	0.000421762969211303	283
HNRNPH2	5	0	0.000421762969211303	284
NEFM	5	0	0.000421762969211303	285
KIAA1549L	5	0	0.000421762969211303	286
UTP18	5	0	0.000421762969211303	287
ACADM	5	0	0.000421762969211303	288
RHOA	5	0	0.000421762969211303	289
TOMM20	5	0	0.000421762969211303	290
P4HB	5	0	0.000421762969211303	291
MTURN	5	0	0.000421762969211303	292
FAM49A	5	0	0.000421762969211303	293
BRF2	5	0	0.000421762969211303	294
CDK14	5	0	0.000421762969211303	295
GPR108	5	0	0.000421762969211303	296
CRELD1	5	0	0.000421762969211303	297
SYNDIG1	5	0	0.000421762969211303	298
SIRT2	5	0	0.000421762969211303	299
CCT2	5	0	0.000421762969211303	300
CCT7	5	0	0.000421762969211303	301
OLFM2	5	0	0.000421762969211303	302
PJA2	5	0	0.000421762969211303	303
FBXL2	5	0	0.000421762969211303	304
MFF	5	0	0.000421762969211303	305
PNMA2	5	0	0.000421762969211303	306
RAB18	5	0	0.000421762969211303	307
CD200	5	0	0.000421762969211303	308
TMEM25	5	0	0.000421762969211303	309
SCG2	5	0	0.000421762969211303	310
FA2H	5	0	0.000421762969211303	311
TRAP1	5	0	0.000421762969211303	312
NDRG4	5	0	0.000421762969211303	313
SRSF5	5	0	0.000421762969211303	314
SRSF7	5	0	0.000421762969211303	315
EIF2A	5	0	0.000421762969211303	316
ARHGDIA	5	0	0.000421762969211303	317
VPS4A	5	0	0.000421762969211303	318
RBBP4	5	0	0.000421762969211303	319
DAP	5	0	0.000421762969211303	320
PLPP7	5	0	0.000421762969211303	321
GLS	5	0	0.000421762969211303	322
ZNF22	5	0	0.000421762969211303	323
FAM57B	5	0	0.000421762969211303	324
TUBB2B	5	0	0.000421762969211303	325
EMC10	5	0	0.000421762969211303	326
ARF3	5	0	0.000421762969211303	327
PACSIN1	5	0	0.000421762969211303	328
SCAMP5	5	0	0.000421762969211303	329
HSPA2	5	0	0.000421762969211303	330
UQCC1	5	0	0.000421762969211303	331
HGNC:18790	5	0	0.000421762969211303	332
BUB3	5	0	0.000421762969211303	333
CADM3	5	0	0.000421762969211303	334
RCAN2	5	0	0.000421762969211303	335
BEND6	5	0	0.000421762969211303	336
FAAH	5	0	0.000421762969211303	337
VMP1	4	0	0.000337410375369043	338
TDG	4	0	0.000337410375369043	339
PDK2	4	0	0.000337410375369043	340
SEC61A2	4	0	0.000337410375369043	341
EPB41L1	4	0	0.000337410375369043	342
KIDINS220	4	0	0.000337410375369043	343
XRCC6	4	0	0.000337410375369043	344
TOB1	4	0	0.000337410375369043	345
RAPGEF5	4	0	0.000337410375369043	346
SLC25A39	4	0	0.000337410375369043	347
CDC42EP1	4	0	0.000337410375369043	348
STRAP	4	0	0.000337410375369043	349
SMIM15	4	0	0.000337410375369043	350
TCTA	4	0	0.000337410375369043	351
FDFT1	4	0	0.000337410375369043	352
PTDSS1	4	0	0.000337410375369043	353
FBXO44	4	0	0.000337410375369043	354
DSE	4	0	0.000337410375369043	355
AP2B1	4	0	0.000337410375369043	356
RAB5A	4	0	0.000337410375369043	357
EWSR1	4	0	0.000337410375369043	358
IL1RAPL1	4	0	0.000337410375369043	359
OXSM	4	0	0.000337410375369043	360
GET4	4	0	0.000337410375369043	361
SYP	4	0	0.000337410375369043	362
RIMS3	4	0	0.000337410375369043	363
DAPK3	4	0	0.000337410375369043	364
COPS7A	4	0	0.000337410375369043	365
TUBG2	4	0	0.000337410375369043	366
SYPL1	4	0	0.000337410375369043	367
SOWAHA	4	0	0.000337410375369043	368
TSNAX-DISC1	4	0	0.000337410375369043	369
PCED1A	4	0	0.000337410375369043	370
SPTBN2	4	0	0.000337410375369043	371
BAIAP2	4	0	0.000337410375369043	372
UBE2D1	4	0	0.000337410375369043	373
MRPL42	4	0	0.000337410375369043	374
MRPL49	4	0	0.000337410375369043	375
LETMD1	4	0	0.000337410375369043	376
CPQ	4	0	0.000337410375369043	377
TSPAN13	4	0	0.000337410375369043	378
KARS	4	0	0.000337410375369043	379
ATPIF1	4	0	0.000337410375369043	380
ZYX	4	0	0.000337410375369043	381
MAEA	4	0	0.000337410375369043	382
UFM1	4	0	0.000337410375369043	383
DNAJB1	4	0	0.000337410375369043	384
EEF1A1	4	0	0.000337410375369043	385
SPOCK2	4	0	0.000337410375369043	386
ANXA7	4	0	0.000337410375369043	387
HSD17B12	4	0	0.000337410375369043	388
GNB5	4	0	0.000337410375369043	389
CADM4	4	0	0.000337410375369043	390
CACNG3	4	0	0.000337410375369043	391
SLC25A22	4	0	0.000337410375369043	392
NEFH	4	0	0.000337410375369043	393
TXNDC15	4	0	0.000337410375369043	394
BTF3L4	4	0	0.000337410375369043	395
LPGAT1	4	0	0.000337410375369043	396
ZFAND5	4	0	0.000337410375369043	397
CTSF	4	0	0.000337410375369043	398
GPAA1	4	0	0.000337410375369043	399
COQ7	4	0	0.000337410375369043	400
STIP1	4	0	0.000337410375369043	401
POLR2F	4	0	0.000337410375369043	402
SRP68	4	0	0.000337410375369043	403
ETNK1	4	0	0.000337410375369043	404
ARPP21	4	0	0.000337410375369043	405
TOR1A	4	0	0.000337410375369043	406
ABCG2	4	0	0.000337410375369043	407
KIAA0408	4	0	0.000337410375369043	408
VAMP3	4	0	0.000337410375369043	409
CCT8	4	0	0.000337410375369043	410
CNN3	4	0	0.000337410375369043	411
OLFM3	4	0	0.000337410375369043	412
KMT2E	4	0	0.000337410375369043	413
DENND5B	4	0	0.000337410375369043	414
CLPTM1	4	0	0.000337410375369043	415
HADHB	4	0	0.000337410375369043	416
DEGS1	4	0	0.000337410375369043	417
CRBN	4	0	0.000337410375369043	418
FRZB	4	0	0.000337410375369043	419
VTA1	4	0	0.000337410375369043	420
KEAP1	4	0	0.000337410375369043	421
CSRP1	4	0	0.000337410375369043	422
RBM18	4	0	0.000337410375369043	423
ASNSD1	4	0	0.000337410375369043	424
RNF13	4	0	0.000337410375369043	425
ATP13A2	4	0	0.000337410375369043	426
HPCAL1	4	0	0.000337410375369043	427
FEZ2	4	0	0.000337410375369043	428
TOLLIP	4	0	0.000337410375369043	429
VIM	4	0	0.000337410375369043	430
RAB11FIP4	4	0	0.000337410375369043	431
DEDD2	4	0	0.000337410375369043	432
FOXRED1	4	0	0.000337410375369043	433
STXBP1	4	0	0.000337410375369043	434
SAT1	4	0	0.000337410375369043	435
SOGA1	4	0	0.000337410375369043	436
MSMO1	4	0	0.000337410375369043	437
HNRNPA2B1	4	0	0.000337410375369043	438
SPDYA	4	0	0.000337410375369043	439
MTFR1L	4	0	0.000337410375369043	440
CTNNBL1	4	0	0.000337410375369043	441
PHLDB1	4	0	0.000337410375369043	442
LDLRAD4	4	0	0.000337410375369043	443
NRIP3	4	0	0.000337410375369043	444
GSPT1	4	0	0.000337410375369043	445
TXNRD2	4	0	0.000337410375369043	446
PCMTD1	4	0	0.000337410375369043	447
FTSJ1	4	0	0.000337410375369043	448
CCND3	4	0	0.000337410375369043	449
SPATA2L	4	0	0.000337410375369043	450
PAPOLA	4	0	0.000337410375369043	451
RPL22	4	0	0.000337410375369043	452
EIF4H	4	0	0.000337410375369043	453
PLPBP	3	0	0.000253057781526782	454
FBXL15	3	0	0.000253057781526782	455
VPS13C	3	0	0.000253057781526782	456
ST7	3	0	0.000253057781526782	457
PPP3CA	3	0	0.000253057781526782	458
TIAL1	3	0	0.000253057781526782	459
NBL1	3	0	0.000253057781526782	460
ENO1	3	0	0.000253057781526782	461
NGLY1	3	0	0.000253057781526782	462
OPALIN	3	0	0.000253057781526782	463
TMEM35A	3	0	0.000253057781526782	464
CLMN	3	0	0.000253057781526782	465
CITED2	3	0	0.000253057781526782	466
DAGLB	3	0	0.000253057781526782	467
FAM172A	3	0	0.000253057781526782	468
RAB6B	3	0	0.000253057781526782	469
TMEM254	3	0	0.000253057781526782	470
LGMN	3	0	0.000253057781526782	471
MARK4	3	0	0.000253057781526782	472
MOBP	3	0	0.000253057781526782	473
CALR	3	0	0.000253057781526782	474
CTSA	3	0	0.000253057781526782	475
ZNF25	3	0	0.000253057781526782	476
YWHAH	3	0	0.000253057781526782	477
PNMA6A	3	0	0.000253057781526782	478
DCTN1	3	0	0.000253057781526782	479
HNRNPR	3	0	0.000253057781526782	480
ABCB8	3	0	0.000253057781526782	481
FGFR1OP2	3	0	0.000253057781526782	482
RHBDL1	3	0	0.000253057781526782	483
RCC1L	3	0	0.000253057781526782	484
GPS1	3	0	0.000253057781526782	485
P2RX5	3	0	0.000253057781526782	486
C10orf88	3	0	0.000253057781526782	487
EFHD2	3	0	0.000253057781526782	488
PKIA	3	0	0.000253057781526782	489
TMEFF2	3	0	0.000253057781526782	490
WDR1	3	0	0.000253057781526782	491
MRPS16	3	0	0.000253057781526782	492
WARS	3	0	0.000253057781526782	493
SLC3A2	3	0	0.000253057781526782	494
BECN1	3	0	0.000253057781526782	495
CREG1	3	0	0.000253057781526782	496
RAB11B	3	0	0.000253057781526782	497
SERINC3	3	0	0.000253057781526782	498
SLC6A17	3	0	0.000253057781526782	499
FEN1	3	0	0.000253057781526782	500
TBC1D10A	3	0	0.000253057781526782	501
STXBP5L	3	0	0.000253057781526782	502
DCLK1	3	0	0.000253057781526782	503
TBC1D17	3	0	0.000253057781526782	504
FTH1	3	0	0.000253057781526782	505
PHYHIP	3	0	0.000253057781526782	506
UBQLN4	3	0	0.000253057781526782	507
PSMD3	3	0	0.000253057781526782	508
PSMD2	3	0	0.000253057781526782	509
CNPPD1	3	0	0.000253057781526782	510
HDAC2	3	0	0.000253057781526782	511
CIRBP	3	0	0.000253057781526782	512
PTTG1IP	3	0	0.000253057781526782	513
UBTF	3	0	0.000253057781526782	514
DYNC1LI2	3	0	0.000253057781526782	515
PODXL2	3	0	0.000253057781526782	516
LMNA	3	0	0.000253057781526782	517
TMEM109	3	0	0.000253057781526782	518
HLTF	3	0	0.000253057781526782	519
POLDIP2	3	0	0.000253057781526782	520
PREPL	3	0	0.000253057781526782	521
AMN1	3	0	0.000253057781526782	522
ESAM	3	0	0.000253057781526782	523
ATP5B	3	0	0.000253057781526782	524
CLPX	3	0	0.000253057781526782	525
KCNC2	3	0	0.000253057781526782	526
FUS	3	0	0.000253057781526782	527
ICE1	3	0	0.000253057781526782	528
PIP4K2B	3	0	0.000253057781526782	529
CANX	3	0	0.000253057781526782	530
MAPK10	3	0	0.000253057781526782	531
PSPC1	3	0	0.000253057781526782	532
RAC1	3	0	0.000253057781526782	533
SLC24A2	3	0	0.000253057781526782	534
IMPDH1	3	0	0.000253057781526782	535
SKP1	3	0	0.000253057781526782	536
DOCK10	3	0	0.000253057781526782	537
AP1S2	3	0	0.000253057781526782	538
CERCAM	3	0	0.000253057781526782	539
JUN	3	0	0.000253057781526782	540
SEZ6L2	3	0	0.000253057781526782	541
CYP2J2	3	0	0.000253057781526782	542
ERAL1	3	0	0.000253057781526782	543
COL5A2	3	0	0.000253057781526782	544
SUMO3	3	0	0.000253057781526782	545
TICAM1	3	0	0.000253057781526782	546
SEC31A	3	0	0.000253057781526782	547
DCAKD	3	0	0.000253057781526782	548
MFN2	3	0	0.000253057781526782	549
GPR137	3	0	0.000253057781526782	550
DLG4	3	0	0.000253057781526782	551
HECTD1	3	0	0.000253057781526782	552
EGLN3	3	0	0.000253057781526782	553
TOX4	3	0	0.000253057781526782	554
IFT57	3	0	0.000253057781526782	555
CACNG8	3	0	0.000253057781526782	556
NRGN	3	0	0.000253057781526782	557
IQSEC1	3	0	0.000253057781526782	558
DBNDD1	3	0	0.000253057781526782	559
FMR1	3	0	0.000253057781526782	560
MED8	3	0	0.000253057781526782	561
SEC16A	3	0	0.000253057781526782	562
CTIF	3	0	0.000253057781526782	563
INSIG1	3	0	0.000253057781526782	564
POLE3	3	0	0.000253057781526782	565
FARSB	3	0	0.000253057781526782	566
TP53INP2	3	0	0.000253057781526782	567
TANGO2	3	0	0.000253057781526782	568
CCDC130	3	0	0.000253057781526782	569
ASNS	3	0	0.000253057781526782	570
SYNGR3	3	0	0.000253057781526782	571
GRINA	3	0	0.000253057781526782	572
FANCF	3	0	0.000253057781526782	573
NPTXR	3	0	0.000253057781526782	574
ZFAND1	3	0	0.000253057781526782	575
NARFL	3	0	0.000253057781526782	576
REPIN1	3	0	0.000253057781526782	577
PARD6B	3	0	0.000253057781526782	578
UBE2N	3	0	0.000253057781526782	579
DDOST	3	0	0.000253057781526782	580
DBF4	3	0	0.000253057781526782	581
GCC2	3	0	0.000253057781526782	582
LINC00094	3	0	0.000253057781526782	583
UBA3	3	0	0.000253057781526782	584
NAXD	3	0	0.000253057781526782	585
KAT5	3	0	0.000253057781526782	586
EIF4G2	3	0	0.000253057781526782	587
CACNB1	3	0	0.000253057781526782	588
HINFP	3	0	0.000253057781526782	589
PSIP1	3	0	0.000253057781526782	590
VAMP1	3	0	0.000253057781526782	591
TSPAN7	3	0	0.000253057781526782	592
YWHAG	3	0	0.000253057781526782	593
RASD2	3	0	0.000253057781526782	594
DIRAS2	3	0	0.000253057781526782	595
SNX1	3	0	0.000253057781526782	596
FABP3	3	0	0.000253057781526782	597
GABRA2	3	0	0.000253057781526782	598
APTX	3	0	0.000253057781526782	599
HP1BP3	3	0	0.000253057781526782	600
RITA1	3	0	0.000253057781526782	601
CYP2U1	3	0	0.000253057781526782	602
CSMD3	3	0	0.000253057781526782	603
TMEM266	3	0	0.000253057781526782	604
PJA1	3	0	0.000253057781526782	605
PNCK	3	0	0.000253057781526782	606
TMEM175	3	0	0.000253057781526782	607
GSKIP	3	0	0.000253057781526782	608
EPC2	3	0	0.000253057781526782	609
SCARB1	3	0	0.000253057781526782	610
MDH2	3	0	0.000253057781526782	611
ASRGL1	3	0	0.000253057781526782	612
ZNF350	3	0	0.000253057781526782	613
RAB14	3	0	0.000253057781526782	614
LMAN2L	3	0	0.000253057781526782	615
USP48	3	0	0.000253057781526782	616
IMP4	3	0	0.000253057781526782	617
THAP1	3	0	0.000253057781526782	618
SCN2A	3	0	0.000253057781526782	619
COQ10B	3	0	0.000253057781526782	620
TRMT61A	3	0	0.000253057781526782	621
RNH1	3	0	0.000253057781526782	622
AZI2	3	0	0.000253057781526782	623
MED29	3	0	0.000253057781526782	624
ST13	3	0	0.000253057781526782	625
GNL3	3	0	0.000253057781526782	626
RAD23B	3	0	0.000253057781526782	627
UQCRC2	3	0	0.000253057781526782	628
SRSF3	3	0	0.000253057781526782	629
DNAJC6	3	0	0.000253057781526782	630
CDC42	3	0	0.000253057781526782	631
CARS	3	0	0.000253057781526782	632
ATP9A	3	0	0.000253057781526782	633
ISCA1	3	0	0.000253057781526782	634
DDX47	3	0	0.000253057781526782	635
EEF2	3	0	0.000253057781526782	636
LIPA	3	0	0.000253057781526782	637
RTCB	3	0	0.000253057781526782	638
RBBP7	3	0	0.000253057781526782	639
PPP2R5A	3	0	0.000253057781526782	640
CHORDC1	3	0	0.000253057781526782	641
CCDC82	3	0	0.000253057781526782	642
TLE4	3	0	0.000253057781526782	643
C1orf216	3	0	0.000253057781526782	644
SLC48A1	3	0	0.000253057781526782	645
ANXA11	3	0	0.000253057781526782	646
ITFG1	3	0	0.000253057781526782	647
ANKHD1	3	0	0.000253057781526782	648
MIB2	3	0	0.000253057781526782	649
TMEM19	3	0	0.000253057781526782	650
PRKCB	3	0	0.000253057781526782	651
KCNAB2	3	0	0.000253057781526782	652
MORF4L1	3	0	0.000253057781526782	653
PGD	3	0	0.000253057781526782	654
CHTOP	3	0	0.000253057781526782	655
PCBP4	3	0	0.000253057781526782	656
GUCY1A2	3	0	0.000253057781526782	657
LZTS1	3	0	0.000253057781526782	658
SEMA3B	3	0	0.000253057781526782	659
TOM1	3	0	0.000253057781526782	660
SH3GL2	3	0	0.000253057781526782	661
ORC3	3	0	0.000253057781526782	662
SERBP1	3	0	0.000253057781526782	663
ST3GAL5	3	0	0.000253057781526782	664
PGRMC2	3	0	0.000253057781526782	665
GFOD2	3	0	0.000253057781526782	666
RNF144A	3	0	0.000253057781526782	667
PES1	3	0	0.000253057781526782	668
WBP11	3	0	0.000253057781526782	669
SV2B	3	0	0.000253057781526782	670
LTA4H	3	0	0.000253057781526782	671
TOR1AIP1	3	0	0.000253057781526782	672
VPS33B	3	0	0.000253057781526782	673
AC005837.2	3	0	0.000253057781526782	674
SH3BP5	3	0	0.000253057781526782	675
PAF1	3	0	0.000253057781526782	676
ZNF267	3	0	0.000253057781526782	677
ZNF444	3	0	0.000253057781526782	678
EIF1	3	0	0.000253057781526782	679
ARMC6	3	0	0.000253057781526782	680
TMEM267	3	0	0.000253057781526782	681
SRPK1	3	0	0.000253057781526782	682
SLC25A4	3	0	0.000253057781526782	683
BCL2L2-PABPN1	3	0	0.000253057781526782	684
STX12	3	0	0.000253057781526782	685
MOSPD1	3	0	0.000253057781526782	686
DPP7	3	0	0.000253057781526782	687
RBMX	3	0	0.000253057781526782	688
KIF1BP	3	0	0.000253057781526782	689
APLP2	3	0	0.000253057781526782	690
FKBP4	3	0	0.000253057781526782	691
BTBD2	3	0	0.000253057781526782	692
TNS2	3	0	0.000253057781526782	693
PDE4B	3	0	0.000253057781526782	694
PRPS1	3	0	0.000253057781526782	695
SLC36A4	2	0	0.000168705187684521	696
TTC30A	2	0	0.000168705187684521	697
LRRC20	2	0	0.000168705187684521	698
ZNF302	2	0	0.000168705187684521	699
PPP3CB	2	0	0.000168705187684521	700
RPL13	2	0	0.000168705187684521	701
FUBP1	2	0	0.000168705187684521	702
SLC9A3R1	2	0	0.000168705187684521	703
SORBS1	2	0	0.000168705187684521	704
EPB41L3	2	0	0.000168705187684521	705
ILF3	2	0	0.000168705187684521	706
CNR1	2	0	0.000168705187684521	707
PLTP	2	0	0.000168705187684521	708
SNX4	2	0	0.000168705187684521	709
ARHGAP45	2	0	0.000168705187684521	710
NUCKS1	2	0	0.000168705187684521	711
OPTN	2	0	0.000168705187684521	712
CYFIP2	2	0	0.000168705187684521	713
SERPINB6	2	0	0.000168705187684521	714
RASA1	2	0	0.000168705187684521	715
ABLIM1	2	0	0.000168705187684521	716
GDI2	2	0	0.000168705187684521	717
TMEM258	2	0	0.000168705187684521	718
KIAA1644	2	0	0.000168705187684521	719
KIAA1324L	2	0	0.000168705187684521	720
WDR13	2	0	0.000168705187684521	721
FAM204A	2	0	0.000168705187684521	722
CARNS1	2	0	0.000168705187684521	723
SLC25A35	2	0	0.000168705187684521	724
TUBA1A	2	0	0.000168705187684521	725
ANAPC4	2	0	0.000168705187684521	726
EXOSC10	2	0	0.000168705187684521	727
HMGB1	2	0	0.000168705187684521	728
MATK	2	0	0.000168705187684521	729
FAM45A	2	0	0.000168705187684521	730
LSAMP	2	0	0.000168705187684521	731
THRB	2	0	0.000168705187684521	732
SEL1L3	2	0	0.000168705187684521	733
SLC38A1	2	0	0.000168705187684521	734
SLC38A2	2	0	0.000168705187684521	735
IDI1	2	0	0.000168705187684521	736
POGZ	2	0	0.000168705187684521	737
IP6K1	2	0	0.000168705187684521	738
SH3KBP1	2	0	0.000168705187684521	739
FXR1	2	0	0.000168705187684521	740
RHBDD2	2	0	0.000168705187684521	741
KLC2	2	0	0.000168705187684521	742
LYRM2	2	0	0.000168705187684521	743
CLASRP	2	0	0.000168705187684521	744
GRIA2	2	0	0.000168705187684521	745
PPIA	2	0	0.000168705187684521	746
CAMSAP1	2	0	0.000168705187684521	747
COL9A3	2	0	0.000168705187684521	748
DCTN2	2	0	0.000168705187684521	749
SEC14L2	2	0	0.000168705187684521	750
AHI1	2	0	0.000168705187684521	751
MAPT	2	0	0.000168705187684521	752
CCDC106	2	0	0.000168705187684521	753
GLTP	2	0	0.000168705187684521	754
TTC19	2	0	0.000168705187684521	755
C12orf45	2	0	0.000168705187684521	756
GPN1	2	0	0.000168705187684521	757
RMDN1	2	0	0.000168705187684521	758
PTGR1	2	0	0.000168705187684521	759
MAPK1IP1L	2	0	0.000168705187684521	760
CYP26B1	2	0	0.000168705187684521	761
FAM219B	2	0	0.000168705187684521	762
CDK20	2	0	0.000168705187684521	763
FOS	2	0	0.000168705187684521	764
ZNF253	2	0	0.000168705187684521	765
TMX1	2	0	0.000168705187684521	766
OGT	2	0	0.000168705187684521	767
PCDHGA9	2	0	0.000168705187684521	768
DIAPH1	2	0	0.000168705187684521	769
NOL11	2	0	0.000168705187684521	770
AATK	2	0	0.000168705187684521	771
CCPG1	2	0	0.000168705187684521	772
CBX1	2	0	0.000168705187684521	773
NEGR1	2	0	0.000168705187684521	774
TADA3	2	0	0.000168705187684521	775
AHCTF1	2	0	0.000168705187684521	776
PINK1	2	0	0.000168705187684521	777
ABTB1	2	0	0.000168705187684521	778
DCAF8	2	0	0.000168705187684521	779
POLR3F	2	0	0.000168705187684521	780
TMEM206	2	0	0.000168705187684521	781
TMEM209	2	0	0.000168705187684521	782
KIAA1324	2	0	0.000168705187684521	783
SLC4A1AP	2	0	0.000168705187684521	784
CAMK2B	2	0	0.000168705187684521	785
FAM109A	2	0	0.000168705187684521	786
ITM2B	2	0	0.000168705187684521	787
RARS	2	0	0.000168705187684521	788
JAKMIP1	2	0	0.000168705187684521	789
PCYT2	2	0	0.000168705187684521	790
VPS51	2	0	0.000168705187684521	791
TPGS2	2	0	0.000168705187684521	792
C5orf30	2	0	0.000168705187684521	793
ZMIZ2	2	0	0.000168705187684521	794
RNFT2	2	0	0.000168705187684521	795
SNRNP70	2	0	0.000168705187684521	796
NAA25	2	0	0.000168705187684521	797
TBC1D15	2	0	0.000168705187684521	798
SCFD1	2	0	0.000168705187684521	799
KIF6	2	0	0.000168705187684521	800
LINS1	2	0	0.000168705187684521	801
LAPTM4B	2	0	0.000168705187684521	802
SLC9B2	2	0	0.000168705187684521	803
KIF21A	2	0	0.000168705187684521	804
TNR	2	0	0.000168705187684521	805
UBL3	2	0	0.000168705187684521	806
CTNNA1	2	0	0.000168705187684521	807
ATP2C1	2	0	0.000168705187684521	808
ATIC	2	0	0.000168705187684521	809
ACSF3	2	0	0.000168705187684521	810
RGS12	2	0	0.000168705187684521	811
AC058822.1	2	0	0.000168705187684521	812
RCOR1	2	0	0.000168705187684521	813
ZNF7	2	0	0.000168705187684521	814
NPEPL1	2	0	0.000168705187684521	815
C19orf25	2	0	0.000168705187684521	816
PKD2	2	0	0.000168705187684521	817
MFGE8	2	0	0.000168705187684521	818
SGTA	2	0	0.000168705187684521	819
ZNF207	2	0	0.000168705187684521	820
ACOX3	2	0	0.000168705187684521	821
CORO6	2	0	0.000168705187684521	822
SAMHD1	2	0	0.000168705187684521	823
PIANP	2	0	0.000168705187684521	824
GLB1	2	0	0.000168705187684521	825
ZNF304	2	0	0.000168705187684521	826
ST3GAL3	2	0	0.000168705187684521	827
UBL4A	2	0	0.000168705187684521	828
SPATS2L	2	0	0.000168705187684521	829
GNG2	2	0	0.000168705187684521	830
CAMKK2	2	0	0.000168705187684521	831
FAM78B	2	0	0.000168705187684521	832
HSF2	2	0	0.000168705187684521	833
ZNF471	2	0	0.000168705187684521	834
TMEM189	2	0	0.000168705187684521	835
TAF7	2	0	0.000168705187684521	836
TAF6	2	0	0.000168705187684521	837
SEC22B	2	0	0.000168705187684521	838
SEC22A	2	0	0.000168705187684521	839
WDR45B	2	0	0.000168705187684521	840
NAP1L1	2	0	0.000168705187684521	841
KIAA1147	2	0	0.000168705187684521	842
EXOSC8	2	0	0.000168705187684521	843
TULP4	2	0	0.000168705187684521	844
SUN1	2	0	0.000168705187684521	845
CDH2	2	0	0.000168705187684521	846
DDX5	2	0	0.000168705187684521	847
FADS3	2	0	0.000168705187684521	848
CMPK2	2	0	0.000168705187684521	849
EPDR1	2	0	0.000168705187684521	850
PELI2	2	0	0.000168705187684521	851
FUT9	2	0	0.000168705187684521	852
VPS9D1	2	0	0.000168705187684521	853
NOP58	2	0	0.000168705187684521	854
MGAT5	2	0	0.000168705187684521	855
NPAS2	2	0	0.000168705187684521	856
IGHMBP2	2	0	0.000168705187684521	857
GSK3A	2	0	0.000168705187684521	858
MSTO1	2	0	0.000168705187684521	859
RHOT2	2	0	0.000168705187684521	860
FGF13	2	0	0.000168705187684521	861
SLC6A1	2	0	0.000168705187684521	862
APRT	2	0	0.000168705187684521	863
XYLT1	2	0	0.000168705187684521	864
LAMP2	2	0	0.000168705187684521	865
TRPM3	2	0	0.000168705187684521	866
BCAS2	2	0	0.000168705187684521	867
BCAS1	2	0	0.000168705187684521	868
ZBED6	2	0	0.000168705187684521	869
DISP3	2	0	0.000168705187684521	870
PDGFD	2	0	0.000168705187684521	871
ZNF292	2	0	0.000168705187684521	872
NDUFAF4	2	0	0.000168705187684521	873
SYTL2	2	0	0.000168705187684521	874
VOPP1	2	0	0.000168705187684521	875
WSB2	2	0	0.000168705187684521	876
NECAB1	2	0	0.000168705187684521	877
TMEM155	2	0	0.000168705187684521	878
FRMPD2	2	0	0.000168705187684521	879
SPOCK1	2	0	0.000168705187684521	880
DNAJB5	2	0	0.000168705187684521	881
ASAH2B	2	0	0.000168705187684521	882
INPP5F	2	0	0.000168705187684521	883
ADAM23	2	0	0.000168705187684521	884
MED12L	2	0	0.000168705187684521	885
ALG13	2	0	0.000168705187684521	886
FBXW2	2	0	0.000168705187684521	887
UCHL5	2	0	0.000168705187684521	888
LETM2	2	0	0.000168705187684521	889
LANCL1	2	0	0.000168705187684521	890
DPH6	2	0	0.000168705187684521	891
DCAF11	2	0	0.000168705187684521	892
KLHL21	2	0	0.000168705187684521	893
PRCC	2	0	0.000168705187684521	894
ZNF395	2	0	0.000168705187684521	895
SELPLG	2	0	0.000168705187684521	896
RPGRIP1L	2	0	0.000168705187684521	897
WDR20	2	0	0.000168705187684521	898
SNX11	2	0	0.000168705187684521	899
MAP4K4	2	0	0.000168705187684521	900
RSL1D1	2	0	0.000168705187684521	901
MMP19	2	0	0.000168705187684521	902
PCBD2	2	0	0.000168705187684521	903
ZFR	2	0	0.000168705187684521	904
PSD3	2	0	0.000168705187684521	905
PSD2	2	0	0.000168705187684521	906
RCN1	2	0	0.000168705187684521	907
PAPSS2	2	0	0.000168705187684521	908
CTDNEP1	2	0	0.000168705187684521	909
WAC	2	0	0.000168705187684521	910
STRN	2	0	0.000168705187684521	911
SDAD1	2	0	0.000168705187684521	912
USP22	2	0	0.000168705187684521	913
FLOT1	2	0	0.000168705187684521	914
RABGEF1	2	0	0.000168705187684521	915
ANK2	2	0	0.000168705187684521	916
DPP10	2	0	0.000168705187684521	917
DHX30	2	0	0.000168705187684521	918
ANKRD46	2	0	0.000168705187684521	919
ANKRD42	2	0	0.000168705187684521	920
KANSL3	2	0	0.000168705187684521	921
STEAP2	2	0	0.000168705187684521	922
HDHD2	2	0	0.000168705187684521	923
WRNIP1	2	0	0.000168705187684521	924
ABCA2	2	0	0.000168705187684521	925
NCK2	2	0	0.000168705187684521	926
ZNF320	2	0	0.000168705187684521	927
KCTD17	2	0	0.000168705187684521	928
MPP1	2	0	0.000168705187684521	929
UTP4	2	0	0.000168705187684521	930
MAP2K5	2	0	0.000168705187684521	931
PSMF1	2	0	0.000168705187684521	932
STRN4	2	0	0.000168705187684521	933
ETV5	2	0	0.000168705187684521	934
SYNGR1	2	0	0.000168705187684521	935
SP2	2	0	0.000168705187684521	936
UGCG	2	0	0.000168705187684521	937
ATP2A2	2	0	0.000168705187684521	938
ATG4D	2	0	0.000168705187684521	939
MLF1	2	0	0.000168705187684521	940
TTC3	2	0	0.000168705187684521	941
SLC35C2	2	0	0.000168705187684521	942
CLCN4	2	0	0.000168705187684521	943
SLC39A10	2	0	0.000168705187684521	944
DR1	2	0	0.000168705187684521	945
RASSF8	2	0	0.000168705187684521	946
RASSF2	2	0	0.000168705187684521	947
CAP1	2	0	0.000168705187684521	948
CAP2	2	0	0.000168705187684521	949
TTC5	2	0	0.000168705187684521	950
FAM49B	2	0	0.000168705187684521	951
ILVBL	2	0	0.000168705187684521	952
SBF1	2	0	0.000168705187684521	953
CDK17	2	0	0.000168705187684521	954
SESTD1	2	0	0.000168705187684521	955
AC008764.1	2	0	0.000168705187684521	956
PTK2	2	0	0.000168705187684521	957
GNAL	2	0	0.000168705187684521	958
PHF24	2	0	0.000168705187684521	959
RNF8	2	0	0.000168705187684521	960
ACTR5	2	0	0.000168705187684521	961
ZIM2	2	0	0.000168705187684521	962
LARP7	2	0	0.000168705187684521	963
CDKN1A	2	0	0.000168705187684521	964
TMEM129	2	0	0.000168705187684521	965
COPZ1	2	0	0.000168705187684521	966
TMEM143	2	0	0.000168705187684521	967
MAGED4	2	0	0.000168705187684521	968
CPSF3	2	0	0.000168705187684521	969
NUDT21	2	0	0.000168705187684521	970
DCP1A	2	0	0.000168705187684521	971
STRADB	2	0	0.000168705187684521	972
AC005702.2	2	0	0.000168705187684521	973
TPM4	2	0	0.000168705187684521	974
TJP2	2	0	0.000168705187684521	975
OLR1	2	0	0.000168705187684521	976
CHCHD1	2	0	0.000168705187684521	977
TDRKH	2	0	0.000168705187684521	978
KIF1B	2	0	0.000168705187684521	979
TSPYL2	2	0	0.000168705187684521	980
PRLR	2	0	0.000168705187684521	981
LRWD1	2	0	0.000168705187684521	982
MFSD6	2	0	0.000168705187684521	983
ASCC3	2	0	0.000168705187684521	984
SDF4	2	0	0.000168705187684521	985
BRMS1L	2	0	0.000168705187684521	986
SLC25A25	2	0	0.000168705187684521	987
TSC22D4	2	0	0.000168705187684521	988
HEXA	2	0	0.000168705187684521	989
FGFR2	2	0	0.000168705187684521	990
AC026464.3	2	0	0.000168705187684521	991
BIRC6	2	0	0.000168705187684521	992
BRINP1	2	0	0.000168705187684521	993
SLC5A11	2	0	0.000168705187684521	994
ARHGEF12	2	0	0.000168705187684521	995
PAIP2B	2	0	0.000168705187684521	996
RFK	2	0	0.000168705187684521	997
SLC39A1	2	0	0.000168705187684521	998
TMEM184B	2	0	0.000168705187684521	999
MOAP1	2	0	0.000168705187684521	1000
MTERF1	2	0	0.000168705187684521	1001
MTERF4	2	0	0.000168705187684521	1002
PLEKHB2	2	0	0.000168705187684521	1003
CCT5	2	0	0.000168705187684521	1004
WNK2	2	0	0.000168705187684521	1005
HMGA1	2	0	0.000168705187684521	1006
SLC30A3	2	0	0.000168705187684521	1007
TUBB3	2	0	0.000168705187684521	1008
OLFM1	2	0	0.000168705187684521	1009
PGAP2	2	0	0.000168705187684521	1010
NCBP2	2	0	0.000168705187684521	1011
CORO1B	2	0	0.000168705187684521	1012
GFAP	2	0	0.000168705187684521	1013
PPP2R2B	2	0	0.000168705187684521	1014
GSS	2	0	0.000168705187684521	1015
MEF2A	2	0	0.000168705187684521	1016
MEF2D	2	0	0.000168705187684521	1017
RABL2A	2	0	0.000168705187684521	1018
PEX19	2	0	0.000168705187684521	1019
TBRG4	2	0	0.000168705187684521	1020
DCUN1D1	2	0	0.000168705187684521	1021
DCUN1D4	2	0	0.000168705187684521	1022
FAM3C	2	0	0.000168705187684521	1023
SLIT3	2	0	0.000168705187684521	1024
UBP1	2	0	0.000168705187684521	1025
AIF1L	2	0	0.000168705187684521	1026
CPT1C	2	0	0.000168705187684521	1027
BCS1L	2	0	0.000168705187684521	1028
AC003002.2	2	0	0.000168705187684521	1029
IQCG	2	0	0.000168705187684521	1030
DIRAS1	2	0	0.000168705187684521	1031
DOLPP1	2	0	0.000168705187684521	1032
AKT1	2	0	0.000168705187684521	1033
SRSF1	2	0	0.000168705187684521	1034
QKI	2	0	0.000168705187684521	1035
PPFIA3	2	0	0.000168705187684521	1036
HUWE1	2	0	0.000168705187684521	1037
ZDHHC11	2	0	0.000168705187684521	1038
ZDHHC13	2	0	0.000168705187684521	1039
FIP1L1	2	0	0.000168705187684521	1040
PGAM1	2	0	0.000168705187684521	1041
AL031708.1	2	0	0.000168705187684521	1042
CYP2E1	2	0	0.000168705187684521	1043
NUP54	2	0	0.000168705187684521	1044
INPPL1	2	0	0.000168705187684521	1045
ADCK5	2	0	0.000168705187684521	1046
QARS	2	0	0.000168705187684521	1047
FBXL4	2	0	0.000168705187684521	1048
TRO	2	0	0.000168705187684521	1049
LRRC8B	2	0	0.000168705187684521	1050
ARFGAP3	2	0	0.000168705187684521	1051
SCCPDH	2	0	0.000168705187684521	1052
AKAP11	2	0	0.000168705187684521	1053
NETO1	2	0	0.000168705187684521	1054
NBR1	2	0	0.000168705187684521	1055
FMNL2	2	0	0.000168705187684521	1056
MAPRE1	2	0	0.000168705187684521	1057
PARP2	2	0	0.000168705187684521	1058
RBCK1	2	0	0.000168705187684521	1059
WIPI2	2	0	0.000168705187684521	1060
RAP1GDS1	2	0	0.000168705187684521	1061
NLGN1	2	0	0.000168705187684521	1062
OSBPL1A	2	0	0.000168705187684521	1063
HECA	2	0	0.000168705187684521	1064
MAL2	2	0	0.000168705187684521	1065
RYR2	2	0	0.000168705187684521	1066
DNM3	2	0	0.000168705187684521	1067
SACM1L	2	0	0.000168705187684521	1068
RNF11	2	0	0.000168705187684521	1069
HMGCLL1	2	0	0.000168705187684521	1070
CADPS	2	0	0.000168705187684521	1071
CISD2	2	0	0.000168705187684521	1072
ZNF582	2	0	0.000168705187684521	1073
EIF2AK2	2	0	0.000168705187684521	1074
PIGH	2	0	0.000168705187684521	1075
PIGK	2	0	0.000168705187684521	1076
PIGT	2	0	0.000168705187684521	1077
BBIP1	2	0	0.000168705187684521	1078
AKAP6	2	0	0.000168705187684521	1079
CDK5RAP2	2	0	0.000168705187684521	1080
PMPCB	2	0	0.000168705187684521	1081
PMPCA	2	0	0.000168705187684521	1082
ATM	2	0	0.000168705187684521	1083
SHC4	2	0	0.000168705187684521	1084
SHC1	2	0	0.000168705187684521	1085
DPF2	2	0	0.000168705187684521	1086
VPS45	2	0	0.000168705187684521	1087
PPP1R15A	2	0	0.000168705187684521	1088
CPNE2	2	0	0.000168705187684521	1089
AAK1	2	0	0.000168705187684521	1090
PRKAG2	2	0	0.000168705187684521	1091
ELAVL4	2	0	0.000168705187684521	1092
ELAVL2	2	0	0.000168705187684521	1093
HPCAL4	2	0	0.000168705187684521	1094
ZZZ3	2	0	0.000168705187684521	1095
SLC4A10	2	0	0.000168705187684521	1096
MIER1	2	0	0.000168705187684521	1097
LRBA	2	0	0.000168705187684521	1098
GNAI1	2	0	0.000168705187684521	1099
ACHE	2	0	0.000168705187684521	1100
ZFP28	2	0	0.000168705187684521	1101
FAM206A	2	0	0.000168705187684521	1102
MRFAP1	2	0	0.000168705187684521	1103
ZBTB17	2	0	0.000168705187684521	1104
EGR1	2	0	0.000168705187684521	1105
SPIRE1	2	0	0.000168705187684521	1106
RHOBTB2	2	0	0.000168705187684521	1107
CCNG2	2	0	0.000168705187684521	1108
SFRP1	2	0	0.000168705187684521	1109
FAR2	2	0	0.000168705187684521	1110
DDX19A	2	0	0.000168705187684521	1111
CIAPIN1	2	0	0.000168705187684521	1112
POLR2M	2	0	0.000168705187684521	1113
MTMR9	2	0	0.000168705187684521	1114
SCYL1	2	0	0.000168705187684521	1115
PPIL2	2	0	0.000168705187684521	1116
KCNAB1	2	0	0.000168705187684521	1117
TOMM34	2	0	0.000168705187684521	1118
RABEP1	2	0	0.000168705187684521	1119
NSF	2	0	0.000168705187684521	1120
PARS2	2	0	0.000168705187684521	1121
SSBP2	2	0	0.000168705187684521	1122
SMIM10L2A	2	0	0.000168705187684521	1123
IKBKG	2	0	0.000168705187684521	1124
FAS	2	0	0.000168705187684521	1125
SLC12A5	2	0	0.000168705187684521	1126
STK25	2	0	0.000168705187684521	1127
CDS1	2	0	0.000168705187684521	1128
PTPRN2	2	0	0.000168705187684521	1129
NFATC3	2	0	0.000168705187684521	1130
KIF16B	2	0	0.000168705187684521	1131
CEP57L1	2	0	0.000168705187684521	1132
HMSD	2	0	0.000168705187684521	1133
MON1A	2	0	0.000168705187684521	1134
PPM1H	2	0	0.000168705187684521	1135
PISD	2	0	0.000168705187684521	1136
MPPED2	2	0	0.000168705187684521	1137
ABHD13	2	0	0.000168705187684521	1138
ITPR1	2	0	0.000168705187684521	1139
LAP3	2	0	0.000168705187684521	1140
HIVEP2	2	0	0.000168705187684521	1141
SAMD14	2	0	0.000168705187684521	1142
SPNS2	2	0	0.000168705187684521	1143
STARD7	2	0	0.000168705187684521	1144
PNPLA7	2	0	0.000168705187684521	1145
GDF7	2	0	0.000168705187684521	1146
PIM2	2	0	0.000168705187684521	1147
TMEM115	2	0	0.000168705187684521	1148
PMP22	2	0	0.000168705187684521	1149
SLC18B1	2	0	0.000168705187684521	1150
FKBP8	2	0	0.000168705187684521	1151
ARL8B	2	0	0.000168705187684521	1152
MKLN1	2	0	0.000168705187684521	1153
SLC41A3	2	0	0.000168705187684521	1154
MCMBP	2	0	0.000168705187684521	1155
IQGAP1	2	0	0.000168705187684521	1156
NDN	2	0	0.000168705187684521	1157
AIMP1	2	0	0.000168705187684521	1158
METAP2	2	0	0.000168705187684521	1159
MRAP2	2	0	0.000168705187684521	1160
MRPS35	2	0	0.000168705187684521	1161
LAMA2	2	0	0.000168705187684521	1162
MAP6D1	2	0	0.000168705187684521	1163
DSTN	2	0	0.000168705187684521	1164
DOK6	2	0	0.000168705187684521	1165
TMEM192	2	0	0.000168705187684521	1166
PI4KB	2	0	0.000168705187684521	1167
ASB3	2	0	0.000168705187684521	1168
SEPHS2	2	0	0.000168705187684521	1169
ZSCAN30	2	0	0.000168705187684521	1170
SLC25A6	2	0	0.000168705187684521	1171
IFNGR1	2	0	0.000168705187684521	1172
ATG7	2	0	0.000168705187684521	1173
CCDC184	2	0	0.000168705187684521	1174
RETREG1	2	0	0.000168705187684521	1175
TAB3	2	0	0.000168705187684521	1176
KCNQ2	2	0	0.000168705187684521	1177
SPCS1	2	0	0.000168705187684521	1178
DMAC1	2	0	0.000168705187684521	1179
LDB2	2	0	0.000168705187684521	1180
UBN1	2	0	0.000168705187684521	1181
DIP2C	2	0	0.000168705187684521	1182
ADPRHL1	2	0	0.000168705187684521	1183
C1GALT1	2	0	0.000168705187684521	1184
PIM3	2	0	0.000168705187684521	1185
FKBP7	2	0	0.000168705187684521	1186
MCFD2	2	0	0.000168705187684521	1187
SND1	2	0	0.000168705187684521	1188
SECISBP2L	2	0	0.000168705187684521	1189
MYO5A	2	0	0.000168705187684521	1190
TMOD2	2	0	0.000168705187684521	1191
GIPC1	2	0	0.000168705187684521	1192
ABAT	1	0	8.43526e+09	1193
B3GAT1	1	0	8.43526e+09	1194
HAPLN2	1	0	8.43526e+09	1195
ENTPD6	1	0	8.43526e+09	1196
KIAA1522	1	0	8.43526e+09	1197
DDIT4	1	0	8.43526e+09	1198
BEX1	1	0	8.43526e+09	1199
SNAP91	1	0	8.43526e+09	1200
SLC17A7	1	0	8.43526e+09	1201
SMPD1	1	0	8.43526e+09	1202
AAGAB	1	0	8.43526e+09	1203
BOK	1	0	8.43526e+09	1204
DYNC1I2	1	0	8.43526e+09	1205
ASTN1	1	0	8.43526e+09	1206
ADSS	1	0	8.43526e+09	1207
SPRYD3	1	0	8.43526e+09	1208
KLHDC2	1	0	8.43526e+09	1209
ZNF416	1	0	8.43526e+09	1210
RAB6A	1	0	8.43526e+09	1211
TSPAN17	1	0	8.43526e+09	1212
KLHL18	1	0	8.43526e+09	1213
ZNF653	1	0	8.43526e+09	1214
FADS2	1	0	8.43526e+09	1215
CRCP	1	0	8.43526e+09	1216
SLC25A38	1	0	8.43526e+09	1217
STOM	1	0	8.43526e+09	1218
SMU1	1	0	8.43526e+09	1219
ANAPC2	1	0	8.43526e+09	1220
TMEM50B	1	0	8.43526e+09	1221
RAB15	1	0	8.43526e+09	1222
DPH2	1	0	8.43526e+09	1223
CDH23	1	0	8.43526e+09	1224
CSDC2	1	0	8.43526e+09	1225
CD24	1	0	8.43526e+09	1226
TMEM246	1	0	8.43526e+09	1227
ISYNA1	1	0	8.43526e+09	1228
COX7A2L	1	0	8.43526e+09	1229
CDIPT	1	0	8.43526e+09	1230
OSTM1	1	0	8.43526e+09	1231
UBA6	1	0	8.43526e+09	1232
ANO10	1	0	8.43526e+09	1233
SUPT5H	1	0	8.43526e+09	1234
ZNF512	1	0	8.43526e+09	1235
ZNF511	1	0	8.43526e+09	1236
B4GALNT1	1	0	8.43526e+09	1237
INTS11	1	0	8.43526e+09	1238
GRIA1	1	0	8.43526e+09	1239
PPID	1	0	8.43526e+09	1240
FGF1	1	0	8.43526e+09	1241
NCAPH2	1	0	8.43526e+09	1242
ALDH5A1	1	0	8.43526e+09	1243
PLCB1	1	0	8.43526e+09	1244
DAAM2	1	0	8.43526e+09	1245
PDIA6	1	0	8.43526e+09	1246
SVOP	1	0	8.43526e+09	1247
SIRPA	1	0	8.43526e+09	1248
TRAPPC9	1	0	8.43526e+09	1249
CYP27A1	1	0	8.43526e+09	1250
FAM168B	1	0	8.43526e+09	1251
GLO1	1	0	8.43526e+09	1252
CAPZA2	1	0	8.43526e+09	1253
CAPZA1	1	0	8.43526e+09	1254
OCIAD1	1	0	8.43526e+09	1255
EFHD1	1	0	8.43526e+09	1256
SH3BGRL	1	0	8.43526e+09	1257
SOD2	1	0	8.43526e+09	1258
SORCS2	1	0	8.43526e+09	1259
MAPK3	1	0	8.43526e+09	1260
SYNPO	1	0	8.43526e+09	1261
DFNA5	1	0	8.43526e+09	1262
CHMP1A	1	0	8.43526e+09	1263
KIF3A	1	0	8.43526e+09	1264
STAMBP	1	0	8.43526e+09	1265
UBE2G2	1	0	8.43526e+09	1266
USB1	1	0	8.43526e+09	1267
DGCR2	1	0	8.43526e+09	1268
RAB11A	1	0	8.43526e+09	1269
TADA1	1	0	8.43526e+09	1270
SRP54	1	0	8.43526e+09	1271
CTBP1	1	0	8.43526e+09	1272
CD99L2	1	0	8.43526e+09	1273
CAMTA1	1	0	8.43526e+09	1274
SCD	1	0	8.43526e+09	1275
HOOK2	1	0	8.43526e+09	1276
ITM2A	1	0	8.43526e+09	1277
PHGDH	1	0	8.43526e+09	1278
STAMBPL1	1	0	8.43526e+09	1279
QSOX1	1	0	8.43526e+09	1280
MBNL2	1	0	8.43526e+09	1281
ZSCAN18	1	0	8.43526e+09	1282
RPS3A	1	0	8.43526e+09	1283
FHL1	1	0	8.43526e+09	1284
GRK6	1	0	8.43526e+09	1285
TCTN3	1	0	8.43526e+09	1286
SV2C	1	0	8.43526e+09	1287
HDAC3	1	0	8.43526e+09	1288
CEBPG	1	0	8.43526e+09	1289
HDAC11	1	0	8.43526e+09	1290
PIK3IP1	1	0	8.43526e+09	1291
ZC3H15	1	0	8.43526e+09	1292
GRIN1	1	0	8.43526e+09	1293
RAB40C	1	0	8.43526e+09	1294
SMAD2	1	0	8.43526e+09	1295
ERICH3	1	0	8.43526e+09	1296
RCOR3	1	0	8.43526e+09	1297
RFX5	1	0	8.43526e+09	1298
APC	1	0	8.43526e+09	1299
NIM1K	1	0	8.43526e+09	1300
ARHGAP21	1	0	8.43526e+09	1301
DYNC1LI1	1	0	8.43526e+09	1302
PRKACB	1	0	8.43526e+09	1303
OGDH	1	0	8.43526e+09	1304
H3F3B	1	0	8.43526e+09	1305
LRRC49	1	0	8.43526e+09	1306
TMEM108	1	0	8.43526e+09	1307
CHMP2B	1	0	8.43526e+09	1308
H2AFY	1	0	8.43526e+09	1309
DUSP26	1	0	8.43526e+09	1310
EDIL3	1	0	8.43526e+09	1311
UBE2D3	1	0	8.43526e+09	1312
FBXO31	1	0	8.43526e+09	1313
MBOAT7	1	0	8.43526e+09	1314
APBA3	1	0	8.43526e+09	1315
C1orf115	1	0	8.43526e+09	1316
ECD	1	0	8.43526e+09	1317
SNW1	1	0	8.43526e+09	1318
NFS1	1	0	8.43526e+09	1319
PLA2G4C	1	0	8.43526e+09	1320
CLK1	1	0	8.43526e+09	1321
OMG	1	0	8.43526e+09	1322
C7orf50	1	0	8.43526e+09	1323
B4GALT3	1	0	8.43526e+09	1324
ZMYND10	1	0	8.43526e+09	1325
PDXK	1	0	8.43526e+09	1326
HDLBP	1	0	8.43526e+09	1327
PPP1R3F	1	0	8.43526e+09	1328
TRIM28	1	0	8.43526e+09	1329
ATXN1L	1	0	8.43526e+09	1330
NAP1L4	1	0	8.43526e+09	1331
BCKDK	1	0	8.43526e+09	1332
ARHGEF9	1	0	8.43526e+09	1333
IPO5	1	0	8.43526e+09	1334
NRBP1	1	0	8.43526e+09	1335
NDUFC2	1	0	8.43526e+09	1336
PAFAH1B1	1	0	8.43526e+09	1337
NAE1	1	0	8.43526e+09	1338
ITPK1	1	0	8.43526e+09	1339
LAMP1	1	0	8.43526e+09	1340
EPN2	1	0	8.43526e+09	1341
EIF3A	1	0	8.43526e+09	1342
RAB40B	1	0	8.43526e+09	1343
SPTLC1	1	0	8.43526e+09	1344
NIPSNAP1	1	0	8.43526e+09	1345
DLG2	1	0	8.43526e+09	1346
ZCCHC3	1	0	8.43526e+09	1347
NDFIP2	1	0	8.43526e+09	1348
EVI5L	1	0	8.43526e+09	1349
GOLPH3	1	0	8.43526e+09	1350
CCNC	1	0	8.43526e+09	1351
GRWD1	1	0	8.43526e+09	1352
CNN2	1	0	8.43526e+09	1353
RNF146	1	0	8.43526e+09	1354
ATP6V1C1	1	0	8.43526e+09	1355
VPS39	1	0	8.43526e+09	1356
KCTD5	1	0	8.43526e+09	1357
MEIOC	1	0	8.43526e+09	1358
PAPSS1	1	0	8.43526e+09	1359
SHISA5	1	0	8.43526e+09	1360
DCK	1	0	8.43526e+09	1361
ZNF641	1	0	8.43526e+09	1362
SNX15	1	0	8.43526e+09	1363
SNX10	1	0	8.43526e+09	1364
NEUROD6	1	0	8.43526e+09	1365
MICU2	1	0	8.43526e+09	1366
PSAT1	1	0	8.43526e+09	1367
NELFA	1	0	8.43526e+09	1368
MINDY3	1	0	8.43526e+09	1369
RGS7	1	0	8.43526e+09	1370
UTP11	1	0	8.43526e+09	1371
AP3S2	1	0	8.43526e+09	1372
ALDH1A1	1	0	8.43526e+09	1373
RHOB	1	0	8.43526e+09	1374
TRAF7	1	0	8.43526e+09	1375
AHCY	1	0	8.43526e+09	1376
SELENOI	1	0	8.43526e+09	1377
PPFIBP1	1	0	8.43526e+09	1378
PSRC1	1	0	8.43526e+09	1379
DPAGT1	1	0	8.43526e+09	1380
TMEM167B	1	0	8.43526e+09	1381
MUM1	1	0	8.43526e+09	1382
ZNF564	1	0	8.43526e+09	1383
CNDP2	1	0	8.43526e+09	1384
CENPT	1	0	8.43526e+09	1385
HIRIP3	1	0	8.43526e+09	1386
ARHGEF26	1	0	8.43526e+09	1387
MYLK	1	0	8.43526e+09	1388
SUMF2	1	0	8.43526e+09	1389
MAP2K1	1	0	8.43526e+09	1390
ETV4	1	0	8.43526e+09	1391
RNF114	1	0	8.43526e+09	1392
KIAA1191	1	0	8.43526e+09	1393
HNRNPA1	1	0	8.43526e+09	1394
DNAJA3	1	0	8.43526e+09	1395
RAPH1	1	0	8.43526e+09	1396
TAX1BP1	1	0	8.43526e+09	1397
COX4I1	1	0	8.43526e+09	1398
DBNL	1	0	8.43526e+09	1399
HSP90B1	1	0	8.43526e+09	1400
SLC23A2	1	0	8.43526e+09	1401
STOML1	1	0	8.43526e+09	1402
PWP1	1	0	8.43526e+09	1403
HIST2H2BE	1	0	8.43526e+09	1404
UBE2Z	1	0	8.43526e+09	1405
ACTR6	1	0	8.43526e+09	1406
C3orf18	1	0	8.43526e+09	1407
ARL2-SNX15	1	0	8.43526e+09	1408
STX7	1	0	8.43526e+09	1409
NECAP1	1	0	8.43526e+09	1410
GPR75-ASB3	1	0	8.43526e+09	1411
IP6K2	1	0	8.43526e+09	1412
TAF1D	1	0	8.43526e+09	1413
OS9	1	0	8.43526e+09	1414
G6PD	1	0	8.43526e+09	1415
SMIM8	1	0	8.43526e+09	1416
VPS26A	1	0	8.43526e+09	1417
KCNIP2	1	0	8.43526e+09	1418
ELK1	1	0	8.43526e+09	1419
MCOLN1	1	0	8.43526e+09	1420
CCT6A	1	0	8.43526e+09	1421
UBAC2	1	0	8.43526e+09	1422
PNKD	1	0	8.43526e+09	1423
RPUSD1	1	0	8.43526e+09	1424
B3GALNT1	1	0	8.43526e+09	1425
RPL3	1	0	8.43526e+09	1426
SLC2A13	1	0	8.43526e+09	1427
BSG	1	0	8.43526e+09	1428
SLC25A23	1	0	8.43526e+09	1429
DNTTIP2	1	0	8.43526e+09	1430
DCTD	1	0	8.43526e+09	1431
ANKRD10	1	0	8.43526e+09	1432
TNFAIP1	1	0	8.43526e+09	1433
CAT	1	0	8.43526e+09	1434
ZNF189	1	0	8.43526e+09	1435
FBXO3	1	0	8.43526e+09	1436
FSD1	1	0	8.43526e+09	1437
HBS1L	1	0	8.43526e+09	1438
CDK5RAP3	1	0	8.43526e+09	1439
WNK1	1	0	8.43526e+09	1440
EML2	1	0	8.43526e+09	1441
BCL7A	1	0	8.43526e+09	1442
NNT	1	0	8.43526e+09	1443
PTP4A1	1	0	8.43526e+09	1444
NUDT3	1	0	8.43526e+09	1445
GPRASP2	1	0	8.43526e+09	1446
HIF1A	1	0	8.43526e+09	1447
ABCF2	1	0	8.43526e+09	1448
NRBF2	1	0	8.43526e+09	1449
SESN3	1	0	8.43526e+09	1450
TBRG1	1	0	8.43526e+09	1451
CTGF	1	0	8.43526e+09	1452
AP1M1	1	0	8.43526e+09	1453
FN3KRP	1	0	8.43526e+09	1454
GFOD1	1	0	8.43526e+09	1455
KATNAL1	1	0	8.43526e+09	1456
VSTM2L	1	0	8.43526e+09	1457
VSTM2A	1	0	8.43526e+09	1458
MCM9	1	0	8.43526e+09	1459
SLC25A46	1	0	8.43526e+09	1460
PNMA1	1	0	8.43526e+09	1461
CNTNAP1	1	0	8.43526e+09	1462
G3BP2	1	0	8.43526e+09	1463
MAN1B1	1	0	8.43526e+09	1464
MIIP	1	0	8.43526e+09	1465
GLUD1	1	0	8.43526e+09	1466
ZDHHC16	1	0	8.43526e+09	1467
CXXC1	1	0	8.43526e+09	1468
ANKRD54	1	0	8.43526e+09	1469
CX3CL1	1	0	8.43526e+09	1470
SMAP2	1	0	8.43526e+09	1471
CELF3	1	0	8.43526e+09	1472
PPARD	1	0	8.43526e+09	1473
ZNF276	1	0	8.43526e+09	1474
MAPK9	1	0	8.43526e+09	1475
LNPK	1	0	8.43526e+09	1476
MAPRE2	1	0	8.43526e+09	1477
2004-09-01	1	0	8.43526e+09	1478
L3HYPDH	1	0	8.43526e+09	1479
SPOCK3	1	0	8.43526e+09	1480
NAA60	1	0	8.43526e+09	1481
RBM11	1	0	8.43526e+09	1482
RBM10	1	0	8.43526e+09	1483
MVD	1	0	8.43526e+09	1484
EIF2S3	1	0	8.43526e+09	1485
NARS	1	0	8.43526e+09	1486
GOLGA7	1	0	8.43526e+09	1487
SLCO3A1	1	0	8.43526e+09	1488
PLPPR2	1	0	8.43526e+09	1489
KNDC1	1	0	8.43526e+09	1490
BOP1	1	0	8.43526e+09	1491
SUGP1	1	0	8.43526e+09	1492
SRSF4	1	0	8.43526e+09	1493
PIGC	1	0	8.43526e+09	1494
PIGQ	1	0	8.43526e+09	1495
NTRK2	1	0	8.43526e+09	1496
SORT1	1	0	8.43526e+09	1497
TOP1MT	1	0	8.43526e+09	1498
EIF3D	1	0	8.43526e+09	1499
BLMH	1	0	8.43526e+09	1500
NDUFS1	1	0	8.43526e+09	1501
NDUFS2	1	0	8.43526e+09	1502
MICAL3	1	0	8.43526e+09	1503
SNRPN	1	0	8.43526e+09	1504
LSM14A	1	0	8.43526e+09	1505
ZNF333	1	0	8.43526e+09	1506
ICA1	1	0	8.43526e+09	1507
UBAP1	1	0	8.43526e+09	1508
GDA	1	0	8.43526e+09	1509
GGT7	1	0	8.43526e+09	1510
TINF2	1	0	8.43526e+09	1511
IFT20	1	0	8.43526e+09	1512
COIL	1	0	8.43526e+09	1513
CCDC13	1	0	8.43526e+09	1514
ZFP91-CNTF	1	0	8.43526e+09	1515
NAGPA	1	0	8.43526e+09	1516
DMTF1	1	0	8.43526e+09	1517
GNG7	1	0	8.43526e+09	1518
BICD2	1	0	8.43526e+09	1519
CDC37L1	1	0	8.43526e+09	1520
CD47	1	0	8.43526e+09	1521
SUB1	1	0	8.43526e+09	1522
OLA1	1	0	8.43526e+09	1523
MRPL3	1	0	8.43526e+09	1524
PDHX	1	0	8.43526e+09	1525
STXBP3	1	0	8.43526e+09	1526
MORF4L2	1	0	8.43526e+09	1527
OXR1	1	0	8.43526e+09	1528
AMZ2	1	0	8.43526e+09	1529
CAPRIN2	1	0	8.43526e+09	1530
PRR14	1	0	8.43526e+09	1531
PSME3	1	0	8.43526e+09	1532
CDK5R1	1	0	8.43526e+09	1533
GSN	1	0	8.43526e+09	1534
ATP2B1	1	0	8.43526e+09	1535
SH3GL1	1	0	8.43526e+09	1536
PPME1	1	0	8.43526e+09	1537
AASDHPPT	1	0	8.43526e+09	1538
SORL1	1	0	8.43526e+09	1539
ORC5	1	0	8.43526e+09	1540
TMEM178B	1	0	8.43526e+09	1541
PPM1G	1	0	8.43526e+09	1542
RMND5A	1	0	8.43526e+09	1543
PPP1CB	1	0	8.43526e+09	1544
NGRN	1	0	8.43526e+09	1545
PNPLA6	1	0	8.43526e+09	1546
CCDC47	1	0	8.43526e+09	1547
SYT11	1	0	8.43526e+09	1548
PRDM2	1	0	8.43526e+09	1549
BAALC	1	0	8.43526e+09	1550
ABR	1	0	8.43526e+09	1551
AATF	1	0	8.43526e+09	1552
ABHD14B	1	0	8.43526e+09	1553
RPH3A	1	0	8.43526e+09	1554
RASD1	1	0	8.43526e+09	1555
NNAT	1	0	8.43526e+09	1556
DOK5	1	0	8.43526e+09	1557
ARMC9	1	0	8.43526e+09	1558
HSPA9	1	0	8.43526e+09	1559
TMEM198	1	0	8.43526e+09	1560
KIF5C	1	0	8.43526e+09	1561
ZPR1	1	0	8.43526e+09	1562
NEURL1	1	0	8.43526e+09	1563
RETREG2	1	0	8.43526e+09	1564
C9orf64	1	0	8.43526e+09	1565
SLC1A2	1	0	8.43526e+09	1566
SLC2A6	1	0	8.43526e+09	1567
SLC2A3	1	0	8.43526e+09	1568
FAM220A	1	0	8.43526e+09	1569
STX1B	1	0	8.43526e+09	1570
RAB5C	1	0	8.43526e+09	1571
ELOVL5	1	0	8.43526e+09	1572
BZW2	1	0	8.43526e+09	1573
ATP5G3	1	0	8.43526e+09	1574
TYRO3	1	0	8.43526e+09	1575
NFASC	1	0	8.43526e+09	1576
PRPSAP1	1	0	8.43526e+09	1577
ZNF76	1	0	8.43526e+09	1578
MEGF10	1	0	8.43526e+09	1579
ACAP3	1	0	8.43526e+09	1580
UBE2Q2	0	0	0	1581
CHMP1B	0	0	0	1582
TCOF1	0	0	0	1583
NSRP1	0	0	0	1584
SPPL3	0	0	0	1585
OPA1	0	0	0	1586
ITGA8	0	0	0	1587
ITGA9	0	0	0	1588
ITGA1	0	0	0	1589
ITGA2	0	0	0	1590
AC096582.3	0	0	0	1591
ITGA4	0	0	0	1592
ITGA5	0	0	0	1593
ITGA6	0	0	0	1594
ITGA7	0	0	0	1595
TRHR	0	0	0	1596
UFSP1	0	0	0	1597
UFSP2	0	0	0	1598
MT-CYB	0	0	0	1599
AC003688.1	0	0	0	1600
FAM212B	0	0	0	1601
FAM212A	0	0	0	1602
CHST9	0	0	0	1603
CHST8	0	0	0	1604
SMTNL1	0	0	0	1605
CHST3	0	0	0	1606
CHST2	0	0	0	1607
GCLM	0	0	0	1608
CHST7	0	0	0	1609
CHST6	0	0	0	1610
ITGAX	0	0	0	1611
ITGAV	0	0	0	1612
ITGAL	0	0	0	1613
ITGAM	0	0	0	1614
ITGAD	0	0	0	1615
ITGAE	0	0	0	1616
IGF2R	0	0	0	1617
SLC36A3	0	0	0	1618
CKS1B	0	0	0	1619
SLC36A1	0	0	0	1620
ARTN	0	0	0	1621
ART1	0	0	0	1622
ART3	0	0	0	1623
ART5	0	0	0	1624
RFPL1	0	0	0	1625
CRTAM	0	0	0	1626
CADPS2	0	0	0	1627
RLF	0	0	0	1628
USP17L30	0	0	0	1629
CRTAP	0	0	0	1630
ADPGK	0	0	0	1631
CPEB4	0	0	0	1632
CPEB1	0	0	0	1633
CPEB2	0	0	0	1634
SRBD1	0	0	0	1635
POU5F1B	0	0	0	1636
SP1	0	0	0	1637
DEPDC7	0	0	0	1638
PHOX2A	0	0	0	1639
PHOX2B	0	0	0	1640
STAT5A	0	0	0	1641
UPK2	0	0	0	1642
CFH	0	0	0	1643
CFI	0	0	0	1644
ANKFY1	0	0	0	1645
CFB	0	0	0	1646
GOLIM4	0	0	0	1647
AL049634.2	0	0	0	1648
CFP	0	0	0	1649
SIDT1	0	0	0	1650
SIDT2	0	0	0	1651
SAGE1	0	0	0	1652
TGIF2LX	0	0	0	1653
UFD1	0	0	0	1654
C4orf19	0	0	0	1655
SLC7A6OS	0	0	0	1656
CDH26	0	0	0	1657
AL591806.3	0	0	0	1658
RFPL4AL1	0	0	0	1659
STXBP2	0	0	0	1660
ETV3L	0	0	0	1661
STXBP4	0	0	0	1662
STXBP6	0	0	0	1663
OVCH2	0	0	0	1664
MKRN2OS	0	0	0	1665
NCBP2-AS2	0	0	0	1666
SPPL2C	0	0	0	1667
SPPL2B	0	0	0	1668
ZNF117	0	0	0	1669
ZNF114	0	0	0	1670
ZNF112	0	0	0	1671
SEZ6L	0	0	0	1672
PRKAR2A	0	0	0	1673
PRKAR2B	0	0	0	1674
S1PR5	0	0	0	1675
S1PR4	0	0	0	1676
ITGA2B	0	0	0	1677
RTEL1	0	0	0	1678
PHACTR4	0	0	0	1679
PHACTR1	0	0	0	1680
OR2K2	0	0	0	1681
PHACTR2	0	0	0	1682
KRTAP2-3	0	0	0	1683
KRTAP2-2	0	0	0	1684
KRTAP2-1	0	0	0	1685
KRTAP2-4	0	0	0	1686
CASP5	0	0	0	1687
GPR12	0	0	0	1688
NR1D1	0	0	0	1689
NR1D2	0	0	0	1690
OGFR	0	0	0	1691
HELZ	0	0	0	1692
PTCH2	0	0	0	1693
PTCH1	0	0	0	1694
TIMM44	0	0	0	1695
RAD9B	0	0	0	1696
RAD9A	0	0	0	1697
ERGIC1	0	0	0	1698
B3GAT3	0	0	0	1699
B3GAT2	0	0	0	1700
CALM2	0	0	0	1701
TTC30B	0	0	0	1702
CALM1	0	0	0	1703
GSDMA	0	0	0	1704
GSDMB	0	0	0	1705
GSDMC	0	0	0	1706
GSDMD	0	0	0	1707
UPK1B	0	0	0	1708
DLGAP2	0	0	0	1709
DLGAP3	0	0	0	1710
DLGAP4	0	0	0	1711
DLGAP5	0	0	0	1712
FBXL14	0	0	0	1713
OIP5	0	0	0	1714
FBXL19	0	0	0	1715
INO80B-WBP1	0	0	0	1716
LRRFIP1	0	0	0	1717
PTPN18	0	0	0	1718
PTPN13	0	0	0	1719
PTPN12	0	0	0	1720
PTPN11	0	0	0	1721
PTPN14	0	0	0	1722
LYAR	0	0	0	1723
AL353588.1	0	0	0	1724
C2orf81	0	0	0	1725
C2orf80	0	0	0	1726
DMRTB1	0	0	0	1727
C2orf82	0	0	0	1728
C2orf88	0	0	0	1729
MSMP	0	0	0	1730
MZB1	0	0	0	1731
TRAPPC6B	0	0	0	1732
CDK3	0	0	0	1733
HLA-DQB1	0	0	0	1734
MSMB	0	0	0	1735
HLA-DQB2	0	0	0	1736
TTC9B	0	0	0	1737
AL355916.3	0	0	0	1738
EIF4E1B	0	0	0	1739
CDK8	0	0	0	1740
CDK9	0	0	0	1741
CAMKK1	0	0	0	1742
MYDGF	0	0	0	1743
CHST1	0	0	0	1744
CHMP3	0	0	0	1745
RPL36AL	0	0	0	1746
CHMP7	0	0	0	1747
CHMP5	0	0	0	1748
OR52N4	0	0	0	1749
OR52N2	0	0	0	1750
OR52N1	0	0	0	1751
CHST5	0	0	0	1752
LY6G6C	0	0	0	1753
HOXA13	0	0	0	1754
LY6G6E	0	0	0	1755
LY6G6F	0	0	0	1756
GALNTL5	0	0	0	1757
GALNTL6	0	0	0	1758
MN1	0	0	0	1759
RPLP0	0	0	0	1760
BCL2A1	0	0	0	1761
TBX2	0	0	0	1762
LRRC27	0	0	0	1763
LRRC26	0	0	0	1764
KIAA1524	0	0	0	1765
LRRC24	0	0	0	1766
MPDU1	0	0	0	1767
LRRC29	0	0	0	1768
GCNT4	0	0	0	1769
GCNT1	0	0	0	1770
ENTPD1	0	0	0	1771
GCNT3	0	0	0	1772
GCNT2	0	0	0	1773
TBX3	0	0	0	1774
LPCAT3	0	0	0	1775
LPCAT1	0	0	0	1776
TAS2R42	0	0	0	1777
TAGLN	0	0	0	1778
CCDC178	0	0	0	1779
SNAPC3	0	0	0	1780
ALPP	0	0	0	1781
CCDC170	0	0	0	1782
CCDC171	0	0	0	1783
CCDC172	0	0	0	1784
CCDC173	0	0	0	1785
CCDC174	0	0	0	1786
CCDC175	0	0	0	1787
CCDC177	0	0	0	1788
PDK1	0	0	0	1789
PDK3	0	0	0	1790
EBP	0	0	0	1791
PDK4	0	0	0	1792
LNPEP	0	0	0	1793
ALPI	0	0	0	1794
SEC61A1	0	0	0	1795
ALPL	0	0	0	1796
PECR	0	0	0	1797
DDIT3	0	0	0	1798
RIIAD1	0	0	0	1799
GOLGA8T	0	0	0	1800
GOLGA8Q	0	0	0	1801
GOLGA8S	0	0	0	1802
GOLGA8R	0	0	0	1803
GOLGA8M	0	0	0	1804
GOLGA8O	0	0	0	1805
GOLGA8N	0	0	0	1806
GOLGA8H	0	0	0	1807
GOLGA8K	0	0	0	1808
GOLGA8J	0	0	0	1809
GOLGA8F	0	0	0	1810
GOLGA8A	0	0	0	1811
GOLGA8B	0	0	0	1812
CT45A9	0	0	0	1813
CT45A8	0	0	0	1814
ARHGAP8	0	0	0	1815
CT45A1	0	0	0	1816
PTPMT1	0	0	0	1817
CT45A2	0	0	0	1818
CT45A5	0	0	0	1819
CT45A6	0	0	0	1820
FTCDNL1	0	0	0	1821
VMO1	0	0	0	1822
HYAL4	0	0	0	1823
ATP5C1	0	0	0	1824
NPC2	0	0	0	1825
NPC1	0	0	0	1826
C3orf58	0	0	0	1827
RAB3GAP2	0	0	0	1828
C3orf52	0	0	0	1829
C3orf56	0	0	0	1830
DAG1	0	0	0	1831
ETHE1	0	0	0	1832
SGSM3	0	0	0	1833
KDM1A	0	0	0	1834
KDM1B	0	0	0	1835
SLC36A2	0	0	0	1836
RBM14-RBM4	0	0	0	1837
FCER1G	0	0	0	1838
BTG4	0	0	0	1839
FCER1A	0	0	0	1840
BTG2	0	0	0	1841
SOSTDC1	0	0	0	1842
SRD5A3	0	0	0	1843
SRD5A2	0	0	0	1844
SRD5A1	0	0	0	1845
SEC11A	0	0	0	1846
ESRRB	0	0	0	1847
SEC11C	0	0	0	1848
LRRC25	0	0	0	1849
GGA1	0	0	0	1850
GGA3	0	0	0	1851
FHOD1	0	0	0	1852
GJC2	0	0	0	1853
GJC3	0	0	0	1854
GJC1	0	0	0	1855
PSMB9	0	0	0	1856
PSMB8	0	0	0	1857
PSMB7	0	0	0	1858
PSMB6	0	0	0	1859
PSMB5	0	0	0	1860
PSMB4	0	0	0	1861
PSMB3	0	0	0	1862
PSMB1	0	0	0	1863
LMBR1L	0	0	0	1864
PNMA3	0	0	0	1865
LTN1	0	0	0	1866
TRIML2	0	0	0	1867
TRIML1	0	0	0	1868
NACC2	0	0	0	1869
VPS13D	0	0	0	1870
NACC1	0	0	0	1871
VPS13A	0	0	0	1872
VPS13B	0	0	0	1873
TMEM160	0	0	0	1874
TMEM163	0	0	0	1875
TMEM165	0	0	0	1876
TMEM164	0	0	0	1877
TMEM169	0	0	0	1878
TMEM168	0	0	0	1879
EVI2B	0	0	0	1880
FOXN2	0	0	0	1881
FOXN3	0	0	0	1882
NICN1	0	0	0	1883
COL14A1	0	0	0	1884
TAP1	0	0	0	1885
TAP2	0	0	0	1886
AC008763.2	0	0	0	1887
AC008763.3	0	0	0	1888
MACROD1	0	0	0	1889
RIMS1	0	0	0	1890
KRR1	0	0	0	1891
FBXO18	0	0	0	1892
MTCL1	0	0	0	1893
HIST2H3PS2	0	0	0	1894
C8orf48	0	0	0	1895
C8orf46	0	0	0	1896
C8orf44	0	0	0	1897
TP53I3	0	0	0	1898
IFNA5	0	0	0	1899
MB	0	0	0	1900
SLC18A3	0	0	0	1901
SLC18A2	0	0	0	1902
SLC18A1	0	0	0	1903
RALBP1	0	0	0	1904
ZNF831	0	0	0	1905
ZNF830	0	0	0	1906
ZNF835	0	0	0	1907
CCDC92	0	0	0	1908
ZNF836	0	0	0	1909
ZNF839	0	0	0	1910
LRIF1	0	0	0	1911
PHAX	0	0	0	1912
ZNF572	0	0	0	1913
ZNF573	0	0	0	1914
ZNF574	0	0	0	1915
ZNF575	0	0	0	1916
TUNAR	0	0	0	1917
SUGCT	0	0	0	1918
CPEB3	0	0	0	1919
ZPBP	0	0	0	1920
TSPY2	0	0	0	1921
TSPY1	0	0	0	1922
BEGAIN	0	0	0	1923
SLC17A8	0	0	0	1924
SLC17A9	0	0	0	1925
RAB33B	0	0	0	1926
SLC17A4	0	0	0	1927
SLC17A5	0	0	0	1928
SLC17A6	0	0	0	1929
CA5B	0	0	0	1930
SLC17A1	0	0	0	1931
SLC17A2	0	0	0	1932
SLC17A3	0	0	0	1933
UBE2L3	0	0	0	1934
C16orf59	0	0	0	1935
TMEFF1	0	0	0	1936
C16orf52	0	0	0	1937
AP5B1	0	0	0	1938
CHMP4A	0	0	0	1939
CHMP4B	0	0	0	1940
CHMP4C	0	0	0	1941
COBLL1	0	0	0	1942
TMEM255B	0	0	0	1943
TMEM255A	0	0	0	1944
ST5	0	0	0	1945
ZNF300	0	0	0	1946
STS	0	0	0	1947
HOXB13	0	0	0	1948
IFT81	0	0	0	1949
FBXO17	0	0	0	1950
RPL17	0	0	0	1951
GPATCH8	0	0	0	1952
ADRA2A	0	0	0	1953
TEX26	0	0	0	1954
TEX22	0	0	0	1955
TEX29	0	0	0	1956
AC090527.2	0	0	0	1957
SYT8	0	0	0	1958
MUTYH	0	0	0	1959
SYT2	0	0	0	1960
SYT5	0	0	0	1961
SYT6	0	0	0	1962
SYT7	0	0	0	1963
SLC9A3R2	0	0	0	1964
SCHIP1	0	0	0	1965
MARCO	0	0	0	1966
SAP30	0	0	0	1967
HSFX2	0	0	0	1968
HSFX4	0	0	0	1969
DRC7	0	0	0	1970
DRC3	0	0	0	1971
DRC1	0	0	0	1972
C1orf53	0	0	0	1973
C1orf52	0	0	0	1974
C1orf50	0	0	0	1975
C1orf56	0	0	0	1976
C1orf54	0	0	0	1977
2001-03-01	0	0	0	1978
2002-03-01	0	0	0	1979
ATG4B	0	0	0	1980
SMPD4	0	0	0	1981
SMPD3	0	0	0	1982
SMPD2	0	0	0	1983
BRIP1	0	0	0	1984
PDE11A	0	0	0	1985
TRIM75P	0	0	0	1986
TTC28	0	0	0	1987
TTC29	0	0	0	1988
TTC24	0	0	0	1989
TTC25	0	0	0	1990
TTC26	0	0	0	1991
TTC27	0	0	0	1992
PATL2	0	0	0	1993
TTC22	0	0	0	1994
NPY2R	0	0	0	1995
ENO3	0	0	0	1996
[truncated: 17,806 more rows]

## Sheet: Fig.3a_TF12
ORF Capture-Seq as a versatile method for targeted identification of full-length isoforms
Sheynkman et al., 2020
Figure 3a
Gene	FL Count - Input	In TF12 probeset?	Fraction of total TPM	Gene abundance rank
HMGA1	7034	1	0.308400561206594	1
ZBTB48	3541	1	0.15525254296738	2
COASY	2591	0	0.11360049105577	3
ARNTL	2182	1	0.0956681866011926	4
PJA1	1651	0	0.0723868817958611	5
ZNF3	599	1	0.0262627148368993	6
STAT1	260	1	0.0113995089442301	7
ZBTB49	251	1	0.0110049105576991	8
SNAP25	222	0	0.0097334268677657	9
BOLA2	176	1	0.00771659066994037	10
CALM3	161	0	0.00705892669238864	11
CLSTN3	131	0	0.00574359873728516	12
PRDM4	118	1	0.00517362329007366	13
ZNF254	97	1	0.00425289372150123	14
PKM	66	0	0.00289372150122764	15
NEFL	60	0	0.00263065591020694	16
LRRC4	56	0	0.00245527884952648	17
PIN4	56	0	0.00245527884952648	18
NDRG2	53	0	0.00232374605401613	19
MBP	51	0	0.0022360575236759	20
STAT6	49	1	0.00214836899333567	21
PLP1	46	0	0.00201683619782532	22
SULT1A3	46	0	0.00201683619782532	23
AP2M1	45	0	0.00197299193265521	24
MAG	44	0	0.00192914766748509	25
KIF25	42	0	0.00184145913714486	26
APLP1	40	0	0.00175377060680463	27
STMN3	38	0	0.0016660820764644	28
ENO2	35	0	0.00153454928095405	29
ITM2C	35	0	0.00153454928095405	30
UBC	34	0	0.00149070501578394	31
GDI1	33	0	0.00144686075061382	32
SATB2	33	1	0.00144686075061382	33
TF	32	0	0.0014030164854437	34
ZNF540	31	0	0.00135917222027359	35
CHST15	29	0	0.00127148368993336	36
PRNP	27	0	0.00118379515959313	37
CRBN	26	0	0.00113995089442301	38
PRKAG2	26	0	0.00113995089442301	39
HSPA8	24	0	0.00105226236408278	40
ACTB	23	0	0.00100841809891266	41
MORN5	23	0	0.00100841809891266	42
2005-09-01	23	0	0.00100841809891266	43
PRKCZ	22	0	0.000964573833742547	44
PFN2	22	0	0.000964573833742547	45
PLEKHB1	22	0	0.000964573833742547	46
STX1A	22	0	0.000964573833742547	47
SLC22A17	21	0	0.000920729568572431	48
GHITM	20	0	0.000876885303402315	49
CLDND1	20	0	0.000876885303402315	50
ACTG1	20	0	0.000876885303402315	51
CNP	20	0	0.000876885303402315	52
ATP1B1	19	0	0.000833041038232199	53
PLD3	17	0	0.000745352507891968	54
MAP1LC3B	17	0	0.000745352507891968	55
PEA15	17	0	0.000745352507891968	56
PAQR6	15	0	0.000657663977551736	57
KLC1	15	0	0.000657663977551736	58
SULT1A4	15	0	0.000657663977551736	59
PRKAR1B	14	0	0.000613819712381621	60
EIF4A2	14	0	0.000613819712381621	61
HSP90AB1	14	0	0.000613819712381621	62
TUBB4A	14	0	0.000613819712381621	63
SARAF	13	0	0.000569975447211505	64
GABARAPL1	13	0	0.000569975447211505	65
PPP2R1A	12	0	0.000526131182041389	66
HGNC:24955	12	0	0.000526131182041389	67
MTCH1	11	0	0.000482286916871273	68
CTSB	11	0	0.000482286916871273	69
YWHAQ	11	0	0.000482286916871273	70
FXYD6-FXYD2	11	0	0.000482286916871273	71
H1F0	11	0	0.000482286916871273	72
REEP2	11	0	0.000482286916871273	73
TPM3	11	0	0.000482286916871273	74
C16orf45	11	0	0.000482286916871273	75
ATP6AP2	11	0	0.000482286916871273	76
VSNL1	10	0	0.000438442651701157	77
CPE	10	0	0.000438442651701157	78
PSAP	10	0	0.000438442651701157	79
THY1	10	0	0.000438442651701157	80
RAB7A	10	0	0.000438442651701157	81
MT-CO1	10	0	0.000438442651701157	82
RNPS1	10	0	0.000438442651701157	83
TERF2IP	10	0	0.000438442651701157	84
ATP6AP1	10	0	0.000438442651701157	85
AC068580.4	10	0	0.000438442651701157	86
CDIP1	10	0	0.000438442651701157	87
GOT1	10	0	0.000438442651701157	88
SYT1	9	0	0.000394598386531042	89
B4GAT1	9	0	0.000394598386531042	90
DKK3	9	0	0.000394598386531042	91
SQSTM1	9	0	0.000394598386531042	92
PPT1	8	0	0.000350754121360926	93
TCTA	8	0	0.000350754121360926	94
ATP5A1	8	0	0.000350754121360926	95
ARL6IP1	8	0	0.000350754121360926	96
PIAS1	8	0	0.000350754121360926	97
CYB5R3	8	0	0.000350754121360926	98
PWP1	8	0	0.000350754121360926	99
MAGED2	8	0	0.000350754121360926	100
SDF4	8	0	0.000350754121360926	101
TMEM151A	8	0	0.000350754121360926	102
RNF11	8	0	0.000350754121360926	103
SRI	8	0	0.000350754121360926	104
UGP2	7	0	0.00030690985619081	105
GLTP	7	0	0.00030690985619081	106
EFHD1	7	0	0.00030690985619081	107
NDFIP1	7	0	0.00030690985619081	108
CYP46A1	7	0	0.00030690985619081	109
DAZAP2	7	0	0.00030690985619081	110
ARL6IP5	7	0	0.00030690985619081	111
RAB2A	7	0	0.00030690985619081	112
CPLX2	7	0	0.00030690985619081	113
GPAA1	7	0	0.00030690985619081	114
DEGS1	7	0	0.00030690985619081	115
CLU	7	0	0.00030690985619081	116
BTBD10	7	0	0.00030690985619081	117
TPD52	7	0	0.00030690985619081	118
BLCAP	7	0	0.00030690985619081	119
AC129492.3	6	0	0.000263065591020695	120
C4orf3	6	0	0.000263065591020695	121
XRCC6	6	0	0.000263065591020695	122
PDIA6	6	0	0.000263065591020695	123
GLUL	6	0	0.000263065591020695	124
CPLX1	6	0	0.000263065591020695	125
TSPYL2	6	0	0.000263065591020695	126
SYNDIG1	6	0	0.000263065591020695	127
YWHAZ	6	0	0.000263065591020695	128
FAM3C	6	0	0.000263065591020695	129
PNMA1	6	0	0.000263065591020695	130
MAP2	6	0	0.000263065591020695	131
2007-09-01	6	0	0.000263065591020695	132
CPNE6	6	0	0.000263065591020695	133
SULT4A1	6	0	0.000263065591020695	134
ARF1	6	0	0.000263065591020695	135
SH3GL2	6	0	0.000263065591020695	136
IDS	6	0	0.000263065591020695	137
EIF4H	6	0	0.000263065591020695	138
DTX3	5	0	0.000219221325850579	139
THRA	5	0	0.000219221325850579	140
PDIA3	5	0	0.000219221325850579	141
FOS	5	0	0.000219221325850579	142
NREP	5	0	0.000219221325850579	143
TBC1D17	5	0	0.000219221325850579	144
SEH1L	5	0	0.000219221325850579	145
NFS1	5	0	0.000219221325850579	146
ACTR1B	5	0	0.000219221325850579	147
NDUFC2	5	0	0.000219221325850579	148
MT-ND1	5	0	0.000219221325850579	149
CACNG3	5	0	0.000219221325850579	150
DBNDD1	5	0	0.000219221325850579	151
FARSB	5	0	0.000219221325850579	152
GATM	5	0	0.000219221325850579	153
CNDP1	5	0	0.000219221325850579	154
DNAJA1	5	0	0.000219221325850579	155
DBNL	5	0	0.000219221325850579	156
CDK16	5	0	0.000219221325850579	157
STOML1	5	0	0.000219221325850579	158
STIP1	5	0	0.000219221325850579	159
FBXW7	5	0	0.000219221325850579	160
CCT2	5	0	0.000219221325850579	161
CNN3	5	0	0.000219221325850579	162
RTN4	5	0	0.000219221325850579	163
PLEC	5	0	0.000219221325850579	164
AF241726.2	5	0	0.000219221325850579	165
ARHGDIA	5	0	0.000219221325850579	166
KLHDC3	5	0	0.000219221325850579	167
EGLN2	5	0	0.000219221325850579	168
MTFR1L	5	0	0.000219221325850579	169
PPM1G	5	0	0.000219221325850579	170
APMAP	5	0	0.000219221325850579	171
GOT2	5	0	0.000219221325850579	172
PDK2	4	0	0.000175377060680463	173
PCNP	4	0	0.000175377060680463	174
SPRYD3	4	0	0.000175377060680463	175
MT-ND5	4	0	0.000175377060680463	176
TMEM50B	4	0	0.000175377060680463	177
CD24	4	0	0.000175377060680463	178
HNRNPK	4	0	0.000175377060680463	179
SPRED1	4	0	0.000175377060680463	180
HDGF	4	0	0.000175377060680463	181
GPS1	4	0	0.000175377060680463	182
GLO1	4	0	0.000175377060680463	183
RMDN3	4	0	0.000175377060680463	184
PREB	4	0	0.000175377060680463	185
APBB3	4	0	0.000175377060680463	186
SLC29A1	4	0	0.000175377060680463	187
PFKP	4	0	0.000175377060680463	188
BECN1	4	0	0.000175377060680463	189
EWSR1	4	0	0.000175377060680463	190
SCD	4	0	0.000175377060680463	191
PHYHIP	4	0	0.000175377060680463	192
DAPK3	4	0	0.000175377060680463	193
SULF1	4	0	0.000175377060680463	194
PIANP	4	0	0.000175377060680463	195
BAIAP2	4	0	0.000175377060680463	196
PREPL	4	0	0.000175377060680463	197
LGALS3BP	4	0	0.000175377060680463	198
MRPL49	4	0	0.000175377060680463	199
GABRD	4	0	0.000175377060680463	200
VAPB	4	0	0.000175377060680463	201
NAP1L5	4	0	0.000175377060680463	202
ABHD8	4	0	0.000175377060680463	203
IDH3A	4	0	0.000175377060680463	204
EPDR1	4	0	0.000175377060680463	205
GPR137	4	0	0.000175377060680463	206
SDHA	4	0	0.000175377060680463	207
MCRS1	4	0	0.000175377060680463	208
EIF3L	4	0	0.000175377060680463	209
ANXA7	4	0	0.000175377060680463	210
ANXA6	4	0	0.000175377060680463	211
NEFM	4	0	0.000175377060680463	212
POLE3	4	0	0.000175377060680463	213
NRSN1	4	0	0.000175377060680463	214
BTF3L4	4	0	0.000175377060680463	215
NPTXR	4	0	0.000175377060680463	216
CAP1	4	0	0.000175377060680463	217
CTSF	4	0	0.000175377060680463	218
GPI	4	0	0.000175377060680463	219
PHYHIPL	4	0	0.000175377060680463	220
VAMP1	4	0	0.000175377060680463	221
CLPTM1	4	0	0.000175377060680463	222
PPP2R2B	4	0	0.000175377060680463	223
PEX10	4	0	0.000175377060680463	224
MDH2	4	0	0.000175377060680463	225
ELMO1	4	0	0.000175377060680463	226
ARL2BP	4	0	0.000175377060680463	227
KEAP1	4	0	0.000175377060680463	228
MAPRE3	4	0	0.000175377060680463	229
NR1H2	4	0	0.000175377060680463	230
2008-09-01	4	0	0.000175377060680463	231
VPS4A	4	0	0.000175377060680463	232
MAP1A	4	0	0.000175377060680463	233
C1orf216	4	0	0.000175377060680463	234
DAP	4	0	0.000175377060680463	235
PEPD	4	0	0.000175377060680463	236
RPL15	4	0	0.000175377060680463	237
MYH10	4	0	0.000175377060680463	238
ABHD12	4	0	0.000175377060680463	239
SLC41A3	4	0	0.000175377060680463	240
GPM6A	4	0	0.000175377060680463	241
SCP2	4	0	0.000175377060680463	242
RPN2	4	0	0.000175377060680463	243
FAAH	4	0	0.000175377060680463	244
CHST8	3	0	0.000131532795510347	245
ZNF117	3	0	0.000131532795510347	246
SLC9A3R1	3	0	0.000131532795510347	247
FAIM2	3	0	0.000131532795510347	248
ADAP1	3	0	0.000131532795510347	249
GPR89B	3	0	0.000131532795510347	250
ADIPOR1	3	0	0.000131532795510347	251
PPAN-P2RY11	3	0	0.000131532795510347	252
ANKDD1A	3	0	0.000131532795510347	253
NTMT1	3	0	0.000131532795510347	254
IDI1	3	0	0.000131532795510347	255
NRCAM	3	0	0.000131532795510347	256
RAD21	3	0	0.000131532795510347	257
ZNF511	3	0	0.000131532795510347	258
INTS11	3	0	0.000131532795510347	259
RBM25	3	0	0.000131532795510347	260
PIDD1	3	0	0.000131532795510347	261
MTCH2	3	0	0.000131532795510347	262
CHMP1A	3	0	0.000131532795510347	263
PGK1	3	0	0.000131532795510347	264
CREG1	3	0	0.000131532795510347	265
HNRNPF	3	0	0.000131532795510347	266
HARS	3	0	0.000131532795510347	267
COPS7B	3	0	0.000131532795510347	268
RNF111	3	0	0.000131532795510347	269
AKIRIN1	3	0	0.000131532795510347	270
ARHGAP21	3	0	0.000131532795510347	271
DYNC1LI1	3	0	0.000131532795510347	272
SGTA	3	0	0.000131532795510347	273
PODXL2	3	0	0.000131532795510347	274
SPTBN2	3	0	0.000131532795510347	275
TMEM189-UBE2V1	3	0	0.000131532795510347	276
UBE2D3	3	0	0.000131532795510347	277
ATP5B	3	0	0.000131532795510347	278
SMNDC1	3	0	0.000131532795510347	279
DDX5	3	0	0.000131532795510347	280
SMG1	3	0	0.000131532795510347	281
AP1S2	3	0	0.000131532795510347	282
GLRB	3	0	0.000131532795510347	283
ASAH1	3	0	0.000131532795510347	284
EPN1	3	0	0.000131532795510347	285
RAB40B	3	0	0.000131532795510347	286
NIPSNAP2	3	0	0.000131532795510347	287
NDFIP2	3	0	0.000131532795510347	288
TJAP1	3	0	0.000131532795510347	289
THEM6	3	0	0.000131532795510347	290
HNRNPH2	3	0	0.000131532795510347	291
DCAF10	3	0	0.000131532795510347	292
SNX10	3	0	0.000131532795510347	293
RCN1	3	0	0.000131532795510347	294
AHCY	3	0	0.000131532795510347	295
CNDP2	3	0	0.000131532795510347	296
ENC1	3	0	0.000131532795510347	297
HDHD2	3	0	0.000131532795510347	298
RNF34	3	0	0.000131532795510347	299
RNF114	3	0	0.000131532795510347	300
LARP4B	3	0	0.000131532795510347	301
RASSF4	3	0	0.000131532795510347	302
COX4I1	3	0	0.000131532795510347	303
ARL2-SNX15	3	0	0.000131532795510347	304
STRADA	3	0	0.000131532795510347	305
ECHDC1	3	0	0.000131532795510347	306
HERPUD1	3	0	0.000131532795510347	307
TSC22D1	3	0	0.000131532795510347	308
CCT7	3	0	0.000131532795510347	309
CCT4	3	0	0.000131532795510347	310
PTP4A1	3	0	0.000131532795510347	311
MEF2C	3	0	0.000131532795510347	312
AP1M1	3	0	0.000131532795510347	313
FAM131B	3	0	0.000131532795510347	314
PPFIA3	3	0	0.000131532795510347	315
SCOC	3	0	0.000131532795510347	316
ASNSD1	3	0	0.000131532795510347	317
TMEM220	3	0	0.000131532795510347	318
NCALD	3	0	0.000131532795510347	319
GOLGA7	3	0	0.000131532795510347	320
NDRG4	3	0	0.000131532795510347	321
PIGT	3	0	0.000131532795510347	322
PUF60	3	0	0.000131532795510347	323
UCK1	3	0	0.000131532795510347	324
PMPCA	3	0	0.000131532795510347	325
ATP9A	3	0	0.000131532795510347	326
ISCA1	3	0	0.000131532795510347	327
TCP1	3	0	0.000131532795510347	328
TINF2	3	0	0.000131532795510347	329
BRWD1	3	0	0.000131532795510347	330
BICD2	3	0	0.000131532795510347	331
CIAPIN1	3	0	0.000131532795510347	332
TMEM234	3	0	0.000131532795510347	333
MORF4L2	3	0	0.000131532795510347	334
RSPH14	3	0	0.000131532795510347	335
IKBKG	3	0	0.000131532795510347	336
PRRT2	3	0	0.000131532795510347	337
OAT	3	0	0.000131532795510347	338
SPARCL1	3	0	0.000131532795510347	339
GNPDA1	3	0	0.000131532795510347	340
CYB5B	3	0	0.000131532795510347	341
NUCB1	3	0	0.000131532795510347	342
ARF3	3	0	0.000131532795510347	343
ARMC10	3	0	0.000131532795510347	344
SV2B	3	0	0.000131532795510347	345
TUBA4A	3	0	0.000131532795510347	346
SLC22A8	3	0	0.000131532795510347	347
MRAP2	3	0	0.000131532795510347	348
TBC1D9	3	0	0.000131532795510347	349
CCND3	3	0	0.000131532795510347	350
L3MBTL3	3	0	0.000131532795510347	351
HSPA5	3	0	0.000131532795510347	352
CCNL2	3	0	0.000131532795510347	353
IK	3	0	0.000131532795510347	354
STMN2	3	0	0.000131532795510347	355
CADM3	3	0	0.000131532795510347	356
NADK	3	0	0.000131532795510347	357
TBCA	3	0	0.000131532795510347	358
ABAT	2	0	8.76885e+09	359
NBL1	2	0	8.76885e+09	360
ADCY1	2	0	8.76885e+09	361
RIPK1	2	0	8.76885e+09	362
GLIPR2	2	0	8.76885e+09	363
MT-ND2	2	0	8.76885e+09	364
IER2	2	0	8.76885e+09	365
ACTR3B	2	0	8.76885e+09	366
TUBA1A	2	0	8.76885e+09	367
PSMD11	2	0	8.76885e+09	368
MOBP	2	0	8.76885e+09	369
ATXN7L3	2	0	8.76885e+09	370
RAB1A	2	0	8.76885e+09	371
MRPS5	2	0	8.76885e+09	372
NKIRAS1	2	0	8.76885e+09	373
ARMCX1	2	0	8.76885e+09	374
HSPD1	2	0	8.76885e+09	375
NFKBIB	2	0	8.76885e+09	376
STRAP	2	0	8.76885e+09	377
HS6ST1	2	0	8.76885e+09	378
GRIA2	2	0	8.76885e+09	379
NOP56	2	0	8.76885e+09	380
SRSF10	2	0	8.76885e+09	381
RAN	2	0	8.76885e+09	382
NEIL1	2	0	8.76885e+09	383
HNRNPM	2	0	8.76885e+09	384
MAPT	2	0	8.76885e+09	385
SYT3	2	0	8.76885e+09	386
SLC45A1	2	0	8.76885e+09	387
PTGR1	2	0	8.76885e+09	388
MINOS1-NBL1	2	0	8.76885e+09	389
TMX1	2	0	8.76885e+09	390
SYNPO	2	0	8.76885e+09	391
ANP32A	2	0	8.76885e+09	392
CBX1	2	0	8.76885e+09	393
USB1	2	0	8.76885e+09	394
SPDYE2B	2	0	8.76885e+09	395
RAB11A	2	0	8.76885e+09	396
TMED2	2	0	8.76885e+09	397
ARPP19	2	0	8.76885e+09	398
SRP54	2	0	8.76885e+09	399
SC5D	2	0	8.76885e+09	400
NAPB	2	0	8.76885e+09	401
OTUB1	2	0	8.76885e+09	402
DCAF6	2	0	8.76885e+09	403
POLR3H	2	0	8.76885e+09	404
TMEM206	2	0	8.76885e+09	405
OAZ2	2	0	8.76885e+09	406
CAMK2A	2	0	8.76885e+09	407
ACO2	2	0	8.76885e+09	408
PHGDH	2	0	8.76885e+09	409
PTGES3	2	0	8.76885e+09	410
PGS1	2	0	8.76885e+09	411
STAMBPL1	2	0	8.76885e+09	412
FTH1	2	0	8.76885e+09	413
UBL3	2	0	8.76885e+09	414
POLD3	2	0	8.76885e+09	415
CEBPG	2	0	8.76885e+09	416
CFAP221	2	0	8.76885e+09	417
PTTG1IP	2	0	8.76885e+09	418
C1orf198	2	0	8.76885e+09	419
ZNF706	2	0	8.76885e+09	420
CLIC4	2	0	8.76885e+09	421
RHPN1	2	0	8.76885e+09	422
ZBTB37	2	0	8.76885e+09	423
CSNK1A1	2	0	8.76885e+09	424
PCED1A	2	0	8.76885e+09	425
LMNA	2	0	8.76885e+09	426
ZNF365	2	0	8.76885e+09	427
YAF2	2	0	8.76885e+09	428
CABP1	2	0	8.76885e+09	429
ST3GAL3	2	0	8.76885e+09	430
ME3	2	0	8.76885e+09	431
ST6GALNAC6	2	0	8.76885e+09	432
UBL4A	2	0	8.76885e+09	433
OMG	2	0	8.76885e+09	434
HSF1	2	0	8.76885e+09	435
HSF2	2	0	8.76885e+09	436
TAF7	2	0	8.76885e+09	437
TAF6	2	0	8.76885e+09	438
MGST1	2	0	8.76885e+09	439
ARL10	2	0	8.76885e+09	440
PIP4K2B	2	0	8.76885e+09	441
ZYX	2	0	8.76885e+09	442
ATXN1L	2	0	8.76885e+09	443
ZNF385A	2	0	8.76885e+09	444
NAP1L3	2	0	8.76885e+09	445
NAB2	2	0	8.76885e+09	446
TARBP1	2	0	8.76885e+09	447
AK5	2	0	8.76885e+09	448
SLC7A5	2	0	8.76885e+09	449
PGRMC1	2	0	8.76885e+09	450
TMX4	2	0	8.76885e+09	451
MTHFSD	2	0	8.76885e+09	452
USP39	2	0	8.76885e+09	453
MLC1	2	0	8.76885e+09	454
LAMP1	2	0	8.76885e+09	455
TMEM155	2	0	8.76885e+09	456
CDC25B	2	0	8.76885e+09	457
TGM2	2	0	8.76885e+09	458
SLX1A	2	0	8.76885e+09	459
INPP5F	2	0	8.76885e+09	460
MEST	2	0	8.76885e+09	461
HECTD1	2	0	8.76885e+09	462
PGM1	2	0	8.76885e+09	463
GATB	2	0	8.76885e+09	464
EGLN3	2	0	8.76885e+09	465
CSTF3	2	0	8.76885e+09	466
TESPA1	2	0	8.76885e+09	467
HNRNPH1	2	0	8.76885e+09	468
SUCLA2	2	0	8.76885e+09	469
SHISA5	2	0	8.76885e+09	470
EI24	2	0	8.76885e+09	471
SPIN1	2	0	8.76885e+09	472
WDR25	2	0	8.76885e+09	473
GNAO1	2	0	8.76885e+09	474
KIF1A	2	0	8.76885e+09	475
CA10	2	0	8.76885e+09	476
XPO7	2	0	8.76885e+09	477
PNMA8A	2	0	8.76885e+09	478
PRPF19	2	0	8.76885e+09	479
C12orf76	2	0	8.76885e+09	480
PPWD1	2	0	8.76885e+09	481
FLOT2	2	0	8.76885e+09	482
INA	2	0	8.76885e+09	483
HIRIP3	2	0	8.76885e+09	484
MPP1	2	0	8.76885e+09	485
MYLK	2	0	8.76885e+09	486
UTP4	2	0	8.76885e+09	487
MAP2K1	2	0	8.76885e+09	488
DPYSL2	2	0	8.76885e+09	489
LPGAT1	2	0	8.76885e+09	490
SRRM5	2	0	8.76885e+09	491
MTURN	2	0	8.76885e+09	492
NMNAT2	2	0	8.76885e+09	493
MSANTD3-TMEFF1	2	0	8.76885e+09	494
NUDT10	2	0	8.76885e+09	495
ENSA	2	0	8.76885e+09	496
GPR75-ASB3	2	0	8.76885e+09	497
SMS	2	0	8.76885e+09	498
SGTB	2	0	8.76885e+09	499
DTNB	2	0	8.76885e+09	500
PPP4R3B	2	0	8.76885e+09	501
CCNE1	2	0	8.76885e+09	502
GCC2	2	0	8.76885e+09	503
C2orf42	2	0	8.76885e+09	504
PARP10	2	0	8.76885e+09	505
KCNIP1	2	0	8.76885e+09	506
NAXD	2	0	8.76885e+09	507
MCOLN1	2	0	8.76885e+09	508
TOR1A	2	0	8.76885e+09	509
CCT6A	2	0	8.76885e+09	510
KIF1B	2	0	8.76885e+09	511
C1QTNF3-AMACR	2	0	8.76885e+09	512
SAP18	2	0	8.76885e+09	513
ZSCAN21	2	0	8.76885e+09	514
SARS	2	0	8.76885e+09	515
SLC25A23	2	0	8.76885e+09	516
AIP	2	0	8.76885e+09	517
TNFAIP2	2	0	8.76885e+09	518
SDCBP	2	0	8.76885e+09	519
SGK3	2	0	8.76885e+09	520
PAIP2B	2	0	8.76885e+09	521
FBLN7	2	0	8.76885e+09	522
DIRAS2	2	0	8.76885e+09	523
CCT3	2	0	8.76885e+09	524
CMBL	2	0	8.76885e+09	525
HSP90AA1	2	0	8.76885e+09	526
TROVE2	2	0	8.76885e+09	527
MPPE1	2	0	8.76885e+09	528
ZNF48	2	0	8.76885e+09	529
RABL2A	2	0	8.76885e+09	530
ARHGAP33	2	0	8.76885e+09	531
ABCF3	2	0	8.76885e+09	532
ZNF91	2	0	8.76885e+09	533
FAM131A	2	0	8.76885e+09	534
MATR3	2	0	8.76885e+09	535
TIAM1	2	0	8.76885e+09	536
ATG13	2	0	8.76885e+09	537
ACADVL	2	0	8.76885e+09	538
MCM7	2	0	8.76885e+09	539
SART1	2	0	8.76885e+09	540
MCCC1	2	0	8.76885e+09	541
ZDHHC7	2	0	8.76885e+09	542
IER5	2	0	8.76885e+09	543
COX20	2	0	8.76885e+09	544
TRIM11	2	0	8.76885e+09	545
PGAM1	2	0	8.76885e+09	546
EPS8L2	2	0	8.76885e+09	547
PRMT5	2	0	8.76885e+09	548
CELF3	2	0	8.76885e+09	549
ZNF276	2	0	8.76885e+09	550
FRZB	2	0	8.76885e+09	551
TRMT61A	2	0	8.76885e+09	552
SCG3	2	0	8.76885e+09	553
VTA1	2	0	8.76885e+09	554
MED25	2	0	8.76885e+09	555
PARP3	2	0	8.76885e+09	556
RAE1	2	0	8.76885e+09	557
ST13	2	0	8.76885e+09	558
CSRP1	2	0	8.76885e+09	559
RBM18	2	0	8.76885e+09	560
SMARCAD1	2	0	8.76885e+09	561
RALGPS1	2	0	8.76885e+09	562
FA2H	2	0	8.76885e+09	563
TRAP1	2	0	8.76885e+09	564
MAP3K8	2	0	8.76885e+09	565
SORT1	2	0	8.76885e+09	566
DEAF1	2	0	8.76885e+09	567
CELF4	2	0	8.76885e+09	568
MICAL2	2	0	8.76885e+09	569
HINT3	2	0	8.76885e+09	570
ATP13A2	2	0	8.76885e+09	571
HPCAL4	2	0	8.76885e+09	572
TM6SF1	2	0	8.76885e+09	573
MLLT1	2	0	8.76885e+09	574
TLE1	2	0	8.76885e+09	575
MBD3	2	0	8.76885e+09	576
BID	2	0	8.76885e+09	577
SLC48A1	2	0	8.76885e+09	578
WBP2	2	0	8.76885e+09	579
DEDD2	2	0	8.76885e+09	580
FOXRED1	2	0	8.76885e+09	581
KPNA2	2	0	8.76885e+09	582
SCAPER	2	0	8.76885e+09	583
DEPDC5	2	0	8.76885e+09	584
STXBP1	2	0	8.76885e+09	585
MUL1	2	0	8.76885e+09	586
TOMM34	2	0	8.76885e+09	587
MORF4L1	2	0	8.76885e+09	588
ZNF22	2	0	8.76885e+09	589
CHTOP	2	0	8.76885e+09	590
PCBP4	2	0	8.76885e+09	591
PCBP2	2	0	8.76885e+09	592
FAM57B	2	0	8.76885e+09	593
TRMT1	2	0	8.76885e+09	594
CDK5R1	2	0	8.76885e+09	595
APP	2	0	8.76885e+09	596
ATP2B2	2	0	8.76885e+09	597
PPME1	2	0	8.76885e+09	598
PTPRN2	2	0	8.76885e+09	599
SORL1	2	0	8.76885e+09	600
AGK	2	0	8.76885e+09	601
POR	2	0	8.76885e+09	602
ST3GAL4	2	0	8.76885e+09	603
MPPED1	2	0	8.76885e+09	604
HSDL1	2	0	8.76885e+09	605
LAP3	2	0	8.76885e+09	606
SLC18B1	2	0	8.76885e+09	607
FKBP8	2	0	8.76885e+09	608
GPM6B	2	0	8.76885e+09	609
INSIG2	2	0	8.76885e+09	610
BAALC	2	0	8.76885e+09	611
EIF1	2	0	8.76885e+09	612
ARMC6	2	0	8.76885e+09	613
EIF5	2	0	8.76885e+09	614
HNRNPDL	2	0	8.76885e+09	615
ABHD3	2	0	8.76885e+09	616
TRIM37	2	0	8.76885e+09	617
GTF2I	2	0	8.76885e+09	618
HGNC:18790	2	0	8.76885e+09	619
RBMX	2	0	8.76885e+09	620
KIF1BP	2	0	8.76885e+09	621
GPR37	2	0	8.76885e+09	622
POMGNT2	2	0	8.76885e+09	623
CLDN11	2	0	8.76885e+09	624
RCAN2	2	0	8.76885e+09	625
MCHR1	2	0	8.76885e+09	626
YPEL5	2	0	8.76885e+09	627
PRPS1	2	0	8.76885e+09	628
ZNF74	2	0	8.76885e+09	629
MT-CYB	1	0	4.38443e+09	630
VMP1	1	0	4.38443e+09	631
NR1D1	1	0	4.38443e+09	632
TDG	1	0	4.38443e+09	633
SRD5A1	1	0	4.38443e+09	634
PSMB2	1	0	4.38443e+09	635
TMEM165	1	0	4.38443e+09	636
SLC17A7	1	0	4.38443e+09	637
SMPD1	1	0	4.38443e+09	638
ENO1	1	0	4.38443e+09	639
MAP1B	1	0	4.38443e+09	640
EPB41L3	1	0	4.38443e+09	641
KIDINS220	1	0	4.38443e+09	642
RUNDC3A	1	0	4.38443e+09	643
NGLY1	1	0	4.38443e+09	644
NDEL1	1	0	4.38443e+09	645
OPTN	1	0	4.38443e+09	646
CITED2	1	0	4.38443e+09	647
GDI2	1	0	4.38443e+09	648
TMEM254	1	0	4.38443e+09	649
TSPAN17	1	0	4.38443e+09	650
NPTX2	1	0	4.38443e+09	651
WDR13	1	0	4.38443e+09	652
CARNS1	1	0	4.38443e+09	653
MPHOSPH10	1	0	4.38443e+09	654
HMGB1	1	0	4.38443e+09	655
MATK	1	0	4.38443e+09	656
CDC42EP1	1	0	4.38443e+09	657
TRIM2	1	0	4.38443e+09	658
RAB1B	1	0	4.38443e+09	659
CSDC2	1	0	4.38443e+09	660
TMEM246	1	0	4.38443e+09	661
COX7A2L	1	0	4.38443e+09	662
SLC38A5	1	0	4.38443e+09	663
SLC25A18	1	0	4.38443e+09	664
PRMT2	1	0	4.38443e+09	665
PRPH2	1	0	4.38443e+09	666
RHBDD2	1	0	4.38443e+09	667
KLC2	1	0	4.38443e+09	668
INTS10	1	0	4.38443e+09	669
YWHAH	1	0	4.38443e+09	670
CHST10	1	0	4.38443e+09	671
CLASRP	1	0	4.38443e+09	672
PNMA6A	1	0	4.38443e+09	673
RASL11B	1	0	4.38443e+09	674
SERPINI1	1	0	4.38443e+09	675
DAAM2	1	0	4.38443e+09	676
FDFT1	1	0	4.38443e+09	677
FBXO44	1	0	4.38443e+09	678
CAPZA2	1	0	4.38443e+09	679
C10orf88	1	0	4.38443e+09	680
AP2B1	1	0	4.38443e+09	681
HMCES	1	0	4.38443e+09	682
SH3BGRL	1	0	4.38443e+09	683
KCNN1	1	0	4.38443e+09	684
ISLR	1	0	4.38443e+09	685
ZC3HC1	1	0	4.38443e+09	686
RAB5A	1	0	4.38443e+09	687
KIF3C	1	0	4.38443e+09	688
UBE2G2	1	0	4.38443e+09	689
UNKL	1	0	4.38443e+09	690
MRPS16	1	0	4.38443e+09	691
MRPS10	1	0	4.38443e+09	692
SLC3A2	1	0	4.38443e+09	693
TMED4	1	0	4.38443e+09	694
SPATA2	1	0	4.38443e+09	695
CTBP1	1	0	4.38443e+09	696
CD99L2	1	0	4.38443e+09	697
SERINC3	1	0	4.38443e+09	698
PINK1	1	0	4.38443e+09	699
ABTB1	1	0	4.38443e+09	700
SCRN1	1	0	4.38443e+09	701
KDM4B	1	0	4.38443e+09	702
FAM163B	1	0	4.38443e+09	703
ZNF789	1	0	4.38443e+09	704
ZNF32	1	0	4.38443e+09	705
MBNL2	1	0	4.38443e+09	706
SYP	1	0	4.38443e+09	707
FHL1	1	0	4.38443e+09	708
ULK3	1	0	4.38443e+09	709
MYNN	1	0	4.38443e+09	710
NCAM1	1	0	4.38443e+09	711
HDAC2	1	0	4.38443e+09	712
TUBG2	1	0	4.38443e+09	713
IGFBP3	1	0	4.38443e+09	714
TSNAX-DISC1	1	0	4.38443e+09	715
PRKACB	1	0	4.38443e+09	716
RAP1B	1	0	4.38443e+09	717
TFG	1	0	4.38443e+09	718
ATP6V0A1	1	0	4.38443e+09	719
CHMP2B	1	0	4.38443e+09	720
POLDIP2	1	0	4.38443e+09	721
MBOAT7	1	0	4.38443e+09	722
ANKRD11	1	0	4.38443e+09	723
AMN1	1	0	4.38443e+09	724
CPQ	1	0	4.38443e+09	725
SPATS2L	1	0	4.38443e+09	726
AJAP1	1	0	4.38443e+09	727
FOXO3	1	0	4.38443e+09	728
WDR45B	1	0	4.38443e+09	729
WDR77	1	0	4.38443e+09	730
C11orf24	1	0	4.38443e+09	731
GNPAT	1	0	4.38443e+09	732
BAG6	1	0	4.38443e+09	733
ATXN10	1	0	4.38443e+09	734
MAPK10	1	0	4.38443e+09	735
PSPC1	1	0	4.38443e+09	736
RAC1	1	0	4.38443e+09	737
NOC2L	1	0	4.38443e+09	738
ARHGEF9	1	0	4.38443e+09	739
DDX1	1	0	4.38443e+09	740
HNRNPUL2-BSCL2	1	0	4.38443e+09	741
RHOT2	1	0	4.38443e+09	742
MAT2B	1	0	4.38443e+09	743
CYP2J2	1	0	4.38443e+09	744
ERAL1	1	0	4.38443e+09	745
ALDH2	1	0	4.38443e+09	746
NONO	1	0	4.38443e+09	747
GALNT17	1	0	4.38443e+09	748
NIPSNAP1	1	0	4.38443e+09	749
TKT	1	0	4.38443e+09	750
DNAJB1	1	0	4.38443e+09	751
NECAB3	1	0	4.38443e+09	752
AGPAT5	1	0	4.38443e+09	753
CCNC	1	0	4.38443e+09	754
DLG4	1	0	4.38443e+09	755
SPOCK1	1	0	4.38443e+09	756
RALB	1	0	4.38443e+09	757
DNAJB6	1	0	4.38443e+09	758
RNF141	1	0	4.38443e+09	759
CAMK2N1	1	0	4.38443e+09	760
NPIPB5	1	0	4.38443e+09	761
DDX56	1	0	4.38443e+09	762
GNB5	1	0	4.38443e+09	763
MEIOC	1	0	4.38443e+09	764
UCHL1	1	0	4.38443e+09	765
PAPSS1	1	0	4.38443e+09	766
PEX12	1	0	4.38443e+09	767
DCK	1	0	4.38443e+09	768
PRCC	1	0	4.38443e+09	769
SLC25A22	1	0	4.38443e+09	770
SNX17	1	0	4.38443e+09	771
SNX15	1	0	4.38443e+09	772
NEUROD6	1	0	4.38443e+09	773
MICU2	1	0	4.38443e+09	774
PSAT1	1	0	4.38443e+09	775
GGNBP2	1	0	4.38443e+09	776
SESN1	1	0	4.38443e+09	777
SPARC	1	0	4.38443e+09	778
PPP5C	1	0	4.38443e+09	779
UTP18	1	0	4.38443e+09	780
CST3	1	0	4.38443e+09	781
TCN2	1	0	4.38443e+09	782
SMARCB1	1	0	4.38443e+09	783
GPRC5B	1	0	4.38443e+09	784
RHOA	1	0	4.38443e+09	785
RHOF	1	0	4.38443e+09	786
NCS1	1	0	4.38443e+09	787
SELENOP	1	0	4.38443e+09	788
PSRC1	1	0	4.38443e+09	789
TOMM20	1	0	4.38443e+09	790
DHX30	1	0	4.38443e+09	791
ANKRD46	1	0	4.38443e+09	792
P4HB	1	0	4.38443e+09	793
SPTSSB	1	0	4.38443e+09	794
ZNF263	1	0	4.38443e+09	795
YME1L1	1	0	4.38443e+09	796
GORASP2	1	0	4.38443e+09	797
SYNGR1	1	0	4.38443e+09	798
SYNGR3	1	0	4.38443e+09	799
ATP1A2	1	0	4.38443e+09	800
DNAJA2	1	0	4.38443e+09	801
MID1IP1	1	0	4.38443e+09	802
ZFAND5	1	0	4.38443e+09	803
ILVBL	1	0	4.38443e+09	804
R3HDM4	1	0	4.38443e+09	805
SBF1	1	0	4.38443e+09	806
LMBRD1	1	0	4.38443e+09	807
CDK14	1	0	4.38443e+09	808
PTCD3	1	0	4.38443e+09	809
UBE2A	1	0	4.38443e+09	810
RNF8	1	0	4.38443e+09	811
ACTR3	1	0	4.38443e+09	812
ACTR2	1	0	4.38443e+09	813
C3orf18	1	0	4.38443e+09	814
NAPA	1	0	4.38443e+09	815
LARP6	1	0	4.38443e+09	816
NUDT15	1	0	4.38443e+09	817
STX5	1	0	4.38443e+09	818
DRG2	1	0	4.38443e+09	819
MAGED4	1	0	4.38443e+09	820
SAE1	1	0	4.38443e+09	821
NOA1	1	0	4.38443e+09	822
SRR	1	0	4.38443e+09	823
EVL	1	0	4.38443e+09	824
KCNIP2	1	0	4.38443e+09	825
STRADB	1	0	4.38443e+09	826
ALCAM	1	0	4.38443e+09	827
TPM4	1	0	4.38443e+09	828
KAT5	1	0	4.38443e+09	829
GBA	1	0	4.38443e+09	830
RPUSD1	1	0	4.38443e+09	831
HAPLN4	1	0	4.38443e+09	832
BSN	1	0	4.38443e+09	833
DCTD	1	0	4.38443e+09	834
NDUFA5	1	0	4.38443e+09	835
RFK	1	0	4.38443e+09	836
SLC39A1	1	0	4.38443e+09	837
LYNX1	1	0	4.38443e+09	838
FBXO7	1	0	4.38443e+09	839
CORO1C	1	0	4.38443e+09	840
TSPAN3	1	0	4.38443e+09	841
TSPAN7	1	0	4.38443e+09	842
YWHAG	1	0	4.38443e+09	843
SIRT2	1	0	4.38443e+09	844
HBS1L	1	0	4.38443e+09	845
SNAP23	1	0	4.38443e+09	846
CCT5	1	0	4.38443e+09	847
ATN1	1	0	4.38443e+09	848
NR2C1	1	0	4.38443e+09	849
SNX5	1	0	4.38443e+09	850
FRA10AC1	1	0	4.38443e+09	851
SLC30A3	1	0	4.38443e+09	852
OLFM1	1	0	4.38443e+09	853
BCL7A	1	0	4.38443e+09	854
NNT	1	0	4.38443e+09	855
CHGB	1	0	4.38443e+09	856
GFAP	1	0	4.38443e+09	857
RABL2B	1	0	4.38443e+09	858
ARHGAP35	1	0	4.38443e+09	859
ABCF2	1	0	4.38443e+09	860
PJA2	1	0	4.38443e+09	861
PRKAB2	1	0	4.38443e+09	862
PEX19	1	0	4.38443e+09	863
LUC7L2	1	0	4.38443e+09	864
PID1	1	0	4.38443e+09	865
VSTM2A	1	0	4.38443e+09	866
TPST2	1	0	4.38443e+09	867
SLC25A46	1	0	4.38443e+09	868
P4HA2	1	0	4.38443e+09	869
DIRAS1	1	0	4.38443e+09	870
SERPINE2	1	0	4.38443e+09	871
TNK2	1	0	4.38443e+09	872
ASRGL1	1	0	4.38443e+09	873
RAB10	1	0	4.38443e+09	874
MZT1	1	0	4.38443e+09	875
IMP4	1	0	4.38443e+09	876
SUV39H1	1	0	4.38443e+09	877
DNASE1L1	1	0	4.38443e+09	878
ENOPH1	1	0	4.38443e+09	879
KATNB1	1	0	4.38443e+09	880
CD200	1	0	4.38443e+09	881
SMAP2	1	0	4.38443e+09	882
ADCK5	1	0	4.38443e+09	883
SCN2A	1	0	4.38443e+09	884
COQ10B	1	0	4.38443e+09	885
SCG2	1	0	4.38443e+09	886
LNPK	1	0	4.38443e+09	887
MAP4	1	0	4.38443e+09	888
2004-09-01	1	0	4.38443e+09	889
YJEFN3	1	0	4.38443e+09	890
RBM11	1	0	4.38443e+09	891
MVK	1	0	4.38443e+09	892
NFE2L2	1	0	4.38443e+09	893
PTPA	1	0	4.38443e+09	894
NARS	1	0	4.38443e+09	895
PLPPR2	1	0	4.38443e+09	896
RNF13	1	0	4.38443e+09	897
KNDC1	1	0	4.38443e+09	898
UQCRC2	1	0	4.38443e+09	899
SUGP1	1	0	4.38443e+09	900
SRSF7	1	0	4.38443e+09	901
PIGC	1	0	4.38443e+09	902
MLX	1	0	4.38443e+09	903
EIF2A	1	0	4.38443e+09	904
DNAJC5	1	0	4.38443e+09	905
DNAJC6	1	0	4.38443e+09	906
ATP6V1B2	1	0	4.38443e+09	907
DPF2	1	0	4.38443e+09	908
DDX41	1	0	4.38443e+09	909
LIPA	1	0	4.38443e+09	910
GPR162	1	0	4.38443e+09	911
RTCB	1	0	4.38443e+09	912
FEZ1	1	0	4.38443e+09	913
FEZ2	1	0	4.38443e+09	914
RBBP7	1	0	4.38443e+09	915
TOLLIP	1	0	4.38443e+09	916
ASPHD1	1	0	4.38443e+09	917
GNAI1	1	0	4.38443e+09	918
ACHE	1	0	4.38443e+09	919
GGT7	1	0	4.38443e+09	920
IFT20	1	0	4.38443e+09	921
IRF2	1	0	4.38443e+09	922
IRF9	1	0	4.38443e+09	923
BCAM	1	0	4.38443e+09	924
GNG7	1	0	4.38443e+09	925
NIPA1	1	0	4.38443e+09	926
MAX	1	0	4.38443e+09	927
CLIP3	1	0	4.38443e+09	928
GAS7	1	0	4.38443e+09	929
PLPP7	1	0	4.38443e+09	930
CKB	1	0	4.38443e+09	931
ANXA11	1	0	4.38443e+09	932
GLS	1	0	4.38443e+09	933
SNAP47	1	0	4.38443e+09	934
SCYL1	1	0	4.38443e+09	935
PRKCB	1	0	4.38443e+09	936
SGSM2	1	0	4.38443e+09	937
ILK	1	0	4.38443e+09	938
COG4	1	0	4.38443e+09	939
LZTS1	1	0	4.38443e+09	940
PRR14	1	0	4.38443e+09	941
TOM1	1	0	4.38443e+09	942
YARS2	1	0	4.38443e+09	943
STK25	1	0	4.38443e+09	944
TUBB2B	1	0	4.38443e+09	945
SH3GL1	1	0	4.38443e+09	946
EMC10	1	0	4.38443e+09	947
LDLRAD4	1	0	4.38443e+09	948
PPP1CC	1	0	4.38443e+09	949
PPP2CA	1	0	4.38443e+09	950
NGRN	1	0	4.38443e+09	951
CNTN2	1	0	4.38443e+09	952
TOR1AIP1	1	0	4.38443e+09	953
SYT11	1	0	4.38443e+09	954
PRDM2	1	0	4.38443e+09	955
CYB5D2	1	0	4.38443e+09	956
PAF1	1	0	4.38443e+09	957
ZNF444	1	0	4.38443e+09	958
RPN1	1	0	4.38443e+09	959
SLC25A1	1	0	4.38443e+09	960
KIF5C	1	0	4.38443e+09	961
IFNGR1	1	0	4.38443e+09	962
BCL2L2-PABPN1	1	0	4.38443e+09	963
TAF9B	1	0	4.38443e+09	964
UBALD1	1	0	4.38443e+09	965
NAT8L	1	0	4.38443e+09	966
STX12	1	0	4.38443e+09	967
STMN1	1	0	4.38443e+09	968
DUSP3	1	0	4.38443e+09	969
APLP2	1	0	4.38443e+09	970
FKBP4	1	0	4.38443e+09	971
NFASC	1	0	4.38443e+09	972
EIF4B	1	0	4.38443e+09	973
ALDOA	1	0	4.38443e+09	974
VAT1	1	0	4.38443e+09	975
UBE2Q2	0	0	0	976
CHMP1B	0	0	0	977
TCOF1	0	0	0	978
NSRP1	0	0	0	979
SPPL3	0	0	0	980
OPA1	0	0	0	981
ITGA8	0	0	0	982
ITGA9	0	0	0	983
ITGA1	0	0	0	984
ITGA2	0	0	0	985
AC096582.3	0	0	0	986
ITGA4	0	0	0	987
ITGA5	0	0	0	988
ITGA6	0	0	0	989
ITGA7	0	0	0	990
TRHR	0	0	0	991
UFSP1	0	0	0	992
UFSP2	0	0	0	993
AC003688.1	0	0	0	994
FAM212B	0	0	0	995
FAM212A	0	0	0	996
CHST9	0	0	0	997
SMTNL1	0	0	0	998
CHST3	0	0	0	999
CHST2	0	0	0	1000
GCLM	0	0	0	1001
CHST7	0	0	0	1002
CHST6	0	0	0	1003
ITGAX	0	0	0	1004
ITGAV	0	0	0	1005
ITGAL	0	0	0	1006
ITGAM	0	0	0	1007
ITGAD	0	0	0	1008
ITGAE	0	0	0	1009
IGF2R	0	0	0	1010
SLC36A4	0	0	0	1011
SLC36A3	0	0	0	1012
CKS1B	0	0	0	1013
SLC36A1	0	0	0	1014
ARTN	0	0	0	1015
ART1	0	0	0	1016
ART3	0	0	0	1017
ART5	0	0	0	1018
RFPL1	0	0	0	1019
CRTAM	0	0	0	1020
CADPS2	0	0	0	1021
RLF	0	0	0	1022
USP17L30	0	0	0	1023
CRTAP	0	0	0	1024
ADPGK	0	0	0	1025
CPEB4	0	0	0	1026
CPEB1	0	0	0	1027
CPEB2	0	0	0	1028
SRBD1	0	0	0	1029
POU5F1B	0	0	0	1030
SP1	0	0	0	1031
DEPDC7	0	0	0	1032
PHOX2A	0	0	0	1033
PHOX2B	0	0	0	1034
STAT5A	0	0	0	1035
UPK2	0	0	0	1036
CFH	0	0	0	1037
CFI	0	0	0	1038
ANKFY1	0	0	0	1039
CFB	0	0	0	1040
GOLIM4	0	0	0	1041
AL049634.2	0	0	0	1042
CFP	0	0	0	1043
SIDT1	0	0	0	1044
SIDT2	0	0	0	1045
SAGE1	0	0	0	1046
TGIF2LX	0	0	0	1047
UFD1	0	0	0	1048
C4orf19	0	0	0	1049
SLC7A6OS	0	0	0	1050
CDH26	0	0	0	1051
AL591806.3	0	0	0	1052
RFPL4AL1	0	0	0	1053
STXBP2	0	0	0	1054
ETV3L	0	0	0	1055
STXBP4	0	0	0	1056
STXBP6	0	0	0	1057
OVCH2	0	0	0	1058
MKRN2OS	0	0	0	1059
NCBP2-AS2	0	0	0	1060
SPPL2C	0	0	0	1061
SPPL2B	0	0	0	1062
ZNF114	0	0	0	1063
ZNF112	0	0	0	1064
SEZ6L	0	0	0	1065
PRKAR2A	0	0	0	1066
PRKAR2B	0	0	0	1067
S1PR5	0	0	0	1068
S1PR4	0	0	0	1069
ITGA2B	0	0	0	1070
RTEL1	0	0	0	1071
PHACTR4	0	0	0	1072
PHACTR1	0	0	0	1073
OR2K2	0	0	0	1074
PHACTR2	0	0	0	1075
KRTAP2-3	0	0	0	1076
KRTAP2-2	0	0	0	1077
KRTAP2-1	0	0	0	1078
KRTAP2-4	0	0	0	1079
CASP5	0	0	0	1080
GPR12	0	0	0	1081
NR1D2	0	0	0	1082
PLPBP	0	0	0	1083
OGFR	0	0	0	1084
HELZ	0	0	0	1085
PTCH2	0	0	0	1086
PTCH1	0	0	0	1087
TIMM44	0	0	0	1088
RAD9B	0	0	0	1089
RAD9A	0	0	0	1090
ERGIC1	0	0	0	1091
B3GAT3	0	0	0	1092
B3GAT2	0	0	0	1093
B3GAT1	0	0	0	1094
CALM2	0	0	0	1095
TTC30A	0	0	0	1096
TTC30B	0	0	0	1097
CALM1	0	0	0	1098
GSDMA	0	0	0	1099
GSDMB	0	0	0	1100
GSDMC	0	0	0	1101
GSDMD	0	0	0	1102
UPK1B	0	0	0	1103
DLGAP2	0	0	0	1104
DLGAP3	0	0	0	1105
DLGAP4	0	0	0	1106
DLGAP5	0	0	0	1107
FBXL15	0	0	0	1108
FBXL14	0	0	0	1109
OIP5	0	0	0	1110
FBXL19	0	0	0	1111
INO80B-WBP1	0	0	0	1112
LRRFIP1	0	0	0	1113
PTPN18	0	0	0	1114
PTPN13	0	0	0	1115
PTPN12	0	0	0	1116
PTPN11	0	0	0	1117
PTPN14	0	0	0	1118
LYAR	0	0	0	1119
AL353588.1	0	0	0	1120
C2orf81	0	0	0	1121
C2orf80	0	0	0	1122
DMRTB1	0	0	0	1123
C2orf82	0	0	0	1124
C2orf88	0	0	0	1125
MSMP	0	0	0	1126
MZB1	0	0	0	1127
TRAPPC6B	0	0	0	1128
CDK3	0	0	0	1129
HLA-DQB1	0	0	0	1130
MSMB	0	0	0	1131
HLA-DQB2	0	0	0	1132
TTC9B	0	0	0	1133
AL355916.3	0	0	0	1134
EIF4E1B	0	0	0	1135
CDK8	0	0	0	1136
CDK9	0	0	0	1137
CAMKK1	0	0	0	1138
MYDGF	0	0	0	1139
HAPLN2	0	0	0	1140
CHST1	0	0	0	1141
CHMP3	0	0	0	1142
RPL36AL	0	0	0	1143
CHMP7	0	0	0	1144
CHMP5	0	0	0	1145
OR52N4	0	0	0	1146
OR52N2	0	0	0	1147
OR52N1	0	0	0	1148
CHST5	0	0	0	1149
LY6G6C	0	0	0	1150
HOXA13	0	0	0	1151
LY6G6E	0	0	0	1152
LY6G6F	0	0	0	1153
GALNTL5	0	0	0	1154
GALNTL6	0	0	0	1155
MN1	0	0	0	1156
RPLP0	0	0	0	1157
BCL2A1	0	0	0	1158
ENTPD6	0	0	0	1159
TBX2	0	0	0	1160
LRRC27	0	0	0	1161
LRRC26	0	0	0	1162
KIAA1524	0	0	0	1163
LRRC24	0	0	0	1164
KIAA1522	0	0	0	1165
MPDU1	0	0	0	1166
LRRC20	0	0	0	1167
LRRC29	0	0	0	1168
GCNT4	0	0	0	1169
GCNT1	0	0	0	1170
ENTPD1	0	0	0	1171
GCNT3	0	0	0	1172
GCNT2	0	0	0	1173
TBX3	0	0	0	1174
LPCAT4	0	0	0	1175
LPCAT3	0	0	0	1176
LPCAT1	0	0	0	1177
TAS2R42	0	0	0	1178
TAGLN	0	0	0	1179
CCDC178	0	0	0	1180
SNAPC3	0	0	0	1181
ALPP	0	0	0	1182
CCDC170	0	0	0	1183
CCDC171	0	0	0	1184
CCDC172	0	0	0	1185
CCDC173	0	0	0	1186
CCDC174	0	0	0	1187
CCDC175	0	0	0	1188
CCDC177	0	0	0	1189
PDK1	0	0	0	1190
PDK3	0	0	0	1191
EBP	0	0	0	1192
PDK4	0	0	0	1193
LNPEP	0	0	0	1194
ALPI	0	0	0	1195
SEC61A1	0	0	0	1196
SEC61A2	0	0	0	1197
ALPL	0	0	0	1198
PECR	0	0	0	1199
DDIT3	0	0	0	1200
DDIT4	0	0	0	1201
RIIAD1	0	0	0	1202
GOLGA8T	0	0	0	1203
GOLGA8Q	0	0	0	1204
GOLGA8S	0	0	0	1205
GOLGA8R	0	0	0	1206
GOLGA8M	0	0	0	1207
GOLGA8O	0	0	0	1208
GOLGA8N	0	0	0	1209
GOLGA8H	0	0	0	1210
GOLGA8K	0	0	0	1211
GOLGA8J	0	0	0	1212
GOLGA8F	0	0	0	1213
GOLGA8A	0	0	0	1214
GOLGA8B	0	0	0	1215
CT45A9	0	0	0	1216
CT45A8	0	0	0	1217
ARHGAP8	0	0	0	1218
CT45A1	0	0	0	1219
PTPMT1	0	0	0	1220
CT45A2	0	0	0	1221
CT45A5	0	0	0	1222
CT45A6	0	0	0	1223
FTCDNL1	0	0	0	1224
VMO1	0	0	0	1225
HYAL4	0	0	0	1226
ATP5C1	0	0	0	1227
NPC2	0	0	0	1228
NPC1	0	0	0	1229
C3orf58	0	0	0	1230
RAB3GAP2	0	0	0	1231
C3orf52	0	0	0	1232
C3orf56	0	0	0	1233
DAG1	0	0	0	1234
ETHE1	0	0	0	1235
SGSM3	0	0	0	1236
KDM1A	0	0	0	1237
KDM1B	0	0	0	1238
SLC36A2	0	0	0	1239
RBM14-RBM4	0	0	0	1240
FCER1G	0	0	0	1241
BTG4	0	0	0	1242
FCER1A	0	0	0	1243
BTG2	0	0	0	1244
SOSTDC1	0	0	0	1245
SRD5A3	0	0	0	1246
SRD5A2	0	0	0	1247
SEC11A	0	0	0	1248
ESRRB	0	0	0	1249
SEC11C	0	0	0	1250
LRRC25	0	0	0	1251
GGA1	0	0	0	1252
GGA3	0	0	0	1253
FHOD1	0	0	0	1254
GJC2	0	0	0	1255
GJC3	0	0	0	1256
GJC1	0	0	0	1257
PSMB9	0	0	0	1258
PSMB8	0	0	0	1259
PSMB7	0	0	0	1260
PSMB6	0	0	0	1261
PSMB5	0	0	0	1262
PSMB4	0	0	0	1263
PSMB3	0	0	0	1264
PSMB1	0	0	0	1265
LMBR1L	0	0	0	1266
PNMA3	0	0	0	1267
LTN1	0	0	0	1268
TRIML2	0	0	0	1269
TRIML1	0	0	0	1270
NACC2	0	0	0	1271
VPS13D	0	0	0	1272
NACC1	0	0	0	1273
VPS13A	0	0	0	1274
VPS13C	0	0	0	1275
VPS13B	0	0	0	1276
BEX1	0	0	0	1277
TMEM160	0	0	0	1278
TMEM163	0	0	0	1279
TMEM164	0	0	0	1280
TMEM169	0	0	0	1281
TMEM168	0	0	0	1282
EVI2B	0	0	0	1283
FOXN2	0	0	0	1284
FOXN3	0	0	0	1285
NICN1	0	0	0	1286
COL14A1	0	0	0	1287
TAP1	0	0	0	1288
TAP2	0	0	0	1289
SNAP91	0	0	0	1290
AC008763.2	0	0	0	1291
AC008763.3	0	0	0	1292
MACROD1	0	0	0	1293
RIMS1	0	0	0	1294
KRR1	0	0	0	1295
FBXO18	0	0	0	1296
MTCL1	0	0	0	1297
HIST2H3PS2	0	0	0	1298
C8orf48	0	0	0	1299
C8orf46	0	0	0	1300
C8orf44	0	0	0	1301
TP53I3	0	0	0	1302
IFNA5	0	0	0	1303
MB	0	0	0	1304
SLC18A3	0	0	0	1305
SLC18A2	0	0	0	1306
SLC18A1	0	0	0	1307
RALBP1	0	0	0	1308
ZNF831	0	0	0	1309
ZNF830	0	0	0	1310
ZNF835	0	0	0	1311
CCDC92	0	0	0	1312
ZNF836	0	0	0	1313
ZNF839	0	0	0	1314
LRIF1	0	0	0	1315
PHAX	0	0	0	1316
ZNF572	0	0	0	1317
ZNF573	0	0	0	1318
ZNF574	0	0	0	1319
ZNF575	0	0	0	1320
TUNAR	0	0	0	1321
SUGCT	0	0	0	1322
CPEB3	0	0	0	1323
ZPBP	0	0	0	1324
TSPY2	0	0	0	1325
TSPY1	0	0	0	1326
BEGAIN	0	0	0	1327
SLC17A8	0	0	0	1328
SLC17A9	0	0	0	1329
RAB33B	0	0	0	1330
SLC17A4	0	0	0	1331
SLC17A5	0	0	0	1332
SLC17A6	0	0	0	1333
CA5B	0	0	0	1334
SLC17A1	0	0	0	1335
SLC17A2	0	0	0	1336
SLC17A3	0	0	0	1337
UBE2L3	0	0	0	1338
C16orf59	0	0	0	1339
TMEFF1	0	0	0	1340
C16orf52	0	0	0	1341
AP5B1	0	0	0	1342
CHMP4A	0	0	0	1343
CHMP4B	0	0	0	1344
CHMP4C	0	0	0	1345
COBLL1	0	0	0	1346
TMEM255B	0	0	0	1347
TMEM255A	0	0	0	1348
ST5	0	0	0	1349
ST7	0	0	0	1350
ZNF302	0	0	0	1351
ZNF300	0	0	0	1352
STS	0	0	0	1353
HOXB13	0	0	0	1354
IFT81	0	0	0	1355
FBXO17	0	0	0	1356
RPL17	0	0	0	1357
PPP3CA	0	0	0	1358
PPP3CB	0	0	0	1359
GPATCH8	0	0	0	1360
RPL13	0	0	0	1361
ADRA2A	0	0	0	1362
TEX26	0	0	0	1363
TEX22	0	0	0	1364
TEX29	0	0	0	1365
AC090527.2	0	0	0	1366
SYT8	0	0	0	1367
MUTYH	0	0	0	1368
SYT2	0	0	0	1369
SYT4	0	0	0	1370
SYT5	0	0	0	1371
SYT6	0	0	0	1372
SYT7	0	0	0	1373
TIAL1	0	0	0	1374
FUBP1	0	0	0	1375
SLC9A3R2	0	0	0	1376
SCHIP1	0	0	0	1377
MARCO	0	0	0	1378
SAP30	0	0	0	1379
HSFX2	0	0	0	1380
HSFX4	0	0	0	1381
DRC7	0	0	0	1382
DRC3	0	0	0	1383
DRC1	0	0	0	1384
C1orf53	0	0	0	1385
C1orf52	0	0	0	1386
C1orf50	0	0	0	1387
C1orf56	0	0	0	1388
C1orf54	0	0	0	1389
2001-03-01	0	0	0	1390
2002-03-01	0	0	0	1391
ATG4B	0	0	0	1392
SMPD4	0	0	0	1393
SMPD3	0	0	0	1394
SMPD2	0	0	0	1395
BRIP1	0	0	0	1396
PDE11A	0	0	0	1397
TRIM75P	0	0	0	1398
TTC28	0	0	0	1399
TTC29	0	0	0	1400
TTC24	0	0	0	1401
TTC25	0	0	0	1402
TTC26	0	0	0	1403
TTC27	0	0	0	1404
PATL2	0	0	0	1405
TTC22	0	0	0	1406
NPY2R	0	0	0	1407
ENO3	0	0	0	1408
ENO4	0	0	0	1409
LHFPL1	0	0	0	1410
GPT2	0	0	0	1411
OBSCN	0	0	0	1412
SRRD	0	0	0	1413
MCL1	0	0	0	1414
SORBS1	0	0	0	1415
SORBS3	0	0	0	1416
SORBS2	0	0	0	1417
ODC1	0	0	0	1418
IL18RAP	0	0	0	1419
EOMES	0	0	0	1420
CGB1	0	0	0	1421
CGB2	0	0	0	1422
C19orf84	0	0	0	1423
FKBP14	0	0	0	1424
FKBP15	0	0	0	1425
UBE2J1	0	0	0	1426
UBE2J2	0	0	0	1427
FKBP11	0	0	0	1428
FBXO10	0	0	0	1429
FBXO11	0	0	0	1430
FBXO16	0	0	0	1431
AAAS	0	0	0	1432
FBXO15	0	0	0	1433
SFTA3	0	0	0	1434
SFTA2	0	0	0	1435
CNGB1	0	0	0	1436
CNGB3	0	0	0	1437
KIAA2012	0	0	0	1438
CTXND1	0	0	0	1439
PLA2G7	0	0	0	1440
PLA2G5	0	0	0	1441
PLA2G3	0	0	0	1442
GDPGP1	0	0	0	1443
CCDC77	0	0	0	1444
KRTAP1-3	0	0	0	1445
CCDC73	0	0	0	1446
CCDC70	0	0	0	1447
CCDC71	0	0	0	1448
HIST3H2BB	0	0	0	1449
FKBP1B	0	0	0	1450
FKBP1C	0	0	0	1451
OSGIN1	0	0	0	1452
MAP10	0	0	0	1453
LGALS9C	0	0	0	1454
LGALS9B	0	0	0	1455
UNC50	0	0	0	1456
NKAIN4	0	0	0	1457
NKAIN3	0	0	0	1458
NKAIN2	0	0	0	1459
NKAIN1	0	0	0	1460
IGSF9B	0	0	0	1461
UNC5B	0	0	0	1462
UNC5C	0	0	0	1463
VGF	0	0	0	1464
UNC5A	0	0	0	1465
UNC5D	0	0	0	1466
MAP1S	0	0	0	1467
CCP110	0	0	0	1468
IQANK1	0	0	0	1469
FNDC11	0	0	0	1470
CEND1	0	0	0	1471
CLEC18B	0	0	0	1472
BORCS7	0	0	0	1473
BORCS6	0	0	0	1474
BORCS5	0	0	0	1475
BORCS8	0	0	0	1476
SDR42E2	0	0	0	1477
PLCD3	0	0	0	1478
EPB41L1	0	0	0	1479
PPCDC	0	0	0	1480
EPB41L2	0	0	0	1481
EPB41L5	0	0	0	1482
ACSS3	0	0	0	1483
ACSS2	0	0	0	1484
ACSS1	0	0	0	1485
PUDP	0	0	0	1486
MAGEH1	0	0	0	1487
WNT3	0	0	0	1488
WNT2	0	0	0	1489
WNT1	0	0	0	1490
LRRN4	0	0	0	1491
LRRN3	0	0	0	1492
LRRN2	0	0	0	1493
LRRN1	0	0	0	1494
WNT4	0	0	0	1495
AAGAB	0	0	0	1496
RNF175	0	0	0	1497
RNF170	0	0	0	1498
AC098850.4	0	0	0	1499
PTGIS	0	0	0	1500
DMWD	0	0	0	1501
FGGY	0	0	0	1502
PCNA	0	0	0	1503
C4orf17	0	0	0	1504
ZBTB7A	0	0	0	1505
ZBTB7C	0	0	0	1506
ZBTB7B	0	0	0	1507
PCNT	0	0	0	1508
UTY	0	0	0	1509
PACRG	0	0	0	1510
TOP3A	0	0	0	1511
DNPH1	0	0	0	1512
CDR1	0	0	0	1513
TOP3B	0	0	0	1514
ILF3	0	0	0	1515
ILF2	0	0	0	1516
TTC7B	0	0	0	1517
ODF4	0	0	0	1518
BHLHE23	0	0	0	1519
BOK	0	0	0	1520
BOC	0	0	0	1521
DENND2C	0	0	0	1522
DENND2D	0	0	0	1523
GAGE1	0	0	0	1524
PPT2	0	0	0	1525
INPP4B	0	0	0	1526
INPP4A	0	0	0	1527
DEFB125	0	0	0	1528
IGSF1	0	0	0	1529
SAFB	0	0	0	1530
TRNP1	0	0	0	1531
ADIRF	0	0	0	1532
ZNF335	0	0	0	1533
DEFB123	0	0	0	1534
FAM207A	0	0	0	1535
C20orf27	0	0	0	1536
NRXN2	0	0	0	1537
PPP1R26	0	0	0	1538
PPP1R21	0	0	0	1539
LMX1A	0	0	0	1540
ZCCHC24	0	0	0	1541
LMX1B	0	0	0	1542
OR6V1	0	0	0	1543
ABCE1	0	0	0	1544
NPR1	0	0	0	1545
MAP7D2	0	0	0	1546
KCP	0	0	0	1547
SCAF4	0	0	0	1548
MTG2	0	0	0	1549
CNR1	0	0	0	1550
GBX2	0	0	0	1551
GBX1	0	0	0	1552
CNR2	0	0	0	1553
ZNF609	0	0	0	1554
TMEM161A	0	0	0	1555
AL355315.1	0	0	0	1556
OTULIN	0	0	0	1557
TGS1	0	0	0	1558
ANKS1B	0	0	0	1559
ANKS1A	0	0	0	1560
BMT2	0	0	0	1561
ADAM12	0	0	0	1562
ADAM15	0	0	0	1563
ADAM17	0	0	0	1564
ADAM18	0	0	0	1565
ADAM19	0	0	0	1566
MEPE	0	0	0	1567
HAGH	0	0	0	1568
GLYAT	0	0	0	1569
OPALIN	0	0	0	1570
NEPRO	0	0	0	1571
ZNF121	0	0	0	1572
U2AF1L4	0	0	0	1573
U2AF1L5	0	0	0	1574
SHANK2	0	0	0	1575
SHANK1	0	0	0	1576
PLAC8L1	0	0	0	1577
UQCR11	0	0	0	1578
FLT3LG	0	0	0	1579
PCSK9	0	0	0	1580
PCSK6	0	0	0	1581
PCSK7	0	0	0	1582
UCP3	0	0	0	1583
PCSK5	0	0	0	1584
SP140L	0	0	0	1585
TC2N	0	0	0	1586
IFNAR1	0	0	0	1587
PLTP	0	0	0	1588
AC018554.3	0	0	0	1589
C11orf1	0	0	0	1590
SETBP1	0	0	0	1591
SAMSN1	0	0	0	1592
CBR1	0	0	0	1593
FAM151B	0	0	0	1594
FAM151A	0	0	0	1595
CACFD1	0	0	0	1596
PAXIP1	0	0	0	1597
CBR3	0	0	0	1598
USE1	0	0	0	1599
CNRIP1	0	0	0	1600
APBB2	0	0	0	1601
CDC34	0	0	0	1602
CDC37	0	0	0	1603
OR2T34	0	0	0	1604
OR2T35	0	0	0	1605
OR2T33	0	0	0	1606
IRAK3	0	0	0	1607
SPIN2A	0	0	0	1608
SPIN2B	0	0	0	1609
PGLS	0	0	0	1610
WDR7	0	0	0	1611
DYNC1I1	0	0	0	1612
VPS28	0	0	0	1613
DYNC1I2	0	0	0	1614
TAS2R50	0	0	0	1615
SKA3	0	0	0	1616
SKA2	0	0	0	1617
AC091167.7	0	0	0	1618
SCAF1	0	0	0	1619
C6orf89	0	0	0	1620
SNX4	0	0	0	1621
PPP1R13B	0	0	0	1622
PPP1R13L	0	0	0	1623
TMC5	0	0	0	1624
TMC6	0	0	0	1625
TMC7	0	0	0	1626
NUTM2G	0	0	0	1627
WNT10A	0	0	0	1628
WNT10B	0	0	0	1629
RCN3	0	0	0	1630
NEUROG3	0	0	0	1631
OR4A47	0	0	0	1632
TM4SF18	0	0	0	1633
TM4SF19	0	0	0	1634
TMEM35B	0	0	0	1635
TMEM35A	0	0	0	1636
LAMB1	0	0	0	1637
LAMB3	0	0	0	1638
LAMB2	0	0	0	1639
LAMB4	0	0	0	1640
ATP7B	0	0	0	1641
MPHOSPH8	0	0	0	1642
ENOX2	0	0	0	1643
POU3F4	0	0	0	1644
MPHOSPH6	0	0	0	1645
ASTN1	0	0	0	1646
MLF2	0	0	0	1647
MGA	0	0	0	1648
SVEP1	0	0	0	1649
TGM5	0	0	0	1650
MGP	0	0	0	1651
RSPH3	0	0	0	1652
HS3ST3B1	0	0	0	1653
ADSS	0	0	0	1654
SAMD4A	0	0	0	1655
ADSL	0	0	0	1656
SAMD4B	0	0	0	1657
GAS2L1	0	0	0	1658
GAS2L3	0	0	0	1659
GAS2L2	0	0	0	1660
TGM7	0	0	0	1661
HPGDS	0	0	0	1662
XRRA1	0	0	0	1663
KRTAP26-1	0	0	0	1664
ZW10	0	0	0	1665
RSRC1	0	0	0	1666
RSRC2	0	0	0	1667
CPN2	0	0	0	1668
CDADC1	0	0	0	1669
NLGN2	0	0	0	1670
ARHGAP45	0	0	0	1671
ARHGAP44	0	0	0	1672
CASQ1	0	0	0	1673
CASQ2	0	0	0	1674
SOX18	0	0	0	1675
CDC42EP3	0	0	0	1676
CDC42EP2	0	0	0	1677
CDC42EP5	0	0	0	1678
CDC42EP4	0	0	0	1679
GPRC6A	0	0	0	1680
TBKBP1	0	0	0	1681
RAB36	0	0	0	1682
ABI2	0	0	0	1683
ABI3	0	0	0	1684
ABI1	0	0	0	1685
TESC	0	0	0	1686
OTP	0	0	0	1687
PITPNC1	0	0	0	1688
KRT39	0	0	0	1689
PARG	0	0	0	1690
ZBED5	0	0	0	1691
KRT31	0	0	0	1692
KRT37	0	0	0	1693
IL21	0	0	0	1694
IL20	0	0	0	1695
IL22	0	0	0	1696
IL25	0	0	0	1697
IL24	0	0	0	1698
IL27	0	0	0	1699
IL26	0	0	0	1700
TIMP2	0	0	0	1701
TIMP1	0	0	0	1702
CLINT1	0	0	0	1703
NBDY	0	0	0	1704
C4B	0	0	0	1705
AHRR	0	0	0	1706
SNX33	0	0	0	1707
ADCY4	0	0	0	1708
ADCY5	0	0	0	1709
ADCY6	0	0	0	1710
ADCY7	0	0	0	1711
ADCY2	0	0	0	1712
ADCY3	0	0	0	1713
ADCY8	0	0	0	1714
ADCY9	0	0	0	1715
NUCKS1	0	0	0	1716
DDI2	0	0	0	1717
DDI1	0	0	0	1718
IRGQ	0	0	0	1719
RAB30	0	0	0	1720
XRCC3	0	0	0	1721
XRCC2	0	0	0	1722
XRCC5	0	0	0	1723
XRCC4	0	0	0	1724
INAFM1	0	0	0	1725
MEIS3	0	0	0	1726
MEIS2	0	0	0	1727
MEIS1	0	0	0	1728
PCDHAC2	0	0	0	1729
CHRAC1	0	0	0	1730
PCDHAC1	0	0	0	1731
CTLA4	0	0	0	1732
ESPNL	0	0	0	1733
OR5AN1	0	0	0	1734
DDX60	0	0	0	1735
AC018523.2	0	0	0	1736
H2AFY2	0	0	0	1737
ADCY10	0	0	0	1738
OPN1MW	0	0	0	1739
KCNA7	0	0	0	1740
KCNA4	0	0	0	1741
KCNA5	0	0	0	1742
MFSD4B	0	0	0	1743
KCNA3	0	0	0	1744
MFSD4A	0	0	0	1745
BHMT	0	0	0	1746
OPTC	0	0	0	1747
FTL	0	0	0	1748
FTO	0	0	0	1749
ACACA	0	0	0	1750
PLA2G2A	0	0	0	1751
PLA2G2C	0	0	0	1752
PLA2G2E	0	0	0	1753
PLA2G2D	0	0	0	1754
PLA2G2F	0	0	0	1755
ZDHHC6	0	0	0	1756
ZDHHC9	0	0	0	1757
SLC22A9	0	0	0	1758
OR8J3	0	0	0	1759
OR8J1	0	0	0	1760
CRLF1	0	0	0	1761
CYFIP1	0	0	0	1762
C19orf24	0	0	0	1763
CYFIP2	0	0	0	1764
TOB1	0	0	0	1765
FAM3B	0	0	0	1766
TTPAL	0	0	0	1767
KRTAP29-1	0	0	0	1768
FSCB	0	0	0	1769
LHPP	0	0	0	1770
NUP188	0	0	0	1771
GLT8D2	0	0	0	1772
GLT8D1	0	0	0	1773
OR2C3	0	0	0	1774
OR2C1	0	0	0	1775
REG1A	0	0	0	1776
REG1B	0	0	0	1777
MRGPRD	0	0	0	1778
OSR1	0	0	0	1779
OSR2	0	0	0	1780
MRGPRG	0	0	0	1781
TTC39B	0	0	0	1782
BPNT1	0	0	0	1783
ABHD14A-ACY1	0	0	0	1784
BCL9	0	0	0	1785
BCL6	0	0	0	1786
BCL3	0	0	0	1787
BCL2	0	0	0	1788
CLMN	0	0	0	1789
CLMP	0	0	0	1790
NR1H3	0	0	0	1791
TOMM70	0	0	0	1792
SERPINB9	0	0	0	1793
CSNK1G3	0	0	0	1794
CSNK1G1	0	0	0	1795
SERPINB1	0	0	0	1796
OR51A7	0	0	0	1797
SERPINB2	0	0	0	1798
SERPINB5	0	0	0	1799
SERPINB6	0	0	0	1800
FAM76B	0	0	0	1801
FAM76A	0	0	0	1802
EXD3	0	0	0	1803
EXD1	0	0	0	1804
ELP6	0	0	0	1805
ELP3	0	0	0	1806
ELP2	0	0	0	1807
ELP1	0	0	0	1808
SPRYD4	0	0	0	1809
KLHDC9	0	0	0	1810
RAC2	0	0	0	1811
KLHDC4	0	0	0	1812
KLHDC2	0	0	0	1813
KLHDC1	0	0	0	1814
ASXL1	0	0	0	1815
TRIM51	0	0	0	1816
ASXL3	0	0	0	1817
ASXL2	0	0	0	1818
HDDC2	0	0	0	1819
DONSON	0	0	0	1820
SPATA13	0	0	0	1821
SPATA12	0	0	0	1822
SPATA17	0	0	0	1823
SPATA16	0	0	0	1824
SPATA19	0	0	0	1825
SPATA18	0	0	0	1826
AC011473.4	0	0	0	1827
SS18	0	0	0	1828
ZNF682	0	0	0	1829
ZNF215	0	0	0	1830
LILRA2	0	0	0	1831
CPLX4	0	0	0	1832
ZNF214	0	0	0	1833
VCY	0	0	0	1834
HFE	0	0	0	1835
GPR146	0	0	0	1836
GPR141	0	0	0	1837
GPR142	0	0	0	1838
GPR143	0	0	0	1839
ZNF212	0	0	0	1840
GPR148	0	0	0	1841
GPR149	0	0	0	1842
KNL1	0	0	0	1843
HLA-B	0	0	0	1844
TRAK1	0	0	0	1845
CITED4	0	0	0	1846
DAGLA	0	0	0	1847
DAGLB	0	0	0	1848
SLC7A2	0	0	0	1849
HLA-F	0	0	0	1850
SLC7A1	0	0	0	1851
HIRA	0	0	0	1852
RIN1	0	0	0	1853
RIN3	0	0	0	1854
RIN2	0	0	0	1855
WWOX	0	0	0	1856
RIPK3	0	0	0	1857
RIPK2	0	0	0	1858
PDCL	0	0	0	1859
ARID4B	0	0	0	1860
SRCIN1	0	0	0	1861
CRABP1	0	0	0	1862
CRABP2	0	0	0	1863
C7orf73	0	0	0	1864
C7orf72	0	0	0	1865
C7orf77	0	0	0	1866
MMS19	0	0	0	1867
ZNF419	0	0	0	1868
ZNF417	0	0	0	1869
ZNF416	0	0	0	1870
ZNF415	0	0	0	1871
ZNF414	0	0	0	1872
ZNF410	0	0	0	1873
GLIPR1	0	0	0	1874
SSSCA1	0	0	0	1875
POU4F1	0	0	0	1876
POU4F2	0	0	0	1877
POU4F3	0	0	0	1878
RASA4	0	0	0	1879
RASA1	0	0	0	1880
RASA2	0	0	0	1881
RASA3	0	0	0	1882
ACTN3	0	0	0	1883
ACTN2	0	0	0	1884
ACTN4	0	0	0	1885
EZR	0	0	0	1886
OR3A2	0	0	0	1887
OR3A3	0	0	0	1888
ERGIC2	0	0	0	1889
ABLIM1	0	0	0	1890
ABLIM3	0	0	0	1891
ABLIM2	0	0	0	1892
UBXN6	0	0	0	1893
FAM172A	0	0	0	1894
BIVM-ERCC5	0	0	0	1895
RAB6A	0	0	0	1896
RAB6B	0	0	0	1897
RAB6C	0	0	0	1898
DEFB126	0	0	0	1899
KRTCAP3	0	0	0	1900
FBXW8	0	0	0	1901
ERVV-1	0	0	0	1902
ERVV-2	0	0	0	1903
SPG21	0	0	0	1904
TFAP4	0	0	0	1905
SPDL1	0	0	0	1906
BICD1	0	0	0	1907
NAPEPLD	0	0	0	1908
UPK1A	0	0	0	1909
SPTA1	0	0	0	1910
HGSNAT	0	0	0	1911
NAT9	0	0	0	1912
NAT8	0	0	0	1913
IGFL2	0	0	0	1914
NAT2	0	0	0	1915
NAT1	0	0	0	1916
NAT6	0	0	0	1917
ADGRL4	0	0	0	1918
ADGRL2	0	0	0	1919
ADGRL3	0	0	0	1920
AL592490.1	0	0	0	1921
PTPRT	0	0	0	1922
IGFL1	0	0	0	1923
TMPRSS6	0	0	0	1924
COX5A	0	0	0	1925
COX5B	0	0	0	1926
TMEM258	0	0	0	1927
TMEM257	0	0	0	1928
TMEM256	0	0	0	1929
TMEM253	0	0	0	1930
TMEM252	0	0	0	1931
TMEM251	0	0	0	1932
TMEM250	0	0	0	1933
SIPA1L1	0	0	0	1934
SIPA1L2	0	0	0	1935
DEFB124	0	0	0	1936
PPFIA4	0	0	0	1937
PPFIA2	0	0	0	1938
SLC35F4	0	0	0	1939
SLC35F6	0	0	0	1940
SLC35F1	0	0	0	1941
SLC35F3	0	0	0	1942
SLC35F2	0	0	0	1943
PPFIA1	0	0	0	1944
AC091959.3	0	0	0	1945
LMAN1L	0	0	0	1946
QPRT	0	0	0	1947
TSPAN18	0	0	0	1948
TSPAN19	0	0	0	1949
MPC2	0	0	0	1950
MPC1	0	0	0	1951
TSPAN10	0	0	0	1952
TSPAN11	0	0	0	1953
TSPAN12	0	0	0	1954
TSPAN14	0	0	0	1955
TSPAN15	0	0	0	1956
TSPAN16	0	0	0	1957
DPP8	0	0	0	1958
HSD17B8	0	0	0	1959
MT-ND3	0	0	0	1960
MT-ND4	0	0	0	1961
MT-ND6	0	0	0	1962
FOXF1	0	0	0	1963
FOXF2	0	0	0	1964
RBPJL	0	0	0	1965
TMUB1	0	0	0	1966
AC027796.3	0	0	0	1967
SCGB1C1	0	0	0	1968
KIAA1644	0	0	0	1969
SYNCRIP	0	0	0	1970
HSD17B4	0	0	0	1971
HSD17B6	0	0	0	1972
MMAA	0	0	0	1973
PRR23D1	0	0	0	1974
TYR	0	0	0	1975
ALG8	0	0	0	1976
ALG9	0	0	0	1977
PARN	0	0	0	1978
ALG2	0	0	0	1979
ALG3	0	0	0	1980
ALG1	0	0	0	1981
ALG6	0	0	0	1982
ALG5	0	0	0	1983
PDXP	0	0	0	1984
RNGTT	0	0	0	1985
KIAA1683	0	0	0	1986
KIAA1324L	0	0	0	1987
USP7	0	0	0	1988
INSL5	0	0	0	1989
INSL4	0	0	0	1990
INSL6	0	0	0	1991
GALR1	0	0	0	1992
INSL3	0	0	0	1993
HGS	0	0	0	1994
RTN3	0	0	0	1995
RDM1	0	0	0	1996
[truncated: 17,806 more rows]

## Sheet: Fig.3a_TF88
ORF Capture-Seq as a versatile method for targeted identification of full-length isoforms
Sheynkman et al., 2020
Figure 3a
Gene	FL Count - Input	In TF88 probeset?	Fraction of total TPM	Gene abundance rank
MAX	5672	1	0.271413532395445	1
HMGA1	4150	1	0.198583596516413	2
TSC22D3	4003	1	0.191549430567518	3
TCF25	1675	1	0.0801512106421667	4
ZBTB48	608	1	0.0290936931763805	5
ZNF706	368	1	0.0176093406067566	6
ZBED6	263	0	0.0125849363575462	7
CEBPG	260	1	0.0124413819504259	8
NFE2L1	205	1	0.0098095511532204	9
ZNF3	160	1	0.00765623504641592	10
COASY	133	0	0.00636424538233324	11
DMTF1	127	1	0.00607713656809264	12
ARNTL	125	0	0.00598143363001244	13
PJA1	118	0	0.00564647334673174	14
THAP12	99	1	0.00473729543496985	15
SNAP25	94	0	0.00449803808976936	16
ZNF544	93	1	0.00445018662072926	17
ZNF273	72	1	0.00344530577088717	18
ZNF184	70	1	0.00334960283280697	19
ZNF786	57	1	0.00272753373528567	20
ACTB	56	0	0.00267968226624557	21
MXD4	56	1	0.00267968226624557	22
ZNF263	56	1	0.00267968226624557	23
ID2	56	1	0.00267968226624557	24
TCF4	44	1	0.00210546463776438	25
BOLA2	43	0	0.00205761316872428	26
RAMP1	42	0	0.00200976169968418	27
ZNF267	39	1	0.00186620729256388	28
AP2M1	37	0	0.00177050435448368	29
IFI16	35	1	0.00167480141640348	30
MT-CO1	35	0	0.00167480141640348	31
HIF1A	34	1	0.00162694994736338	32
ZKSCAN5	32	1	0.00153124700928319	33
ZNF180	32	1	0.00153124700928319	34
CALM3	30	0	0.00143554407120299	35
ZNF41	29	1	0.00138769260216289	36
EZH1	26	1	0.00124413819504259	37
NEFL	22	0	0.00105273231888219	38
THY1	21	0	0.00100488084984209	39
PLP1	20	0	0.000957029380801991	40
CLSTN3	20	0	0.000957029380801991	41
MTCH1	18	0	0.000861326442721792	42
ZNF473	18	1	0.000861326442721792	43
ARHGAP35	18	1	0.000861326442721792	44
ACTG1	18	0	0.000861326442721792	45
ID3	17	1	0.000813474973681692	46
MBP	16	0	0.000765623504641593	47
PLEKHB1	16	0	0.000765623504641593	48
NR3C1	16	1	0.000765623504641593	49
WBP2	16	0	0.000765623504641593	50
ITM2C	15	0	0.000717772035601493	51
NDRG2	15	0	0.000717772035601493	52
EIF4A2	15	0	0.000717772035601493	53
TBC1D5	15	0	0.000717772035601493	54
HSPA8	15	0	0.000717772035601493	55
PKM	14	0	0.000669920566561393	56
TSHZ3	13	1	0.000622069097521294	57
ZBTB49	13	1	0.000622069097521294	58
PIN4	12	0	0.000574217628481194	59
TSPAN7	12	0	0.000574217628481194	60
ZNF814	12	0	0.000574217628481194	61
FOSL2	12	1	0.000574217628481194	62
VSNL1	11	0	0.000526366159441095	63
CLU	11	0	0.000526366159441095	64
SARAF	11	0	0.000526366159441095	65
ZBED4	11	1	0.000526366159441095	66
FEZ1	11	0	0.000526366159441095	67
STMN3	11	0	0.000526366159441095	68
ZNF112	10	1	0.000478514690400995	69
ATP5B	10	0	0.000478514690400995	70
EEF1A1	10	0	0.000478514690400995	71
C16orf45	10	0	0.000478514690400995	72
IDS	10	0	0.000478514690400995	73
PEA15	10	0	0.000478514690400995	74
ZNF593	9	1	0.000430663221360896	75
ZNF85	9	1	0.000430663221360896	76
ARHGDIA	9	0	0.000430663221360896	77
GHITM	8	0	0.000382811752320796	78
GDI1	8	0	0.000382811752320796	79
CLDND1	8	0	0.000382811752320796	80
ATP5A1	8	0	0.000382811752320796	81
2005-09-01	8	0	0.000382811752320796	82
ZNF268	8	1	0.000382811752320796	83
SARS	8	0	0.000382811752320796	84
ATP1B1	8	0	0.000382811752320796	85
TF	8	0	0.000382811752320796	86
PNMA2	8	0	0.000382811752320796	87
MAG	8	0	0.000382811752320796	88
NGRN	8	0	0.000382811752320796	89
APLP1	8	0	0.000382811752320796	90
STAT5A	7	1	0.000334960283280697	91
PDIA3	7	0	0.000334960283280697	92
CTCF	7	1	0.000334960283280697	93
ZNF624	7	1	0.000334960283280697	94
UBC	7	0	0.000334960283280697	95
CYB5R3	7	0	0.000334960283280697	96
SIRT2	7	0	0.000334960283280697	97
MAPRE3	7	0	0.000334960283280697	98
SULT4A1	7	0	0.000334960283280697	99
STAT3	7	1	0.000334960283280697	100
ENO2	6	0	0.000287108814240597	101
FBXO44	6	0	0.000287108814240597	102
NDFIP1	6	0	0.000287108814240597	103
PRNP	6	0	0.000287108814240597	104
SPARC	6	0	0.000287108814240597	105
FARSA	6	0	0.000287108814240597	106
ZNF341	6	1	0.000287108814240597	107
GPI	6	0	0.000287108814240597	108
HERPUD1	6	0	0.000287108814240597	109
ZNF44	6	1	0.000287108814240597	110
RTN4	6	0	0.000287108814240597	111
2004-09-01	6	0	0.000287108814240597	112
HGNC:24955	6	0	0.000287108814240597	113
ATP6AP1	6	0	0.000287108814240597	114
PPP2CA	6	0	0.000287108814240597	115
TUBA1A	5	0	0.000239257345200498	116
PFN2	5	0	0.000239257345200498	117
NTMT1	5	0	0.000239257345200498	118
YWHAH	5	0	0.000239257345200498	119
LRRC4	5	0	0.000239257345200498	120
PPID	5	0	0.000239257345200498	121
NREP	5	0	0.000239257345200498	122
PPP2R1A	5	0	0.000239257345200498	123
PGRMC1	5	0	0.000239257345200498	124
DAZAP2	5	0	0.000239257345200498	125
ARL6IP5	5	0	0.000239257345200498	126
ARL6IP1	5	0	0.000239257345200498	127
STAT6	5	1	0.000239257345200498	128
SQSTM1	5	0	0.000239257345200498	129
RNPS1	5	0	0.000239257345200498	130
SCOC	5	0	0.000239257345200498	131
PGAM1	5	0	0.000239257345200498	132
ATP6AP2	5	0	0.000239257345200498	133
AC068580.4	5	0	0.000239257345200498	134
MORF4L2	5	0	0.000239257345200498	135
TUBB4A	5	0	0.000239257345200498	136
KLHDC3	5	0	0.000239257345200498	137
EIF1	5	0	0.000239257345200498	138
STX1A	5	0	0.000239257345200498	139
GOT1	5	0	0.000239257345200498	140
NBL1	4	0	0.000191405876160398	141
ENO1	4	0	0.000191405876160398	142
RUNDC3A	4	0	0.000191405876160398	143
DTX3	4	0	0.000191405876160398	144
YWHAQ	4	0	0.000191405876160398	145
MORN5	4	0	0.000191405876160398	146
MRPS10	4	0	0.000191405876160398	147
OAZ2	4	0	0.000191405876160398	148
ITM2B	4	0	0.000191405876160398	149
C3orf33	4	0	0.000191405876160398	150
TMEM189-UBE2V1	4	0	0.000191405876160398	151
TSPAN13	4	0	0.000191405876160398	152
PAQR6	4	0	0.000191405876160398	153
REEP2	4	0	0.000191405876160398	154
DKK3	4	0	0.000191405876160398	155
RHOA	4	0	0.000191405876160398	156
ZNF484	4	1	0.000191405876160398	157
ZNF587	4	1	0.000191405876160398	158
KLC1	4	0	0.000191405876160398	159
TSC22D1	4	1	0.000191405876160398	160
YWHAZ	4	0	0.000191405876160398	161
TSPAN3	4	0	0.000191405876160398	162
ELMO1	4	0	0.000191405876160398	163
2008-09-01	4	0	0.000191405876160398	164
AF241726.2	4	0	0.000191405876160398	165
NDRG4	4	0	0.000191405876160398	166
SLC22A17	4	0	0.000191405876160398	167
TBP	4	0	0.000191405876160398	168
MAP1LC3B	4	0	0.000191405876160398	169
FKBP8	4	0	0.000191405876160398	170
PRKCZ	3	0	0.000143554407120299	171
SYT1	3	0	0.000143554407120299	172
PCNP	3	0	0.000143554407120299	173
PPT1	3	0	0.000143554407120299	174
AC012309.1	3	0	0.000143554407120299	175
RHBDD2	3	0	0.000143554407120299	176
FOXM1	3	1	0.000143554407120299	177
RHBDL2	3	0	0.000143554407120299	178
NFATC1	3	1	0.000143554407120299	179
UBE2G2	3	0	0.000143554407120299	180
TMED4	3	0	0.000143554407120299	181
CAMK2A	3	0	0.000143554407120299	182
ZNF540	3	0	0.000143554407120299	183
ZNF366	3	1	0.000143554407120299	184
POLDIP2	3	0	0.000143554407120299	185
ZACN	3	0	0.000143554407120299	186
OMG	3	0	0.000143554407120299	187
HSF1	3	0	0.000143554407120299	188
B4GAT1	3	0	0.000143554407120299	189
DDX1	3	0	0.000143554407120299	190
TUBA1B	3	0	0.000143554407120299	191
SUMO3	3	0	0.000143554407120299	192
MT-ND1	3	0	0.000143554407120299	193
TKT	3	0	0.000143554407120299	194
EIF3L	3	0	0.000143554407120299	195
DNAJB2	3	0	0.000143554407120299	196
RAB7A	3	0	0.000143554407120299	197
KIF1A	3	0	0.000143554407120299	198
SNX17	3	0	0.000143554407120299	199
NRSN1	3	0	0.000143554407120299	200
EZH2	3	1	0.000143554407120299	201
SUMF2	3	0	0.000143554407120299	202
NPTXR	3	0	0.000143554407120299	203
AAMP	3	0	0.000143554407120299	204
PARP10	3	0	0.000143554407120299	205
TPM3	3	0	0.000143554407120299	206
KIF1B	3	0	0.000143554407120299	207
CORO1C	3	0	0.000143554407120299	208
CCT4	3	0	0.000143554407120299	209
PLD3	3	0	0.000143554407120299	210
SULT1A4	3	0	0.000143554407120299	211
SULT1A3	3	0	0.000143554407120299	212
PEX14	3	0	0.000143554407120299	213
DEGS1	3	0	0.000143554407120299	214
MITF	3	1	0.000143554407120299	215
CRBN	3	0	0.000143554407120299	216
ENOPH1	3	0	0.000143554407120299	217
NR1H2	3	0	0.000143554407120299	218
2007-09-01	3	0	0.000143554407120299	219
SRI	3	0	0.000143554407120299	220
TCP1	3	0	0.000143554407120299	221
GNAI1	3	0	0.000143554407120299	222
PEPD	3	0	0.000143554407120299	223
MORF4L1	3	0	0.000143554407120299	224
PCBP2	3	0	0.000143554407120299	225
ABHD12	3	0	0.000143554407120299	226
CDIP1	3	0	0.000143554407120299	227
APMAP	3	0	0.000143554407120299	228
VDAC1	3	0	0.000143554407120299	229
ZNF225	3	1	0.000143554407120299	230
CMAS	3	0	0.000143554407120299	231
BLCAP	3	0	0.000143554407120299	232
GIPC1	3	0	0.000143554407120299	233
AC129492.3	2	0	9.57029e+09	234
NR1D2	2	1	9.57029e+09	235
ST7	2	0	9.57029e+09	236
SLC9A3R1	2	0	9.57029e+09	237
SORBS1	2	0	9.57029e+09	238
CNR1	2	0	9.57029e+09	239
MT-ND5	2	0	9.57029e+09	240
LGMN	2	0	9.57029e+09	241
STOM	2	0	9.57029e+09	242
SMU1	2	0	9.57029e+09	243
ANAPC5	2	0	9.57029e+09	244
TMEM50B	2	0	9.57029e+09	245
RAB1B	2	0	9.57029e+09	246
DPH1	2	0	9.57029e+09	247
THRA	2	0	9.57029e+09	248
ARCN1	2	0	9.57029e+09	249
NKIRAS1	2	0	9.57029e+09	250
CTSA	2	0	9.57029e+09	251
CTSB	2	0	9.57029e+09	252
TCTA	2	0	9.57029e+09	253
FDFT1	2	0	9.57029e+09	254
ZNF33A	2	1	9.57029e+09	255
GPS1	2	0	9.57029e+09	256
FXYD6-FXYD2	2	0	9.57029e+09	257
DSE	2	0	9.57029e+09	258
CAPZA2	2	0	9.57029e+09	259
SH3BGRL	2	0	9.57029e+09	260
KCNN1	2	0	9.57029e+09	261
KIF3A	2	0	9.57029e+09	262
PGK1	2	0	9.57029e+09	263
TMED2	2	0	9.57029e+09	264
SCD	2	0	9.57029e+09	265
ARNT2	2	1	9.57029e+09	266
PSMD6	2	0	9.57029e+09	267
PSMD3	2	0	9.57029e+09	268
PRDM4	2	1	9.57029e+09	269
TUBG2	2	0	9.57029e+09	270
H1F0	2	0	9.57029e+09	271
TSNAX-DISC1	2	0	9.57029e+09	272
TFG	2	0	9.57029e+09	273
REC8	2	0	9.57029e+09	274
PIANP	2	0	9.57029e+09	275
H2AFY	2	0	9.57029e+09	276
DUSP28	2	0	9.57029e+09	277
SLC25A53	2	0	9.57029e+09	278
AMN1	2	0	9.57029e+09	279
ESAM	2	0	9.57029e+09	280
CPE	2	0	9.57029e+09	281
CYP46A1	2	0	9.57029e+09	282
GNG4	2	0	9.57029e+09	283
DOHH	2	0	9.57029e+09	284
ZNF677	2	0	9.57029e+09	285
ATXN1L	2	0	9.57029e+09	286
ECM1	2	0	9.57029e+09	287
KANK1	2	0	9.57029e+09	288
RAC1	2	0	9.57029e+09	289
HNRNPUL2-BSCL2	2	0	9.57029e+09	290
BCAS1	2	0	9.57029e+09	291
PRKAR1B	2	0	9.57029e+09	292
NIPSNAP2	2	0	9.57029e+09	293
FOXP1	2	1	9.57029e+09	294
PIAS1	2	0	9.57029e+09	295
SPOCK1	2	0	9.57029e+09	296
ANXA6	2	0	9.57029e+09	297
RNF157	2	0	9.57029e+09	298
RPE	2	0	9.57029e+09	299
CLN8	2	0	9.57029e+09	300
SUCLA2	2	0	9.57029e+09	301
CACNG3	2	0	9.57029e+09	302
NEFM	2	0	9.57029e+09	303
UTP11	2	0	9.57029e+09	304
SELENOP	2	0	9.57029e+09	305
ASCC1	2	0	9.57029e+09	306
ELMOD3	2	0	9.57029e+09	307
CNDP1	2	0	9.57029e+09	308
CNDP2	2	0	9.57029e+09	309
ENC1	2	0	9.57029e+09	310
RAD23A	2	0	9.57029e+09	311
GORASP2	2	0	9.57029e+09	312
CCDC136	2	0	9.57029e+09	313
SYNGR3	2	0	9.57029e+09	314
RNF114	2	0	9.57029e+09	315
CPLX2	2	0	9.57029e+09	316
MID1IP1	2	0	9.57029e+09	317
CTSF	2	0	9.57029e+09	318
MAGED2	2	0	9.57029e+09	319
FAM120AOS	2	0	9.57029e+09	320
TJP1	2	0	9.57029e+09	321
ZNF518A	2	1	9.57029e+09	322
BSG	2	0	9.57029e+09	323
SDCBP	2	0	9.57029e+09	324
PAIP2B	2	0	9.57029e+09	325
MOAP1	2	0	9.57029e+09	326
FSD1	2	0	9.57029e+09	327
VAMP3	2	0	9.57029e+09	328
CCT3	2	0	9.57029e+09	329
CCT7	2	0	9.57029e+09	330
MED12	2	0	9.57029e+09	331
CCDC149	2	0	9.57029e+09	332
VSTM2A	2	0	9.57029e+09	333
SCARB2	2	0	9.57029e+09	334
KIAA0513	2	0	9.57029e+09	335
SCG3	2	0	9.57029e+09	336
SCG2	2	0	9.57029e+09	337
MAP4	2	0	9.57029e+09	338
ARL2BP	2	0	9.57029e+09	339
SAMD8	2	0	9.57029e+09	340
CSRP1	2	0	9.57029e+09	341
MVD	2	0	9.57029e+09	342
ZC3H11A	2	1	9.57029e+09	343
TRAP1	2	0	9.57029e+09	344
ZNF287	2	1	9.57029e+09	345
RNF13	2	0	9.57029e+09	346
FAM136A	2	0	9.57029e+09	347
SHC4	2	0	9.57029e+09	348
MICAL3	2	0	9.57029e+09	349
CPNE6	2	0	9.57029e+09	350
GPR162	2	0	9.57029e+09	351
TM6SF1	2	0	9.57029e+09	352
CERK	2	0	9.57029e+09	353
ARF1	2	0	9.57029e+09	354
GAS7	2	0	9.57029e+09	355
PLPP7	2	0	9.57029e+09	356
ANXA11	2	0	9.57029e+09	357
HSP90AB1	2	0	9.57029e+09	358
KPNA2	2	0	9.57029e+09	359
RPL15	2	0	9.57029e+09	360
OXR1	2	0	9.57029e+09	361
AMZ2	2	0	9.57029e+09	362
TUBB2B	2	0	9.57029e+09	363
DLGAP1	2	0	9.57029e+09	364
PTPRN2	2	0	9.57029e+09	365
UBA1	2	0	9.57029e+09	366
ZNF680	2	0	9.57029e+09	367
SYT13	2	0	9.57029e+09	368
MRPS35	2	0	9.57029e+09	369
CLOCK	2	1	9.57029e+09	370
STAT5B	2	0	9.57029e+09	371
HSPA5	2	0	9.57029e+09	372
HNRNPDL	2	0	9.57029e+09	373
TMEM192	2	0	9.57029e+09	374
CCDC184	2	0	9.57029e+09	375
ASH2L	2	0	9.57029e+09	376
CREBBP	2	0	9.57029e+09	377
RAB5C	2	0	9.57029e+09	378
IK	2	0	9.57029e+09	379
STMN4	2	0	9.57029e+09	380
CNNM1	2	0	9.57029e+09	381
STAT1	2	1	9.57029e+09	382
PHF20L1	2	0	9.57029e+09	383
S1PR5	1	0	4.78515e+09	384
ENTPD6	1	0	4.78515e+09	385
KIAA1522	1	0	4.78515e+09	386
PDK2	1	0	4.78515e+09	387
DDIT4	1	0	4.78515e+09	388
TMEM165	1	0	4.78515e+09	389
AAGAB	1	0	4.78515e+09	390
C4orf3	1	0	4.78515e+09	391
CDC37	1	0	4.78515e+09	392
MLF2	1	0	4.78515e+09	393
ZDHHC6	1	0	4.78515e+09	394
SPRYD3	1	0	4.78515e+09	395
MPC2	1	0	4.78515e+09	396
DPP8	1	0	4.78515e+09	397
KLHL18	1	0	4.78515e+09	398
ZNF653	1	0	4.78515e+09	399
WDR13	1	0	4.78515e+09	400
CARNS1	1	0	4.78515e+09	401
RTFDC1	1	0	4.78515e+09	402
SLC38A1	1	0	4.78515e+09	403
SLC38A2	1	0	4.78515e+09	404
IDI1	1	0	4.78515e+09	405
PRMT2	1	0	4.78515e+09	406
HSPD1	1	0	4.78515e+09	407
TPI1	1	0	4.78515e+09	408
B4GALNT1	1	0	4.78515e+09	409
STRAP	1	0	4.78515e+09	410
UGP2	1	0	4.78515e+09	411
PPIA	1	0	4.78515e+09	412
NOP56	1	0	4.78515e+09	413
ALDH5A1	1	0	4.78515e+09	414
NEIL2	1	0	4.78515e+09	415
HNRNPM	1	0	4.78515e+09	416
SERPINI1	1	0	4.78515e+09	417
GLTP	1	0	4.78515e+09	418
COPS2	1	0	4.78515e+09	419
ZNF155	1	0	4.78515e+09	420
SHARPIN	1	0	4.78515e+09	421
SLC45A1	1	0	4.78515e+09	422
CAPZA1	1	0	4.78515e+09	423
SYNPO	1	0	4.78515e+09	424
ANP32A	1	0	4.78515e+09	425
PCDHGA9	1	0	4.78515e+09	426
PREB	1	0	4.78515e+09	427
KIF3C	1	0	4.78515e+09	428
MRPS16	1	0	4.78515e+09	429
SLC3A2	1	0	4.78515e+09	430
DGCR2	1	0	4.78515e+09	431
BECN1	1	0	4.78515e+09	432
PCMT1	1	0	4.78515e+09	433
TADA3	1	0	4.78515e+09	434
CD99L2	1	0	4.78515e+09	435
PINK1	1	0	4.78515e+09	436
CAMTA1	1	0	4.78515e+09	437
ISY1	1	0	4.78515e+09	438
OTUB1	1	0	4.78515e+09	439
MYPOP	1	0	4.78515e+09	440
HOOK2	1	0	4.78515e+09	441
ITM2A	1	0	4.78515e+09	442
RARS	1	0	4.78515e+09	443
JAKMIP1	1	0	4.78515e+09	444
PTGES3	1	0	4.78515e+09	445
HDGFL3	1	0	4.78515e+09	446
HARS	1	0	4.78515e+09	447
ZNF789	1	0	4.78515e+09	448
WDR47	1	0	4.78515e+09	449
NUDT11	1	0	4.78515e+09	450
FTH1	1	0	4.78515e+09	451
C17orf62	1	0	4.78515e+09	452
PHYHIP	1	0	4.78515e+09	453
DAPK3	1	0	4.78515e+09	454
COPS7A	1	0	4.78515e+09	455
HDAC3	1	0	4.78515e+09	456
HDAC2	1	0	4.78515e+09	457
GRIN1	1	0	4.78515e+09	458
RAB40C	1	0	4.78515e+09	459
AC011462.1	1	0	4.78515e+09	460
ZNF8	1	0	4.78515e+09	461
AKIRIN1	1	0	4.78515e+09	462
KCNK1	1	0	4.78515e+09	463
MFGE8	1	0	4.78515e+09	464
H3F3B	1	0	4.78515e+09	465
SGTA	1	0	4.78515e+09	466
ATP6V0A1	1	0	4.78515e+09	467
PODXL2	1	0	4.78515e+09	468
LMNA	1	0	4.78515e+09	469
CHMP2B	1	0	4.78515e+09	470
BAIAP2	1	0	4.78515e+09	471
MRPL49	1	0	4.78515e+09	472
ST6GALNAC6	1	0	4.78515e+09	473
GABRD	1	0	4.78515e+09	474
FUS	1	0	4.78515e+09	475
CLK1	1	0	4.78515e+09	476
B4GALT3	1	0	4.78515e+09	477
TAF6	1	0	4.78515e+09	478
ATPIF1	1	0	4.78515e+09	479
VAPB	1	0	4.78515e+09	480
FOXO3	1	0	4.78515e+09	481
ACTR1B	1	0	4.78515e+09	482
ATXN10	1	0	4.78515e+09	483
NAP1L5	1	0	4.78515e+09	484
ABHD8	1	0	4.78515e+09	485
MAPK10	1	0	4.78515e+09	486
FADS3	1	0	4.78515e+09	487
SMG1	1	0	4.78515e+09	488
EPDR1	1	0	4.78515e+09	489
AP1S2	1	0	4.78515e+09	490
CERCAM	1	0	4.78515e+09	491
RHOT2	1	0	4.78515e+09	492
MAT2B	1	0	4.78515e+09	493
ATP6V0B	1	0	4.78515e+09	494
LAMP2	1	0	4.78515e+09	495
ALDH2	1	0	4.78515e+09	496
YARS	1	0	4.78515e+09	497
RAB40B	1	0	4.78515e+09	498
NDUFAF4	1	0	4.78515e+09	499
DNAJB1	1	0	4.78515e+09	500
THEM6	1	0	4.78515e+09	501
GPR137	1	0	4.78515e+09	502
SDHA	1	0	4.78515e+09	503
GRWD1	1	0	4.78515e+09	504
RAB2A	1	0	4.78515e+09	505
SPOCK2	1	0	4.78515e+09	506
CA11	1	0	4.78515e+09	507
RALB	1	0	4.78515e+09	508
RNF141	1	0	4.78515e+09	509
LIN52	1	0	4.78515e+09	510
KCTD5	1	0	4.78515e+09	511
HTRA2	1	0	4.78515e+09	512
DDX56	1	0	4.78515e+09	513
GNB2	1	0	4.78515e+09	514
AC020915.6	1	0	4.78515e+09	515
MEIOC	1	0	4.78515e+09	516
UCHL5	1	0	4.78515e+09	517
HNRNPH2	1	0	4.78515e+09	518
DCAF11	1	0	4.78515e+09	519
SLC25A22	1	0	4.78515e+09	520
SNX10	1	0	4.78515e+09	521
MAP4K4	1	0	4.78515e+09	522
NRGN	1	0	4.78515e+09	523
PSAT1	1	0	4.78515e+09	524
XPO7	1	0	4.78515e+09	525
DBNDD1	1	0	4.78515e+09	526
RSL1D1	1	0	4.78515e+09	527
PPP5C	1	0	4.78515e+09	528
PCBD2	1	0	4.78515e+09	529
AP3S2	1	0	4.78515e+09	530
ALDH1A1	1	0	4.78515e+09	531
RHOB	1	0	4.78515e+09	532
AHCY	1	0	4.78515e+09	533
PPFIBP1	1	0	4.78515e+09	534
C9orf78	1	0	4.78515e+09	535
ANK2	1	0	4.78515e+09	536
TP53INP2	1	0	4.78515e+09	537
INA	1	0	4.78515e+09	538
HDHD2	1	0	4.78515e+09	539
BTF3L4	1	0	4.78515e+09	540
MPP1	1	0	4.78515e+09	541
MAP2K1	1	0	4.78515e+09	542
ITGB1BP1	1	0	4.78515e+09	543
HNRNPA1	1	0	4.78515e+09	544
CPLX3	1	0	4.78515e+09	545
DNAJA1	1	0	4.78515e+09	546
CAP2	1	0	4.78515e+09	547
FAM49B	1	0	4.78515e+09	548
ILVBL	1	0	4.78515e+09	549
R3HDM4	1	0	4.78515e+09	550
LMBRD1	1	0	4.78515e+09	551
PPP1R7	1	0	4.78515e+09	552
BRF2	1	0	4.78515e+09	553
ASNA1	1	0	4.78515e+09	554
PWP1	1	0	4.78515e+09	555
ACTR2	1	0	4.78515e+09	556
ZIM2	1	0	4.78515e+09	557
ARL2-SNX15	1	0	4.78515e+09	558
ENSA	1	0	4.78515e+09	559
KIF25	1	0	4.78515e+09	560
GPR75-ASB3	1	0	4.78515e+09	561
SMS	1	0	4.78515e+09	562
PHYHIPL	1	0	4.78515e+09	563
SAE1	1	0	4.78515e+09	564
GCC1	1	0	4.78515e+09	565
CRELD1	1	0	4.78515e+09	566
OXCT1	1	0	4.78515e+09	567
LINC00094	1	0	4.78515e+09	568
MCOLN1	1	0	4.78515e+09	569
TSPYL2	1	0	4.78515e+09	570
ZSCAN26	1	0	4.78515e+09	571
ATF2	1	0	4.78515e+09	572
SDF4	1	0	4.78515e+09	573
SLC25A23	1	0	4.78515e+09	574
DNTTIP2	1	0	4.78515e+09	575
HEXA	1	0	4.78515e+09	576
ZNF230	1	0	4.78515e+09	577
SYNDIG1	1	0	4.78515e+09	578
YWHAG	1	0	4.78515e+09	579
DIRAS2	1	0	4.78515e+09	580
CCT5	1	0	4.78515e+09	581
CNN3	1	0	4.78515e+09	582
EFNA3	1	0	4.78515e+09	583
GFAP	1	0	4.78515e+09	584
GSS	1	0	4.78515e+09	585
MEF2C	1	0	4.78515e+09	586
ABCF3	1	0	4.78515e+09	587
NRBF2	1	0	4.78515e+09	588
GIT1	1	0	4.78515e+09	589
SESN3	1	0	4.78515e+09	590
HADHB	1	0	4.78515e+09	591
FN3KRP	1	0	4.78515e+09	592
MT-CO3	1	0	4.78515e+09	593
UBP1	1	0	4.78515e+09	594
FBXL2	1	0	4.78515e+09	595
C1orf43	1	0	4.78515e+09	596
MRPL57	1	0	4.78515e+09	597
DDN	1	0	4.78515e+09	598
MDH2	1	0	4.78515e+09	599
RAB18	1	0	4.78515e+09	600
CHI3L1	1	0	4.78515e+09	601
KATNB1	1	0	4.78515e+09	602
CX3CL1	1	0	4.78515e+09	603
IMPA1	1	0	4.78515e+09	604
IDH2	1	0	4.78515e+09	605
SIK2	1	0	4.78515e+09	606
QTRT1	1	0	4.78515e+09	607
RNH1	1	0	4.78515e+09	608
VTA1	1	0	4.78515e+09	609
ZSCAN5A	1	0	4.78515e+09	610
IMPDH2	1	0	4.78515e+09	611
NRSN2	1	0	4.78515e+09	612
PARP2	1	0	4.78515e+09	613
RBM10	1	0	4.78515e+09	614
PTPA	1	0	4.78515e+09	615
FA2H	1	0	4.78515e+09	616
LDHA	1	0	4.78515e+09	617
ATP6V0E2	1	0	4.78515e+09	618
UQCRC1	1	0	4.78515e+09	619
SUGP2	1	0	4.78515e+09	620
TUFM	1	0	4.78515e+09	621
EIF2A	1	0	4.78515e+09	622
UCK1	1	0	4.78515e+09	623
PRKCSH	1	0	4.78515e+09	624
TOP1MT	1	0	4.78515e+09	625
EIF3D	1	0	4.78515e+09	626
VPS4A	1	0	4.78515e+09	627
NDUFS1	1	0	4.78515e+09	628
NDUFS2	1	0	4.78515e+09	629
ISCA1	1	0	4.78515e+09	630
DDX47	1	0	4.78515e+09	631
PYCR2	1	0	4.78515e+09	632
HPCAL1	1	0	4.78515e+09	633
MAP1A	1	0	4.78515e+09	634
ASPHD1	1	0	4.78515e+09	635
TMEM9B	1	0	4.78515e+09	636
NAGPA	1	0	4.78515e+09	637
VIM	1	0	4.78515e+09	638
SLC48A1	1	0	4.78515e+09	639
ARHGAP1	1	0	4.78515e+09	640
PDHX	1	0	4.78515e+09	641
GLS	1	0	4.78515e+09	642
SNAP47	1	0	4.78515e+09	643
PRKCA	1	0	4.78515e+09	644
PRKCB	1	0	4.78515e+09	645
KCNAB1	1	0	4.78515e+09	646
MSMO1	1	0	4.78515e+09	647
HNRNPA2B1	1	0	4.78515e+09	648
CHTOP	1	0	4.78515e+09	649
PCBP4	1	0	4.78515e+09	650
FAM57B	1	0	4.78515e+09	651
ZNF254	1	1	4.78515e+09	652
TAF9	1	0	4.78515e+09	653
GABARAPL1	1	0	4.78515e+09	654
FASTK	1	0	4.78515e+09	655
PSME3	1	0	4.78515e+09	656
ORC5	1	0	4.78515e+09	657
ZNF554	1	0	4.78515e+09	658
C19orf12	1	0	4.78515e+09	659
EMC10	1	0	4.78515e+09	660
RBM48	1	0	4.78515e+09	661
PACSIN1	1	0	4.78515e+09	662
PMP22	1	0	4.78515e+09	663
ARL8A	1	0	4.78515e+09	664
GYG1	1	0	4.78515e+09	665
SYT11	1	0	4.78515e+09	666
GPM6A	1	0	4.78515e+09	667
CCND3	1	0	4.78515e+09	668
BAALC	1	0	4.78515e+09	669
AC005837.2	1	0	4.78515e+09	670
ABR	1	0	4.78515e+09	671
CYB5D2	1	0	4.78515e+09	672
SCAMP5	1	0	4.78515e+09	673
SCP2	1	0	4.78515e+09	674
NBPF10	1	0	4.78515e+09	675
IFNGR1	1	0	4.78515e+09	676
RPL22	1	0	4.78515e+09	677
BCL2L2-PABPN1	1	0	4.78515e+09	678
SLC2A3	1	0	4.78515e+09	679
NAT8L	1	0	4.78515e+09	680
HGNC:18790	1	0	4.78515e+09	681
DPP7	1	0	4.78515e+09	682
GOT2	1	0	4.78515e+09	683
STMN1	1	0	4.78515e+09	684
DUSP1	1	0	4.78515e+09	685
DUSP3	1	0	4.78515e+09	686
CNP	1	0	4.78515e+09	687
KCNQ2	1	0	4.78515e+09	688
LDB2	1	0	4.78515e+09	689
SOHLH1	1	0	4.78515e+09	690
C1GALT1	1	0	4.78515e+09	691
PIM3	1	0	4.78515e+09	692
FKBP4	1	0	4.78515e+09	693
RCAN2	1	0	4.78515e+09	694
BRIX1	1	0	4.78515e+09	695
EIF4H	1	0	4.78515e+09	696
PRPSAP1	1	0	4.78515e+09	697
UBE2Q2	0	0	0	698
CHMP1B	0	0	0	699
TCOF1	0	0	0	700
NSRP1	0	0	0	701
SPPL3	0	0	0	702
OPA1	0	0	0	703
ITGA8	0	0	0	704
ITGA9	0	0	0	705
ITGA1	0	0	0	706
ITGA2	0	0	0	707
AC096582.3	0	0	0	708
ITGA4	0	0	0	709
ITGA5	0	0	0	710
ITGA6	0	0	0	711
ITGA7	0	0	0	712
TRHR	0	0	0	713
UFSP1	0	0	0	714
UFSP2	0	0	0	715
MT-CYB	0	0	0	716
AC003688.1	0	0	0	717
FAM212B	0	0	0	718
FAM212A	0	0	0	719
CHST9	0	0	0	720
CHST8	0	0	0	721
SMTNL1	0	0	0	722
CHST3	0	0	0	723
CHST2	0	0	0	724
GCLM	0	0	0	725
CHST7	0	0	0	726
CHST6	0	0	0	727
ITGAX	0	0	0	728
ITGAV	0	0	0	729
ITGAL	0	0	0	730
ITGAM	0	0	0	731
ITGAD	0	0	0	732
ITGAE	0	0	0	733
IGF2R	0	0	0	734
SLC36A4	0	0	0	735
SLC36A3	0	0	0	736
CKS1B	0	0	0	737
SLC36A1	0	0	0	738
ARTN	0	0	0	739
ART1	0	0	0	740
ART3	0	0	0	741
ART5	0	0	0	742
RFPL1	0	0	0	743
CRTAM	0	0	0	744
CADPS2	0	0	0	745
RLF	0	0	0	746
USP17L30	0	0	0	747
CRTAP	0	0	0	748
ADPGK	0	0	0	749
CPEB4	0	0	0	750
CPEB1	0	0	0	751
CPEB2	0	0	0	752
SRBD1	0	0	0	753
ABAT	0	0	0	754
POU5F1B	0	0	0	755
SP1	0	0	0	756
DEPDC7	0	0	0	757
PHOX2A	0	0	0	758
PHOX2B	0	0	0	759
UPK2	0	0	0	760
CFH	0	0	0	761
CFI	0	0	0	762
ANKFY1	0	0	0	763
CFB	0	0	0	764
GOLIM4	0	0	0	765
AL049634.2	0	0	0	766
CFP	0	0	0	767
SIDT1	0	0	0	768
SIDT2	0	0	0	769
SAGE1	0	0	0	770
TGIF2LX	0	0	0	771
UFD1	0	0	0	772
C4orf19	0	0	0	773
SLC7A6OS	0	0	0	774
CDH26	0	0	0	775
AL591806.3	0	0	0	776
RFPL4AL1	0	0	0	777
STXBP2	0	0	0	778
ETV3L	0	0	0	779
STXBP4	0	0	0	780
STXBP6	0	0	0	781
OVCH2	0	0	0	782
MKRN2OS	0	0	0	783
NCBP2-AS2	0	0	0	784
SPPL2C	0	0	0	785
SPPL2B	0	0	0	786
ZNF117	0	0	0	787
ZNF114	0	0	0	788
SEZ6L	0	0	0	789
PRKAR2A	0	0	0	790
PRKAR2B	0	0	0	791
S1PR4	0	0	0	792
ITGA2B	0	0	0	793
RTEL1	0	0	0	794
PHACTR4	0	0	0	795
PHACTR1	0	0	0	796
OR2K2	0	0	0	797
PHACTR2	0	0	0	798
KRTAP2-3	0	0	0	799
KRTAP2-2	0	0	0	800
KRTAP2-1	0	0	0	801
KRTAP2-4	0	0	0	802
CASP5	0	0	0	803
GPR12	0	0	0	804
VMP1	0	0	0	805
NR1D1	0	0	0	806
PLPBP	0	0	0	807
OGFR	0	0	0	808
HELZ	0	0	0	809
PTCH2	0	0	0	810
PTCH1	0	0	0	811
TIMM44	0	0	0	812
RAD9B	0	0	0	813
RAD9A	0	0	0	814
ERGIC1	0	0	0	815
B3GAT3	0	0	0	816
B3GAT2	0	0	0	817
B3GAT1	0	0	0	818
CALM2	0	0	0	819
TTC30A	0	0	0	820
TTC30B	0	0	0	821
CALM1	0	0	0	822
GSDMA	0	0	0	823
GSDMB	0	0	0	824
GSDMC	0	0	0	825
GSDMD	0	0	0	826
UPK1B	0	0	0	827
DLGAP2	0	0	0	828
DLGAP3	0	0	0	829
DLGAP4	0	0	0	830
DLGAP5	0	0	0	831
FBXL15	0	0	0	832
FBXL14	0	0	0	833
OIP5	0	0	0	834
FBXL19	0	0	0	835
INO80B-WBP1	0	0	0	836
LRRFIP1	0	0	0	837
PTPN18	0	0	0	838
PTPN13	0	0	0	839
PTPN12	0	0	0	840
PTPN11	0	0	0	841
PTPN14	0	0	0	842
LYAR	0	0	0	843
AL353588.1	0	0	0	844
C2orf81	0	0	0	845
C2orf80	0	0	0	846
DMRTB1	0	0	0	847
C2orf82	0	0	0	848
C2orf88	0	0	0	849
MSMP	0	0	0	850
MZB1	0	0	0	851
TRAPPC6B	0	0	0	852
CDK3	0	0	0	853
HLA-DQB1	0	0	0	854
MSMB	0	0	0	855
HLA-DQB2	0	0	0	856
TTC9B	0	0	0	857
AL355916.3	0	0	0	858
EIF4E1B	0	0	0	859
CDK8	0	0	0	860
CDK9	0	0	0	861
CAMKK1	0	0	0	862
MYDGF	0	0	0	863
HAPLN2	0	0	0	864
CHST1	0	0	0	865
CHMP3	0	0	0	866
RPL36AL	0	0	0	867
CHMP7	0	0	0	868
CHMP5	0	0	0	869
OR52N4	0	0	0	870
OR52N2	0	0	0	871
OR52N1	0	0	0	872
CHST5	0	0	0	873
LY6G6C	0	0	0	874
HOXA13	0	0	0	875
LY6G6E	0	0	0	876
LY6G6F	0	0	0	877
GALNTL5	0	0	0	878
GALNTL6	0	0	0	879
MN1	0	0	0	880
RPLP0	0	0	0	881
BCL2A1	0	0	0	882
TDG	0	0	0	883
TBX2	0	0	0	884
LRRC27	0	0	0	885
LRRC26	0	0	0	886
KIAA1524	0	0	0	887
LRRC24	0	0	0	888
MPDU1	0	0	0	889
LRRC20	0	0	0	890
LRRC29	0	0	0	891
GCNT4	0	0	0	892
GCNT1	0	0	0	893
ENTPD1	0	0	0	894
GCNT3	0	0	0	895
GCNT2	0	0	0	896
TBX3	0	0	0	897
LPCAT4	0	0	0	898
LPCAT3	0	0	0	899
LPCAT1	0	0	0	900
TAS2R42	0	0	0	901
TAGLN	0	0	0	902
CCDC178	0	0	0	903
SNAPC3	0	0	0	904
ALPP	0	0	0	905
CCDC170	0	0	0	906
CCDC171	0	0	0	907
CCDC172	0	0	0	908
CCDC173	0	0	0	909
CCDC174	0	0	0	910
CCDC175	0	0	0	911
CCDC177	0	0	0	912
PDK1	0	0	0	913
PDK3	0	0	0	914
EBP	0	0	0	915
PDK4	0	0	0	916
LNPEP	0	0	0	917
ALPI	0	0	0	918
SEC61A1	0	0	0	919
SEC61A2	0	0	0	920
ALPL	0	0	0	921
PECR	0	0	0	922
DDIT3	0	0	0	923
RIIAD1	0	0	0	924
GOLGA8T	0	0	0	925
GOLGA8Q	0	0	0	926
GOLGA8S	0	0	0	927
GOLGA8R	0	0	0	928
GOLGA8M	0	0	0	929
GOLGA8O	0	0	0	930
GOLGA8N	0	0	0	931
GOLGA8H	0	0	0	932
GOLGA8K	0	0	0	933
GOLGA8J	0	0	0	934
GOLGA8F	0	0	0	935
GOLGA8A	0	0	0	936
GOLGA8B	0	0	0	937
CT45A9	0	0	0	938
CT45A8	0	0	0	939
ARHGAP8	0	0	0	940
CT45A1	0	0	0	941
PTPMT1	0	0	0	942
CT45A2	0	0	0	943
CT45A5	0	0	0	944
CT45A6	0	0	0	945
FTCDNL1	0	0	0	946
VMO1	0	0	0	947
HYAL4	0	0	0	948
ATP5C1	0	0	0	949
NPC2	0	0	0	950
NPC1	0	0	0	951
C3orf58	0	0	0	952
RAB3GAP2	0	0	0	953
C3orf52	0	0	0	954
C3orf56	0	0	0	955
DAG1	0	0	0	956
ETHE1	0	0	0	957
SGSM3	0	0	0	958
KDM1A	0	0	0	959
KDM1B	0	0	0	960
SLC36A2	0	0	0	961
RBM14-RBM4	0	0	0	962
FCER1G	0	0	0	963
BTG4	0	0	0	964
FCER1A	0	0	0	965
BTG2	0	0	0	966
SOSTDC1	0	0	0	967
SRD5A3	0	0	0	968
SRD5A2	0	0	0	969
SRD5A1	0	0	0	970
SEC11A	0	0	0	971
ESRRB	0	0	0	972
SEC11C	0	0	0	973
LRRC25	0	0	0	974
GGA1	0	0	0	975
GGA3	0	0	0	976
FHOD1	0	0	0	977
GJC2	0	0	0	978
GJC3	0	0	0	979
GJC1	0	0	0	980
PSMB9	0	0	0	981
PSMB8	0	0	0	982
PSMB7	0	0	0	983
PSMB6	0	0	0	984
PSMB5	0	0	0	985
PSMB4	0	0	0	986
PSMB3	0	0	0	987
PSMB2	0	0	0	988
PSMB1	0	0	0	989
LMBR1L	0	0	0	990
PNMA3	0	0	0	991
LTN1	0	0	0	992
TRIML2	0	0	0	993
TRIML1	0	0	0	994
NACC2	0	0	0	995
VPS13D	0	0	0	996
NACC1	0	0	0	997
VPS13A	0	0	0	998
VPS13C	0	0	0	999
VPS13B	0	0	0	1000
BEX1	0	0	0	1001
TMEM160	0	0	0	1002
TMEM163	0	0	0	1003
TMEM164	0	0	0	1004
TMEM169	0	0	0	1005
TMEM168	0	0	0	1006
EVI2B	0	0	0	1007
FOXN2	0	0	0	1008
FOXN3	0	0	0	1009
NICN1	0	0	0	1010
COL14A1	0	0	0	1011
TAP1	0	0	0	1012
TAP2	0	0	0	1013
SNAP91	0	0	0	1014
AC008763.2	0	0	0	1015
AC008763.3	0	0	0	1016
MACROD1	0	0	0	1017
RIMS1	0	0	0	1018
KRR1	0	0	0	1019
FBXO18	0	0	0	1020
MTCL1	0	0	0	1021
HIST2H3PS2	0	0	0	1022
C8orf48	0	0	0	1023
C8orf46	0	0	0	1024
C8orf44	0	0	0	1025
TP53I3	0	0	0	1026
IFNA5	0	0	0	1027
MB	0	0	0	1028
SLC18A3	0	0	0	1029
SLC18A2	0	0	0	1030
SLC18A1	0	0	0	1031
RALBP1	0	0	0	1032
ZNF831	0	0	0	1033
ZNF830	0	0	0	1034
ZNF835	0	0	0	1035
CCDC92	0	0	0	1036
ZNF836	0	0	0	1037
ZNF839	0	0	0	1038
LRIF1	0	0	0	1039
PHAX	0	0	0	1040
ZNF572	0	0	0	1041
ZNF573	0	0	0	1042
ZNF574	0	0	0	1043
ZNF575	0	0	0	1044
TUNAR	0	0	0	1045
SUGCT	0	0	0	1046
CPEB3	0	0	0	1047
ZPBP	0	0	0	1048
TSPY2	0	0	0	1049
TSPY1	0	0	0	1050
BEGAIN	0	0	0	1051
SLC17A8	0	0	0	1052
SLC17A9	0	0	0	1053
RAB33B	0	0	0	1054
SLC17A4	0	0	0	1055
SLC17A5	0	0	0	1056
SLC17A6	0	0	0	1057
SLC17A7	0	0	0	1058
CA5B	0	0	0	1059
SLC17A1	0	0	0	1060
SLC17A2	0	0	0	1061
SLC17A3	0	0	0	1062
UBE2L3	0	0	0	1063
C16orf59	0	0	0	1064
TMEFF1	0	0	0	1065
C16orf52	0	0	0	1066
AP5B1	0	0	0	1067
CHMP4A	0	0	0	1068
CHMP4B	0	0	0	1069
CHMP4C	0	0	0	1070
COBLL1	0	0	0	1071
TMEM255B	0	0	0	1072
TMEM255A	0	0	0	1073
ST5	0	0	0	1074
ZNF302	0	0	0	1075
ZNF300	0	0	0	1076
STS	0	0	0	1077
HOXB13	0	0	0	1078
IFT81	0	0	0	1079
FBXO17	0	0	0	1080
RPL17	0	0	0	1081
PPP3CA	0	0	0	1082
PPP3CB	0	0	0	1083
GPATCH8	0	0	0	1084
RPL13	0	0	0	1085
ADRA2A	0	0	0	1086
TEX26	0	0	0	1087
TEX22	0	0	0	1088
TEX29	0	0	0	1089
AC090527.2	0	0	0	1090
SYT8	0	0	0	1091
MUTYH	0	0	0	1092
SYT2	0	0	0	1093
SYT4	0	0	0	1094
SYT5	0	0	0	1095
SYT6	0	0	0	1096
SYT7	0	0	0	1097
TIAL1	0	0	0	1098
FUBP1	0	0	0	1099
SLC9A3R2	0	0	0	1100
SCHIP1	0	0	0	1101
MARCO	0	0	0	1102
SAP30	0	0	0	1103
HSFX2	0	0	0	1104
HSFX4	0	0	0	1105
DRC7	0	0	0	1106
DRC3	0	0	0	1107
DRC1	0	0	0	1108
C1orf53	0	0	0	1109
C1orf52	0	0	0	1110
C1orf50	0	0	0	1111
C1orf56	0	0	0	1112
C1orf54	0	0	0	1113
2001-03-01	0	0	0	1114
2002-03-01	0	0	0	1115
ATG4B	0	0	0	1116
SMPD4	0	0	0	1117
SMPD1	0	0	0	1118
SMPD3	0	0	0	1119
SMPD2	0	0	0	1120
BRIP1	0	0	0	1121
PDE11A	0	0	0	1122
TRIM75P	0	0	0	1123
TTC28	0	0	0	1124
TTC29	0	0	0	1125
TTC24	0	0	0	1126
TTC25	0	0	0	1127
TTC26	0	0	0	1128
TTC27	0	0	0	1129
PATL2	0	0	0	1130
TTC22	0	0	0	1131
NPY2R	0	0	0	1132
ENO3	0	0	0	1133
ENO4	0	0	0	1134
LHFPL1	0	0	0	1135
GPT2	0	0	0	1136
OBSCN	0	0	0	1137
SRRD	0	0	0	1138
MCL1	0	0	0	1139
SORBS3	0	0	0	1140
SORBS2	0	0	0	1141
ODC1	0	0	0	1142
IL18RAP	0	0	0	1143
EOMES	0	0	0	1144
CGB1	0	0	0	1145
CGB2	0	0	0	1146
C19orf84	0	0	0	1147
FKBP14	0	0	0	1148
FKBP15	0	0	0	1149
UBE2J1	0	0	0	1150
UBE2J2	0	0	0	1151
FKBP11	0	0	0	1152
FBXO10	0	0	0	1153
FBXO11	0	0	0	1154
FBXO16	0	0	0	1155
AAAS	0	0	0	1156
FBXO15	0	0	0	1157
SFTA3	0	0	0	1158
SFTA2	0	0	0	1159
CNGB1	0	0	0	1160
CNGB3	0	0	0	1161
KIAA2012	0	0	0	1162
CTXND1	0	0	0	1163
PLA2G7	0	0	0	1164
PLA2G5	0	0	0	1165
PLA2G3	0	0	0	1166
GDPGP1	0	0	0	1167
CCDC77	0	0	0	1168
KRTAP1-3	0	0	0	1169
CCDC73	0	0	0	1170
CCDC70	0	0	0	1171
CCDC71	0	0	0	1172
HIST3H2BB	0	0	0	1173
FKBP1B	0	0	0	1174
FKBP1C	0	0	0	1175
OSGIN1	0	0	0	1176
MAP10	0	0	0	1177
LGALS9C	0	0	0	1178
LGALS9B	0	0	0	1179
UNC50	0	0	0	1180
NKAIN4	0	0	0	1181
NKAIN3	0	0	0	1182
NKAIN2	0	0	0	1183
NKAIN1	0	0	0	1184
MAP1B	0	0	0	1185
IGSF9B	0	0	0	1186
UNC5B	0	0	0	1187
UNC5C	0	0	0	1188
VGF	0	0	0	1189
UNC5A	0	0	0	1190
UNC5D	0	0	0	1191
MAP1S	0	0	0	1192
CCP110	0	0	0	1193
IQANK1	0	0	0	1194
FNDC11	0	0	0	1195
CEND1	0	0	0	1196
CLEC18B	0	0	0	1197
BORCS7	0	0	0	1198
BORCS6	0	0	0	1199
BORCS5	0	0	0	1200
BORCS8	0	0	0	1201
SDR42E2	0	0	0	1202
PLCD3	0	0	0	1203
EPB41L1	0	0	0	1204
PPCDC	0	0	0	1205
EPB41L3	0	0	0	1206
EPB41L2	0	0	0	1207
EPB41L5	0	0	0	1208
ACSS3	0	0	0	1209
ACSS2	0	0	0	1210
ACSS1	0	0	0	1211
KIDINS220	0	0	0	1212
PUDP	0	0	0	1213
MAGEH1	0	0	0	1214
WNT3	0	0	0	1215
WNT2	0	0	0	1216
WNT1	0	0	0	1217
LRRN4	0	0	0	1218
LRRN3	0	0	0	1219
LRRN2	0	0	0	1220
LRRN1	0	0	0	1221
WNT4	0	0	0	1222
RNF175	0	0	0	1223
RNF170	0	0	0	1224
AC098850.4	0	0	0	1225
PTGIS	0	0	0	1226
DMWD	0	0	0	1227
FGGY	0	0	0	1228
PCNA	0	0	0	1229
C4orf17	0	0	0	1230
ZBTB7A	0	0	0	1231
ZBTB7C	0	0	0	1232
ZBTB7B	0	0	0	1233
PCNT	0	0	0	1234
UTY	0	0	0	1235
PACRG	0	0	0	1236
TOP3A	0	0	0	1237
DNPH1	0	0	0	1238
CDR1	0	0	0	1239
TOP3B	0	0	0	1240
ILF3	0	0	0	1241
ILF2	0	0	0	1242
TTC7B	0	0	0	1243
ODF4	0	0	0	1244
BHLHE23	0	0	0	1245
BOK	0	0	0	1246
BOC	0	0	0	1247
DENND2C	0	0	0	1248
DENND2D	0	0	0	1249
GAGE1	0	0	0	1250
PPT2	0	0	0	1251
INPP4B	0	0	0	1252
INPP4A	0	0	0	1253
DEFB125	0	0	0	1254
IGSF1	0	0	0	1255
SAFB	0	0	0	1256
TRNP1	0	0	0	1257
ADIRF	0	0	0	1258
ZNF335	0	0	0	1259
DEFB123	0	0	0	1260
FAM207A	0	0	0	1261
C20orf27	0	0	0	1262
NRXN2	0	0	0	1263
PPP1R26	0	0	0	1264
PPP1R21	0	0	0	1265
NGLY1	0	0	0	1266
LMX1A	0	0	0	1267
ZCCHC24	0	0	0	1268
LMX1B	0	0	0	1269
OR6V1	0	0	0	1270
ABCE1	0	0	0	1271
NPR1	0	0	0	1272
MAP7D2	0	0	0	1273
KCP	0	0	0	1274
SCAF4	0	0	0	1275
MTG2	0	0	0	1276
GBX2	0	0	0	1277
GBX1	0	0	0	1278
CNR2	0	0	0	1279
ZNF609	0	0	0	1280
TMEM161A	0	0	0	1281
AL355315.1	0	0	0	1282
OTULIN	0	0	0	1283
TGS1	0	0	0	1284
ANKS1B	0	0	0	1285
ANKS1A	0	0	0	1286
BMT2	0	0	0	1287
ADAM12	0	0	0	1288
ADAM15	0	0	0	1289
ADAM17	0	0	0	1290
ADAM18	0	0	0	1291
ADAM19	0	0	0	1292
MEPE	0	0	0	1293
HAGH	0	0	0	1294
GLYAT	0	0	0	1295
OPALIN	0	0	0	1296
NEPRO	0	0	0	1297
ZNF121	0	0	0	1298
U2AF1L4	0	0	0	1299
U2AF1L5	0	0	0	1300
NDEL1	0	0	0	1301
SHANK2	0	0	0	1302
SHANK1	0	0	0	1303
PLAC8L1	0	0	0	1304
UQCR11	0	0	0	1305
FLT3LG	0	0	0	1306
PCSK9	0	0	0	1307
PCSK6	0	0	0	1308
PCSK7	0	0	0	1309
UCP3	0	0	0	1310
PCSK5	0	0	0	1311
SP140L	0	0	0	1312
TC2N	0	0	0	1313
IFNAR1	0	0	0	1314
PLTP	0	0	0	1315
AC018554.3	0	0	0	1316
C11orf1	0	0	0	1317
SETBP1	0	0	0	1318
SAMSN1	0	0	0	1319
CBR1	0	0	0	1320
FAM151B	0	0	0	1321
FAM151A	0	0	0	1322
CACFD1	0	0	0	1323
PAXIP1	0	0	0	1324
CBR3	0	0	0	1325
USE1	0	0	0	1326
CNRIP1	0	0	0	1327
APBB2	0	0	0	1328
CDC34	0	0	0	1329
OR2T34	0	0	0	1330
OR2T35	0	0	0	1331
OR2T33	0	0	0	1332
IRAK3	0	0	0	1333
SPIN2A	0	0	0	1334
SPIN2B	0	0	0	1335
PGLS	0	0	0	1336
WDR7	0	0	0	1337
DYNC1I1	0	0	0	1338
VPS28	0	0	0	1339
DYNC1I2	0	0	0	1340
TAS2R50	0	0	0	1341
SKA3	0	0	0	1342
SKA2	0	0	0	1343
AC091167.7	0	0	0	1344
SCAF1	0	0	0	1345
C6orf89	0	0	0	1346
SNX4	0	0	0	1347
PPP1R13B	0	0	0	1348
PPP1R13L	0	0	0	1349
TMC5	0	0	0	1350
TMC6	0	0	0	1351
TMC7	0	0	0	1352
NUTM2G	0	0	0	1353
WNT10A	0	0	0	1354
WNT10B	0	0	0	1355
RCN3	0	0	0	1356
NEUROG3	0	0	0	1357
OR4A47	0	0	0	1358
TM4SF18	0	0	0	1359
TM4SF19	0	0	0	1360
TMEM35B	0	0	0	1361
TMEM35A	0	0	0	1362
LAMB1	0	0	0	1363
LAMB3	0	0	0	1364
LAMB2	0	0	0	1365
LAMB4	0	0	0	1366
ATP7B	0	0	0	1367
MPHOSPH8	0	0	0	1368
ENOX2	0	0	0	1369
POU3F4	0	0	0	1370
MPHOSPH6	0	0	0	1371
ASTN1	0	0	0	1372
MGA	0	0	0	1373
SVEP1	0	0	0	1374
TGM5	0	0	0	1375
MGP	0	0	0	1376
RSPH3	0	0	0	1377
HS3ST3B1	0	0	0	1378
ADSS	0	0	0	1379
SAMD4A	0	0	0	1380
ADSL	0	0	0	1381
SAMD4B	0	0	0	1382
GAS2L1	0	0	0	1383
GAS2L3	0	0	0	1384
GAS2L2	0	0	0	1385
TGM7	0	0	0	1386
HPGDS	0	0	0	1387
XRRA1	0	0	0	1388
KRTAP26-1	0	0	0	1389
ZW10	0	0	0	1390
RSRC1	0	0	0	1391
RSRC2	0	0	0	1392
CPN2	0	0	0	1393
CDADC1	0	0	0	1394
NLGN2	0	0	0	1395
ARHGAP45	0	0	0	1396
ARHGAP44	0	0	0	1397
CASQ1	0	0	0	1398
CASQ2	0	0	0	1399
SOX18	0	0	0	1400
CDC42EP3	0	0	0	1401
CDC42EP2	0	0	0	1402
CDC42EP5	0	0	0	1403
CDC42EP4	0	0	0	1404
GPRC6A	0	0	0	1405
TBKBP1	0	0	0	1406
RAB36	0	0	0	1407
ABI2	0	0	0	1408
ABI3	0	0	0	1409
ABI1	0	0	0	1410
TESC	0	0	0	1411
OTP	0	0	0	1412
PITPNC1	0	0	0	1413
KRT39	0	0	0	1414
PARG	0	0	0	1415
ZBED5	0	0	0	1416
KRT31	0	0	0	1417
KRT37	0	0	0	1418
IL21	0	0	0	1419
IL20	0	0	0	1420
IL22	0	0	0	1421
IL25	0	0	0	1422
IL24	0	0	0	1423
IL27	0	0	0	1424
IL26	0	0	0	1425
TIMP2	0	0	0	1426
TIMP1	0	0	0	1427
CLINT1	0	0	0	1428
NBDY	0	0	0	1429
C4B	0	0	0	1430
AHRR	0	0	0	1431
SNX33	0	0	0	1432
ADCY4	0	0	0	1433
ADCY5	0	0	0	1434
ADCY6	0	0	0	1435
ADCY7	0	0	0	1436
ADCY1	0	0	0	1437
ADCY2	0	0	0	1438
ADCY3	0	0	0	1439
ADCY8	0	0	0	1440
ADCY9	0	0	0	1441
NUCKS1	0	0	0	1442
DDI2	0	0	0	1443
DDI1	0	0	0	1444
IRGQ	0	0	0	1445
RAB30	0	0	0	1446
XRCC3	0	0	0	1447
XRCC2	0	0	0	1448
XRCC5	0	0	0	1449
XRCC4	0	0	0	1450
XRCC6	0	0	0	1451
INAFM1	0	0	0	1452
MEIS3	0	0	0	1453
MEIS2	0	0	0	1454
MEIS1	0	0	0	1455
PCDHAC2	0	0	0	1456
CHRAC1	0	0	0	1457
PCDHAC1	0	0	0	1458
CTLA4	0	0	0	1459
ESPNL	0	0	0	1460
OR5AN1	0	0	0	1461
DDX60	0	0	0	1462
AC018523.2	0	0	0	1463
H2AFY2	0	0	0	1464
ADCY10	0	0	0	1465
OPN1MW	0	0	0	1466
KCNA7	0	0	0	1467
KCNA4	0	0	0	1468
KCNA5	0	0	0	1469
MFSD4B	0	0	0	1470
KCNA3	0	0	0	1471
MFSD4A	0	0	0	1472
OPTN	0	0	0	1473
BHMT	0	0	0	1474
OPTC	0	0	0	1475
FTL	0	0	0	1476
FTO	0	0	0	1477
ACACA	0	0	0	1478
PLA2G2A	0	0	0	1479
PLA2G2C	0	0	0	1480
PLA2G2E	0	0	0	1481
PLA2G2D	0	0	0	1482
PLA2G2F	0	0	0	1483
ZDHHC9	0	0	0	1484
SLC22A9	0	0	0	1485
OR8J3	0	0	0	1486
OR8J1	0	0	0	1487
CRLF1	0	0	0	1488
CYFIP1	0	0	0	1489
C19orf24	0	0	0	1490
CYFIP2	0	0	0	1491
TOB1	0	0	0	1492
FAM3B	0	0	0	1493
TTPAL	0	0	0	1494
KRTAP29-1	0	0	0	1495
FSCB	0	0	0	1496
LHPP	0	0	0	1497
NUP188	0	0	0	1498
GLT8D2	0	0	0	1499
GLT8D1	0	0	0	1500
OR2C3	0	0	0	1501
OR2C1	0	0	0	1502
REG1A	0	0	0	1503
REG1B	0	0	0	1504
MRGPRD	0	0	0	1505
OSR1	0	0	0	1506
OSR2	0	0	0	1507
MRGPRG	0	0	0	1508
TTC39B	0	0	0	1509
BPNT1	0	0	0	1510
ABHD14A-ACY1	0	0	0	1511
BCL9	0	0	0	1512
BCL6	0	0	0	1513
BCL3	0	0	0	1514
BCL2	0	0	0	1515
CLMN	0	0	0	1516
CLMP	0	0	0	1517
NR1H3	0	0	0	1518
TOMM70	0	0	0	1519
SERPINB9	0	0	0	1520
CSNK1G3	0	0	0	1521
CSNK1G1	0	0	0	1522
SERPINB1	0	0	0	1523
OR51A7	0	0	0	1524
SERPINB2	0	0	0	1525
SERPINB5	0	0	0	1526
SERPINB6	0	0	0	1527
FAM76B	0	0	0	1528
FAM76A	0	0	0	1529
EXD3	0	0	0	1530
EXD1	0	0	0	1531
ELP6	0	0	0	1532
ELP3	0	0	0	1533
ELP2	0	0	0	1534
ELP1	0	0	0	1535
SPRYD4	0	0	0	1536
KLHDC9	0	0	0	1537
RAC2	0	0	0	1538
KLHDC4	0	0	0	1539
KLHDC2	0	0	0	1540
KLHDC1	0	0	0	1541
ASXL1	0	0	0	1542
TRIM51	0	0	0	1543
ASXL3	0	0	0	1544
ASXL2	0	0	0	1545
HDDC2	0	0	0	1546
DONSON	0	0	0	1547
SPATA13	0	0	0	1548
SPATA12	0	0	0	1549
SPATA17	0	0	0	1550
SPATA16	0	0	0	1551
SPATA19	0	0	0	1552
SPATA18	0	0	0	1553
AC011473.4	0	0	0	1554
SS18	0	0	0	1555
ZNF682	0	0	0	1556
ZNF215	0	0	0	1557
LILRA2	0	0	0	1558
CPLX4	0	0	0	1559
ZNF214	0	0	0	1560
VCY	0	0	0	1561
HFE	0	0	0	1562
GPR146	0	0	0	1563
GPR141	0	0	0	1564
GPR142	0	0	0	1565
GPR143	0	0	0	1566
ZNF212	0	0	0	1567
GPR148	0	0	0	1568
GPR149	0	0	0	1569
KNL1	0	0	0	1570
HLA-B	0	0	0	1571
CITED2	0	0	0	1572
TRAK1	0	0	0	1573
CITED4	0	0	0	1574
DAGLA	0	0	0	1575
DAGLB	0	0	0	1576
SLC7A2	0	0	0	1577
HLA-F	0	0	0	1578
SLC7A1	0	0	0	1579
HIRA	0	0	0	1580
RIN1	0	0	0	1581
RIN3	0	0	0	1582
RIN2	0	0	0	1583
WWOX	0	0	0	1584
RIPK1	0	0	0	1585
RIPK3	0	0	0	1586
RIPK2	0	0	0	1587
PDCL	0	0	0	1588
ARID4B	0	0	0	1589
SRCIN1	0	0	0	1590
CRABP1	0	0	0	1591
CRABP2	0	0	0	1592
C7orf73	0	0	0	1593
C7orf72	0	0	0	1594
C7orf77	0	0	0	1595
MMS19	0	0	0	1596
ZNF419	0	0	0	1597
ZNF417	0	0	0	1598
ZNF416	0	0	0	1599
ZNF415	0	0	0	1600
ZNF414	0	0	0	1601
ZNF410	0	0	0	1602
GLIPR2	0	0	0	1603
GLIPR1	0	0	0	1604
SSSCA1	0	0	0	1605
POU4F1	0	0	0	1606
POU4F2	0	0	0	1607
POU4F3	0	0	0	1608
RASA4	0	0	0	1609
RASA1	0	0	0	1610
RASA2	0	0	0	1611
RASA3	0	0	0	1612
ACTN3	0	0	0	1613
ACTN2	0	0	0	1614
ACTN4	0	0	0	1615
EZR	0	0	0	1616
OR3A2	0	0	0	1617
OR3A3	0	0	0	1618
ERGIC2	0	0	0	1619
ABLIM1	0	0	0	1620
ABLIM3	0	0	0	1621
ABLIM2	0	0	0	1622
UBXN6	0	0	0	1623
FAM172A	0	0	0	1624
BIVM-ERCC5	0	0	0	1625
RAB6A	0	0	0	1626
RAB6B	0	0	0	1627
RAB6C	0	0	0	1628
DEFB126	0	0	0	1629
KRTCAP3	0	0	0	1630
FBXW8	0	0	0	1631
ERVV-1	0	0	0	1632
ERVV-2	0	0	0	1633
GDI2	0	0	0	1634
SPG21	0	0	0	1635
TFAP4	0	0	0	1636
SPDL1	0	0	0	1637
BICD1	0	0	0	1638
NAPEPLD	0	0	0	1639
UPK1A	0	0	0	1640
SPTA1	0	0	0	1641
HGSNAT	0	0	0	1642
NAT9	0	0	0	1643
NAT8	0	0	0	1644
IGFL2	0	0	0	1645
NAT2	0	0	0	1646
NAT1	0	0	0	1647
NAT6	0	0	0	1648
ADGRL4	0	0	0	1649
ADGRL2	0	0	0	1650
ADGRL3	0	0	0	1651
AL592490.1	0	0	0	1652
PTPRT	0	0	0	1653
FAIM2	0	0	0	1654
IGFL1	0	0	0	1655
TMPRSS6	0	0	0	1656
COX5A	0	0	0	1657
COX5B	0	0	0	1658
TMEM258	0	0	0	1659
TMEM257	0	0	0	1660
TMEM256	0	0	0	1661
TMEM254	0	0	0	1662
TMEM253	0	0	0	1663
TMEM252	0	0	0	1664
TMEM251	0	0	0	1665
TMEM250	0	0	0	1666
SIPA1L1	0	0	0	1667
SIPA1L2	0	0	0	1668
DEFB124	0	0	0	1669
PPFIA4	0	0	0	1670
PPFIA2	0	0	0	1671
SLC35F4	0	0	0	1672
SLC35F6	0	0	0	1673
SLC35F1	0	0	0	1674
SLC35F3	0	0	0	1675
SLC35F2	0	0	0	1676
PPFIA1	0	0	0	1677
AC091959.3	0	0	0	1678
LMAN1L	0	0	0	1679
QPRT	0	0	0	1680
TSPAN18	0	0	0	1681
TSPAN19	0	0	0	1682
MPC1	0	0	0	1683
TSPAN10	0	0	0	1684
TSPAN11	0	0	0	1685
TSPAN12	0	0	0	1686
TSPAN14	0	0	0	1687
TSPAN15	0	0	0	1688
TSPAN16	0	0	0	1689
TSPAN17	0	0	0	1690
HSD17B8	0	0	0	1691
MT-ND2	0	0	0	1692
MT-ND3	0	0	0	1693
MT-ND4	0	0	0	1694
MT-ND6	0	0	0	1695
FOXF1	0	0	0	1696
FOXF2	0	0	0	1697
RBPJL	0	0	0	1698
TMUB1	0	0	0	1699
AC027796.3	0	0	0	1700
SCGB1C1	0	0	0	1701
KIAA1644	0	0	0	1702
SYNCRIP	0	0	0	1703
HSD17B4	0	0	0	1704
HSD17B6	0	0	0	1705
MMAA	0	0	0	1706
PRR23D1	0	0	0	1707
TYR	0	0	0	1708
ALG8	0	0	0	1709
ALG9	0	0	0	1710
PARN	0	0	0	1711
ALG2	0	0	0	1712
ALG3	0	0	0	1713
ALG1	0	0	0	1714
ALG6	0	0	0	1715
ALG5	0	0	0	1716
PDXP	0	0	0	1717
RNGTT	0	0	0	1718
KIAA1683	0	0	0	1719
KIAA1324L	0	0	0	1720
USP7	0	0	0	1721
INSL5	0	0	0	1722
INSL4	0	0	0	1723
INSL6	0	0	0	1724
GALR1	0	0	0	1725
INSL3	0	0	0	1726
HGS	0	0	0	1727
RTN3	0	0	0	1728
RDM1	0	0	0	1729
CLUL1	0	0	0	1730
PDX1	0	0	0	1731
AC090227.1	0	0	0	1732
NME1-NME2	0	0	0	1733
GOLGA6L6	0	0	0	1734
FECH	0	0	0	1735
ADAP1	0	0	0	1736
ADAP2	0	0	0	1737
KLHL10	0	0	0	1738
KLHL11	0	0	0	1739
KLHL12	0	0	0	1740
KLHL13	0	0	0	1741
KLHL14	0	0	0	1742
KLHL15	0	0	0	1743
KLHL17	0	0	0	1744
LPCAT2	0	0	0	1745
MRPL28	0	0	0	1746
AC099850.2	0	0	0	1747
AC099489.1	0	0	0	1748
C2orf83	0	0	0	1749
C7orf61	0	0	0	1750
NPTX2	0	0	0	1751
GABPB2	0	0	0	1752
IGIP	0	0	0	1753
NPTX1	0	0	0	1754
SLU7	0	0	0	1755
GABPB1	0	0	0	1756
IER2	0	0	0	1757
AC083902.2	0	0	0	1758
ZNF200	0	0	0	1759
PRSS54	0	0	0	1760
ZNF469	0	0	0	1761
KRTAP1-4	0	0	0	1762
PAQR4	0	0	0	1763
RTEL1-TNFRSF6B	0	0	0	1764
SLN	0	0	0	1765
SLK	0	0	0	1766
SLA	0	0	0	1767
NOTCH4	0	0	0	1768
PHGR1	0	0	0	1769
MEAF6	0	0	0	1770
AZIN1	0	0	0	1771
NOTCH1	0	0	0	1772
NOTCH2	0	0	0	1773
AZIN2	0	0	0	1774
ZNF658	0	0	0	1775
ZNF655	0	0	0	1776
ZNF654	0	0	0	1777
TCTEX1D1	0	0	0	1778
TCTEX1D4	0	0	0	1779
RAPGEF4	0	0	0	1780
RAPGEF5	0	0	0	1781
RAPGEF6	0	0	0	1782
N4BP2L2	0	0	0	1783
RAPGEF1	0	0	0	1784
RAPGEF2	0	0	0	1785
RAPGEF3	0	0	0	1786
FADS2	0	0	0	1787
ZNF383	0	0	0	1788
POC1A	0	0	0	1789
KRTAP3-2	0	0	0	1790
KRTAP3-1	0	0	0	1791
LRFN3	0	0	0	1792
SNRPD3	0	0	0	1793
SNRPD2	0	0	0	1794
SNRPD1	0	0	0	1795
NMBR	0	0	0	1796
IFT46	0	0	0	1797
CYP4F22	0	0	0	1798
GLDN	0	0	0	1799
GLDC	0	0	0	1800
QPCT	0	0	0	1801
PC	0	0	0	1802
GRK5	0	0	0	1803
DHRS11	0	0	0	1804
DHRS13	0	0	0	1805
GPR89B	0	0	0	1806
C12orf75	0	0	0	1807
GPR89A	0	0	0	1808
MAP1LC3B2	0	0	0	1809
AC009119.2	0	0	0	1810
CAPS2	0	0	0	1811
PHF5A	0	0	0	1812
EHMT1	0	0	0	1813
EHMT2	0	0	0	1814
ADIPOR2	0	0	0	1815
ADIPOR1	0	0	0	1816
NBPF26	0	0	0	1817
NBPF20	0	0	0	1818
MARK4	0	0	0	1819
STOX1	0	0	0	1820
MARK1	0	0	0	1821
MARK2	0	0	0	1822
STOX2	0	0	0	1823
GRK1	0	0	0	1824
IGBP1	0	0	0	1825
TPD52L2	0	0	0	1826
TPD52L3	0	0	0	1827
TPD52L1	0	0	0	1828
EFCAB11	0	0	0	1829
EFCAB10	0	0	0	1830
EFCAB13	0	0	0	1831
EFCAB12	0	0	0	1832
EFCAB14	0	0	0	1833
PAXX	0	0	0	1834
CAPSL	0	0	0	1835
ACTR3C	0	0	0	1836
ACTR3B	0	0	0	1837
WDR12	0	0	0	1838
WDR11	0	0	0	1839
WDR17	0	0	0	1840
PPAN-P2RY11	0	0	0	1841
WDR19	0	0	0	1842
WDR18	0	0	0	1843
FAM204A	0	0	0	1844
USP9X	0	0	0	1845
ACAD10	0	0	0	1846
ACAD11	0	0	0	1847
CGGBP1	0	0	0	1848
AWAT1	0	0	0	1849
ZFP41	0	0	0	1850
ZFP42	0	0	0	1851
KDM6A	0	0	0	1852
AL159163.1	0	0	0	1853
FAM227A	0	0	0	1854
PLOD3	0	0	0	1855
PLA2G6	0	0	0	1856
LDLRAD1	0	0	0	1857
LDLRAD2	0	0	0	1858
HPCA	0	0	0	1859
HTATIP2	0	0	0	1860
MYO1F	0	0	0	1861
APEH	0	0	0	1862
DEFB135	0	0	0	1863
DEFB136	0	0	0	1864
DEFB132	0	0	0	1865
DEFB133	0	0	0	1866
NKX6-1	0	0	0	1867
CRCP	0	0	0	1868
KCTD10	0	0	0	1869
ANKUB1	0	0	0	1870
KCTD18	0	0	0	1871
KRTAP10-2	0	0	0	1872
KRTAP10-1	0	0	0	1873
H6PD	0	0	0	1874
SLC25A35	0	0	0	1875
SLC25A34	0	0	0	1876
SLC25A36	0	0	0	1877
SLC25A31	0	0	0	1878
SLC25A30	0	0	0	1879
SLC25A33	0	0	0	1880
GPBAR1	0	0	0	1881
SLC25A39	0	0	0	1882
SLC25A38	0	0	0	1883
TUBA1C	0	0	0	1884
IGSF10	0	0	0	1885
FAM102B	0	0	0	1886
FAM102A	0	0	0	1887
AC118470.1	0	0	0	1888
BX088645.1	0	0	0	1889
RIMKLA	0	0	0	1890
OR52N5	0	0	0	1891
PALB2	0	0	0	1892
SPECC1	0	0	0	1893
PGBD1	0	0	0	1894
POMT1	0	0	0	1895
POMT2	0	0	0	1896
AIF1	0	0	0	1897
AGPS	0	0	0	1898
LY6G6D	0	0	0	1899
EFCC1	0	0	0	1900
NPLOC4	0	0	0	1901
HOXA10	0	0	0	1902
TMEM86A	0	0	0	1903
TMEM86B	0	0	0	1904
LGALS13	0	0	0	1905
LGALS12	0	0	0	1906
LGALS16	0	0	0	1907
LGALS14	0	0	0	1908
SSBP4	0	0	0	1909
DEFB130A	0	0	0	1910
DEFB130B	0	0	0	1911
PBLD	0	0	0	1912
PGPEP1	0	0	0	1913
OR13G1	0	0	0	1914
DCX	0	0	0	1915
SSRP1	0	0	0	1916
IRAK1BP1	0	0	0	1917
ADNP	0	0	0	1918
C1orf174	0	0	0	1919
RBBP8NL	0	0	0	1920
GPC1	0	0	0	1921
AC092647.5	0	0	0	1922
GPC6	0	0	0	1923
MPHOSPH10	0	0	0	1924
AP000275.2	0	0	0	1925
ANKDD1A	0	0	0	1926
ANKDD1B	0	0	0	1927
NYX	0	0	0	1928
TMEM74B	0	0	0	1929
LGALS7	0	0	0	1930
FAM98C	0	0	0	1931
GSC2	0	0	0	1932
GAREM1	0	0	0	1933
ORM2	0	0	0	1934
PLXDC2	0	0	0	1935
C20orf24	0	0	0	1936
NXF2B	0	0	0	1937
KRTAP11-1	0	0	0	1938
ALDH3A2	0	0	0	1939
ALDH3A1	0	0	0	1940
EDC3	0	0	0	1941
EDC4	0	0	0	1942
ATXN3L	0	0	0	1943
NMB	0	0	0	1944
MYO19	0	0	0	1945
ANAPC1	0	0	0	1946
ANAPC2	0	0	0	1947
ANAPC4	0	0	0	1948
ANAPC7	0	0	0	1949
KIR3DX1	0	0	0	1950
RD3L	0	0	0	1951
PSMD14	0	0	0	1952
PSMD11	0	0	0	1953
PSMD10	0	0	0	1954
PSMD13	0	0	0	1955
PSMD12	0	0	0	1956
RPS21	0	0	0	1957
AL391650.1	0	0	0	1958
EXOSC10	0	0	0	1959
AC114490.2	0	0	0	1960
SARM1	0	0	0	1961
MOBP	0	0	0	1962
MYLK4	0	0	0	1963
MYLK2	0	0	0	1964
TRMT44	0	0	0	1965
MOB2	0	0	0	1966
PQLC3	0	0	0	1967
PQLC2	0	0	0	1968
MOB4	0	0	0	1969
LRRC23	0	0	0	1970
MED31	0	0	0	1971
HMGB3	0	0	0	1972
HMGB2	0	0	0	1973
HMGB1	0	0	0	1974
CHP1	0	0	0	1975
SLITRK4	0	0	0	1976
CFAP126	0	0	0	1977
HMGB4	0	0	0	1978
GCHFR	0	0	0	1979
MNDA	0	0	0	1980
LRRC28	0	0	0	1981
PATL1	0	0	0	1982
MND1	0	0	0	1983
FGFR1OP	0	0	0	1984
PAPPA	0	0	0	1985
TPSAB1	0	0	0	1986
CALY	0	0	0	1987
CALR	0	0	0	1988
CALU	0	0	0	1989
CHPF	0	0	0	1990
AGMO	0	0	0	1991
C1orf232	0	0	0	1992
RIBC1	0	0	0	1993
APOC4-APOC2	0	0	0	1994
RFC5	0	0	0	1995
C5orf49	0	0	0	1996
[truncated: 17,806 more rows]

## Sheet: Fig.3a_TF682
ORF Capture-Seq as a versatile method for targeted identification of full-length isoforms
Sheynkman et al., 2020
Figure 3a
Gene	FL Count - Input	In TF682 probeset?	Fraction of total TPM	Gene abundance rank
MAX	3049	1	0.102947631427896	1
PREB	2772	1	0.0935948948239187	2
FOS	2216	1	0.0748218928318196	3
THAP4	1920	1	0.0648276327784718	4
DPF2	1682	1	0.0567917074653071	5
HMGA1	1516	1	0.051186818381335	6
NFYC	980	1	0.0330891042306783	7
HSF1	763	1	0.0257622311510281	8
LRRC49	690	0	0.0232974305297633	9
HSF2	565	1	0.0190768815207482	10
MAPRE3	533	0	0.0179964209744404	11
ZNF410	508	1	0.0171523111726373	12
MLX	491	1	0.0165783165074113	13
TCF25	439	1	0.014822568119661	14
DDX1	415	0	0.0140122227099301	15
RELA	412	1	0.0139109295337137	16
ZNF174	357	1	0.0120538879697471	17
TOX4	328	1	0.0110747205996556	18
ZSCAN21	312	1	0.0105344903265017	19
ZNF276	234	1	0.00790086774487625	20
IRF2	233	1	0.00786710335280413	21
TSC22D3	231	1	0.00779957456865989	22
CXXC1	221	1	0.00746193064793868	23
NFE2L2	205	1	0.00692170037478475	24
DFNA5	203	0	0.00685417159064051	25
ZNF582	203	1	0.00685417159064051	26
ZNF692	196	1	0.00661782084613566	27
ZNF34	170	1	0.00573994665226053	28
ZNF133	169	1	0.00570618226018841	29
ZNF789	166	0	0.00560488908397204	30
NR4A1	165	1	0.00557112469189992	31
ZBTB48	160	1	0.00540230273153932	32
RFX5	146	1	0.00492960124252963	33
ZNF71	138	1	0.00465948610595266	34
ZNF302	134	1	0.00452442853766418	35
TFAP4	129	1	0.00435560657730358	36
ZSCAN26	121	1	0.00408549144072661	37
ZNF75A	121	1	0.00408549144072661	38
TFEB	121	1	0.00408549144072661	39
ZNF706	119	1	0.00401796265658237	40
SMAD2	119	1	0.00401796265658237	41
ZNF768	118	1	0.00398419826451025	42
SNAI2	99	1	0.00334267481513995	43
SP100	93	1	0.00314008846270723	44
RXRG	93	1	0.00314008846270723	45
TSC22D4	92	1	0.00310632407063511	46
CREB1	90	1	0.00303879528649087	47
ZNF146	90	1	0.00303879528649087	48
SMAD3	90	1	0.00303879528649087	49
ZNF76	89	1	0.00300503089441875	50
DLX1	81	1	0.00273491575784178	51
ZNF3	75	1	0.00253232940540906	52
ZNF250	73	1	0.00246480062126481	53
AL021997.3	72	0	0.00243103622919269	54
SOHLH1	68	1	0.00229597866090421	55
TMEM258	66	0	0.00222844987675997	56
ZNF2	66	1	0.00222844987675997	57
RFXANK	64	1	0.00216092109261573	58
ZNF32	62	1	0.00209339230847149	59
ZNF134	60	1	0.00202586352432724	60
ZNF274	58	1	0.001958334740183	61
ZNF18	57	1	0.00192457034811088	62
ATF4	56	1	0.00189080595603876	63
ARNTL	54	1	0.00182327717189452	64
NR2C1	54	1	0.00182327717189452	65
IRF9	54	1	0.00182327717189452	66
KLF7	53	1	0.0017895127798224	67
ETV4	52	1	0.00175574838775028	68
THAP7	51	1	0.00172198399567816	69
DPF1	51	1	0.00172198399567816	70
ZNF419	46	1	0.00155316203531755	71
MIER2	46	1	0.00155316203531755	72
CREB3	44	1	0.00148563325117331	73
ZNF554	44	1	0.00148563325117331	74
ZNF354A	42	1	0.00141810446702907	75
ATF2	41	1	0.00138434007495695	76
THAP8	41	1	0.00138434007495695	77
CEBPG	40	1	0.00135057568288483	78
CERCAM	39	0	0.00131681129081271	79
CENPT	39	0	0.00131681129081271	80
ZNF256	39	1	0.00131681129081271	81
ZNF707	38	1	0.00128304689874059	82
ZNF8	38	1	0.00128304689874059	83
PHB2	37	1	0.00124928250666847	84
NFIL3	37	1	0.00124928250666847	85
ZNF621	36	1	0.00121551811459635	86
TOX2	36	1	0.00121551811459635	87
ZNF140	35	1	0.00118175372252423	88
ZNF169	35	1	0.00118175372252423	89
MEIS2	34	1	0.00114798933045211	90
ZNF211	34	1	0.00114798933045211	91
ZNF667	32	1	0.00108046054630786	92
TFCP2	31	1	0.00104669615423574	93
PKNOX1	31	1	0.00104669615423574	94
ZNF200	30	1	0.00101293176216362	95
SP2	30	1	0.00101293176216362	96
SNAP25	29	0	0.000979167370091501	97
ZNF77	29	1	0.000979167370091501	98
TCF4	28	1	0.000945402978019381	99
ZNF25	27	1	0.00091163858594726	100
AC025283.2	27	0	0.00091163858594726	101
BOLA2	27	0	0.00091163858594726	102
ZBTB38	27	1	0.00091163858594726	103
ELK1	27	1	0.00091163858594726	104
NFE2L1	27	1	0.00091163858594726	105
ZIK1	27	1	0.00091163858594726	106
KCMF1	26	1	0.000877874193875139	107
ZNF35	26	1	0.000877874193875139	108
ZNF79	26	1	0.000877874193875139	109
LARP7	25	0	0.000844109801803019	110
FOSL2	25	1	0.000844109801803019	111
ZNF415	24	1	0.000810345409730898	112
LHX6	24	1	0.000810345409730898	113
NKRF	24	1	0.000810345409730898	114
ZSCAN5A	24	1	0.000810345409730898	115
CALM3	23	0	0.000776581017658777	116
ZNF277	23	1	0.000776581017658777	117
ZBED6	23	0	0.000776581017658777	118
ZNF610	23	1	0.000776581017658777	119
ZNF16	23	1	0.000776581017658777	120
ZNF586	23	1	0.000776581017658777	121
IRF3	23	1	0.000776581017658777	122
ZFP69B	22	1	0.000742816625586656	123
ZFP30	22	0	0.000742816625586656	124
ZNF30	22	1	0.000742816625586656	125
ZNF670-ZNF695	22	0	0.000742816625586656	126
ZNF148	21	1	0.000709052233514536	127
PPARD	21	1	0.000709052233514536	128
COASY	21	0	0.000709052233514536	129
ZNF189	20	1	0.000675287841442415	130
ZNF232	20	1	0.000675287841442415	131
PJA1	20	0	0.000675287841442415	132
DMTF1	20	1	0.000675287841442415	133
ZNF416	19	1	0.000641523449370294	134
ZIM2	19	1	0.000641523449370294	135
ZNF212	18	1	0.000607759057298173	136
MBP	18	0	0.000607759057298173	137
ZNF155	18	1	0.000607759057298173	138
ZNF485	18	1	0.000607759057298173	139
ZNF583	18	1	0.000607759057298173	140
THAP12	18	1	0.000607759057298173	141
RAMP1	18	0	0.000607759057298173	142
NR1H3	17	1	0.000573994665226053	143
FADS2	17	0	0.000573994665226053	144
POU6F1	17	1	0.000573994665226053	145
TADA2B	17	1	0.000573994665226053	146
ARMCX2	17	0	0.000573994665226053	147
SRRM5	17	0	0.000573994665226053	148
ILDR2	16	0	0.000540230273153932	149
ZNF544	16	1	0.000540230273153932	150
ZNF266	16	1	0.000540230273153932	151
HMG20A	16	0	0.000540230273153932	152
ZFP36L1	16	1	0.000540230273153932	153
ELK3	16	1	0.000540230273153932	154
ZNF230	16	1	0.000540230273153932	155
ZNF596	15	1	0.000506465881081811	156
TFDP2	15	1	0.000506465881081811	157
HMBOX1	15	1	0.000506465881081811	158
ZFP82	15	1	0.000506465881081811	159
ZBTB49	15	1	0.000506465881081811	160
ZNF350	15	1	0.000506465881081811	161
HEY2	15	1	0.000506465881081811	162
ZNF550	14	1	0.00047270148900969	163
FOXD4L6	14	1	0.00047270148900969	164
AEBP2	13	1	0.00043893709693757	165
MEF2A	13	1	0.00043893709693757	166
ZNF24	13	1	0.00043893709693757	167
ZKSCAN4	12	1	0.000405172704865449	168
ZBTB14	12	1	0.000405172704865449	169
ZNF181	12	1	0.000405172704865449	170
ZMAT4	12	0	0.000405172704865449	171
ZNF333	12	1	0.000405172704865449	172
ZFP2	12	1	0.000405172704865449	173
CERKL	11	0	0.000371408312793328	174
BOLA1	11	1	0.000371408312793328	175
ETV5	11	1	0.000371408312793328	176
PBX3	11	1	0.000371408312793328	177
NEFL	11	0	0.000371408312793328	178
FLI1	11	1	0.000371408312793328	179
ZNF461	11	1	0.000371408312793328	180
ZNF26	11	1	0.000371408312793328	181
THOC1	11	0	0.000371408312793328	182
ZNF331	11	1	0.000371408312793328	183
ACSF3	10	0	0.000337643920721207	184
MAEL	10	1	0.000337643920721207	185
ZNF561	10	1	0.000337643920721207	186
ATG4C	10	0	0.000337643920721207	187
ZNF433	10	1	0.000337643920721207	188
HLF	10	1	0.000337643920721207	189
AC006486.1	10	0	0.000337643920721207	190
ARNT	10	1	0.000337643920721207	191
ZNF720	10	1	0.000337643920721207	192
APLP1	10	0	0.000337643920721207	193
LPCAT4	9	0	0.000303879528649087	194
GABPB1	9	1	0.000303879528649087	195
RARG	9	1	0.000303879528649087	196
SMAD5	9	1	0.000303879528649087	197
ZNF317	9	1	0.000303879528649087	198
ZNF488	9	1	0.000303879528649087	199
TP53	9	1	0.000303879528649087	200
ZNF555	9	1	0.000303879528649087	201
SMAD4	9	1	0.000303879528649087	202
[truncated: 19,600 more rows]

[truncated: 6 more sheets: Fig.3b-d, Fig.4a, Fig.4b, Fig.4c, Fig.4d, Fig.4e]
